# Supplementary material for: Dissecting the Root Nodule Transcriptome of Chickpea (Cicer arietinum L.)
Source: PLoS One. 2016 Jun 27;11(6):e0157908. doi: 10.1371/journal.pone.0157908 (PMC4922567; doi:10.1371/journal.pone.0157908)
Supplement: S1 Data — (ZIP) [file pone.0157908.s001.zip]

Archive with 1 entries (1 files):
- C_arietinum_nodule_transcriptome_assembly.fasta
