# Supplementary material for: Dissecting the Root Nodule Transcriptome of Chickpea (Cicer arietinum L.)
Source: PLoS One. 2016 Jun 27;11(6):e0157908. doi: 10.1371/journal.pone.0157908 (PMC4922567; doi:10.1371/journal.pone.0157908)
Supplement: S1 Data — (ZIP) [file pone.0157908.s001.zip › C_arietinum_nodule_transcriptome_assembly.fasta]

>contig1
GCGGTTCGAGAGGAAAGTAAATAAAAATACTCGATTTAACAACCCTAGGATAAAATGGTGATTATTGAGGGGAAAAAATAAAGGCTCCTTCAAAGGAAGAATTTGGAGGGTTGTTTTTGGGAGATCCAAGGAAATATTAACAGCGTGTGAAATGTGATGACAAAAGAGATTAGAAAGGTAGCCAAAGAGACGCTATAGGAGATTCGAGGGATATTTTTAGACCAGAAGGTAAAGATCCTTGGTGGTAGAACAATAGCATGTAACAAAAGATTAAGATTAAAAGAGAATGTCATAAAGCATGATCTGTGTACCCCCACACACACAGAAGAAGCTCTGTAGGACGTGGTGCTTTTCTTCAAGTCAAGGTAATTATAATATCCATCAAGAATGCTTAGGCATTGACTCCACATAAAAGTTTATAAAGGCCTTTGGGTTTTAGAGAATTTGTTATTATCATTTTCAACTATAGAAGCACCACTTTGTTTTCATTTTATTTCCTGTTTTTAAAAGATGTGTTAAAAACACAGTGGGCCTCTTCCAATGGCGTCTCCCAAAAGTTGATTCAAGGCAGCTGATTGAATAGACAAGAGAAAGTAAGACCCAATTTGGCTTATGCGAGCTTCTCAAATAAAAAATTAAAATAGGTTTAAGGTTTTTCACTACTGGAAATCCTTATAAGATTACATACATGTCTGGAGAAATTAAATAAGAAAACATCTGAAGAAATACAAACGCAGAAGCTAATTGCAAACTTATACTCGAAGTTGTTCAAAATACACAGTAATTATATGATTCTTTTTTATAAACAAAAAGTCAATTGGTGCTTTTAGTGAGGTTTATACATACAGGTTCTAAGAGGAAGTATCTTGTGGGTTAAATATTATTCACTCCACTGTCTTCATTTTATAAAAGACCAAGAAAAGCAGCAAGCTTCAAAAATTTCTTAATTACCCATAAGTACAATCCTTTCATCAATTCTCTGAGTAATAGGTAAAGGAGAGAAAAACCACATAACATCCATGAAAAATTCAAACCAGTAATTATTCTCTATTGCATCCTTGAACTGTTTAACCTTTGCATCATCAAGATCTATCTGGCAAAAGACAGTCTTATCCACATTTTTTAGAAA
>contig2
CTTACAACTTTACACACTCCTATGTACAGATATGTGTGTAATATATTTCGTGTACTTTTTACATTTTTGTTATACAATTATGTTCATACGTTATCAGTCAAACATTTATACCATGGCCCGTGAACACCGACTGATATAGTGGCTGCCACAATCAAAACACGAGCAGCTTCTACTACCCTATCAGTCAGAGCACCAGCCCCAACTTTAAGGAGAGCCATTTCAGCTAATTTCCTCCCGCGGGGCCCAGTTCCCCCAAGCACGACTCCACGCAAAGCCAAATAGACAGCATTGAACACCCTCTCAAACACAGCATCTCCAGCTTGTAAGCTCTTCCCTACCATTCTGGTAGCAACTGCCTTTCTTGACTGAACCTTTCCTGCATCTTCACCGTCAACTGATGGCAAATTGCAAATCACTCCTACAATATCTTCAATATTAGCATCTTCAACACGGTCTAAGAGCTCCAACAGTTGTTCCGCACACATGGACACTGCATTTTCCATATCTGCAGAACATGCTACAGCCTTCTCACTCAGAATAATCTGACGGCATATGAGAACGCTGAAATCCCAAAATAAAGATATTTAAATACGATATTTAAATACATAATATTCAGGAGATTGAAGACAATACATTGTCAGTGTAAAATCTGACAACCAATCACATTGACAACACGTCAAATAAAAAACTGAAAAAGAGTTATGCACGTGTTTGATGTGTTGGCAAGTTGTGTGCTTGATTGTTCGATGAAAAATAACTACGCTGATAGTGCTTTA
>contig3
TTGAAAGAGGAAGATGAGTTATTGTTAGTGCTTCCTAATTTGAAGTTGAGAGTTGTTCAGGAAGCGTTGAGGATTGTGTTGGAAGTGATTTTCAAGCCAAATTTCTCTAAGATTTCGCACGGTTGCCGGAGCGGAAGGGGCCGGGAGGCGGCGTTGAAGTACATATGCAAAAGTGTGTTGAGTCCTGATTGGTGGTTTGCTTTGCTTGTGGAAAAGAAATTTGATTGTTTATTGATGGATAAGTTAGTTTGTGTAATGGAGGATAAGATAGAGGATGGTTTTTTGTTTGATTTGATTAAAAGTATGTTTGATGCTAATGTGTTGAATCTTGAGTTTGGTGGTTTCCTAAGGGACATGGTTTACCACAAGAAGGTATTTTGTCACCTATTTTGATGAATATTTATCTTGATTTATTTGATAGTGAATTTCATAGGTTGTCGATGAAATACGAAGGTGTAGGTGGTGGTGGAGAGCTTTTTGATGGAGATAAGCCGCGCTCTGCATTGCGCGGTTGGTTTCGTAGAGAGTTGGATGGTGGTGGTGTTGAGAATTCTAGTGTTAAAGTTTATTGTGTTAGGTTTATGGATGAGATTTTTTTCGCAGTTTCTGGTTCTAGGGATTGTGCTGTCAATTTTAAGTTTGAGATTGAGAGTTATCTAAAAGAATCTTTGATGTTGGATGCTGGGGGTGGTCGAACCGATGTGCTGCCATGTGTAGGTGCTAGCAGTGTCGGTTTTTGGGGGCATTGATAAAAAGAAATGTTGAAGACAGTCCTGCTGTGAAAGCAGTTCACAAGTTGAAAGATAAAATTGAGATGTTTGCTTTGCAGAAGCTTGAGGCTTGGAATTATGGGACGGTTAGAATAGGGAAGAAATGGTTAGGCCATGGTTTGAAGAAAGTCAAGGAATCAGAGATCAAACATTTAGCTGATAATAGCTCTACCCTAAATAGGATTTCATGTTACCGAAAGCCTGGGATGGAAACTGATCATTGGTATAAGCACTTGTTGAAGATATGGATGCAGGATGTTCAAGTGAGAAATGCCAAAAGCGAAGAAAATGTCTTGTCTAAGTTCGTTGGAGAGCCGGCTCTTCCGCAAGAGCTAACGGATTCCTTTTACGAGTTTATGAAGCAGACAGAGAAGTATATATCTTGTGAGGCAGATTCTATTGTCAAGCTTTTGGGAAATAATAACGGTTCGACAGAACAGGTGATAGCTAAAACCGAGATTATCGCTCCTGTCTATGCCATAAAAAAGCGTCTCGAGAGATATGGATTAACTACATCACATGGATTCTCACGATCTGCTAATTTGCTTGTCATGCACGATACAAGTGAAATAATTGACTGGTTTTCAGGGATTGCTTGCCGCTGGCTGAAATGGTATGAAGATTGTGCTAACTTTAATGAAATAAAGTTTTTGATATCGGATCAAATTAGGAAATCATGCATTCGTACTTTAGCAGCAAAGTATCGGATACATGAAACGGAGATAGAAAAGCGGTTTGATGAAGAACTAAGTAGGCTTCCACCATCGCAGGACACGGAGAACGAGATGATGAATGAAGTATTGGGTGTTCAAGTTTTTGACAACGATGAGGCGTTAACGTACGGAATTGCATATAGTGGTTTGTGTTTGTTGTCACTGGCAAGAATTGTGACCCAAGCAAGACCATGTAATTGTTTTGTACTAGGGTGCTCAGCTCCAGCACCAAGAGTGTATACTCTTCATGTAATGGAAAGGCAAAAGTCTCCAAGCTTGATGACTGGGTTTTCAACTTGCATTCATCCAAGCTTAAATAAACGGCGACTAGGGTTGTGTAAGCAGCATTTGAGGGATTTGTATCTTGGTCATATATCACTTCAGTCCATTGACTTTGGTGAATGGAAGTGAGTTTCTTCAGTTTTATCAGGAACTTTATCAGGATGTTTGGTTTGAACTTTGGTCATCACGTGTTACTTCCTATGTAGCACCAATGTCTCGGAATGAAGGCGTGTCCGGTTATCCTACTCGTGTTCGACACTGACATGACTTCGACACATGTGTTCATTCAACTCAAACAATAATTCTCAATGAATATCCACTATCCTATCCCTCTCTCTTATAACCAATCCCCTTGAATCAGCAAACATCTTGCAACCCCACCTCCCGTTTCCTCATGTAACTTTATCAAGTAATGGGCCTACTAGGATATACTGCTATAGTTGGGTCGTTTGTGTCATAAGGCCCAAGATTCCTATCAATGTATTACTTCCTATGTATCACCAACGCCTTGGATTGAAGAAGTGTCTGGTGTCCTACAGGTGTTCGACACTGACACGGCGTCGGCAAATGTGTTCAATTAATTCTATTTGCTTAATTTAATACCGGTGTCAGCATATCATTGCCGTGTTCAGTGTCTATGTCATTGCTTCATATAGATTACTTCACTTTATGAAGATGAAGGTTCTATTGGTAATGAGTTGCAGAGACAGGATTCAATACTTACTACTTCCTTTGTTTTCAACGAACCAGGGTAACTCTTTCCTTTGTTTTCAATGACTCAGCTGTTAGTTTTACTTAAGGTCTTAAAGCATTTGTAATGCAGGTCAAGGTGCTTTTTCTAGTACTTATGGATCTATGTCGCCGAACATCTGGGCTGCAACACCCCTTGCCAGTTTCTCAGGTGGGGAATAGCAACATTCAGGTTCGGCTGCATTATATTGACGGAAACTACACTGCACTGCCAGAGGTTGTTGAAGCATCCCTTGGCCCACATATGCA
>contig4
GATAAACAATTTCTGTTTGAGAACATATATGATATGGTATAACAGTTTGTGTGTGTGTTGTATTTGAAAAAATGTCAACCCTTTTTGGTTACTGAAGTAAGGTTGTTCACACTATGTACTTAAGAAGAAACCACTGTCTATGGTAAGATCAAATTAAATGAACAATTTTTTCTAAGTGGAAGGTTTTTATGCTTGGTATGTTACAGTTAAGGTTCTAATTTCTTTTATAACCGTATTCTCTTCTGCATCACCATCTGAGGTGGTCTGAATTTGATATTTTTATTCATAATTTGAAGTTCGATATCAGCTTATTGATAGGAAAGTTATTACCTAGTTACAGAGAAGAATGTTTTTAACTTTTTATTAATCACATTACATGTATGTTCAACCATAGGGTGGGATAAAATATTGTTTCTGTAGATGATTGGTGAGCTACTTGTATTTTTAATATGTTTGTTTTGGATGATTACACAAAAAGTACTTTTTAGAAAATGCACCTCATTTATTTTATTTTGAAATATCAGCAGAATCTGTGGAAACCATATATTTTCAGCTTATTGTAGAAGTTATTTATGAGTGATTTTGCAAAATAATTTTCTCGAACAGATGAGAGGGAAAGCAAAAAGTGGTTTTTCATTGTTGTAAACCAACACAAAATAGCTTTTGCTTTACCAAAAACTCTAAAAATCATAAGTTACTTCTTACAAAATTCTATATCATATCTTTTTCTTATATTGTAAGTGCTAACAAACATGCTTGTCCAATCTTTTGATTCTGCATGGTCTAATCATCTTTCTGCCTACAGAATGACTTAATCCACGCATGGGGACTAGATAGACAGCTTGGTTATTGTGCACAGGTAACTTGCTTATACCATAACATCATATTCATGCATGCTAAAATATTTTTCCAGTGTGGTTGTTCGTCTCTCAACAATATTTCAGGGCGATCGTATGAGAAATGTTGGTGTGGTGGATTCTGAGTACATAGTTCATCTTGGTCTTCCCACTCTTGGGGGATCTTCATCAAATGGCAATGAG
>contig5
GTAACATGGAAGTTTTTCTATGCTACATACATTCATCTATGTCCTGTAATCAATTTACCTGACTGTTGTAGTTGATGTCTTTTTTCATCTGATTATGTGTCAGACAGGCCTATATTGAGAAAGAAGACAGCAAAAAGTTGAAACAAAAGCAAAGAGAACGCATGCAACCAAAAATGGGGAAAATGGATATAGACTACCAGGTT
>contig6
TCAAGTTCCAATTCGAGCTCAATTCATGTTCCAAATCAAAAGACTTCCGTGGCGCAATCTCTCTATACGACGATGCCGTTTCGAACAACACTCGTCTCAACCAACACCACCTCAACACACTCCTCTACCTCTGTTCCAACGCCGTTACAAACCCCTCCCTCAAACAACTCGCCTTAGATTACGGCTTTCGCATATTCAACCACATGTCCTCCCTAAACGTCATTCCTAATGAAGCCACTGTTGCCACAGTTGCTAGACTCGCCGCTGCAAATGGTGACGGTGACCGTGCATTTGAATTGGTAAAAAACATTGGTAATTACAATGTTGCTCCTAGGTTAAGAACTTATGATCCCGCATTGTTCTGCTTCTGCGAATTTCTTGATTCTGATAAAGCCTACGAGGTTGAAGAGCATATGAATAGTGTTGGGGTTAGTTTGGAGGAAGCAGAAATTGCAGCGCTTTTGAAGGTTAGTGCGAAGAAGGGTAGGGCTGATAGGGTTTATAGGTATCTTCACAAGTTGAGGAGCGATGTGAGGTGTGTAGGGGAGTCAACGGCGACAGTAATTGAGGAGTGGTTTCGGAGCGGCGAGGCACGTGAGGCTGGTGAAGAGGATTTGGATGTGAGAAGGGTTAGAGAGGGGGTTTTGAGGAATGGAGGAGGATGGCATGGTTTGGGGTGGGTTGGAAAAGGGGATTGGGTTGTGTCTAGAAGGAGCGTTGATGGTGATGGGATTTGTTGTGGATGTGGTGAGCAATTGGTTTGTGTGGATATTGATGATGTGGAGATGGAGAAATTTGCTTTGTCTATTGCTGCATTAGCTGTGGAGCGTGAGGTCAAGACACATTTTAGTGAATTTCAGGGCTGGCTTGAGAAACATGATGATTATGAAGCCATAGTGGATGGTGCAAATGTTGGGCTGTACCAGCAAAATTTTGCTGACGGTGGATTTAGCATTTATCAGCTTGATGATGTTGTGAAAGAATTGTACGATCAGAGAGGGAAAAAATGGCCACTGGTTATCCTACACAACAAGCGCGTGAGAGGGCTGATGGAAAATCCTTCAAGCAGAAAACTGGTAGAGGAGTGGATAAAAAAACGGTGTGCTATATACAACTCCAAATGGATCCAACGATGATTGGTATTGGCTCTATGCTGCAGTAAAACTCAGGTGCTTGCTTGTGACAAATGATGAAATGCGAGATCACATATTTGAACTCATAGGAAGCAACTTTTTTAATCAGTGGAAAGAAAGGCATCAAGTTCACTACACTTTTGTTAAGGGGAACTTGAAACTTCAGATGCCACCATTATATTCGTTGGTTATCCAGGAATCTGAAAAAGGATCATGGCATGTGCCTTTGGCATTAGACACTAGCAACGAGTCTTCGAGACCTTGGCTCTGCATTACGCGGGCAAGTGCTGATGATGCTGTTACTGCTTCTAATGATGTGAATACTTCTGGAAATAGTCATCTGGACCAGCCACTGAAATTAGTGGACGACGTTTGCAGCTTAGATTCCCAAGTCATTGAGAAGAATAGTACTTCCTTGATTGGTAAAAGAAAAGAGAGGTCTGATTCTTCATGATAAATCTTATCACTAGCTTCATCTTTCACATTTGACTGCTTTCGGGTTGCTGGTGGCTGTAAAGATGGTTCATACGGTGAACAGCCGCTACCTGTCTGGTGTCTATTGAGTTTTCTACACATCCAATGGTTTTAAACCAATTGAAAGAAATGCTTATTTTATTTGAGTTATCATTTGGCGTAATTTATGATAGGACCTCATGACATTATTTAATTCATGTTGTCCACCCTAATCTTACATGGAAAGAGGCATTGGTATTTTTAAACTGAGCCCTATTTCAGTTCTTGT
>contig7
CTTGTACCAGACCCCTTCAAGGCCGGTCTTCCATAGTGTAGTAACAACATCTCTTCGAGAACCCATTATACCAAGATAAGCTCCCAGACCCACTGAAGTGTTCAACCCAAAAGCTGCATCTCGCTCAGACAACCTGCGCTTCCTTGGCCACAAGCCATTGGCTGCATAATAGACATCACTATTTTCCAACGAACTGGAATCAAGTGGACTTAAACTAACTAATTTTGGTGAATCATTTGCACAATCCTCATCATTTGAATCAGTCCAAGGTCCACCAAATGTATTACGTCGATGCCACTCTTCTGCTGGAGGGTGGAGTTCTAGCTCACGAAGTAGAAGACCAGCAGCATCAGCACCTCTAGGACGAGGCATGTTCTGCATAGCCATTTTTATTTAGTTTTGGGGAAGGCATCAGTGTCACTCATAGGGAAGTTAGTCAAACAGTCCAAGGAAAGAAACAGATCTTAATGCACTCAAAAGAAACAAAACAAACAAAAACA
>contig8
GAGAATAACGAACATGATCATGATGCAAATTTGAAGTTTTCACTATTGTTTCCCACTTCACTTTACTGGATGCTGTATTAGAATCATTCCTTTTAGCATGATTTGAATGCAATAAAGAATTCTTGAGGGAGTTTATAGGCAGGGCACGCCAAAGCCAAGACTCAGAAGGTGACTTTGGCAATGGTGGAGTAAGATGAGATAAAGCAGATTCAACACCACCTTTTCCTGAACCATTAACCAACACAATTTGTTTGTTGTTGTTAGTCTCTGAATCTTCAGTAATAGTCCCTTGATCAGGTTCCAAAGACGCACACTCTCGGTTAACATCTTGATTAGTTGTCAATACTTCATCTTCATATTCTTTGGCTATATGATTTAGCATACCAGACAAAGTTGAAGAATTTCCACCCAAAGAAGTTAACACTTCATAATCCAATGTCACCTTTTCTTCCGAATCCAAAGCTTGAGAAATTTCTATGCTATAATTACTTTCTTTCCCTCTTCTTTTGTCCAATTCTGAAATCATAGTATCCATTCTCCTTTTGTTATTATCAACAGAATTTAAATTTGTAGATGGTAATTTGACAGTACTAGAAGTATCTATATACAATGTCTTTTCAATTGCCAAACTTCCTAAATATGAACTTCTTTTGGCTCCTTGGTTTGGAACCCCTTGTACTTTACCAAGTCCAGTGCTGTAGAATTTCAAATTGCCTGATTTATTGATTTCAGTCTCTTTAGCATCACCGAGCAACTTCACACCCTGAAATGGAGATTGTGGTTTACTTCTGCAGGGAGATATGCCTGCAGCAGCAGCTCGTGAACGCCGAAAGGGAGAGAGTCTACCTAGAAGCTCGCCCGAAAAACCAAACCTGTTTGATTCAATCTCAAGTGGTGCAACTTCATTGCTTGACTTGTTCTTGTGAATTGCTTCCCAAGCCTGCATCAAAGATTTATATGGCTGTGAGTAAATATGCTGAAAACATGTATTAGATAATAGTTCACTAACTAGTACATGATCTAACTAGCTAGTATAACTAACTTTTACATCTAATAGATCCTCTAGTTAGTTTGTTATTTTCTTTATTCGCTAGTTCACAATTATCCTATAAATACTAATGTATCATCATCATCCTTTTTAATATTCCTATCATTTGATCAATGAAATCACTGAGGTTATTCAGAATAATTCATAATTGTCATACCAGTAATAACATGTTCATTGATAAAGATGCTTATTACAAAAAAAGGATTGAATGGTGCATTGTTTTTACCTTCTTTACTGCTGGAACTGGACTAAAAGATCTAATATGAGAGCTTTTGTTAGTTTTTCCAACCTCAGAAGCAGAAATC
>contig9
ATTTCCTGAACAGTCTGTTCATTAGTTTTGGAATGTGTATCAAAACGCCTAAGAGTCAAACCATCAGTCCATTTCTTCTTGTGAAGATTAAGCAGCATCTTCTCCTCAAGTTCATTCTTCCTGTAATTGATGGCTATGGAATAATAATGCCGGTTCAACCCATGAATCAATGCTTGAATGGGGGCATTATAGATAGGTCAGAACTAGTAAAAAGAACTGCAAAATAAATGCTTCGATAAAAATAGTATAGTTGTCATAAAAGAACAGGGTTTGAGTGACACACTTGAATGGACGGTTTATTCAAATGCCCCAGATTGGATGTTGTCTGCCTTGGTTCTTGTCCAAGCATCATTGTCTGTGGATTGATCAATCGAAAAGCATCAATAACCACCTTTCCTTTAACACTTTGTATTGGATCCACAACTACAGCCACTGCTCGCTGATTCAAAGCCTCAAAACTCTGC
>contig10
CGTCCAGTTTGTTTGAGCATATCAAGCATATTAGTCTGAAAAACATGATCAACAGCTTCAACACTAACACCAGTTCCACTCTGGGGCATAGCAAAAACATCAACAACACGAACAGTATATTCATCCACGAATTCTCCAAGCATCAAACCCATAACCTCCATGGGTACCCCAGCCCTTCCGTGCTTAA
>contig11
TTTTAAACATAGCTGACATTTTTTCGTGTGATAATCTATAAAACATTAAAATCCTGCAGTATGATACAATTAAAAGAAACCTAATAATACCGAGGAAAACACCAAAGTAAACTAAGTGCTAAGTTTTACTTTCTTGACCTTTTCCAGCTCGTCCAAAGAACACATCTGAATTCAAATATAATCTTGAGAATAATTAGGAAACCCGAATTATAAATAAGAACTTGTCTCCTTAAAATGCTAGATTAAACCAGAAGGTTCAAAATGACAACTCTAGAAGACAACAGTATCAAGCATCATTCCAAGAGTTTGAACGATGTTAGAAGACATCAAATTTGACACATGCTCTTCAAGGTGCTTCTTGGCGTCTTGTCTTCCCACATTTGCTATTGCAAGCTTCTCAGGGGGTAACTCGTCTTCCTCTTGGACAGCCTTGTTGTATTTGGTAGCTAAGCTCAGCATTTCCTGAACA
>contig12
TTCCGTGCTTAAGCATCTTGAGAAGAGCGAGGGAAGAGATGTAGACTTGCTCGGAGGAATCGAGGGTTGGGGAATCTGGAGGTGGATGCCCTAACGTTCCACCTGCACCTGCGAACATTCGTTGAAGCCTTTCCATGTCGATTCACGAAATTTCTGTTCGGATTTGGAATTTGAAGGAAATGGTTTCACTGAGATTTGAAGGAAATGATTTGGAACTATTGCTCCTTGCTTGATGCCTACTTAACGCTTCTATCTCTGATTCGGAGATCGGTGTTACGAATTCAGAACTTTTTCTTCTTTTTAT
>contig13
TTATCAGCCTCCACCAACTTACCATCTAACACCAGTTTCTTAGTCACTTTCTCACACAACTTTAAATCAGGAATCAAATTTCTTCTAAACATTTGACAAGCCACTTTATAGGCTGATATAGCAATCCCTTTATTCAAATAGTTTTCCATCAGAACATGGCATGTCTTAGCATCAAGTTTTGATGCTGTTCTCAAAACCTTCCCAAGTAGTTTCTCAGCTTCCTCGAGGTTTCCGAAATTACAAAGTTTCTCGATAACTTGATTGTATACTGTTCTAAATGGCTGCCTAACAAGCATTTTTTCTAATAATTTCATCATATCGTCTACTCTTTGCCATTGACAGAATCGGTGGATGACTGCCCTGTAAGTTACAGGAGTAGGAACCAAACCCTTGCCAAGCATCTTTACGATTAACTCAGTAGCCTCATCCAACCTACCCCTTTTCCCCAATGCATCAAAACAATGCTGTATATGTGATGGCATCAGGATGTTTATTGCTTAAATACATGTCATCTAACACCGATAGAGCTGCATCTAACTCACCGATCTGACAGAAACCGTGAATGACAGTAGTAAAGTTTACAACATTGATGGCACAGCCCTTATGCAGACATTCTTCTAA
>contig14
GCAGCTGAACAATTGGTAGGAATCGAACAAGATCCAGCGAAGTTCACTCCTTCCAATACAAGATTCCAACGTGGAAGCTCAAGTATTCGCCGGAAGTACCGTACTCATGACATTACAGCCACGCCCACTACCGGCGTTTCGTATATAGCTACTCCGGTTATGGAAGAGGATGAACTTGTTGACGCTGATTTTTACCTTTTGGCTAAGTCTTACTTCGATTGTCGCGAGTATAAAAGAGCTGCTCATGTTCTTCGTGATCAAATTGGACGCAAATCGGTTTTCTTGCGATCTTATGCTCTCTATATGG
>contig15
TACAGTTTGAAGGGGCAACATGAAAAGTCAGTTGTATATTTCAGGAGAGCCCTTAAACTGAACAAAAATTATCTCTCTGCTTGGACACTTATGGGTCATGAGTTTGTAGAGATGAAAAACACTCCCGCTGCTGTGGATGCCTATCGTCGGGCCGTTGATATAGACCCGTGTGATTATCGTGCTTGGTATGGACTAGGACAAGCTTATGAGATGATGGGTATGCCTTTCTATGCACTTCATTACTTCAAAAAATCTGTTTTCTTACAGCCAAACGACTCTCGGTTATGGATTGCTATGGCTCAATGCTATGAAACTGACCAGCTTCGCATGCTCGATGAGGCAATAAAGTGTTACAGAAGGGCTTCAAACTGTAATGACAGGGAAGCAATTGCTCTGCACCAACTAGCAAAGCTGCATTCAGAGCTCGGACGCCCTGAAGAGGCAGCATTTTACTACAGAAAGGATTTAGAGAGGATGGAGTCAGAAGAGAGGGAAGGACCTAACATGGTTGAGGCCTTGCTCTATCTTGCCAAGTATTACAAATCGCAGAAAAGATTCGAAGAAGCAGAGGTTTATTGCACACGTCTTCTTGATTATACTGGCCCGGAGAG
>contig16
AGAGGGAGACAGCAAAAAATTTACTTAGAGGGATGCGATCAACACAATCTAGTTTGCCTCCAACAGATGTTGACCACTTTACTCCCTAATATCTCTTGTGCTACATCAGAACTAATGACAAAAGGAATCATTCTCATACTGTAGTGCTGCAAAATGTAATAGCATACTGCTCTAAACAAGCAGACAAGCATCATAGCACATTTAAGTCCAAAGTGGTGAAATGATTTCCAAGAACATGAGTCAAAAGCCAGAAAAGCCTTTCTTCTCTTGTATCACTGGGTAAACAGATTAGGGTCCGTTTGATTTGTGTAAAAATGTAATGGATTAGACAGCTTAAAAGTAGTTGTT
>contig17
TACCCTTCCTTCTATTGATTGACCCTTATATTTATTTCCCTCAAAAATCAATACTTGAAGGCCCTAACATTACTGGGTCACTCACTGCTTGTGTTATTCGTGACATAACAATAACAACTTATTTGTTTCTACAGAAACATGGAGGTGGGTCAGATGCGGAGACAATGGGTGGACTACATCAAATCCTTGTTCACCGAGGAGTTTTTGGATGGTCAATTTCTGCAACTTCAGCAGCTACAAGATGAGAATAACCCTGAGTTTGTTGTTGAAGTGGTTTCTCTTTTCTTTGAAGATTCTGAGAGGATTCTCAAAGATCTCTCCTTTTCTTTGGATCAGCAAAGTGTTGACTTCAAAAAAGTTGATGCTCATGTTCACCAAT
>contig18
CGCAACAGCCTTCAATGCCCCAGCCTCAATTTGTTTAAAGTGATCATCGTTCAAACCCAAGTCACCGTAAAAAGCATCATAATAGAATCCCTCTCCTCTTGTAGTACAAGGCCCAATGCAAAGCTTGCATCCATACTCCGTCTCAAGTGACTGGCCAAGAATGTGAGCACTAGAATGCCAAAAAGTGTCACGCCCTTCATCATCATCAAACCTAAAGATCTGAAGTTGAGAATCCTCTTCAAGAGGACGAGTCATATCCCAAAGAACACCATTAACCTTAGCAATGAGAGCATTATTGGCCAAATTTTTTGAGATTTCACGAGCAACGTCCAAAGGAGTAGTTTGCCATTTCTTTCCTTCCTTTACACTTCCATCAGGAAGCGTAACTTTAATCGGATCCGCAGATAGTGAAAGCCGGCGAATCTGCTGCTCCGCCTGAATCGATTCGAAGATACGGACGCGTTTAGGGATTGTGGCGGCTAGATAGGATTCATCCTTTGCGTGAACAACCATGGCGGAAGAGGCTGTGGATGAATATGAATAGAAACCAGCGGAGGCGGCTGCGGATGAAGATGAATAGAAACGCTTAGTGAAGTGTTGAAAGAGGGAAGGTTTACGGCACAAATAAATTAGAGAGCATAGCATAGCATATTG
>contig19
AGCCTTCTTTATGGAGCCGAAGACCCTTCCATTGCTGGAATGGTATTAGATAGTGCCTTTTCAAACTTATATAATCTCATGATGGAGCTCGTGGATGTTTATAAAATTCGGCTTCCAAAATTCACTGTACTCTCTCTCTCTCTCTCTCTGT
>contig20
CTTTATTTTTTATTTTATAACTTCAACATTTTATAATTCAATTTTATTTTTAATTTTACTTTTGGGATAACTTTGTTATTGGACCTTTTTGTTTTGGAATGAACCATTTACTACATATATAGAGCACATGAAAAGAAGGTCTCATAATACAAAAAGGACTTTCTGATTGGCTTCTAATCATAGGATTTCAACAACAACAACAACCCTAATTTATTTGGAGACTTTTTTTCCTCACATTTCTGAAAAACTACACATACATCTTAGAAAAATATATTTTTCTAAGAGTGTAATTTTAAAGTATATATGAGGTGAAAAAAAGCTTCCTTTATTTATATTGCACTAGCCATACCATCTTCAGATGATTCTTCGGAGACCATAGTAGCTAGATTTGATGACTTTTGATTAATAAAGTTGCATTGTTTTCTAATCTCTCCTTTGTTTCCAGTTAGCACACCAATATTGCCCATTTTAATCATGGCAGCCTTAAAGCTTTCAAAAAAGGCTTTTTGGTCGGTGCTGAATTTGTTAACAATGTCAATAGTATCTGCGCCAGATGTTGAGAACAATTCTTGATCACTTTGAAGCAAACCCTTTTTCACCTTAAGATTAGAGTAATAGTTTTTATCAAATTTATCAGGAGTCGTCGGATCAAAATTGGCGAGGTTATTGCCTGGTCCACTATTAGGACATATTTTGCGCAAATCTTGTAAATAAGTTGTGTTTAGAGTTGGATCAGGACTGCCAGTATTGCTGAAGTTGTACAATCGACTAACAAATAAGTTGCAATGAGCTCTTCCAAATGTATGAGCACCTGAAATTGAAATATATATAAATCAATAATCATTTATATTATTACTAAGATATATAAAAATGCACACCTATTTTACAAAAATGTCATGCACACCTGAGAGAGCAACTAGATCAGTAGTGTTGAGGCCTTGAGCAGCAAAAGCAGATTTAAGTTTGTCCAATGTGTCGAATGGAGCTGGAAGATTTATATTAGCTAGAGATTGGTTTGCTGTTAAACTATCTCTTCTTCCTAATGGAACTTTCCAATCAGGACCACCAGCCAGAGTTGAAGATAATTCA
>contig21
TATCTTGTTAGCACCAATAGGCACAACCTTAAGTGTCTGAGATTCCTTATCAAACACACCAAGAGCATACATTGATCGGTGTGAGCCCGTAGCCTCACCCATATAATTTGTTCCGACGAAATCAACCGAAGAACCAGCAGGACTAACAACAAGCTCAAGCCTCTTAGTCATAATCTTGTTTCGATATACTTGGAAACCCGCCGAAACAGAAGTCGACTTCACCGGATCAAAACCAGAAGGAAAATAACCAATATATGGAGGTATTTTGTTTGGATACTCACGGACAACTTCAACTTTGGCCTGAACCAGTTCAGGCTCAGGTTCAGTTTCCTTTTTCTTTTTGTTTTTTGTTTTCTTTTGGGATTGGGGTTCAGAGTCCATTATGCTGCAAAATT
>contig22
GCGGAACTTGTATAACCAATACAATCCTCTCACGTTGAATTTCAATATGAAAAGGATTCAAAGCAGTCATAGTACATTTTTATCCAGAAACATTTCTGGTGTCTATTAATTTAAATATGATGCTAATTTCTAAATCATCAAAAACACAAAAGCAACATGGTTCAAATGTAAGTAGATTAAAAAGAGTAACAAAAGTATCCAACCACTCCTGGGATTGTGGATAGCAAAATTTTGACATCACTGCATCAAAACGACTTAACAAACAACTTGTTTTGCAACAGTCAATAGTAACAAAAACAGATTCAAAAAATGGATCAATCTATCTTTTCCTCTTCTTTGGCTTTAACTCAGGGAATGTAAGAGGGATAGGAAGTATGGCATAGGATTTCTTGTCCTGGAATACAATTTTGCCACCCAAATGCTCATAGAGGAGTCTTACGGGTATTAGAGACATCCTCAGATCCTTTGCTATATCTTTGTAGTCAGTTTGGAACCCATCGATGAAAAGTGTGAGCACCAAAACATAAGAAATGAGAAGATTAATCTTTTCAGTTGGCAGCCTTTTTGATTCAGAAACATCAAACATCGTTGAAAAATTTAGAACGCAAAAAAGTGGGAATTTTGTGGGACTTTGCAGAGGAAACACCATCCATAGAGTGCTGATCTTTGAACTTGATAAGATGATTGATGTATGAGAGTATGCAAAATTGCTTCTTCTTTTCTGACTCATCCT
>contig23
GAGACAACATATATTCTTCAACCTTAGAGCAAATATAAANCTAAGAGCCTTGAATGGAATCGATAAGCATCAAAACAGATTAATTCTTTCACTGCAATGCAGACAACGAACTAAATATCTCATCAGTCCTCTCAAGTATCATATAAAATGGAACGATTTAAAACTTACAAAACAAAACTGAAATTATCAAAAACAATGTCTCAACCTGGATAATTAATCTTAAACAATACAGATATTACAAAAATTAATTCATTCTTCTAATGAGTTCATTGATGTAATCTTCCCTGTTGCCAGCATCACCACCTTCAACATAATGATTTCTTTTCTTCTTCAAACCACCTAGGGGTGCTTTCAGCTTAAAAGGCCACAAGAAGTTATTTGCCTCTCTGAAATGAGGTCCAACCGTCAGAATCTCATGAATAAGATCTTCAATGCAAATTATCCCGTGCTTCCCCAAAACCTGCCATTGAATACTATGTCAGATGGAAAATAAGAGAAAAATACATAAACATTCAAAATTTGATGCACTAATGCAATGTGCATTGTCATAAAAAGATCTAATAACTATCATTCCGATAGCAAATTAGGTCCAAAATACAAAGTCAGAATCAATAATCGTTCTATCAGGGAATCTAAATCACTGACAACCTGTTCGATGATAGAGTTATCTGTCAAAGCAATTCTCTGTCTGTCAACTTTTCCGTAACCCCTCTTGTAGATCAATTCCCTAACACTCTTCAGATTAGGATACCCGAAATAACATAAG
>contig24
TTTTTACGCATCATCGTATTCCTTAGCGTACTGTTTGGCTCTACTCCAAATGAGTTTCCTTGTTTCAGACCTTTTCTTCTTCGCCGATTCAAGTTCCTGCTTTTTAACCAAAGCCCATTCCTCACTCCTTTTCTGCTTCTTCAAAACGGATTCTGGAACCACCGATTTCACTTCCTCCTTGGTCATCCTTCACATTCATTCAATAAATGAAATCAGAACACGAAAACCC
>contig25
ATTGAAGATCTGTCTCAAACGCAAAAGCTGCAAAATCTTCCTTGATTTTGGGTCCATAGCATTTATACTGACATTATACAAATAACAGTGATCCCATTAACAACAACAACAAAAACTGTAAAATAAGATAAAATAAAATAAACAGCATTTATACCTCTGATCCTGATAATGAACAAGAGCTTAGCTTCAGGATCAACATAAAACCCACCCTTAAGCTTAGCTTCACGCTTCAAGCTAATCAACTCCTTTTGCGCATC
>contig26
CCTCGCTCTCATGTCATTTCCTCCTGCAGCCTGTATTATCACTCCATCATTTACAAAGTAAAAACCTTAACACACATAAACTGTTCAAATATAGACCGGCTGCCCTAAAAATCAACTAATTTAATATTAATCAAATAAACATATATAATTATATGTTACAAATTTTTAGTCAAATTTTAAGGGCACAACCATAATACAAAAAGTCCATTTCAAATGTAACTAGTTTCAGGGCAGAGATCTATATTAGTTATTACCGTTCAGTTGAAGTTCCTTCAAATTCCCGACGCGCTAAGATTGTATCTTTAGTTAATCCAAACACAACTGTATTAGTTCGGAATAATAAATTCAGAATATTAATTACATTTGAAAGAAAAACACAGCTGTATATTTGGGTTTTGGGCACAAGAATTAATAAATTGATTATAACATAT
>contig27
GACAAGATACCTTGATATAAGCAAGAATCATAAACTCCCCCATGATATACCGAAATTATAAACAAGAATTTATTCATATGTTTAGATGAAGATGACTGTCCGCAACAATGGAGAAAAAGAATTAGGGTATTTTTATTTTATTGGTTTTGGAGTTTTCAACTTGAAACATCTTTTCTTTCTCTTTCATTTTTATTTCAGAACACTCATCATTCCATTTGATTTTATGTTTCTCATATTTCAGCATTTATGTTGGTGTATTCTTGGGAAAAACCAGAGATAATTAGCGATAACTATCTCAATAATGCGAAATATTTTTTCCCCCACCTGTGCAGATAAATGGCCAAACAGAAAATACAATTCCACAGACCAAAAATAATTGGCAGAAAATTAAATATGAGACAAACACAATTTTTAACGTGGAAAACTTCCCTCAAATTGAGAGAATAAAAACCACAGGACCTAGTCCAGTAAAAACTTCTACTATAATAATTAATGGGTACTCCAGAGTCTTCGTAATACCAATAGGGAACATCAATCAACAATAACAACCTTATAACAACC
>contig28
GAGCGATTGGTGTGGATTCAGGAGGCCTAACAATAGGTGCTTTCCTTTGAGGTGGAATTGGTTGCATGGTTGGTGGCAAATTCCATTCAGCAGTTGGTGGTACTGGAACATCCTTATATGGTGGCGATAAGGATATAGTGCTAGGACTAGGAGGTGATATCGATGATTCATTACCTTTGATCTTCTGAGGAATTGGAGCGGATGTAAGAGGTGGTAATGCAACTGGAGGTTGCAAGAAAGATCCTGGTGA
>contig29
AACCAAGTAACTGATAGTGAGAAGAAGGTTAATTGGACATTGACAAGAGATGAGAGTTTCAACTTCACAGCAACACATTGGGCTGATCTTCATGGTCTTCTATATAATGCACTTCCACCACTAAGTATTTTTATGGGGTCATCTTTTCCTCTCTGTCCATGTTGTAAATGAAAACGGTTCTGTCATAGTAAAGGCTAAAGATCTTAAAACTGGAGAGATCATTGAGATTAGAGGGGATTTGCTTGTTGCAGCAGATGGTTGTCTCTCTTCGATCCGCCAGAAATATCTCCCCGATTTTAAACTAAG
>contig30
TAATATTATATATAACTATTCATGTGCCATGAGTTATAAATTTAGGAACAATCAATATTAGTTAATTGACACTCATTGCTGCTCCATCATTATTGGTAATAATTTTTCTATGGTTTTAACTCCAATTAATATATTGGTCCTTTAAATGCTTAAATATATAAATGAAAACAATTTGTGGAAGTTATTTTGTATCATATATTGCTTATGTTTATTTGGAAATTGGAAAGACAATGACACATAAACTTTGGTCTCTATACAACTTTTCTATTTATAAGTTGTTTAGATTGATTGAGGACAATTTTGTAATTTCTTGCATCTAATTTGTTATTATTTTTATATTTATTTTACGTGCTTTTGATAATTTATGTTTATATATTTGAGTTTTAATTCTAACTATAATATGTTACGATATCTTTATGATCAATTATTGGTGCAAATATTTTTGAACAAATTGTGCTTATATTTTATTATGAATTATGTTATGTGTTGTAACACCCCAAATTTTATAATAAATATTTTCTTAATGAAATAGAATTTTAGATAATTAATTTGGTGTTAAAACTATTTTAGAATATATGTGGATAAATCTTGTGACTAACTTTCATTATATGGGAGCTTTCTATGATACGCTAATTTTGTACATATTTGAATAAATAAGTGATATAAATAACAAATATAATATTTTATAATTTTATATATTTTTCTATAAATAATAGTACTTTAGTGTAAATATTTTAAAACGAATAAGATTTTAGGCGACTCTACATGTATATGTGATTTCGCAGTTAATGTGATATTTTCTTGTATGTT
>contig31
AGGTGAGGGAGGTGAGCAGCCATCTCGTATGGAGCCTCTTGCTGATGGCTCAAGGAATCCCAAAAGGAGTGCCATTAAGCAGGTCGCTAGTGGGACTGATGAACTTCAGATAAAGATGGCCCAGGTAATTGTCGTAACTTGCTCTTTCCAATCAAGGTTATTGTTCTTTTCCTTAATTCCCAATAAAATTTCATCGATTCGGTGCCCCTGCATTCCTGTTGGAATTAAGGTTCTGTTGTTTATGAATTTATTTTAGTGGTAGATGATGCTGTGACTTAAAGGCACCTCTGGGTGCTCTTGCGTCTTTAGATGTAATATTTTACCTTTGAATTTACCATCCATTGTTTTTATTTCATTCCTGCTTCTCTGTCCCATTTGAAGGAATGAGTTGCTATGGTAAT
>contig32
CCACTCTTTTATTTTATAAGCTCTGGTCAAATGCTCCTTCTTCACACGTTTCAAAACCTCGCCTATATGGTCAGCAGCATCTTTCAAGTTTGTTACACGTACCTGGAAATGAATCAAATATTT
>contig33
ACGTACCACACCCTTCAGCACAACATCTGTTTCAGAGTCATTGTTGCGGTAGACAACACCTGGACAATCAATCAAAAAGATCCTTTTTGTAAGGGTTATATACTGCCACACTTTTGTTTCCCCTGGAATTGGAGCAACCTTGCAAACTAT
>contig34
GAACCCTTTCCAAAGGACTTATTAATGCTTGCATGGAATGCTAGCGTTGGATATTCTTTTGACAAAACTCTAAGCCATCCTTTTGTTGCCCAAGCAGGAATTAGATCGCACT
>contig35
GACAACAACATCTGAAGAATCTATAACTTTGTAGAGTTCACCCCAAATGCGTTTGCTTTGACCCTTATCAAACATGTTATGCCGCACTAAACCTCTAAATCCATCTGCTTCATTAGCTTCTACAGACACACTAGAAACACACTTCTCTTCAAAAGCATCTTGAGAAC
>contig36
GTAAATGGGAGAAAATCGTTTAAGAATTGCTTTTTCTAGTTGCTGTTAATCCAAACGAATCATTTCACAGCAAACCTTCGAGAAGATGGTAGTAATCGGGCAGCAGGAGATTGAGGATCGAAACGCGAATCCCTCCAACGCCGGTACAAACAACGATGCTTCCGACGGCTTTGAAACCGCCAGTGATACCGATCTTGGCAGCGACGGCGACGGTAATGACGACGGAACAATCAAACAGGAAAAACAGGAGCATCCTCAGCAACAGCACCACCGGATAAAGCAAGAGCAGGAGAAGAGTGATCCTGGAAGAATCATTTCTTCCGACGAGGCTTCGATCAACGATGAGGAATTGAAACAGGTTCCGAAAATTAGGGTTTGG
>contig37
AATACAACAGGTAGCATTGATTCAAGCAAATGAAGCAAAGGTAGAAGGGAACAAACTTTTTGTAGATGCAAAGTATGAAGAGGCACTATCACAATATGAACTGGCTTTACAAGTTGCGCCAGACATGCCTTCTTCTGTGGAAATACGCTCAATATGCCATGCAAACCGTGGTGTGTGCTTTCTGAAAATGGGA
>contig38
GAAAATATGAAAACACAGTTAAAGAGTGCACTAAAAGCATTAGAATTGAATCCAACATATGTCAAAGCTTTGGTAAGAAGAGGAGAGGCCCATGAAAAGCTTGAGCATTTTGAAGAAGCCATTGCTGATATGAAAAA
>contig39
ATTGCAGATATGAAAAAGATCTTAGAAATTGATCCCTCAAATGATCAAGCTGGGAAAACCATTCGCCGATTAGAGCCCCTTGCTGCAGTAAAAAGGGAAAAGATGAAAGAAGAAATGATTTGCAAA
>contig40
CTTCTTCTGTCCATATCGAATTTCTAATTTTCTGGACTGGTAGTCTGTACAATTTGAACAGGACACCAACTCCCTGTAAGTTTGAGAAGCTGGAAACCATGCTTCTAGATCATACTTCTTTGCTGCAGCATCATTTAAAGCACCAGATACAATGGAAACAATTTGATATGGAATGTTCAACGCAGTAAATAAAAAAGCAATTACATAAGAGAGGAAAACGGAAAACAAAAAGGAGGGCAGAGAAAGAAATCAAATTAGGTTGAAAACAACTAAGATCAATCTGTATGCAATCACAACATTCACATAAAGTAGAATGAGGTGGTGCCAATGTATGTGTATGAGTACTTTGCCAACACAGAAGTCAGGCAATGATCACAAAATACAACAAAGTACTAGATACCAAATTTTACAAGAAATATAGAGATGCATTGAACATTCCCCTGGTTAGACGTGCTTGGCATGTCAAAGACAAGACAGTGGCTTAATTCCATAGATTAGTTTTACCCAGGGATTCAGTAACATTTACAAACTAATATAAACAACATATATAATATATAAAATAACATATAATACTCCTATCTCGTAGGGGAGGGGAATGTAAATTACTCTATTATTTGAACTCAAATAAAAAGATGACATTAAGCATGCTTTATGTGGCACATCACCGTACCGCCTTGTAAAAATCCTCAGAGTTCTTAAGCATTTCCTCATGCATGTCCCATGAATCATTGTCATTCGGGGTAGTAATGCAAAACTGCTCCACTTTCTCAAATTGGTGAACACGGAATATTCCTAGCGTATCTCGACCATGAGATCCAGCTTCTTTACGAAAGCAAGATGAATATCCAGCATATCT
>contig41
ATTACCTTATAAAGTTCTTCATCAAATTGGGCTAATTGAGCACACTTGGACATTATATCTTTTCTCATGAAGAAAGGAGTTTGTAATAAAGTATATTCCCTTTTCTCCAAAAACTCAAGCCCAAAGTTGATTAGAGCTTGATTAAGACGAACACCATCTCCTTTGAGATAGAAACCTCTACCTCCAGCTACATCAGCTCCTCTCTTCAAATCTGCTATCCCAAGAAGGTCAACAAGATCCACATGATTCTTGAGTTTAGGTTCTACTCTTTTGTCACCCCATGTTCTAACCACAACATTGTTGGCCT
>contig42
GACCGTAAAAATACCTTACACACTCTCTCAGACTACTCTGTTTACATGGTAAGTAACAAACCGAGTTCACTGCAATGCTCTCTGAATAGCTTTGGTTATCCACACTCCTCACTGTATGCAACAATCATTAACCCAATATTATCAATGGGTTTGTGTAAGATAAACTTAACAAACTTTCAGTGCTCCAATGATAATTTTGTGCAGAATCTTATCGAATGTAGAAGTAACTTTTCAATTTCTACGTGGACTGTTTATTGTTGTTCTTAATACTATTAGAACATAATACATTATTGATTGTTTGTTAATTGACAATTTATAGCTCTAAATCCCACTTTCTATTTTATGTCTCAATACAGGAAATTGAAGGAGATAGATATCGGGGGCGGCGATCTATTGGGTATGTATGACTGGCATTATTTTTTAGAATGCCCGCATTTACGTGTTCTTCTAGCAGCCGATAAACTCCTCTCTTTGTATTGGTCAAAGACCAACTCAACCGAAATGCTTTAGTTAGATCAAGAACATGAGTAATTTTATATATTTAACATGTAACCTCACATGAAAGCCCATTGGACTTGAACAGTAGACAACGCACCTGTTCATTATATCTTATGCTGAAATTTAGTTAATTGTGAGGAATGAGATGGTAAATGACTGATTATTGAACCTCTAACTACGAATCATGCTCTAATTCCATATCGAAGAACCATTCAACTTAAAGGCTTAGCTTTTAGTTGAAGGCAAATTAATGGTGGTTTGTTGTCAATATTGGTTTTCTGCAGAACAAAATCACGAAGCCAGAGGGTTGCTGTTCTTCTTCATCATATGCTGAGTGCTGAGCTGAGTCAAAATCAACCTTCCAATACATAAATATGAGTATATCTTTTTCAAGGTAAAATTATCAAATTTCATAAAATGTTATTACATTTCAGTGGTTCCGTTGCCGCGAATATATTTCATGTGTGACTTTTAATAGATTATCCTCCAACAGAGTGTGATTATTAAGGCGATCTGTTTTTTCTCTTTTGGAGGATTCTCGTCCTTCAATACCCTTAGTCCTAAGACAGTAAGACTGCTAGAGCTTAATTGTTGTTTGTAGAGAAATACAAAGGTGAGATGGCAAGTTAATTATATAAAGGGTATATATAAGAGAGAGTAGAGACAGTTGGAATTGATACTGAACTCGGGAGAGACATTCTAGTTAGTTTTTATGCTTTTAACTTTGGGCTAATGAGATTATTCCTGACAGAAGCGTGTATTGCTCTTACATTCCTCTGAAATTCACTTATGATTTCATTGTACTATCCTTTCATAGCCTGGAACTGTTTCCTACCAGTGAGCTTTTTTGTGAGCGTAAATGTTATATGGAATCTGAAGTTGACCACGCTTTCTTCTTGCTTGGGGAAAAAAGCAAAACAAGAAATAAAATAGAAGAGGGAACAGATTTTGCTATACCCTGGGTTTCTGATTAATATTTAATGTCTAGTCCTGCAAATGAAACTTCTTTA
>contig43
GTCATCTGATGGAGAGTTTGAGAGTTGTCCAAGCAGATTTTGCCTTTTTTGATCCTAAACCCAATGATTTCCATGGAGTTAAGACCTTGCTGCAAACTTACCTAGACGTTGAAGAATGGGATTTGAGTGGCTTTGTAGACTTGATTTTGGGACAGACCACTGTAGGGACTGTTGTAAAGGTAGAGGATGATGCTGATGAAGGAATATTCGCCCTTGTTACCGCTCTTAATTTATGGAGGTATAGGGTAAGTCACATGGTATAACATATGATATTTTGCTTGATCTGTTTGCCTCTTTTACCTATACTTTTTTGGTGCCTTGAGTATAGTTATATATAACCACTTCCTTTGCTGTGTGGTAACCTTGACTTATAAGTGTATTTTAATAACCAAGAATATATTACGTTTTGTATGGAAATTGAACATTAATCAACTCATTCTTGTTTCAATTTCCAATTTTTTCGCTCTATTTTTAATGTCTTTGTTTCACGGTTGTGGTACGTGGCAATTTGGAAAAAAATTATGAGTAACAGTTGTAAGAACTTAACTTGCTATTTGCTGTTATCTAACTTATCTACAAACACGAAATTTACAAGGTTAC
>contig44
CGATTTCAAGGTCGTAATTATGGCATTTTGAATACTTCTGAGATGGATCTCGAGGCGGAGCCAGATTCTGCCAGGCAACATCATCATGAAGAATTCAATTTCAGTGAGGTCTTTGTTCACCAAATGATCCACTCCATCGAGTTTGTTCTAGGTTCAGTTTCAAATACAGCATCATATCTTCGACTTTGGGCATTAAGTTTGGCTCA
>contig45
TTGTCATTGGCAATTGCTCATTATTTGTCCTAAGAAGAATACTATAGTCTTCCTATGTTCGTTAGGAAGAAAACCGGAAAAAGATATCATTCATATTGTTGATTCAGCTTT
>contig46
AACAAGGCCCCACCTGTCCACCTGTAAATCTTCCTCAAGTCTAATAAGCTCAATTGCTTCCTCAATTTGCAATTTCCCATGAACCAATGCAATGGCAATAGTTAATGAGTGTGCTGATGCTGCAATAGCATCAATTGCGGCCAATTCACAGTCATCTGTATTCTTTAGAAGTTTCTCTATAGCCATCACAAGACCATCTTCCTGTTTTCCACCAAAAAAGCTGGAATACACAACAGGCTTAAATCCAAATTCTGACTCCAACCAGCATAGCAGAGGACCCATTTTCTCAACTTGGCGATCATG
>contig47
TCGGTGTAAAACTATTTGCTGTGTATATAAATTAAATTTTAATTCCTATCTCTAATTCATATAAACAAATTATTCAAAACAAATAAATACAATGAAAGAGACTAAGTGACAAAGAAATGGAGGGATATTATATATATTTATTATTCAACAGAAAAATCTGGTTCTGTTGGCTTCTGCAAAGAGCTTACCACCCCAGAATTTGTCCCAGAATGCATATGAACACTTTTTCTTGTACTCCTTGCCACCCTTGTTCCATACACAACAAAACCTGACCCATGTTTTGTAGATATTTCAGCCTCTGAAGCAGCCACAAGATTCTCCTTAGCCCTTAGTTCAGCAGCTTCCTTCCTTTTCTTGTGTCTTCTCCATGCAGCTTGAATAAAACAAGCAGCCCAAGTTCTCCATTGGTGTGAGTAAAATCTGAATTTATGCCTAAGTTGTTTACTATGCAGTCTTCTAAATTGAGATGCAACAAACTTAAAGTCTTCAGCTATGAGTGCAAAGGCTTCAACTTCTGAGATAGCTTTAACTGTTCTTGTTGAAGAAGGGAGTATCACACTTGGTCTTGGATCTAAGGCCCATGTTAACAGTTCTTCACCACAAAAATCACCTGGTCCAATTCGACATGAGTTGAAGAATCCGACTCGGCCTCCATTTGTGGTGTAAGAATCAAGATTTCCTCGGATTATAAATAGCATCTCGTTCACTGGATCACCTTCGCGAACAAGATAAGTTCCCTCAGTGCACAATGCAGGCTTTAGTCTTTCGCATATTGCGTCTAGCATCCTCTCATCCATTTGATCAAAAATGGAACCTGTTAAAAAAATCACATGTGTCCTTCAATATAATCATGATAGGGATTGATAATCAGGGTTTTAAAGAAAGATATGCAACCGCAATATAGATTGTGACCTCAAGAATTTTTATGTCTTCACACCGTGATTGAGGTTGCTTTCAACCAAATTTGAGTGTGATTTCTCTAAGATATCAAAGATCCCGACATGGTCATGGCCGAAATTAAAAACTGTCTTATAGAATAGAATAAAAACTTGATGTCTCATGACTTACTCCTCGAACTAGTTCAAGACAGAGGTAGAGTTTGATGTCTCTCCTAAGATCAATTGGAAGTCTTTTAAGAAGATCTTCTTTGTCTAAATCATATTGTCTCATGACTTACTCCTCG
>contig48
AGTATTTATAATTTGGTAAGGTGTGTCGTATTGAGATCAAATTGTCCTCATTGTATAGATTACAATGAAAACCATATTAGAGATATAACTTATATTCCTTTGTTTCTGCATTTCCTATTGACAAATAAATTTCCAATTGATTTCTGTTTCCTTTTACGGAACCTCGAATGATTGCCAATGCATTTGTGGTAGTCCTGACTTCTGTTGTTTGTCTCCTTTTCTGTCTAAATATATCGAGAACTTATTTCAGACTCAGGACATACATCTTACAAGCATGAGAGTCTAATTCAGCAGATATATCTCAAAAAACTGATGATTGTGTTGAATGCTGCAAATTTCAATATAAATAGTCAAAAACTCAAAACCTTATAGGTGTCTTTAATGCTATGAATTCATGGGATTGTGAAGAACAAAATAAGTCAAACTATGTCTCTCACCTCCCATAAATCTCTTGCATCAACTGAAGTTCCTGGTTCCAGACCTAGATCAGACCATGATGCAGTCACTCTTGCTTTCGATGAACTCCTATTCCATAAGACCACTGCCAACTTGTTATAACTGAGAGGGCCTGCCCAAACCTGCACATGTGCTTCAAGAAGTGTCAGAATATAAGAAATCATCTTAGAACATCTTAATATAATGTTGGAGTATCTTAGTTTATCTCGTAGGATCTGTTTCTAATCTTAGAATATCTTAAATTATCTCGTTAGATTAGTTTTCAAATTACTTAGTTATTATAAATTTATAATTATTATTTTTCCTGATTTCGCTATTTATTTAGGATTAGAAGTTTAATATCCATATAGATAGGGGTTAGTCTTTATATGTTCTTGGAAAACACATAGCTTCAACAAGTTTTATGAAGAAATTTCCCACTACTAACACAAGTGCATTTCTCTCCAAGGAAACATCTATTAGTTATAGTATCTAGTATCTACTTATTTAAGTGACAAGCTATGGAATACAAATACTAACATAGACATAAGACACAAAACATATATTTACACGTCAACACTGATAATAATTTGAGAAAATGAATTACCTCCAAATCATCCTTACTTTTCACCTTCTTCCCTTGAACTCCTAGTTTGTCTGCAAAACCACAAGGTTATTAGTATTAAAAGCATTGATTGTTAAGAGATGTTTGAGGATTTTTTAGTCTAATCCTGCCTTGATTTACTGCAATAACTTCCGAGTTGCTTAGTAGTTGTGGTGTCGTCCAGTGCTCTAATGTCACAACCAATCAATGAAGGAGCCTATATATGCAAAGGAAAAGTTGTTATCATACC
>contig49
CACTGGATTACCTGGAGAAGAAGAGAGGGTAGGTTTCAATCATTTTGAAGCTAATAAAAGTTCAGAAAATTGGGATGTTCAAATTATGAATCCATGTTCAAGAGTTTCTCCTAATACTATTATGGATGTAATAAAGCAAGAAGTTTGTCAAAGTGGGAATATGTATGGAGAAGATCAGTTTCATCATCATCATCATCATCATCATGCTTCATCATCTGGATTAATTGGCTCTTCTAATTGGTCTCATTATGGTTCCTGTTTCTTCACCAATTTCTACTTCTCATGTCACTAGCTTAAGTAGTAGTAGTGACAATATGTTGGATTTCACTTATAATAAGGTAGATCATAGGAACAACAATCCACTACCTACAGATCAAATATCTGAGTGTAATAGTTCAACTATTGGAGTTAATAAGAAGGCTAGGGTTCAGCCATCTTCAAGCCAAC
>contig50
CATTTTTTATAATGGGCTCATCCTAGGTAAACATCCCAGGTGTCCAAACAGACCATATGACCATTCGCAATAGTTTTCACACTCAAACTGTAACAAGATCTGAACCCTTAATTGACTTGTCATATGGGCACTTGCAACATAAAATTAAAAATGAACTGAGTAAGAAAATATATTTATGACAAAGTGAATAAGAAACCTTAACAAAGAAGAAAAGTCCAACAGCAGAACAAATCTTCTTAACTATAACTATAGCTACCTAAAGGCCATGTGAACATAGTTTTCATGCTAAAAAAATAACAAGATCCGAGCCCTACATTGTCTTCCAGTCTGGGCACTGAACAATATTCTTTTCATCTGGACACTTACAACAAAAATGAATGTGCACACATAAGCTTTTATTTCTTTAGGATTATGTACAGAAAGTGAAATACCTGTGCTTGTCTAGCAGCACCTTGTAATGCTGCCTCCATCATTTTCATCTCCCTCTTCACCCTCTCCAGCTCAACTATGGAATTTGAGTCATACATATTTTTTACAGAACTCAAATGCTGCTCTTTTATGTCAGTTTCAATATTATTTGCAAGATGGTCCCTTTCATTTTTCTTTAACAGTTGTTTCATTGTCATGCGAAACCAAATCAGATACCACCTCAGAAGATTCATTTGGAGTAGCACTGGATGGTTGTTCATTATATGATTGGTCAGTGCTGTTGGTTTCTTCAAAAGCCACAGAATGTAGAACAGAAGTGTCCGTATCGTCTCTTTTCTCAGTATTGTCTGATGCCTCAGGTTGTACAGAAGAAATTATCTCTACATTTTCCACTGCTTGTACCCTCTCTTCTTCTTTACTCTCCTCTTTTGTCTCAATTTCATTAGTCTCATGCACATCACTAGTACCATGAGACTCACTGGGCTTACTGATACTACCCTCAACTACATCATCTCCAAGATTAGAAAATATGGGTTGCATCATCGTTGGACTTTCCAAGCTTCCCACTTCAGCAATTTCTTTCTCTTGAGGATGGCTAATGGAATCTGAATTCTCAGACTTCTGAACGGGGGATTCAGGCAATTCAACAGGCATCTCCGGTAACTGGTGGTCATCCTTTCCATGGTCCAAATCCTGTGCAGTTGTTCTATCTACTGACTCTGTATGGTCAGCCTCTTCTTCGTCCTCGTGCACTTTATTTTCTTCTTGAACCGTGGTTTCTTCAGCTTCCACGTCATCTGTTTTATCAGCTTCAGAGACTTCTTTTCCCTCACCCACAGGAATATGATCCAGAGACTCAGGTTTTTCCACTGACCTCTTAGTTTCAGATTCTTGCTGAGAGGATTCAACGTTTTCAGATGTTTCTTCACTATCTTCCTCACTTTTGTTCCCTATAAGGGCCAAGACAGGATTAAATAGTGCTTTCCCGTCAGTAGGTATAGGCCATGATCCTGAAGCT
>contig51
CTGCAATGTGAACAACCTATCTTCAAATTGAACTTCCTTGGTAAGGAAATCAGCACCAATGGTAGCCTTATACTGATTACTAAACTTACGATTCACATACTGATTCATACATACATACAGCCACAGGTGAAAAAGCAACATTTCATCATTTCATCATTTCATAATCATCCATTCATCAAATCAAAATAGTAAATAAAATATAAGATTGAGAAAATTCAAGCATACTGATTCATGAGTGATGTTTTGCCAACCC
>contig52
TAAAAGGGCACTTAAATCATCCTCTGGATTAGTGATTTTAGGTTCAACTCTTGGGAGGTCCTTCCATTTGACCAGACCACTAGGTTTCTTCAATCTTTCATCTGTCATTGCATATGAATCCATCCTTCCATTTTTCTTCAACGATGGTTTAACCTGCTCATAGTACTCTTCAGGGGGGCTAAAATCATCTCCTTCATTTTCATCATGCCATGCATCAGCTGTGTGATCCTCATAGGCCGGTGCAGTAACAGAAGATAAGGGAACTGTAATTGATTCTTTAAGGTTGAAATTTGAAGATAGAACATCCTTCTTTGAGTTGTTGCCTTTCGATAAGCTTTTCACCCTGTCTGCATATCTTAATGTATTCAGAGTGTGCTCACATGAACCAGAGCTTGGAGATATGCATGATATCATAACAGTGCGGGAATTGCCAACAAAAGAATCCCTCAAAACTTCAGTCAGTTTACTTCCCCTGAAAGGGATGTGTCCTTGGTCATTATCAAGAGCTCTTATGCATTCCTTAAGGGCGAGTAAGCTCTTATTGATTTCAGCCCCTTCTATTCT
>contig53
CATGCCTAAGCGTGAGAAGAAATCATGTAGAACTCCTATTAAGTCACAGAGAGTGAGTCCTCGATCACATACAAGGCCTGAATCAAAATGCAAAATCATGGCATCACAAAAAATCAATAAATTTAGTAGGAAAAAAATACAGTTCTGAGATTAAAGCCCTGGTGCAGAAAAATATAATCGAGTAACTCCCCACCCCTCTTTAATATGATGTGTAAAATAAAATCATAATTGGACCATCAAAGATAAATTGTTTTCATTAGTACAAAGGGTCGAAGACGAACAATTTAAGAACTAAAACCCTGATCCCAATAACTTAGTAGCCCACGGCCTTCTATCTGGTGGAACTCGGCAAGATGTGTTCGGTCAACTGCTTCATTTCGGAATACACGATCTATAGAGAAATATTTTTTCGGAGAAAATGATTTCTGCATAAACATTAAAAT
>contig54
CTCGAAATACTTGATCAAATGAGTAGAATGGCGACCCAATGGTCCAACGTATATTTCTTGTCCTCCACGCTTCATGAGGAATAGCTAGAATTGCATACAAATAATATGTCAGATTCAACTCAAATTGAGAGGAAAAAATTATAAAAGGTAGCTTTTATTTGTCATTAATTTATTTATTGCACCATTCTCTACATACCTCGTCAAACGCTTCGAATATGTCAATGCTAGGCTGATGGATGGTACACACAACTGTTCTTCCCGTGTCCACCGTGTTCCTTACGGTTCTCATAACGATTGCAGCTGCTCTTGCATCTAAACCAGAAGTAGGCTCATCCATGAAAATTATAGATGGATTAGCCACTAGTTCAACTGCAATAGTCAGCCTCTTCCGTTGTTCAGTTGAGAGGCCACTCACACCAGGCAAACCAACCAGGGAGTTCCTTAATGAGTTCAGCTCCACCAGGTCCATGACTTCGTCAATGAACATCT
>contig55
CAAATCAAAAGTAGCATTGTGCCAATTGTTCCCAAGAAATTCATTGGCCATCAAAGCATTCTGCCCATACATCAAAGGTGAGATCCAGTAACCCCAAATCCACCAGCCTTTGATATCCTTTCTTGAGAGAATGAAACCACCAA
>contig56
CATAACGCGATCCAACTCCTTGGCACCTTGCGGAGAAAGCCAAGGTTTCCCTCACGGTCATTTCTCCAATATGAACATCATGCTGGCTGATATAAGCAGCAGTTCTTTGAGGGACAAATTCATTCAGTCCATGTCCATTATAAGTCACACTCCCAGATAGCTGAAGAGTT
>contig57
ACTCATCAAATGCTTCAAAAATGTCAATGCTAGGCTGATGGATGGTACACACAACAGTTCTTCCAGTGTCCACTGTGTTCCTTACAGTTCTCATAACGATTGCAGCTGCTCTTGCATCTAAACCAGAAGTAGGCTCATCCATGAAAATAATGGATGGATTAGCTACTAGTTCGACTGCAATAGTCAGCCTCTTGCGTTGCTCGGTGGAGAGACCACTCACACCAGGCAAACCAACCAAGGAGTTCCTCAATGAGTTCAGCTCCACCAGGTCCATGACTTCCTCAATGAACATCTACAACCATTTTTAGTGTTCATAAAGTTAGAATAAAGCTTAGTTCCTTAATAGATAAACTTTTATTAGGGGAAAGGAAACGTAAAGGGGCGTAGTGCCTATGCTGCAAGTATTAACTAACATCTTTCTGGTATTGGAATCAACTCCTGAAGCTAAACGAAGCCACGCTGAGTAAAGCAAGGACTCATAAACTGTAACATGAGGTGAATGGATATCATTCTGCTCACAGTAGCCAGAGACTCTAGCAAACGTTTCTTGCTTTTTAGGGTATCCAGAAACCTTGATGCTTCCATCAATATATCCACCGGTTTTCCTACCGGCCAGAACATCCATCAAAGTTGTCTTACCAGCTCCACTTACACCCATCAAAGCTGTGAGAACACCAGGCCTAAATGCGCCGCTCACACCCTTCAAAAGCACTAATCTATCCTCTTGAACACCTTGCTCCTTCATTTCCACTGGCATGT
>contig58
GAATTAAGAATCGAACTAGAAATCTTAATGCTGAATATATCACTTTTGTGTGTGACCCTACCACTGGCATGTCAACAGAGTATACAATATCATCAAAAGTGATAGAATGTGGTTCAAATGGAAGAACCATTCCCTTTTTCTTTCCATGGCTGGACTCCGTAACAGAATCGCCTCTTCCTGAACTTTCTAAAGACAATTGAAAAAATGTTCAGCTACTAAAGCTATATTATGAGTTACTCTATGTTTGACCCCTAGAATTTGCTCATGCATGATGTGCATATAATCAAAATAGCTCACCTATGCGTGGTAATTCAACTTCTTCAACAACCTCTTCTGAATCTTCAGTTATTGTAGCTTGAGGTTTATCAAATGGGCCCAGTACAGCAAGAGCCACTCCAAACAATGCATTGAAAAAGAACACAAAACCAACCAATCCCCCAACGCCTATCCAATACCAATATGCATGTGGGAAGAACCCACGGTTGTCGAGATATAATTTTCCCAAATCAAAAGTAGCATTGT
>contig59
AAGCTGACATAGCTTGAAGATGTAAACAAATGAATTCCTTTTCATGAGCAAATACTCTCTTGAAAAGTTAGCCTTTAAGAGCTCCTTCTTGTTAAGACCATACTCTTTGGTGGTTAAAGCAGCTGGATGGCTTTTCGTCTTGTCGAATGGAACAGAAAGCTCCTCAGTAAGTTTCCTACCAATATGGAATGACTGAAATGCCTCAGCAAATTGAGTAACAGTAACAAATCTGTATGGTTGGTCTCTGCGCACCCAGTACTGTGCTTGATCCTTTCTTGAAGTTACTTCTTGAAGAAAATCAGCAACACCTTTCCTATCAGGACATTTGAAACCCATAGATTCAAAAAAGTCAAGAACATATTCACGGGGGCCATGGTACACAACTTGGCCATCAGAGATTAAGATAATGTCATCAAAAAGATCATAAGTCTCAGGTGCTGGCTGGAGCAATGATATAACTGCAGTGCCATTCATAATGTGAACATATTGCCTCAGAGAGCTCACAATCTGAAAAGTTGTGGAGCTGTCAAGTCCAGTAGATATCTCATCCATGAACAATGCATTCGCAGGTCCAACCAACATCTCTCCAGTAGTGACACGCTTCCTTTGTCCTCCAGAGATACCACGCAACATTTCATCCCCCACCATGGTATCAGCACATATATCCAAACCCAAAATCTTCATTACATAAT
>contig60
AAAAAAATAGTGAAGAAGAAGAAAAAAGAAAGGTTTTTTCTTCAATTGATTCTTGTTTCTTCTTCTGTGAGATGTTTTCTTATACTTTTAATTTCAAATGGATTTCATTCACTCAACTCAACTTCTTCTGTTTCTTCTTTCTTCTTTTATTTTCTTCTCTAAACGACGCCGTTTCACTCTCTTCCGACAAATCAACTCTTCTCCGTTTCAAATACTCTCTCTCCGACCCCGCCGGTGTACTCTCTTCATGGAACTCCACCGCCGGTGACGGTGACTCCGGTTACTGTTCCTGGTTTGGCGTTCTCTGTGATTCAAGATCGCGTGTAGTTGCTCTCAACATCACCGGAAACGGTGGTGGCGTTGATTCCGGCGGTGGTAACCGGAGTTCTCACCCGTGCTCCGATTTTAGTAAGTTTCCGCTTTTATGGATTTGGAATTAGGAGAAGCTGTGTGGGTTTTAAGGGTTCTTTATTTGGAAAGTTTCCATCTTTGATCAGTGAGTTAACTGAGCTTAGGGTTTTGTCTTTACCCTTTAATGGGTTGGAAGGTTCAATTCCTGAAGAAATTTGGAGTATGGAAAAACTTGAGGTTCTTGATTTAGAAGGTAATTTGATTAGTGGCTATCTTCCTTTTCGTGTTCGAGGATTGAAAAAAATTGAGGATTATGAATTTGGGGTTTAATAAGATTGTTGGAGTTGTACCTAGTATTTTATCTTCTCTTGATAGTTTAGAAGTTTTGAATTTAGCTTCAAATGGTTTAAATGGTTCTGTTCCTGATTTTGTTGGGAAACTTAGAGGGGTGTACTTGTCTTTTAATCAATTCAGTGGTGTTATTCCGAAGGAGATTGGTGAAAATTGTGGGAAGCTTGAGCATTTGGATTTGTCGTGGTAACTCTTTAGTTACCAAGCAATTCCGAAAAGTTTGGGGAGTTGTGGTGTTTTGAGGACACTTTTGTTGTATTCAAATTTGTTGGAAGAGGATATTCCTACTGAATTTGGGAACCTTAAGAGCCTTGAGGTGCTGGATG
>contig61
CAATAATTGCTTATAGGTTAGTTCTACAATTTTCTAAATCCAACCACTTTCTCCTTTGCCAATACCAAAATTTTCTAATCTTCCTCTCACCAACATGAGTCAATCTCCAACATCTCTCAAAGTTCATCAAGTTCTTGCTATAGCACCAAAAAATGAAACCTCACCAACCACGTTTCCATTCACTTTCTTTGACACACTATGGCTAAGACTTCCACCAGTTGAACGTCTCTTCTTCTATGAAAATCCTAACTTATCAACCACTTCTTTCTTTGAATCAATTCTTCCAAATCTCAAAAACTCTCTTGAACTCACACTCCAACACTTTATCCTTCTTGTTGGTAACATCACATGGCCACAAGATTCACCACACCCTACCATTAATTATGTCCCTAGTGATTCTATCTCTTTCATTGTAGCCGAATCCAATGAAAAATTTCAACCATTTATGTTCCAACCTTTGTGAAGTTGAAAAAAACAACCCTTTATCCCAAGTTTGAAAATTTCTCATGAAAAAGCATCAATTATTGCATTACAAGTCACTTTTTTTCCAAACCATGGATTTTGTATTGGTATAACCACACACCATGCAGCCATTGATGGAAAATCATCAACTTTATTTATGAAAGCATGGTCTTATTTTTGTTCCAACCTTGTAAAAAACACACCTTCTTTGACTTTACCTCAAAATCTAACACCCTTTTTTGATAGGTCCATTATAAATGACCCTTTAGGGATAAATGAGAGTTATTCAAAAGTGTGGTTGAATTTTGGTGGAGAAATAAACAATAGAAGCTTGAAGGTTTGGGAAACAATTAGTGCACCAAAGGGTGAAGCAATCAAAGGTTTTTTTGAATTGTCACCTTTGCATATTCAAAAGCTTAAGAAATATGCACAATCCAAGATTGAAAAAAATAAGGTAAAGTTGTCAACTTTTTCGGTTACTTGTGCTTATTTGTTGTCATGTACAATTAAAATTGAAAACCCAAATTCCAATAAGGTAGCTTTTATTTTTAGTGTGGATTGTAGACCACGTTTGGATCCACCAATTAATGCAAATTATTTTGGAAATTGTGTTTTGCCACAATTGGTTATGGCTAAAACCGAAGCATGGTTAAAAGATGATGGATTTATTAGTGCACTTGAAGGGATAATTGATACATTGAATGGTTTGGAAAATGGTGTGTTAAATGGGGCAGAAAATTGGTACTCAAAAATGCAATCCACAATGAGTGAAACTAATGGAAGAATGTTTTCAATTGCTGGATCACCTAGGTTTGAGGTTTATAATTTTGATTTTGGATGGGGTAAGCCTAAAAAAGTTGATGTTACTTCTATTGATAAAACAGGAGCTTTTTCTCTTTCGGAAAATAAGAATAATGATGGTGGAATTGAGATTGGATTGGCTTTGAACAAGCAACAAATGGATCATTTTGTTCAACACTTTTCTCAAGGACTTGAATCCTTGTAAAATTTGTTGTTTTCAATAATTTTTAAGGTCTAAAATAAATTTTAAAACATTATTTTGATAAAACATAATAATAAAATAAAGGTCTTTTTAATATGTATAATGATATTTTTCTAACTTTTATTTAAATTTTTATTTTCTGAATTTTGTAGATGTAACATATATTAATTTAATATGTTGTATATTTTACATTTCTTAGAGCTTTGACTTGTTATACTTCAATATTTTATATTTTAAGTATCTAAATATACATTAAAAAAGACATAAAAAATAAAATACAAG
>contig62
ATAACCGTCGGGGAACCTAACAAACCAAATAAGGCTGTGAAGCAGCTAGCTATTTGGGTTGAGTCTAAGCAAAAGAAGCAGAAGCTATTTGACATTTTAACAAGTCAGAAACATTTTAAGCCGCCTGTTGTAATATATGTCGGCTCCAGACTTGGGGCCGATCTCCTGGCAAATGCAATTACAGTTGTGACAGGAGTTAATGCTGTTTCAATTCACGGCGAGAAGTCTATGACTGAAAGGAGAGAAATAATGCAGTCCTTTATGGTGGGTGAGTTCCCAGTGGTTGTGGCTACCGGAGTTTTGGGTAGGGGGGTTGATCTATTGGGTGTAAGACAAGTAATTGTATTCGACATGCCTAATTCCATCAAGGAATATGTACATCAAATAGGAAGGGCTTCTAGAATGGGAGAGGAAGGTCAAGCTATAGTTTTTGTGAATGACGAGAATAAGAATGTTTTTGCAGAATTAGTTGATGTACTAAGGTCTGGTCAAGCGGCCGTACCTCGGGAGCTTATCAATTCACAACATACCACAAGATTTTTCTCTGGGGGAAATGGTTCAAAGAAGAGAAAGCATAGATGATGAGTTTTTGTTATTTGCTTACTTCAAACATTAATTTTTTTGCCCACATAGAAAATGCACATATATGTTTGAAAGATGAAGATTACTTCATATTTAAGTGTACCACATATTCAAATCCAGTTAGTAGGAAGTCTTAGCTGTTTAAGCCTGTAATTAATTACATAAAGGATGAGATTGAAGAATAGTGAATGATTCGATTGTCTCTGTGCTGTTCAAAACTTGGCATGAACCCATGACTGTGATATTGTCAGAGTGACCTATTGTCTCTATTTTCTTACCCTAAACAGTTGGATTCAACGATGTATTGTGATTGGTTTTGTGATGTGTTTGTAGTTCAGGACAGCGAGGTGGAGGGCTCTGTTGGCAGGGGCAGTTGCTGGGCAGTCGATGCTTCTGACAGGGTTAGAGGCACAACACACAAGTTTGGCCATTTACATTCTCATGCGTGCTTCTGTTTTGGCATCTCGTTGTGGGATTAAGAGCAAAAGGTTCCGGAGAATTTGTAAGCCTCTCACATGGAAGCATGGAGACATTTTCCTCATGTGTCTATCCTCTTCCCAAATATTATCATGGCA
>contig63
GACTACTTCAGCTGAACCAGTTGGGTGTCCATTTTTGTCATAATGAACAGCATAGCGCTTCAAGTCTCCAAGCTCAGAGAAAAGTTCCCGTATATCTTCATTGGTTACTCCACGGTCCAAGTTGGAAACATACAACTTTGTGTCGGCTTCTACTCCTTGAATTCCTGCAGCTCTAAGGCTATCCTCAAACAAATCATTCTGCATCGGGAAAGGCTTGGTTCTGCGAATAGACTTGGCAATAGCAAAAGATGATGGGCGAGTGTTGACCATAAGTGGACCCCTGCGAACAGCACCAGTTGTTCTTCCACCGTTACCAGGACCAGTCAGTCTTCTACCATTAACAGCACCAGTTATTCTTCCACCACCAAGAGTCCCACTTCCACGGCCTGAACGGGCTCTGCCACGTCCTCTGCCTCTGTTACTCCTGTTCTTAATTCTGTCATCAAGTGACATATCCAAGGAAGAAGCCATTGCACTTGCAACTTAACAAGGTCAAATGCTTCTTGTAATTTTAATATTCTAACCCTGGAGATGGTAGAAAACCGCGGATGAAGAACAAAGAAATAATCGGATGGAGAAAAATTGGAGAAAGTGAGAGTGTGCGGTATGTGTTTCTGGGGGGCAAAAGTTGACGGATCGAAAATTAGGGTTTCGATGCGTGAAAAAGGGGGTTTTAGGGTTTCGGCCAGATCTTATGTGTTTGAAGAAAGATAGCGTTTGATGTGAATTTAAAAAAGGACGTAGGGGCTTTCATGTCTTTGTACTCTTTCGCAAAACCGCGTTCCATCGAGAAGTACAGTGTACC
>contig64
AATAACCAAAACCTTTTTCGGGTTTGCAATAGAGCAAAGAGGAAGATGAGTGATCATCTCTTGGTAGGCACACTCATCCCTTTCTGTGAGCTGAATAACTCCATCCAAAACAAGAACCTTGCCATATGTTGATGACTGGAAGACCATAACATCCT
>contig65
GTTATCGAATCCCGTGAAAATCAAGGAGGTCCTAAGGTTGTAGAGAGATGGGGCGAACCTCATCCATCCAAGTCCGTTAACGCTGTTTCAATCATTGACCGAAAAATCTCACCCTTTATT
>contig66
GTATTTGATTGATGTTTTGAGCCTTGTCAATGGAGATTCTCATGCTACAATTACCACCGCCAATGATGTACATGTTCAGTCTGAAGAGAATAATATTATTGGTTTGCATTTATTTGCAAAACAAAATCTTGACTTAGATTCCAGGGTTTGTACTTTA
>contig67
GTTTGTACTTTACTTACATGCACGGGCAAAGGGAATGCAAGTATAAGGTCCATTGAAGTTCCTGATTCGTTGACAGGATCTTCCTCAACTAATTCTTCAAAAACCTGGGATGTATGTAATGGTGGTAACATCTTGTGTTGCAAGGTGGATGGAAATGAGGAGTTTGCTTTATTTGGAGGGAAAGGTGTTGAAGTCAATATTTGGGATCTTGCTAATGAGACTAAGATCTGGAATGCCAAATCTCCTCCTAAAAAACAGCCTTGGTATATTTACACCTACCTGGTTCACATCTGTTTCATTTCTAAGTAAAGACGACCATCGAAAATTTGTTGCTGGCACCAATAACCATCAGGTTCGTCTTTATGACATATCTGCTCAGAGGAGGCCTGTTCTCTCTATAGACTTTCGTGAGACACCAATTAAAGCACTGGCAGAGGATATAGATGGCAATACAATCTACGTAGGGAATGGATCTGGTGACATGGCTTCTGTTGATATACGTACAGGAAAAATGCTAGGATGTTTTACTGGAAAATGCTCTGGAAGCATCAGGTCCATTGTCAGGCACCCCGAGCTACCTGTGGTAGCTTCATGTGGACTGGATGGCTATTTACGACTTTGGGATACCAAGACAAGACAACTTCTTTCTTCTGTTTTCCTTAAGCAGCATTTCTGCATGTTCTTTTTGACTCCAATTTCATTGTTGAAGATATGCCCAAAGGAGCGGATTCGCTACCATGCAAGGACAAACAAT
>contig68
GGCGCTATAAGAGAAATTGATCAAGAATTTGCTAAGGGCATTTTTCTGAATGGATTAAAGGAAGAAATTCAGGTAGAGGTAAGATTGTTTGAACTAAAAAGCCTTACTGATGTTATTCAAAAAGCCCTAATGATAGAACAGAAAAATATTATTTTGAATAAGAAGGGGAGCACTGACTATTCTAGAAATAATTCTTTCAACAAGGTGGTAACTGTTGATTCTAAGAATACTGCTGATAAAAAACTCGATCGTCCTGCTAGTGGTAGTGTTGTTAAATAGCTCGGGATCAGTAAATATGAATGAAAGAAATAGGAGCAGAGGGGGGAGAGTTCAAACACTTAACAGGAGAAGAAATGAGGGAAAAAAGAGAAAAAGGGTTATAGTTTCAGGTGCGATGAGCCTTAATTCCAGGGAGCATAGATGCAAGAACAAGCAGTTTAAAATGTTAATAGTGGAGGAAGAAGATAGTAGTGAAGAGGAGGATAAAGAGGACTTGGTTTCAAAACAATTTAATGCTCTTCACCTATCCTTATGTTCCATGGCAGGCTTAACTTCATCCAAATCCTGGAAAATTTCAGGGGAGTTATATGGGAAATCTATGATCATTTTAATTGACAGTGGTGCCTCACACAATTTTCATATCACAAGAAATTGTCTCTCAATTGCAGCTGAGGGTGGAACCAACACTCACTTACTTGGTAGAGGTGGGGGATGGTCATAAAGTGAGATGTCAAGGAAAGTGTAAGAAGCTAAAACTTGCGATACAAGAGCTGGAAGTAGAACAGGATTTTTATCTGTTTAGCTTGAAAGGTGTGGATATAGTTTGGGGCTGGATT
>contig69
AGAATCATCACCCAGATTTGAAAGATGAAGAGCTTTATCGATATGCTAGATTGGTGACTTCAGCAGTGATTGCAAAGATTCACACCATAGATTGGACTGTAGAACTCCTTAAAACAGACACTTTGCTTGCAGGCATGCGAGCCAATTGGTA
>contig70
ATATTTGATTGTGAGGAACGTTCCAGCATTAGGTTGCGGCGATGACTTGCTGCAACTCTTTTCATCATACGGAGAAGTAGAGGAGTAAGTCTCTTGGTGCATGTTTGTATTCGTTTTGGGAGAGCCAAAAGTAATTTTGAAGACTTAAAATCAATTTTTGTATGTTTGGGGATTCAAGACTACAATTGATTTTGCCTCTAGAATTGATTAGATGTGTAAGGGAAAGAATGAAATACCTATTGACAATAACCCTTCCCTTGGCCTTGGCTGCTATAGAGATAGAGGGACATGAAAAAGGGAAACAAGTGTATGGAAATAGAATAGAAGATTGAAGTACCCTCCAAATGTATTTAGGATCCTTATAACTTTAGGATCATTGACACGATTCAAAAGTAATTAACACAGATC
>contig71
TTCCCTCCAATTTATCCTTTGTATCCAACAGACTCTCAAAATGAGGAGCATACGAAACCTGTAATCGGTTTCCGAGGAAAACAAAATCATCCAATTTTCTTTTCGCAAACCTGGCATT
>contig72
AAACGAGATTTCACACAATAATATATAACAAAATAGTCGTGAGTAAAACGAGGGACGCACTGTTCCAGTCTTGATTACTTTAATTTATCTGCTTTGAAGTTTTCCATTCTCCAACTAACTAACACGATTTTCAGTTGGATCTGAAACGGAAAATGGCAGAGAACCAAAACGGAGTAGTTGTAGAAGAAGAACAGAGCTTCAACAACGAGAACAAGAAGAAGAAAACGACAACGGAAAACATATACGACGTCGTTCATAGTCTAATATCCGAACCCTCTTATACCGCAACTCGGATCAAAACCTCTCTCTCTCCTTTCATCCCCGAAGCTTCTAGAAACTACTCTCGACGCCTTCTTCTCTGGTCTCGTCAAGGCTCTCCCCTCCGCCCTCTCCTTCTAATTTCGGTTGGGACAATTGCTCTTGTTGCCTTGACAGGACTCCTTACCTTTCTGCTTGTCATTCTTGTTGCAACTATCAATGCCATTATTGTCTCCCTTCTCATTTCTTTGGCTGTAGCTGGAGGATTCTTGGCTTCTTTTTTTCGCTTTTAGTGACTGCAATATATATCGGAGCATTATCAGTAGCCATATTTGCTATTTCCACAGTTACATTTTGGGCAACCGTGGCTATTGTGATTACTACAG
>contig73
CTAATTAAAAAACAAGAGAGATATATGAGATTATAAATTAAAAAATTGAAAATAAAAATGATTATAATTTTAAAACGATCCAATGATCATCCCAACCAAGGTCCTTGTTGAAGATAATTGCAGCACCGAGACTACGAGCTGGATTAATACCGGTTCCAGTAATTGGGATTGTAGCCAAATGCACCAAGAACACAGCGAACCCAATTGGCAATGGTGCCAAAATAGGGACATGAGAGTCTCTGGCGCTACGCTTAGCATCAGTGGCTGAGAAAACGGTGTAAACAAGAATGAAAGTGCCAACAATTTCAGCACCAAGTCCATCACCTTTGGTGTAACCAGGGTTCACAAAGTTGGCACCACCTTTAAGATCACCAAATCTTGTTTTTCCTTCAAACCCTTTCACAACACCAGCACCACAAATAGCACCCAACACTTGCATCACCATGTAGAACAGTGCCCTGGTCAATGACAACTTCCTCGCCAAAAATAACCCAAATGTCACCGCTGGATTTATGTGACCACCTGAGATCACAAATTATTTCACTTTTTTTATTTATTTCTTAATCATATATAAAACTATATAGGATTGATTACGACACCAATACATTTTTATTTTCTCA
>contig74
CAGGGGACGATACAGTGTTGAGTTACACCTATCATTCTTGCAGCTTCAAGGACAGGCTAACGATTTCAAAATCCAGTATAGCAGCGTGGTTCGACTATTTTTACTTCCTAAGTCTA
>contig75
TCATGAAGAGATTGACTATGTGGAATTTGAACGACATGCGGCTGGTGGTTCAAACATGCATTATTTTGACCTTCTTATCAGACTAAAATCTGAGCAAGAGCATCTCTTCCGTAATATTCAGAGAAATGAATACCACAATTTGTACGGTTTTATTCAGTCAAAGGAC
>contig76
GAAGCCTGCCAAAAAGGAACCGAAGAAGGATCTTCCTTCTAAGGCATCTACATCTACTTCTAAGAAGAAATCAAAAGATGCCGATGAAGATGGAAAGAAGAAGAAACAAAAGAAGAAAAAGGACCCAAATGCACCCAAGAGGGCAATGTCTGGTTTCATGTTCTTTTCTCAAATGGAAAGAGAG
>contig77
GATTGATAGAAAAGCAAGGATATGGGCTCGTGTAAGTAGAAAACAGAAAATATCTATTCTAGTTCTATTATCAGCTATGGGTTTGAATTTAAGCGAAATTCTTGAGAACGTTTGCTACCCTGAAATTTTCTTGTCTTTTCTCAATGAAAAGGAGGAAAAAAATAGGGTCAAAAGAAATGCCATTTTGGAGTTTTATCGACAATTTGCTTGTGTAGGGGGAGATCCCATATTTCCTGAATCTTTATGTACGGAATTACAAAAAAATTTTTCAACAAAGGTGTGAATTAGGAGGGATTGGTCGACGCAATATGAACCGAAGGCTGAATCTTGATATACCTCAAAACAATACATTTTTGTTACCGCGAGATATATTGACAGCTGCCGATCATTTGATTGGAATGAAATTTGGAATGGGTACACTTGATGATATGAATCATTTGAAAAATAAACGTATTCGTTCCGTAGCAGATCTCTTACAAGATCAATTTGGATTGGCTCTCGTTCGTTTAGAAAATATAATTAGAGGAACTATAAGTGGAGCACTTAGATATAAATTGATACCGACTCCTCAGAATTTGGTGACTTCA
>contig78
GAACAACTTCAACAAGTCATGAAAGAATGAGATGATCATCAAGCTACTCTTCCTCCTGCTCAGCGAGCTGATCCAGTGCAGCGGAAACAATATGAGACCGCAAGTTTTATGCACATCAGTGGTGGCAAGTACAAAGGGCGTGTGCTGGGTGCCGGTAGTTTATCATCAACCTTTGTGAAAGGTCCAACCGGCTATATTCAGACTGAGACGTCTTCTTCTTATGCTAGTACGGATCGATCTCATCGTCCGTCGATAGATAATCTTGACCAGTTAAAGAAGCAATGGGCAAGTGAGCAAGAAGAAAAGACACAACAGCTGATACAAGCCGCAATTGATAAATTGAATGAGGAATGGAAACAAAAGTTTCAAGAGCAGCAGCAGCAGTTTCAGCAGCAACAACAATTTCAACAACAACAATTTTCATTTCCTCCTGTGTTTCATCAGCAGTTCCCGCCTCGACCTCAATACTTGCATCAACAACCACTATTCCAGCAGCAACAAAATTACTCTCAATACTCCCAGCAGCAGCAACCGCCTCCAAATTTCCAACAGCAACACCAGGATCCTCCGAACTCTGCCTTCCAGCAACAGCAGCAGCCGC
>contig79
GGCCCTTGAGTTCTTGATTCTGGTGCGTCTGATCATGTTACTGGTAATAAAGGTCTCTTTTCTTCACTCTTTACATCTGGTTTTTTACCTACTATAACTTCTGCCAAACCCGGTCTCAAGGAGTTGGCACTGTCCACATTCTCCCTTCTATCTCAGTTGCATCTGTTCTCTATGTACCTGGATGCCCCTTTAATTTACTTTCAGTTAGTCGATTGACTCGGTCTCATAACTGTATTATTACTTTCACTAATGATAATGTTACCTTGCAGGACCGGAATTCGGGACGGACGATTGGCGTCGGATGTGAGTCACAAGGCCTCTATTACCTTTCTACAACTTCCAAAACGTGCTCTGCCACAGAGTCCCCACATACTATCCATGCTCAGCTAGGACACCCAAGTCTTACCAAACTACAAAAACTGGTGCCTAGTTTGTCTAAGTTATCTACTTTACATTGTGAGTCGTGTCAGTTAGGGAAACACACTCGTAGTAACTTTCCCGATCGAGTCAATAAAAGAGTATCATCTCCTTTTGCTTTAGTTCACTCTGATGTTTGGGGTCCC
>contig80
GAAGCTGATATTTGGTCATTTGGATGTTTACTTCTGGAGATGCTGACTTTGCGATTTCCATATTTTGGAGTACCTGATTCACACGTCCATGATAGTCTGCAGATGGGTAAACGACCACAACTAACTGATGAGCTCGAGGCATTGAGTTCAATGAATGAACCCACAATGATTCAATCCGGTGAAGAGCTGGAAAAATCAGATGCAGAGAGAGAATCGTTGAAGTTCCTTGTTGATTTGTTTCATAGGTGTGTAGAAGAAAATCCAAATGAACGACCTACAGCCGAAGAAATCCATGAAATGCTGCTTGGACACACAAGTCGTGCACAAGTTCAAGATGTTAGGGATATTTAGGCAGGATATTGGAGTATCCCTGTCCTGTTGAAATGTATTGTTAGAATAAATTATTTGCATTCTTTATAGTGTTACAGCTTACCCAAGAATAATTGTTCTTTTACTAGGTAAGTTATAGTGTATGTTCTGTACAATTGTAAGAGTTAGATGCATGCGGCTCTAATATTATTTGATGGAGATCTTTATTTGTAGCTAGGTCTCTTTTGGGGCTGTAAATGTTGAGATGATTATGCAGTTCCAATTCCGACATTCTGCAAGCGGGATTGATTAATTTTATTATTTGAATTGTAATCTGCTTCATAGCAGCATATAATTTTAACAATTTTTGTACCGTC
>contig81
CTTTCGGCTTGGTGTTGGTGGTTTTGGAGAGAATGGGACAGTGTGGTGAGCCTATCTAATTGGCGACTTGGTTTGGAGAATTATGCTATTTGTCACCAACTATTTGTCACAGTGGAACCATTCTGATTATCTGTTCGCTGGGAAAACTTTGTTGGGAGAGGTTTCTGTTATCATCTTTTACTCATTAGTTGTTTTTGTGGTTATTTGTTGGGAGAGGTTTCTGTTATCATCTTTTACTCATTTAGTTGTTTTTGTGGTTATTTGTGATATACAATGATACTCCTAATAAGATAATCCTCTGTTACAGTGGCCCTAGGATTCATCTGTGGTAAGAAGAAGCCAAAATTGTGTCATTTCATATGGAGTACATGATCTTGCAATGGAAATTTGTTCCAATGATTCATAAGCTCTTGCAGGCTGTGTCGAATACTTTTAGCTGTTGCTAGGTTTTAATCCGGCC
>contig82
TTGAGAGAGCGAATGGGCTGGGCTTGTGGGGTTCCAAAGTTCAAATAGTTACTGGAAATACTTCAACTAAAAATTCAGGAATTCCTCCCGAGTTCCATGAACATATTAAGAAACGGAGGCAGATTTTATGGGAATCTAGAGAAAAAGCATCAGACATGGTGAAGTTATGTATGTCAGTATTAGAATTTGAAGCATCAAGAGATGGGTATTTGCTTATACCAGGGCAACCATATCCCTTTAGGAGTAGTGTTGATGGAAATACATGGCAGCAAGTGTACTTGAATTCACTAACAAGATTGGATGTTACTTTCCATTCTTATACGC
>contig83
AATGTCAAGAAAATAACTTTTGAATGGCCTTACAAGTTAGCATACAAATAGCCCTTTAAAAATCTAGGTCGTTGAATACTTTAACTATTAAATCTAATTGCTATAAAGGACATCGGTCTACAATGAACAAATTTAGCATTGGTCCATGTTAAATTCCACCTTTATCTAAATGCCATGTAACTTACATTAAACAACCAAGGTGTTGAAAATCATTCATGCACTTAGCTATTGTTGTAGTCTCATCAACAGTACTCGCCCTACAGAGGCATTGATATTATGGTAGGGCAAAAAAATATGTACCTCATGAGTTGGAAATTGCATTTACAACACAAGAATTGTAATGTAAAATCACAAGGAACTATAACACAATTATGTACATACGGTTAGCTTAGTTACTGGATTCTCTGCCAACAGCTTTTCATCCATTATTTCCTGTTGTACACCACTTAATGTCTCTGAGTACATAATAGCATTAGCTGTGAGGATAGTTGTTGATGGATTGACC
>contig84
AACCCTTTGAGGAAAGCACGCGCTGCTGGTGATGCCCACTATTGAGAATTTCAACATTAAACTGTTGAGGAATAGTGTCTACTGTTGGGATTTTGTAGTTCCATGTGCCATCTGCCAACACCAAACCATCAAGGTTTGTTTCATATTCTTCAAGCATGAAGAACCCCAATCCCTGGACAAAAGCTCCTTCAATCTG
>contig85
CTGTCCTAAATCCACAGCAGGATTGAGACTCTGTCCACAATCATAAATAATATCTGTTTGAAAAAATCTGGTTTCTCCAGTCAGAAGATCTATTTCCACCT
>contig86
CTGCGAAGAAGGTGATTTAACAATTATGACAATACTAGTTGATATAACTTTTTCAATAGCATACAAATGCTGTTGAAGATGAGATATCATATCCAGATCTAAAATAAGAACAAACCCCTACTAGCTCCAGTCCTCTAGCATCGACAGAAATTAGTTCCTTGGTTTGGAAGAGTACACTAGATGCACCCAATCAACAAGAACAACAAAAACTTATCGCTGGCCTTATAGGACAACAACAAATATGCTGAATATGGCCAATAGCTCATCGACCTTTTTTATAATCATGTAACTTACCAGTTTGTTTCATAAAAAAAGATTTTGTGTGGTGAATTAGAAGCATCTAGAAAGTGAAAAAACTACTGTTTTAACTTTATAAAATACGAATGAAGGTCAACCATACCTTCGATCTGGGCCAGCCCCCATAGCAACTGTATCACTTACTGTAAGAATAGCCACTCTGACGTCAGCACCCTCAGAAGAATCTGAAGTTATTTTATCTGATTTAATTGCTGGAAAAGCAAAGGTTGATTCTGATGATATATGCTTCTTGCCAAAAAGCCACGGGTCTTAGGTTAGAAATTATGATAGCTGCAACAGGGGTCCTAGCAGATACAACACTGCCTGTTGCTGGAAACTCCAATAAGGCATTAGCTAACTTCATACTAAGTAGTCGACTGCTCCTCTGGTGACCAGTGCTCTCGGCGACAAAACCGGGGCTCCCTGTTCCATCATTTTCGGTCCACATAACAGTGGCACGATGATATTCTGGTCAAAAGGGNTCTATCTTTATGGGCTGTTGAAGTCGAGCTTGCACTCTC
>contig87
AAAGAATCAAAGGCAGCCCTAACTCACACGAACCATATCATACATCACAGAGCTCCGCCGCACCGGCTAACTGATTCGCCGTTCCAGAAAGCGAAATGGACGAGAACGAATTAAGAAACGAAGTAGTACCAAAAGAGAAGAAGAAGAAAGGGAAACACGATAAACCAAAACCATGGGACGACGATCCGAACATAGACCACTGGAAAGTCGAGAAATTCGATCCATCATGGAACGAAGGTGGAATGCTTGAAGTAAGTTCATTCTCAACTCTCTTCCCTCAGTATCGCGAAAAGTATCTTCAAGAAGCTTGGCCTCTCGTTAAATCTTCGCTCAAAGATTTCGGTATCTCTGCTGAACTCAATTTGGTT
>contig88
AGGTCGATATACAATTAGAAACTGGAGAATACTTTATGACTGAGAAAAAGAAATCGGCAAAGAAATGGCAAGAGAGACAGGAAAAGCAGGCAGAAAAAACTGCTGAAAACAAAAGAAAACGAGAAGAGGCCTTTATCCCACCCAAGG
>contig89
TAATGTCATGCATGTACTTTATAATATTCATGTCATGTATATTGCTCTATAATTTCCTTGATGGTATTTCATCAAACTTCTATTTGCATTCGTTAGGAACATGCAAAGCCGGTGGATAACTCTGACGATGCTACTAATAATGTATCTGAAATGGCAATGTCCTTAAAGGTGCGAACTGCAAAGTTCTATCAGAATTTTATTTTGCATGACAATTTTTCTTATTACAAGTTTTTTATGCTTCAATGGACAATTATCTCACTCTTGAATCTAAAATGGTTGCTCCACAGAAAAAAGCCAAGAAATTTGAGAAGCGCAAATCGGAAGAAAATATAAATGCTGAGACATATATTATGGGGTCATCTGAACAACCATCAAAAAAGAAATCTAAGCAGCATAGGTCTTAACATAATCTTCATTCTATAGATGGAAGGTGCGCATGTGACGTGAATTCCATCCAGAAATTTTGATCCAATGACTGTAATGTAGCATGTATACTTCTGGTTTTCAAACGACTTATCCCTTTCAAAACTGTTGCCAGATACCTATAATAGATCCAATGGATTCTTGAGTTATGGACGAGCATATTTAATTCATTTGCTA
>contig90
GTTATAAAAAAAGGAATTTGACTCAATGAATTGATCTTGGTCAACACATTTGAAAAAGCAACCCATCATATCATGTGCAAAGACTACAAGCAGACCTATAGATCACTCTTGTGTAGAATTAAAAAACAATATAAAGTCAATCTTCAAAAAGGCAACAACAAACAAGCCAAAAGTGAAAGTCATCACATATCTTAAAGAGAGGAAAGAGAAAAGGACTTCACATGAAGCCTTTACAAGCATTGAATAAAGGAGAATGAAAAAGACATCACATGGTCTTACAAGCCTTAAAGACAAGAAAGAGAAAATGACAGCACATGCCCCAAGTTTCCAGAAAATCTGCAACCTCGTACTTGAGGATAGACTGCATCTGTCCAAGGACAGCTGGATAGGCAGTTTCGTAATTATAAGAAAGACCTTGGGCTTTTTGAATTGATTTTCCAACGGTCATAAAAAGCTTGGCATATGAAATGAACATCATAAGACTTACTATAAAAAGGCATTGAAACTTCTTCTTCATACAGAAACACAACACCATTGCATTAAAAAAGATCAAGGATCTTAAAGCTTTCAAGAAGCAACATCCACCATCTCTTCATACTTTCTACAATCCTACATTAGATCTTTGTAAATCCTTTGAGAAAGTATTAAAAATCAATCACTCTCATATCACATTGTAACTTCCTACATGAGATACACTTGGAAATATTTGAAACCTGA
>contig91
CTGAATTCTCTAATAAGTGATGAAGGCCAATGAATTGTAAACTTGAACTGTATGCCGCCTGAAGTTTTTTACCAGCAGCACAAATGAGCATTGCAGCGACAACATCTGCCATCACAAAAACCAACTGCATA
>contig92
ACAGAAGGATAAGACTTCAACATGGAAGAAATCACAATGTATACAAAAGCTAGAAAGAATGGTCGGTGATTAAGACGTAAGGCTAACGGTACTATCATCAAAAGAATATTCCCATGGAATACTATCAGGAAGAAACTTCTGAAGAAGTCAAAAACTTCTGCGAAAAAGTACC
>contig93
CAAAAGGAGAAGTGTAAGGGGGAACTTCTTCTTGTGTATGTTCGAGGACTATTAGCTTCAGATGGAAAACCATCACTTCTTGACTCTGTTCTCCACTTCCGGTGATGGCTACGCGAAATCAATGCTTTCAAGCCACTGAACCAAACCTCAGCTTCATCTTTATCTTTGCATAT
>contig94
ACCTCCCAGATGATAGCAGTTTGATCATTTGATGCTGAAGCTAAATATTGCCCATCATGTGAAAATTGTACAAACCAGACTTCATCATCATGTGCTTCTAATATCTGTACTGTTCTAGAAGG
>contig95
AGAATACCAAAACTTGGATTTGGCACGAACCTCGTTAGTGGCCCAAAGCTTCATGCGATAAATCTTAGGGTGTTCCTCGGTTTCAGTGGGAAGAGCCCTTCCAACAACCTGATACTGGTGAAACTTCA
>contig96
TAGGTCCAAGGGCTGCTTCAGTTTGGATATATGTTTATCCAAAGGGACTTCGAGATCTTTTGTTACATATTAAAGATAGATACAACAATCCTGATGTTTACATCCATGAAAATGGTATGAAT
>contig97
GGTATGAATGAATTCAACGATCCAACACTTCCAGTGAAAGAAGCTCGTTTGGATACTTATAGAATTGATTATTATTATCGTCATTTCTACTATATGCGTTACGCAATCCAG
>contig98
TGTGGCATGTGGGATAGTAGTGGAGATGTACAAGACGATCCATTTGATGATGGTGGTGACCGAATTCTTGAACTGGCAGAGTAGTCTCTTGGTGAGTTAGACTTGCAAGTTATGCTTTTTTGGATGGTTAGAATGGGGAGATGAAATTATACAATTATTTTTTTACAGTATGCAGTGAGCAAATAAATAAAATCTAAGACTTATTTTAAATAGGACTAATGATATTTTGTGACATTTTGACATTGATTAGGGAATATATACATTTGTTACATATTTACAAATTACAATGAAAATAATACATTTTAAGATCAACAAGAGAATTGTATGTGTATATGCTTTTTTGTTATGATTTCAGGTATCTTTTTTGAAAAGATTTTTTTATCCTCTGCATATATAATTATATTATTAGATGAGTAGTGAAAACATTATTTTTCAAAGCTACAATATGCCTGAAAGTAATACATCTACCTGCTCACTAGGTCGAGGTCCATAAATGCAACGCAATCCTTTTTGTCTCTAGCACAGTAAAGTATACTTCAACTTTTGATAGCAATAGATGAGCAGAATACAAGCATTTCA
>contig99
ACCTGCAAAGCCTTTCCATACATTTTCCGCTTTCGAAGATTAAGCAAGGCCAATGTGATCTCTTGCCTGCTTAATTCTTTACCTTTTTCAACCCACTTGTTCAGAGCAGAATCAACGGGAACATTTACAACAGCCTTGAATAATTCTGATCTCCTGTTTCTACTCTCTGAATTTTTCACATCTAGATAACTTTCAGTATCCGACAACTCCAGCTCATTATGCGGTTTCCCACCATCCTCATCACCTTCAAACAGATCTGTTTGAGACTCAACACTATCTCCATCTCCATCTACCTCCAGCTCAATCAACGGATCTTCAATCTCCAGCTCTTCATCATCATCATCATCTTTTGTGCTACTAGCATCAGCTTGTGACGAAAGTTCACGCCTGCTCACAGTAAATTTCTGAGAAGCATGACCTGTGCGGTAAAATGTGTGGCCCGATGACAGAAATCTATCATGTTTCATTTGATGATAATTAGGAGCCGCATCTTCATATTCCACCAAAGTATTTGGCATTAATTTGACACGAGAAGTTCCAACATTATAAAGCCCTTGGCTTCT
>contig100
AAAAGTATCAAAACCAAACTCTAAAAAATTGTGACCACAAACAAGAATTGAAGAAAACCCTCCTTTTGTTCTGTTTTTTTAAGCCATGAACACACTTGTTCGAAACACAACACTAACCTTCAGCCGCAGACACAAATATGAACTTCTTAGTTTACAAGGGAAAGACAACAACATGCTAAAGTCTATTAGCTACAGAAAAAGAAGAGCAAAACAAAGACAAATCTTTCTCACAACTTACAAGTTATCATCTTTGGATAATTTTGTACAACCCAAAAAGCCTAAGATTAAAAGGGTTGCTGTTAAGGTTAAGAAAATTGTTAACTCTTTTTTGTTGTTTATGAGAACTGGTTCTTTTAGATCTTGTAATTCTAAATCTACAATTTCTGTTAAATTGCCTTTGCCAATTAGGAAGAAGAATCTTTGAGTTGGTAATTTAATTTATTTCTTTTTCTAAGATAATTATATGTTACTATTGTTTTCAATCATTTCAGTGTGGTTGATTTAAGAAGAGAAATAAGCATAAAAAATTTAGTAGTAGTTTTATATGGTTGATGTTAGAGCTTGCTTATGAATTGTTATGTAAATAAGGCTTAATCTAATATCTA
>contig101
GTGACTTTAAAGATATTTTTGATTGGAGGCGCTTCATGAAAGTCTTAAAAGATGACATCGACATAATTGAGTACTTGCCTGTTCGGTATGCAAATCTGAAGCCTCTTGTCAAGGCACCAGTTTCATGGTCAAAAGGCTAGTTACTACAGAAGTGAGATTCTTCCTTTATTGAAGAGACACAAAGTTGTACAATTTACTCACACAGATTCAAGACTTGCTAACAATGGTCTTGCTTCATCTATTCAAAAGCTTAGGTGTCGTGCCAATTACCAAGCTCTTAAGTATACAGCTGAGATTGAGGAGCTTGGAAAGACCTTGGTTGATAGACTAAGAAACAATGATGAACCATTTATTGCCCTTCATCTAAGATATGAGAAAGACATGCTGGCTTTTACTGGCTGTAGCCATAATCTTACTGTTGAGGAAGCTGAGGAACTAAGGGTTATGAGGTATGGAGTCAAGCATTGGAAAGAAAAAGAGATCGATAGCGTCGAAAGGCGATTACAAGGAGGATGCCCTATGTCACCAAGAGAAGCAGCCATTTTTCTCAAGGCCATGGGATACCCTTCAACTACAACAATCTACATTGTTGCAGGCCCTATCTATGGAAGCAATAGTATGACAGCCTTTCGCGCCGAGTATCCTAATGTCTTTACTCATTCCACCCTTGCAACTGAGGAGGAGCTAGAGCCTTTTAAGCCGTATCAAAACCGTCTTGCAGCTTTGGATTACATTGTTGCCCTTGAAAGTGATGTGTTTGTTTATACTTATGATGGAAACATGGCTAAGGCGGTGCAGGGTCATAGGAGGTTCGAAGGATTTCGGAAAACCATAAATCCTGATAAATCAAATTTTGTCAGGCTAATTCGATCAATTGGATGAGGGTTCCATATCATGGGACACATTTCTCACTCTGTTGATTGATCATGGCTTCGTTTCGTTAAAGTCACGCTGGTTCTTCTTCAGTGTTTGTCATGTAATTTAGTTCTTACTAATATATTATAACAGTGGCTTCTATTTCCACCAACGATCATTCTAGCGGTGTCCCTTTTCTCAAATATGAATTATATTAATGATGATTTCTTCTTCCGTTGATGGTCATTCTGGCGGTGTCTTTTATTTTCACGACTCACTTTATCTTGGCAATTTTTCTCAGATGCACTGGCCCTATCTTTGTTCCAGATGTACTAGCCTTGTCTTTCTCTCCCTAAAGCACGCCTCTCTCTCCTTGAAGCATATTAAAGTTTAAATATTTTGAGTCTCCGATATTATTGGTTTGAAGCTTCCAAATGCAGTTTTTTAG
>contig102
TATTGGGACCTTACACTCTGTGCAAGATGCTTTGTTTCACATAACCGGTAGAATTCGAGAAACTATTTTCCCAATAAAGACCCCTCCTCCAAATTTTAGTGTGCCGCCATTCCCAGAGACGCCCCCTCCTTTATTTAGGCCAAGAAATCACATGATGTCTTCTGGACCTCCGCCTCCTCCTCATGTTGGCCCTCCTCATGGGATTGATCATCCACCTGGTCCTCCCATACCTGTTGATCATCAACATGCATTTTCACATCGTATTGGTCGCCGTCCGCCAAACATGGACCGAGTTCCGTATTCCGTATCCTCGTGGTTATGAAGGACCGCATTCTCCAAGATCATGGAATTCTCAG
>contig103
GCCACGCACAGAACTCAACTTTACTCACATTAAATTGCACATACAATACAGTACTTTAGAGCCTCTGATCAAAGTCTTTTTTGTTTTTGCACTATGTACAATATAATATTACTACTACTCCTATTATTATTATTATTATTATTATAGTCAGGATTCTAAAATATCAAGCAACATTTCTGTCCAATAATACAAGATAGTAGGCTAACAGCCATGATTTTATGCTATAAAGAAGACACATGAAAAGATGACACAGAAGAAAGATAAATAAGAACAAATGCTCCAATTCATGCAAAAGAGAATCAGAGTTATTATTTCATTGAACTCACTATGCTAATTTACAAATGTCCTCATATTCCACGGCTTTAAGTACCCTACCATCATAGGGTCCTTTTTCTATCTGCACCTTAGCACAAAAATGATCTGTATCCACCCCCAGAAGCCTCGCAAGTGATCCACGGTATGCCCCATTGACTACTTTTACACGGCCCCCAACCTGTGGAATCACAGTTTCAAGCTCTTCCTGATCAACTCTTACCACATGCTTGCTTTCTAGCATTTCTATTTCCCCTACATACTTGTCAATCACCTTTCTCACAACACCCTTTTGCTTGTAATACCCTTTCTCTGCCAACACTTTGCTCATAACCTTAACAACAATTCCCTCATGCAACCAATAATCCTTCCTGTTTATTTTTTCCTTTTTCCTCTCCTCCTCCCTGATCATTTCTTCCAATGTTGATTTTCCACCACCACTTTCTTTCCTCTTCAGATCGTTTCTAGGATTCCTTTCCTCATATTCCTCTTCATCAACCTCATCAAAAACCATCACCGATGCCTCACCTTTTTCCTTGGTCATAGGTCTAGCAGATAACCCAAGAGAAAATCCTATCTTAACTCCATCTTCTACATTTAGCTCCCTCGGAGGCTCAATCTGTGAAGGCTGACCAGACTCAGGATTAGATAGTTGCATCAATTGCTCAGCCCTTTCAATCTGTTTCATGATCTCCTTCTCTTGCTTTTCTTCATCTACCAAATCTGCCTTGACTCTCTTATTCTTCATCCTCTCCTTGAAAAGTGTTTCTGAATCTCTATCTATATAAGTAATGAACCATCCCTTGGGTGTTTCTTCAACCTTACACTTTCCAGTTCGACCCAAGTACTTAACAAACTCAGTAAGTGTAGCCCACTGCGTGGAGTTCATATGAACATGGTTTCTATCATTTATGTATTCATTATAAACTACAGTTGCAGCCACACGGCTGAAACGATGACTGCGCTTCATATGCTCAAGAAAAGTTGTCTCAAACTCTTCGGTATAACCCTCAATTATGCGGGTGGGATTTTGTCCAAAAATCTGCATTTGACGCTGGTGCCCTTCACTCATACAATGGCATTTAAACCCATTCTCATCACGACACTGCTTCTGGCACATCTGACAATACCACCGAAGCTTCTGCAGTCCTTTTGCTTTAATTCGGTTGGCAATTGCCTTAGGTGTGAGAAAGTCATTTTTCCCCATTGAGAATCTGGATCAACT
>contig104
AAGAAATTCCATCAATACCCGGAACACCTGGAAATGCAACACCTGGTACACCTGGTGCCCCTCTTTTTGGTGGCTTAAAGCCTGAGAAAAATGGAAATCGTTCTGTTGGTAGAAATAAATCACTTCTGAAGAATATGAATTGTTTTGCTGTTGAAGAATGGAATTTGGAAGATGGTTCTTTACCTAGAGTCTCTTGTGCTTTGCCATTGCCACCTGCTCCTATCCCTCTTGCTAAAAAGGT
>contig105
CCTGCAACTGGAGGTTCAATGAATCCAGTAAGAACACTGGGCCCAGCAATTGCTACAAACAACTTCAGAGGCATATGGTTATATCTCATAGCTCCTATTCTTGGAGCTCTAACTGGGGCAGGTGCATACACTGTTGTCAAATTGCCTGATGAAGAATTTAACCCAGAGTTAAAAGCCTCTTCTGCCCCTGGCAGTTTCAGAAGATGATGATAACTCATCCATAATATCCCTACATAAGAGAACTACTCCACTAGATATTTTTATAAGAAAAGGTTGAGTTAAAATTTAGTCAAAAAATTGATGTATCTGGTCCATATTATGAATAAGATATATTAACTTTTGTTGACTAAATTTTTACCCAACTGT
>contig106
TATCCTCCCACTTGACCATTTACAAACCATGGTCTCCAATCATCCACAATAGAGTAGTTTAGAGCCCTTATCCATGCTTGAGTCGAAATGAAAGGAACAACTAGATCATGATCC
>contig107
CCTTCTCCAGCAGCCAAATTGAAGAAAAGGTCAACAATGTTGGGACATTTTTGATAACAAATTGGAGAACAAAGTTTTGCAGTGAATTGTGGCTCAAAGAAAGCATCAGATGAAATACCAACTGAATTTCTATCAACACCACATTTCTCCACACATTGATCTGTCTCTATGTATTCTGCCATTCTTTCAACAATAACTTCAGATGTTCTGCATTCATATTCTATCTCACCATTCATTCCTTTCTCTGTTTCCAATAAACATCTCTTTCCAGATGAAGCTACTGAGAAAGCACACACATCCTTTGGCAAGTCCTCACACACCATTTCAGCCAAAGAAGCATGGATGAAA
>contig108
CTTCATGGTGTCCAAGTACGAAATATAAACATTGGAGGTGGTCTTGGAGGTGAGATTCCAGATAGCAAGCGCCTTCAGTATGCGCTTCAGCATCTCCACGGGATTGGCCGTTCAAAAGCTCATCACATTGTGTGCGAGCTTGGAGTTGAGAACAAATATGTGAAGGACCTAAGCAAAAGAGAACTATATTCCCTTCGAGAATTGCTTTCCAAGTACTTGATTGGAAATGATTTGGTACTCTCATCTTTACTTTTTTATTTTGCCACTTATCTGTGTTTTGTTCCATAATATAACATGTAACTTCTGTGATTGTTTTGGTTGCTTTCTTTCAGAAAAAGTTAGTTGAGAGAGATGTGGGAAGGTTGGTTGGTATTCAATGCTATAGAGGGATCAGGCACGTCGATGGTTTACCCTGCCGGGGACAACGAACTCATACAAATTCCCGCACTAGGAGGACTATGCGTACTTTTGGGGGTTCAAGATAAATGCTGCTCAAGTAACAGTTGAGTTGTGCTAGTGCTCTGCTTTTATCTTACCTAATACGTTTTGTTAGACACTTGATTACATTAGCCAAAATCCACACACATCGAATTTTACATCATCAATTGCCATTGGTGTGTTTATTGCCGCATCATTGCTTTGCAATAATACTAGTTCTAGTTTTTGTATTGATATTGTCTTGCTAGATTATGATGTTTTTATATAAAAGAAT
>contig109
TGCCTCTGACAAACAGCCTGATATACTCACCTATGTGAATGTGGAAGTTCGGCAGATTCTTATGGAATTTTGAGGCAAAATTCCTAGAGCGTTCACTATATTGGGATAGACGTGCAAGACCATTAATGCACGAAATTTTAAGAATACACCCTATGAAAATGTTGTGTGTGGGTTTGTCAGAGATAGAGTTCAAGACTAAGAGTCACTCTTGTTGAATCTGAATCTTACTTACTATGCAAAGGTTAAAGTCATGAGCCACCTCTGTTTACATCTGATCTTATAGAAGCGTTTGACACTATTTCAGAAACTA
>contig110
TTTGGGCCTAAATTGAAGGAACATATGCAGTACTGTGTTGATCATCCTGAAGAGATAAGCAAGCTTGCAAAGGTCAAAGCTCAGGTTTCTGAAGTCAAAGGTGTCATGATGGAGAATATTGAAAAGGTAGAGACGTACTTCAAATTAATTTGGTCCATATTTCATCGTGTTCATGAAGTACATATATATCAATAT
>contig111
GTTTCTAAGCAAATGAAAAATGAAAGGAAGTATTGTTCTTTTCAATCTTACATGGATGCTTAATTTTATATTTAAGTAAAAATCAGTGTTGACCATACTTGTAAGATTGAACATTCAACCCATTACAGTAAACATGCTCCAGTGCTCCATAACCCTGAAGAACTGTTCAAAAACATTAATGACTTAACCATTTAGGCGTATTATGTTTCCTTTATTTCAATACTGAACTGTTGCAACTTCAAGGCATTACTATTCATGAAGTTAATAAAGTTAATCGGCATTGTCAAATTCTTTCATTATATATCTTTCATGTTATTTTCTACTTACATTTCTGTAGGGGCCGGAGATTCGAACCGGATTTCTCAAGGATGGAAAGCCTATCCAACTGAAACAAGGTCAGGAAATAACCATTTCAACTGACTACAGCATAAAGGGTGATGAGAAAACAATCTGTATGAGCTACAAAAAGTTGGCCGAGGATGTGAAGCCTGGGAGTGTCATACTCTGCTCAGATGGCACAATATCATTCAAAGTTTTATCATGTGACAAAAAAGCAGGTTTGGTTCAATGCCGCTGTGAGAACTCTGCCGTTCTTGGCGAGAGAAAAAATGTTAATCTTCCTGGTGTCATAGTGGATCTCCCAACTTTGACTGAGAAAGACAAGGAAGATATCATGGTCTGGGGAGTTCCCAATAAGATTGACATGATTGCGCTATCTTTTGTTCGAAAAGGTTCTGATCTGGTGCAAGTTCGGAAACTGCTTGGAAACCATGCTAAGAACATTCTTCTCATGTCAAAGGTTGGTATATTATGGATTTCTGGTTTAAAATGTGTTAAGAGTTCTGAATTAGACATGATATCATAGAGATGGTTATTGCATCCACATTAATGTGTGTTATTGGACATCATCTAACAAAATTTGCAAT
>contig112
TCGTTAGTGTTGAGTTTGAAGCTTTGATTTGGAGTTTGGAATTTTGATTTGGAGTTTCAATTAAACATTAGTGCTGATTTTTTAGAGTTTTATGCTGCACATAAGGTGTTTGATTTTATGTCAATNTAAAGTGTTTGAGTTTTTTGTCGTATATAAGGTGTTTGATTTTACTTCTATATGAAGTGTTTGAGTTTTTTTGTCGCACATAAGGTGTTTGATTTTATGTCTATATGAAGTGCTTGAGTTGTTTTTGTTGCATATAAGGTGTTTGATTTTTGTTGCATATAAAGTGTTTGAATTTTGTTGCATTTTTGCTATATAATATTATTTATATATTTAATTTATATATTATATTTTTATGTCGGCACCCCAAGCTTTCAGTCAAGCTCCGCCAATATCATACCCTCTTTTTCATTGAAACACTCTACAAAGTTTTGTTCCTTAGAAGATTCAACTATGTCATCTCAACAATTTGATCATGGTGTCCACTTTTTCAAGGTTATTCTTCAAAAAAGCATTCAAGAAGGAAAACTG
>contig113
ATTGGAAGAAAAAAGAAAGAAACGAAGGTCATGCCCTCCAAGTTGGTACCTTTTATCAAGAGAAACAATCTCCTTAAAGCCCATCTCCTTTCACCAAGGAACAATTAGATCAATTGTACAAACTCCTTGAATCTCAAACTCCTTCTTGCTATATAGCTCAAAGAAGTAATTTTCCAAATACTGTTCTACTTAGTGTCACTCTCAGCCATACTTGGATTATCGATTCTGGTGATACTGATCATATGACTGGAGAGCCGAGTCTGTTTTCTTCTTATAGTCCTTGTGCAGGTAACCACAAAATTAAAATTGCAGATGGCACTCTTTCAGCCATTGCAGAGAAAGGTTCTGTTATTCTGTCACCTAAGTTAACCTTAAAAGATGTCTTACATGTTCCCAATTTATCATGTAATCTGTTATCCATTACTAAATTAACAAAGGATATAAATTGTCAAGCTAACTTCTTTCATTCTCATTGCACTTTTAAAGATTTGAGCACAAGGAAGAAAATCCACTACTAGATATTGTGCCTATGTTTCGGGAAATTTAATCACTTGGAGAAGTAAGAAACAAGGGGTTGTTGCTCGAAGCAGTGCAGAAGCCGAATTCAGAGCAAGGGCTCAAGGAATCTGTGAACTTTAGTGGATTTGTAAACTCTTGGACGAACTGAAAAATGAAAGTTTGACTCACCCTTAAAATTGTTATGCGATAGCAAAACAACAATAAGTATATTTTGTAAACAAATGATTACTACTCTTTATATTTT
>contig114
ATAAAGTTAATGGAATGTAATGGCGTTTGGAGGCGGATTTGTGTAGAAAAGAAGTGGGATGGGATGGGATGGAAGAGTGAAATTGGCAGAGGAAAAAAGGCAATGCCAAAATTCCAAAGACAAAAGTCACAGATCCAAACAAGATCCATTCCACAAAGCACAAAATCCGTACTATGATGCCATAGAATTGATGTGAAGGGCATGAATGGCAGGGCACCCCGTAGAAAACCTACAGGTATTTCAGAGCCACAATTACTTTATTTACTGCTCTCCCCTATATGCCTCAGCCCTCATCTTCATCACTCACACATGAAATTAAATCAAACAAATAAAATAAAATTGAATATACAACGGAGCCAATAAATTGCGCAAACTTGCAAAGTGAAGGACATGGGATTTGATGAAGTGAAACCCTAAGCAAC
>contig115
ATAGAGCTTTCAGGTCAAGATTTTGCGTTGCCGCAATAGTGCCACAAAGGCTTCCCCGTCGAGTATTTAGAGTACATGGCTTCGTAGGTGATGATGATTCTCTCACTTCCCCTCAACCAGATTGAAGTTTATAATAGAATAAATGAATCATATCCAAACTACAAATTGGATTTATTGGCTGTCAATAGAACTTACATGTTATATATAAAAACAGAAAAATT
>contig116
TGTGCAGGATGCAAGCGACATCACAAACTAGTTGACAATCTTGGACTCATCACAGAGTATGACTTTCGGGAGAAAATGAAAACACACTCAGAAATTGATCAAAATCAACAGTAATAGCAAAACCAGCTGATGCCCAGATATTTCTCCCTTGCTGATGGTTTGATGGTGTGCCATTCTGTGAAGTAAAAAACATAGGATGTGATCAGAAACATATGATGCTGATGACATGTGTTGGTAGTATATTTGGCTTATATTTAATCTTGGGGAAGTCTAGGTTACGTTACCCATTTGAAAATTATGAGTAGTTTACTCATGATGATGTGGAACAAATGAATACTAAACATGTGCC
>contig117
CGCTAACCGAAGAAGGATCGGGTGAAATAGTTTACTAAACATTAGTGTCTTGGAGTCTCCACCTAGACAAGGCTGTTCAATCATAATTATATTCAAGGTGTTAGATCGCGTTAAATTATTCAAAGACAGATAACAAAGAAATCATCAATGTAATGTAAAATTTAAGAAATGCCATGTAAAAGAGAGAATAAGAATTACTTGGAGCAGATATGTAAGCTTTGAGTTCCTGAATGGAACATGATCTTCCTTCTTGGCCAAGGCAAATATAACATCACTCAATGATGACAAACTTCTATTGATTGCCTGATCTCAAATGAAAAGTGAAGTTAAACTATTTTGAAATTAAAATAAGCTCAAATGGAAAAGGGCTAGAACAGCTGCCACGGTTACAAAAAACGCAACAAAGAACACCCAAAATTTAATCACAATGTTCAGCCAATAGTCTCAATGTCTATTATGATTCAAGTTTAGGGTTGAAGATTACAACTTGTGTTTAAATATCCAGTTTATATACGAGATTACCCTTGAGCCGCATTGCAGGGGGCAGTCGCTCTCGGCTAGCTCAAGCGACCTGCCCACTTATCACTAACTATGGGTCTACCCAACAAAAGGAAACATCATGGCTTTGCATACCTGAGTTTCTTTCAACCGGTCACCTGTTGAACCACTCTTCGAAAGACGCTCGCTACCAGCAAGGTCAATTAGATTCAGAACACCTTGTACTTGTTGATCAGTGCTCT
>contig118
GTTTACAAGGTTTTTACAACGCTTTCTCAAAAGCGCTGTAAATTGAAGCGCCCTCACCATAATATTTTACTAACGCTTTTGGAGCGCTTTAAACACAAGCGTTGTAAAATATAGCGCTCCCACCTTATGTTACATAGCTTTTTTGACAAGCGTTGTAAAAGTCTTGCGCTTTCACATAATTAAAAGACCTATTAGAGCGCTTGTTACACAAGTGCTGTAAAATCATTCACTTTAAATAAAAATCATTTACTTTAAATAAATAAAAACAAATTTAAAACAAATTTACGAACCCTCATCTCCTCTACTCTAGAAACCCTCATCTCCTCTACGTAATGTGCGGCCATCTACTGCTCCTTATTTATAAAAAATTGGATACGTTGTCTCAAGTACTGTATTTATTAATTTGTTGTTGTCACTAAAACTAATAAATTGTTACATAATAAATCATATAAAATCTATTCTTTTTTGAAATTTGTTGATATGTTCTATTTTGAAATCAGACTTGGACCTTGGTTTCCATTTTCCAATATTAGATATGTGTACTATATATTGGTATAATGTTATCAGTAGCTTATTATTTGTGTAACTGCATTTATATAGGTCATATAATATGGACCGGAAATGGATGTCTGTCAATCGATTGTCAAAAGAGTATGAAAATAGAGTGAAGGAGATTGTTGAATTTGCAGTGAAGAATGCAAAAGATCCAAATAGAGTCATTTGTCCTTGTTTAAAATGTTGTTTTGGAAAACCCGTTATAGAAGATGAATTGGAAGGACATTTAGTATGGCATGGAGTTGATCAAAGTTATACATGTTGGATAAGACATGGTGAGAGAAAAAAAGGAACATTAATTTTGAGAATGGTTCGACATATGCTTCAACTGATTTCGACACAAATACATATGAGCCGAACCGAGTTGAGGAGATTGCAAAAGCAGTTGAAGAAGATCTTCGGGATTGTCCTAAAATGTTTGAGAGTTTGTTGAGTGATGCAGAGAAACCATTATATAATGGTTGTACTAAATTCACAAGACTGTCGGCGATATTAAAGTTGTACAACTTAAAAGCGAGTAATGGATGGTCTGATAAAAGCTTCACAAAATTATTAACACTCTTAAAAGATATGTTGTCAGATGATAATGAACTTCCCAGTTGTAACACCCCGTTTTTCAAAGCGAGGGTATATTTTTTCAAAAGAATTTAAAATAAA
>contig119
GTTTATATTACTTATTATTATTAAAATTATTATTATTATTGTAGTTTCCTTTATTTTCAAATTTTCCTCTTGCGTATAAATCTGCACAACCTCATTGTGAAATATAAGTAATTTATTTAAATTATTCGTGTTGGTATCTGAATGAGGTTCTAATATCTAGTAGTGCGTCTTTGGGTTGCTAACCCTAAAGTCACACGTGCGCCACCTCCAGAGTCAGAGATCGTTGGTCTGTCACAGGCCAAAAACACCGCCTCCAAATCTTCATCCTTGTGCTGCCACGTGCGAAAACATAACCTGTGTCTCCTGGCACGTGAAACCCACGCACCTTAATCTGATCACCAGTTCACCACATGGTTCCCACCATTTGGTTTGCTCCTCCCCTTTGGTTCTTTTAAGACTCTTTCCAGCTTGTGGGTCCCATGGTAAATGGGTGTTTTTGAGGTTTCTTTGCTTTTGTGTTGGTTTTTAATCATCACGATGATGTTACAGTAACGTTTTTTACTTCTGTTTTTGGTCTTTTATTGTCGTGACTGTGTCCCAAGGGTTTTCGGTTTAGATTTCAGGATAATTTGGTTGTTGTGTTTTGATTATACAATGCATAGCAGCCATTACACGTCTATTGTTGTTCTAATATCGACAAGATATTTCAACAAGTGATAATGATCATTTGTATTTTTGTTTTAGTGCCTGGTGTTAATGTAGGCACATATAAGGAAATGTATATCTTAATTAATGTTTTAATTAAGAATAAGTGTATATTAAAATCATTTACTAAATTTCATTGAAAAATGTACTAAATAT
>contig120
ACTTATTCCTTCTTGTTCCCAAGAGTCCTATGTCTTTCTTGATTGGTAAACCCAACCAGCTATTTACAACAAACAAGTCTTTCCTCTTGTTGGAAAGAAGCTGATATTATATTTACTACACAAATCCATGATTCCTTATTATTTCCCTAGGTTTGATTCGATTGGGAGTGATACATCCTCCAGTTCTCACCATTTTTATAATCAATCTACGACGACTATTTCCGATTCTAGTTTAAAATCGTCCGAAACTTCGGCTCCTTCTAATTACGATAGTCATGGTATTTTTGAGGATCATCGGTCTTGACCTGTCTATCAACATCCCCAGCCCTCTGGAACAATTTGAGATAATCCCTATTCTTCCTATGAAGATAGGGGACTTGTATTTCTCATTCACAAATCCCTCTTTGTTTATGCTGCTCACTCTAAGTTTGGTCTTACTGCTGGTTCATTTTGTTACTAAAAAGGGAGGAGGAAAGTCAGTACCTAATGCTTGGCAATCCTGGTA
>contig121
GGTACAATATGGTGGAACAAAATCTTATCAGTGAGAAGGTGTTCTCTTTTTGGCTCAATGGGGATCCTAATGCGAAAAAGGGTGGTGAATTAGTTTTTGGTGGTGTTGACCCTAAGCATTTCAAAGGAAAACACACTTATGTTCCGGTTACTGAAAAAGGTTACTGGCAGATTGAAATGGGAGATTTTTTCATTGGAGGTTTCTCAACAGGTGTTTGCGAAGGTGGCTGCGCTGCAATTGTGGATTCAGGAACATCTTTGCTTGCTGGTCCAACTACTGTTGTGACTGAAATCAACCATGCTATTGGAGCTGAAGGAGTTCTGAGTGTAGAATGTAAGGAAGTTGTTTCTCAATATGGGGAGTTGATATGGGATCTCCTAGTATCAGGGGTAAATCCTGGTGACATTTGTTCACAAGTCGGTTTATGTTCTGTCCGCAGTGATCAATCTAAGAGTGCTGGGATTGAGATGGTAACTGAAAATAAACAGAGTGAGATGTCAGCTACAGATACTCCTTTGTGTTCTTCTTGTCAGATGCTTGTTATTTGGGTCCAGAATCAACTAAAACAAAAGGCGACCAAGGAAAGAGTATTCAATTATGTGAATCAAGTAAGCCCTTTGATTTTATCATGTCTACAAGCTCAAGTTGTATTTTATATATTTCAATTTGAATGGTGTAGACTAGACTAGACATATGTAGTGAGTGTTTGTGTTGATCATTGGCAACTGTGTGAGAGTCTTCCAAGTCCATCCGGAGAATCAGTGATAAGCTGTAACGATCTTTCTCGGATGCCAAACATATCATTCACTATCGGAGACAAACCCTTCGTCCTCACACCAGAACAGTATG
>contig122
GCTGTATTATAGAGAAATAATTTTTTCTTTTAAATAGATAAATAATATCCAAATAGAAGCGATCTCAGATTTAACAATGAATATTGAAGTGAATATATTTAAAGTCAATGACACATGAACAAGATTATTGAGACGGAGTAATAATAGAGTTTACATCACAAGCTTCACACAGGACAAAAACTGAAGTTAAAAACAGAGCAAAAAGGAAATAGAATATTGACACTAAAAGAGATAAAAAAAGAATCACTTTTGTTCTGAATTGAACGCCCTTGAAAACTATTCATGATACACCTGTCAGCAAAAAAAGCATCGAATATTTTTCACTGTTAGTAGTGGAAACTTAACAAAACAAAAAGTAAGGTCCTATCAATTTCTTGTAATTGAAGGAAAATATAACAAAACAAAAAACAAGACGAAGCATCATAATTATTTAGCAAGCAGACAGCATCTATTCCAACTTCTTCCTCCTTTCATATTTTCCAAATAATGAAAATTATATCCCTTTTCTACAAGAGTTTCATAAAGGGTTTGGCGTTTGATATTTGGTATTAACAATTTTTCTCTTCCTTGATTAATTACTGACTATTAATATTTGTCACTAAAAAATACAAGCCTTAGTCTAATTTAGTAAAATTTAAGCACATGACTGAAAATTGTAGTTAATATTATAAAATTTCGAACAAGTAGATAGAAAAGGGGTAAAAACGGTACTTACAAAAGATAAATTGAGGAGTACATAGCTGATGATCACTTAGTTATAGCATAGATGGCATATATAATTCCAGGAAGATAGCCTAAAATGGTAAGTATCAAACAGATCCAGAACTCAACGTTGCAGCCAAACTTGAGGAAGACACCAAGAGGAGGAAGGATGATAGCAAGAATGATATCGACGCAGGTTGCTGTACCCATTTTAATTAGAGAAAAAGACAAAGTGTTCTAATGACCACTAGTTTACACAGTGTTGTTAGGTATGAATATGATGATAAACTTAAAGACAGAGTGTGATGCGATGAGATAAAGACTAGGAATGCTC
>contig123
TTTTGTAGTGGTTACTTCTCCAATCAACCCTTACTAGTCGCAAAGAGTTTTTCAGCTTTCAGTTTTATTGATTCTCTCTCTCTCTCTCTGTGACTCTTTCTTCTTCTTCTTCATCAACAACAACAACAACAACAACAATGGGGAAAGGTGGATCTCTAAGCGATGGAGTAATGAAAAAGATCGTATTATCGTACACATACGTAGCGATATGGATCTTCCTAAGTTTCACAGTAATCGTTTACAACAAATACATCTTAGACAAAAAGATGTACAATTGGCCATTCCCAATTTCCCTAACTATGATCCACATGTCTTTCTGTGCAACCCTAGCTATTCTCCTCGTTCGCATTTTCAAATTAGTCGAACCTGTTTCAATGTCTCGCGACGTTTACTTCTCCTCCGTCGTTCCTATCGGTGCTCTTTACTCTCTCTCTCTATGGCTCTCAAATTCCGCTTACATTTATCTCTCTGTCTCCTTTATTCAAATGCTTAAAGCTCTTATGCCTGTTGCCGTTTACTCTATCGGCGTTCTTTTGAAAAAAGAATCTTACAAAAACGACACCATGTTTAACATGTTATCCATTTCTCTTGGCGTTGGTGTTGCCGCATATGGTGAAGCTAGGTTTGATACATGGGGGTGTTATTCTTCAATTAGGTGCTGTTGCTTTTGAAGCCACTAGATTGGTTATGATTCAAATCTTGCTTACATCCAAAGGGATTTCATTGAATCCTATTACATCTTTGTACTACGTTGCTCCTTGTTGTTTCGTTTTCTTGTCTATTCCTTGGATCCTTGTCGAGTATCCAATTTTGAAACAGACTTCCACTTTTCAATTTGATTTTGTTATTTTTGGGTACTAATTCATTGTGCGCATTTGCTTTGAATCTTGCTGTTTTTCTTCTTGTTGGCAAAACTTCAGCTTTGACAATGAATGTTGCTGGTGTTGTTAAAGATTGGCTTTTGATTGCGTTTTCTTGGTCTGTTATTAAGGATACTGTTACACCCATTAATTTGTTTGGGTATGGACTTGCTTTCTTAGGCGTGGCTTATTATAATCATTCAAAGTTGCAGGCACTTAAGGCTAAAGAGGCACAGAAGAAGGTTTCACAACCTGATGAAGAAACTGGAAGGTTGCTTGAAGATAGAGAAGGAGATGGATCAGGGAAGAGAAATGATAATCAGAATTGATTTCAATTTTCTTTTGCTTACTTTAATTGAAGAACAATGACAAAAAAAGAACAACAAAGTATTTTAGCATATGCAGAAAATAAAACCACGATGAGGAAGAGGAGAGCAATTGGTGTTTGGATCTTGAGGTAGTAACAAACAAGGGACTTGCATTGCATTGCATCCTCTAGGGAAATGGCTAATTCGGTTTTTTTGTTTCTCTAGATGTTTAATTTGTTAGTATTATTATGAGGGATTTGAGATTTGAATTTGATGATGGTAGAGCCAATAATGTTTTACTATAGAGTAGAGTCTCAAATCCTTTATTTATTAATAATTTTTTCTTTTCAAATTCACACTTTATGTGTTTAGTTTTTATGTTATGTTGGTAATGTTGTAGGGAACCTCTTACTATTTTGAGTTTAAAGGC
>contig124
CAAAAAACCCAAAAGGAGCAAATCATAATGGTAAGAAGAAGGCTTTCTCAAATTGAACTCTTTCTGTTGTGCAAGCTGAGAAGCCACACTGTGATCAAAGTAGTAAAGCACAGCAATCATAGTTGCTGGTATAAATGCTCCAATTATGAAGACAACAGGAACATTAACCATATCCTTAACAACAGTCCAATTATCATA
>contig125
GAGAATCGAGAGAGGTTGTAAAAGCGGCAAAGATGCAGATCTTCGTCAAAACCCTAACTGGGAAGACCATCACCCTCGAAGTCGAGAGCAGTGACACAATCGACAATGTCAAAGCCAAGATTCAAGACAAGGAAGGTATTCCCCCGGATCAGCAGCGTTTGATTTTCGCCGGTAAGCAGCTTGAAGATGGACGCACCTTGGCCGATTACAACATCCAGAAGGAGTCAACACTTCATCTTGTTCTCAGGCTTCGTGGTGGTATCATCGAACCTTCTTTGATGGCTTTGGCTCGCAAATACAATCAAGACAAAACCATATGCCGCAAATGCTATGCTCGTCTACACCCTAGGGCTGTAAACTGCCGCAAAAAGAAGTGTGGACATAGCAATCAGTTGAGGCCAAAGAAGAAGATCAAGTAAACTCTGGTTTTGATATTGTTTTTCTCTTATTGGTGTTTGTTTTGTGAGACCTTTATTTATAAATTTCGTTGTTACTCCCGACTCAACTCAATCTTCTGTTTTGAATGATGTTAAATGTAGTTGGAGTTTATTTTGGTATAAGTGGATTATATTTTTCCGATTACTTTATTCTGTTTCAAGCTTACTGGCATCATTATCTGTAATATGGATTGCCTATAGTATGTTAGTTGTCTTGCACTTCATTTAGGGTAATAGTAAC
>contig126
GTGGTTTCTAATTTTCTTGAGTCTCTCCAAATCATCCCTCAACTTCATGTCAAGTGAATTGGAAACAACTTGAGAGAACTTTCCATCCTTATAATCCTTCTTCCTATTCAAAAACCAATCTGGGATCTTGAATTGACGTGGGTTTGCAACCACTGTCATCAAATTATCCAACTCTGCAGCACTCAATTCACCGGCCCTCTTGTTCATGTCAACATCAGCCTTCTTACAGCAAATGTTGGCAAATCGCCTTCCAATACCCTTAATGGAGGTGAGTGCGAACATTATCTTTTGTTTGCCATCAACGTTAGTGTTCAGCACACGCAAAATGTGCTGAAATTCTTCGTTTGCCACCAAAGACATCTTAGCCTAGCCGCTTGGACAGGGATGATTGCCGCCGGAGAATTGGTTGTTGCTG
>contig127
AATTTATTTACTTCAAGAGCGGAAGGGAATACTTAACCACGCCTCGAGTCCCAGTCTCCTAGTGGTGGGATGGTAAAGGGCAATGTCCGGTTCTGGCCAAGAGATGTCTTTGCTCCGTCCCCCTTCTTGTTGGTTGGCACAAGCCCTTGTAGTAGTAAGTCTTTCCTCCCCGACGGTCTACACCAGGTATGAACTCGATTTAAACGGGGATCAGAGCAAAAAAGGCCCTTTTCCTTTTCTACTATGCTTTGAGCCGCTTCCAGGAATGGTAAGACTTGCCTTTGCCCTTACTCTATTAATAAGGAAATTCCCTGGTGTTCACTCTAGTTCCTAACTCATTTACGCTGTAGGCATAGAGCTATGGGAATGCTTTCATAGGCTA
>contig128
TACCAGAAGGCCATAATAATCACAATAATGATAAAACTCTGGCCTTTCTGTCAGTCCACCACCCCAGCATCTTATCATATTAAAATTCATATCTGCATGAAACTTGATATCCGTATTATACCGCTTCTTCGAAAGCCGCAGTAACCCGTCAGACAATATCCAGTTACCTCCTCGAATAAAAATTGGTTCTCCATTGACTTTAAATAGCCTATAAATAAGATACATGCAGCAAAACGTACGTGCAGACAGTTTGAACATTGGATTAATTTTATTAAGTAATAAAAGGTAGACAAACATTGAAGAAATATGAGTAAACGCCACACCTTCCGCCAGTAGCATCATCAATATGGCTCTCAATTTTGCGGAATCCAAAGAAATGGCTCCACGAATCAGACTCACCAAATCCTTTAACATCAATGTTAATCACAACATTGTACAAAGATTGCTTTCCCATTCCATTGGGCCACCATAAATCAGGCTTGTAGAAGAAAAG
>contig129
AAGATATGCCCAAAGGAGCGGATTCGCTACCATGCAAGGAACAAACAATGAAGGAGATCACAGTTGGGGAAGAAATTGAAGCATCACCTTTGAAAAGAAAAAAGTCTTCTAAAGTTAAAGAAAATGGGATAGATGGTAGTGAAAAAAAGAGAAGAGCTAAGCAGAACGAAGAACGCAAAAAGTCTAAAGGAAATGATGGACCTGAGAAGATGGAATCAAGAGAAGAAAGAAGCAAGTCAGCATCCAAGAAAAGAAATAAGAGCTCAAAAAAAGAATTTCAGATGAAGAGTAGTGATTTAGTTGGATTGATTACAATGCGATATATGCACAAAGGTATCCAAACTACTATTTGGATGCAGGGTAATGAAGGCAGTAAAAGTTCTAGCAGGAATTTGTGTTTTGTAATTCAATCTGCTTGGAGGTTGCTTTGTGGGGAAATTACTAGGCTGGTTAGATTTGTTCGATTTTGTGAAATTTTTATGCACAAGTGTATTTTAAGTTATCCAGCATTGAGGTTAGGGTTTAGCCATGTCTCACGGTTCCTTACAAAATGTTCATTATTTTGCTTTGCTAATATTCGCCAGTGGACAATCCTTTTTTCTTTGTTCAATCAAATTTTGTTTCAGATAATATATGTTACATTTGATTAAGAGATTCTTTTGATTACATTGAGACGA
>contig130
AGTTTCATTCAAACTCTCAATATGTCTCTGGGCCACAGAGGGTTCATTCTGCTGGTTTTGCTGCTTTAGCAACTTCTTAAACTTCTGCACATGCTTAGCATTCTTGTTGAACTCTCTTTGCTTCTT
>contig131
TTGCTTCTTTATAAGAGCAGGATTGTATCGACTGTTGTTAGATTTGGCATTAGCGAAAACATCAAGCGAAAGGCCACCTCCACCTAACCTCGAAATGTTCCTCTTCTTATTCTTCATCATTATCATTCGTTTCTTCTTCTCTTCGTGATTATTATTGCATTCACGATCGTTTTTCTCCATTGTTGGAAGATTAATTAACAAACTTACGAGCAATTGAAACAATGAACAGCTGAAAACCCTAACTTAAAGAGTACCAATGTATGTGCGCCGAAGCAGAAGATACTATACGGTGGACTAGACTTTCGTTAAGCCCAAATTTCTTTAACAGACATTTAAAATTTCAGTATGAATTTATAAATATTTCGCAAATACATT
>contig132
GGAACAGCACTGATATGTGGCTTTTCTATATCATGTTTGGACTAATTGTTGTTGAGAATCAGAGAGGACAAAAATCCAAGCCAAACAAACAGGTACCATGAATTCAATTTTGATTCACAGAAAAATCGACCTTCTTATCTTCCTCGGGCCCAGGAAATAAACTCTTGTCAACCGTATTGCATTAATTTGACGGCATAATATCAAAGCTATAGATCCAAGGATACATCACTAGAAAAATTTAAACAAGTTTCACTATACAAAAACAAGTTACATAATTTACGCGTGATGTTGTAACAGCTTACCATGATTTCAGTGTTCTATCTTGGCAAATCGCCCTCTAACTCTTGTCCTGCTCTCTGCCCGAACTTTACGTGATTCATATCTTATATGCTTGTCGTATCTTCTTGTTTTCTTCTTTTGCTTGTACCGTAGTAATGCAGAATCCCTTTCTTGACTCGCTAACTCATATGGAGCTGGCACGGCTCTTGGAGTAGTTGACAAAGTTTCAGACTTAAGAGACTCTGAAGGTGTCCCTCCATTGTTACCATGGCTATGAGGCTCCTCAGCAGAAGGTACAGCGTGTTTAACCGGAATTTCTTTGGTATGAGCTTTGAATGACGTATCAACAGGAACAACTTGATACACCGGCTCACCACTTTCTCCGAGCCACTCATACAAAGTCAATAATGCAGCACGGTGAGGATTCAGTTTAACAAAAACTTATCATATTGAGTAAGTTTAAATGTTCTCAATTTCTAAACAAATAAAACATATGTTGTTAAATGTTTTCCGCTCAAAGCTAA
>contig133
GTCATATGAACATTGTCAACATATGAGATAGCTTTTCCAGTTTCCATAAAATAAATAGTATAATATAATTGATGTCGAGGAACCTAAGGTGATGTTATGAATTTAATCCTATTTTTTAAATGTTATTTCTATTGATTTTGAAAAGTGAAAACTGTTTCTAGTTGTGAGGTACTTGAAACCATCGACAATTAAGTGCATCTTTGAATTGTCAGAAAGTTTGAATGAATCATGGGAACACCTTGATTTAGCCGAACTCGTCACACATCCAAACATACACTAAGATTTTACTAGTAAGCATCCTATTTTCTTTTGGGGTAAGAACAGAAGTTTCCTATAGATTAAAATTATATACCATAATCTTTAACTTGACTAGATCCTCTTGCAAGTTGATTCCAATTAGAAGCAAACATCAAATAGATAACCTCAACGTTTGAGCAAGCCAAATGAAAAGATCAAATCAAAGTGTCCAAGCATATAGAACAAGTCAATTCAATATCAACTTTGACAGAATCAAAGAGTTCGCAAGTAAGAGATGGTTTTCCGTCCTTAAATGTGAGAGAACATTCATCAAAAAAAGCAGGTGCCTTCCTTGAATTAACCTTGGTTTCCCTTAAATTGATGTGGAAGGCCATAAGCTCACAAAGCCATGGACTTTGAAGAATTTCCTTGTGCATACTTTGGACCTGTGACTTAAACATTTGCCCTTGCTTGGAATAATGAATCT
>contig134
GATTTCATTAAGAACATGATTACTGGTACCTCCCAAGCTGATTGTGCTGTCCTTATCATTGACTCCACCACTGGTGGTTTTGAGGCTGGTATCTCTAAGGATGGACAGACCCGTGAGCACGCTCTTCTTGCTTTCACTCTTGGAGTGAAACAGATGATCTGTTGTTGTAACAAGATGGATGCCACCACACCCAAGTACTCAAAGGCCAGGTACGATGAAATCGTGAAGGAAGTTTCTTCATACTTGAAGAAGGTTGGTTACAACCCAGACAAAATTCCATTTGTTCCCATCTCTGGTTTTGAGGGAGATAACATGATTGAGCGCTCTACAAACCTTGACTGGTACAAGGGTCCAACCCTTCTTGAGGCCCTTGACCAAATCAATGAGCCTAAGAGGCCATCAGACAAGCCCCTCCGATTACCACTTCAAGATGTCTACAAGATTGGAGGAATTGGAACTGTGCCTGTGGG
>contig135
TGATAACGAAATGGAATAATACATCACACNCAAAGAACAAACAAATAAAANCTTTAAAAGAAGAAACACAAACCCCACCATTCCCTATAAACAGAAACAAAAAATGTGGGACAAAAATCACTCAATATTCAACNGAAACCTTGGATGAAGTAGAGATACGAGAGTTGCTCATTGATCACGTTTGGTCATCGTTGTTGTTGGGGGTAGCCGTCCTGCTCGAACATGGAAGATTCATGCAGTAGAAGACTGTAATGTTTATGTTGGAACTCTGGATACGTTTACAGAAGAAAGAGAGATCGTAAAAGAAACAGAACCATACCTTGGTGGCAGTATCGATGGAAAGGATAATGGACCTGAACTTAGTGTTTGGGAATTGGATCTAAGGTCTCAGTTCCCTTTTCTATTTGTACCCTTCAGAGAAGTGCGTGAAAGTATTCCCCATTCTGAAATTATTGAGAAATGC
>contig136
GTTTTCCATCTCATTTTCTTTGAGTTCCTAATAATCATTCTATAGGATCTTAAGTCATGCATGATAGCTTCACGAAATATACATATGTGCAAACGAACTACAAAATTGGATTGTGTGCAGTGTCACTGCAAGCAGTTAGCCACATTTAGATCATTCGATCAAGATCGAACAGCTCACATTTCAATGCACATTTTGATTTGTTTTAACAATCTGAAATACATTGCTTGAAATTCGAACTGTCTGATCAAAGATTGGATGGTCCAGATGTGGTTGACTGTGTGCAATCACGAGGTTACTCACATTGTATCAGAACCATCTTTATGTGCAATCAAACCCCTTCCATAACATGTAGAGCACTGAGTCATCTGATTTTCCTTATAATGTCCAGGTTCTTGGTCTGTATTGCATGTAGCACACACTAGCTCTCCTCGGCCGGCACAACCTGA
>contig137
GTTTAAGACATAGATTTTGAATAATTATATATAAGCTAGGTTTGCTTTAGTAACAAAAGAAAAAGTAAAACATTGTTAACTAATACAATTCATGTAAAATATATTTAAATGTGGAATTGGTTTATTCAACCTTTTTGATTTTATTGAAGTGGTTTTTCTAATTTTATTGAAGTGATTTTATTGAGTTGTACATCTTCATAGAGAGTTTCTAGTTTTTCACAAATTATATACGCCATTTACTTGAGAGAATAGAATGAGTAATGTTAACTATTGATCATCAAATAAATGGTTGTTATTTTATATACATGATCAATCGGATATAATATCAATCATCGAATCACTCACTTCACCAACTACTCATTGAATCACTCACTTCACCAACTGCTCATTGTCACTAGAGAAGAAAAAGAAAGATTTTGGTTCCGATGATGGTAACAGATGTGTAGTAAACTTG
>contig138
AAAAGAGTTATGATGAGCTTGAGTGAAAATTTGCTTGAAAGTCGGAGTGGATGAAGTTGAATGTATGATTGCATCAACATTGTGATCGATTGATAGGCCATACATGGACAAGCGCAAACCTAGAGTTAGATCACCGCAAAGGGGACATAGGGGAAGAAGGTGTCTGAAGACACCTAATAATGATTTAAATATAAAAAGGGTTTTTGGTTTAGTTCAATGTGTCCTAATATGTATTTAATTGAAGTATAATGTTTCTTTTGGTCCTCATTATAGTACGAAAGGAAAATAAGAAAAAAGAAACAAGAATGAACTCTAATTACAAATAATATTTTTATATAAAGATCTATTCTAAGGTCAAGTGATCAATTTCATTAGCTGAAGGGACAAACATGATACATCAACGTACATTAGAGACACTTATTAATTATTATAATGAAGGGTTTCTTGCACTAACATAACTCCTAAAAACTTTTTAATTGAAGTAAACATAACATTAGGTTTTTAGTATATAAGGTGATCAAACAATTCTCTACTTGTCACATAAAAAGGTAGAACAAAATGGCTAAAACTCTCAAGGTTGATTACACTATGATTCTTTTAGTGTCCCTATTTCTTCTTTTAATCACCACTAGTGGTAAGTTCATTCTCATATTTTAATGTTATACAAAACCTTCTATTATTTTTAAATAACATTTCTTTATTAGTATTTTATATTACAACAGAACAGATTTATAAGTCATTCTATGATTGTGAAACATATTTGTGTCTCACTTCTATCCTCAAGCTAGTCAAGCATTGCATTAGGGTTTTTTGTAGATGTCATAGGTAACACCTAAGTTGAAACTCATTTCTTTGTTAAACATAGCCTTTAATTTCTTTACTCATCCTAATGTTGTTTTTCTTATATATGATTTTTCTCATATTTTTTATATAATTCTTTCGAACTTTCAATTTCCTTAATAGCTTTATAATCATATAAAAAATTTATTAAGACTTAGGTGTTTGATATATCATCTAAAAAATTTAGAAATTAAGTTTAGACTTCATGGGAGGAGAGTGATTTATTGAGTTTTACACTTTGGGGTGTTGTCTATAGGATGTCTTCGTACAACTATATACTATATTGACCGATTACTTGATAGTTTTGTCTTTGCGAGATTGCACACAATACATATAATCTAGAGGGTGTTGCAATTTGCATATGACATAAAGCATAACCTCTCCATACAAGTTTTCCTACATTAGTTTGGCACCACATCAATTTCAAGGACTGCATTTTGACCATTGAAAGATCATCCATTTATATCATGTGATATTATATTGTCGTGATTTTTGTGATCATGTTAAATATGTTTCATGAATGCATGGTCATCTATTTTTGACTTATTCATTCATTTTACATGATGTAAGATCTACC
>contig139
ACCTGAGCAAATGCATAGGGTAATGCAGAATACATCCCTGCTGCTCTTTCCCTATAGAAGACAGTTCTTGCAATGGAAACAACTGGTTGCACTGCTGAAGCATTTGTTGCACCAAGAAAAAGAACAGTAGAATAAATGGCTCCCAAAAGATTCAGTAATTCTTGTTGTGTTTTCGTC
>contig140
TACAAGCATCCCTATTGCCACCAAGGTCAACTGAATCCAATTCCGCAACAGGAACATCAAAATACTCAGACGAACAGACTGGCCTGCCCTCTTGGTAATTGTTGCATCGAACCAGTGTATCTTTAGAAAATTGTTTAACCGACATTCTCCTCTGCAGCGAACCGCTTGCAGTGACAGTGGACAACCTCACTTCACCGGAAGAAGAACCAAGCGAGGAATC
>contig141
GTGAATGGCAAGGAGTAGAAACAAATTTTTGAATTATGCACGCAAGACTACTATTATATTATAGTTAGAAAAAAAGGGAGAACCAACTAGAGCTATTAGGCCAGAAACATTAGAAATATTCATTTCTTCACTCGTAATCTTGGTCAAAAAGGAGAACCAACCGGAGGTGCAAGGCCAAGATACCGCATTACCTTTAATCGACGATCCTTCCTTTCTGATTTGATTGGAGAAGACACCTCCTGAGAAGTTATTCATTTTTTGTACATGAGAAATAAGTTTTAATTAGTAGTGATCATTTCATGCCATAAGTATTGAGTTAGCAACTCACATCAAAATGAACTTTGGGTTTCCGTTCCCTTTTCCCTCTTCGTCTCTCTTGAAAATCGTTGAGTGTTCTGCTTGAGCTAGGTGAAGAATATTTACCTGGTCAAACCATAAATTCATATTAAAAAATCAAAAGGAGAGTTAGAAAGAGTAAATTATTTGAAGAGGACAGGGTCAGCCCTAGGCGAACTA
>contig142
CGATTTGGAAATATGGCTGGAGTTTTTCAAGTTATGGCGTTTGGAGTTCGAGCTCTTGATGAAAGAGATGTTGATTCTGCTTTTATGACTAAGCTTGCTAAGATTGCTACATCTGAGATGACATCCTCTAAGGTGATTTTGTGTTTTCATACATGAATTGTTTAGTTCCAGTAATGCCTATATGGTTATGTTTACTTTGTGTATGAAATAGTAGTAATCTTAGCTGGGACTCAATTTAGTGAGAATTTGAACTCAAATACAACAATACTGC
>contig143
ATGGTAGCTTAAAAAAATACCCATATAGAGCACGGTCAATTTGCTTTGGTATGTGAACAATTCCCATGGCAGCCCAGTGCACAATAGCCACTAACACAAACCATCTGAAACTTGAGAAGCATCTCATGGACTGCAAGACAACCTCTTTTCCTCTGATATTCAACAGGGGAAGAAACAAATTGATCAATTTGCCGCACCGTAAGCATTAGCAGCTCTGCTCGACTTCTTCCATCCTCTCCAC
>contig144
GAAATTCTCAACAAAGCATCAATGTGCTTGTACCATCTAGACACATTCACAAATTCATCTGATGGAACTGAGGACAAAGCTGAATAGACAGTGATATCATCCTTTGAAGCTAGGTACC
>contig145
ATGAGTAACTTTACGAAGGAAGAGTTTGTGCATATTCTGCATAGACAGAGCACTGGTTTCTCAAGAGGAAGCTCCAAATACAGGGGAGTTACTCTGCATAAATGTGGGCGATGGGAAGCTCGTATGGGACAGTTTCTTGGGAAAAAGTGAGAAAACCAATTAGTTGAGTTTCATTAATAAATAGTTTATCCTAAAATGTTTTAACCATAAACCATAATTAAGTTCTGGTTTAAGAATCACACTGCCCCAAACTTAGTGTAAATGCCCCAAAACTTAGTGTAAAATCATTAGAATATTTCATTAGAATGACACTACTACGATTCAATTGAAT
>contig146
CTTCAAGGAGTTGGCTAGTAATCGACCTTTGTCAGAATTAAGGACAGCTGACGAAGCTGCTGCAGTGGCTGATGTTGTTTCAGAGGGTACTGGCCAAGCTGTTGAGGGAGAGGTTCGTCCTGATGGTGCAGAGAATTCTCCCAAACCTGTAAGTGCTGGATTAACAGAAGCAGAAGAGTTGGAGAAGTATATCGCCATTAGAGAAGAGATGTTTAAGAAAGCTAAAGAGTTCGATTCCAAGATCATTGGTTTTGAAACAGCTATCAGGAGGCCCTACTTTCATGTACGGCCCCTTAATATTGGGGAGCTTGAGAATTGGCACAACTATCTTGACTTCATAGAAAGAGAAGGTGACTTGAGCAAGGTAACTGAACTAGTTTCTTATGAGTGAACTTTCCGTTCTTAGTTTTTCCTATTATAGATTGACTTACAGTAAGTAATATCTGCTGTATCATATGTTTTATTGGCTAATCCTTGGATGAAGAAACTTTTTAATCGGGATATTGAACTGAGACTAAAGCATGGGCCTTCAAATTGGTTTCTTGAGGCTAAGTACTTCAAACCCTAATTTGTCAATGGACATTCTAGGTTTCTCATGTGTTTGCAAAAGTTTATTTTTTTAAAGTGCGAACGTTATGCATGCAGGTATCTTCTATTGTTCATAATCACCTGTCTCAAGCAAGGAGGGTCCCGCTTTTCATATTTGAGGGGCCTCTTTGTCCCGCTACGGAGTATTTCTTAAGGCTTTGAATTTTTTAATGTTTTGAATTTTTATTTTATGCTTGTGTTTCATATTGCCAGACTATTTTGATGATGTGTTGTTTTGTTGTTTTGCCAATTAGATTGTCAAGTTGTATGAGAGATGTGTCATTGCCTGTGCCAACTACCCTGAGTACTGGATACGCTATGTTTTGTGTATGGAAGCTAGTGAAAATATGGATCCTGCAAAAAAACGTCTTGCTCGGGCGAGCCAAGTCTTTGTCAAG
>contig147
AGTTTCTGACATGAACCTATGCTTCCTGGAATGTTTCCGGACAAATGATTCGATGAGAGATCAAGAACGGTTAGCGAAGGAGAGTCCTGAAATTGGTCTGGTATTTTACCTTGTAAGTTGTTGTTGGAAACCATGAAAACTTGAAGATTTGGAATGGAAAGAATAGTGGAAGGAAGAGAAGAATGAAGTTTATTTCTGGAGAGATCAAATGAAAGAAAGAGAAGTGGAAGAAGGAATATCATCTAGGAATTCCACCAGTGAGACTATTGTTAGCTAACTCTAACCTTTGAAGCTTCTCAAGCTTTCCAAGACCAACAGGAACTGTCCCTATAAGAAAATTGTTCTGAATTCGAACACGAACAAGCGAATAACACATCGATAGACTCGATGGAATTGGACCTGAAAAAGCATTGTTGAAAAGTATAAGCTTGGTGAGATTCCCTTGGCTGCAAAGAGTTTCTGGAATCTCGCCAGAAATGAATTGGATGATACATCCAACCACTGCAATGGCGAATTCTCGCCTAAGGTTACTAGGCAATGGACCTGACAAAGATTA
>contig148
GCAGAAACTTATTTTATTTTATTGATCTCTTGCATACAATTTTCCAAATGATAACATCAGAGATGAACAGTATATTCCTAGCATCACATAAAAGGCCCAAGACTGAAAGATCCTTCAATCCTTTCACCAATGTTCATCTTCCAACAATGTGTAATGCGATCCACATGCTATTCTTCCCATGTGTACACAATTATTTTATAGTTATGCAGTTTTAAATCCCTTACACAAAGGTAAAGCTATAGTTGGTTTTTGACATATTCAACATGACCACTACAACATGTGAATGTTATGTATTGAACCGATGCTAAAACCGGGTCGAATTTAATTTTATTGTAGGAGCCCGTTACATAAGCTAAAACTAAGAGTATCATCAGTTGGAAGGAGTAGGAGCACCATTATCAGTCATGAGAGAGTGAAGTTGCTCTCGCAAGAACAAAACCTGGATCATGAATAACTTTTGGTAAGTATCACCATCATATGAAATGTAAAGATTGAATTAATTAAATATCTCTTCAATTGTGTCATGATATTACTGTGAGAATTGAACAAATGGTATTAAGTATTAAAATTAAATTCTTGGATGAGATTTCAAGGGCTATAAGTATAAACACATAAAAAGGAAAAAGAGCTATATGGTTTCATATTAAGTAACATAAGGGCAAGCAGATTTAATTAATTGTAAGCTACATTTTACCACTTGAATTTTGTTCCCAGATAAACTTTACTGTAGATTAGGCAATGCTAACATTAAATCAGCCTCAAGCCTTTTTCCTATAAACGGGTTGGACAGGGATCAACTAACTCCATTTTGATCAAAAATTTAATTTAATTTTCTCTAATATCAGATAGAGTAACCTTTTGGTGGAAAATTTGGAATAAACTCTACATTAAAAAAGGACAACATATTTTGTTGAATCAGGAATTGATTAATCTCACTAATTATATTTATCAATTTATCCCTAGAATAAGTTACACAAATCAGAAATTAGATTTGTTCTCATTAATTATAATTATTTGTTGTAATTACCTGTATAGACTATAATCTTTATTTATACAAGGAATAACAATGAGAAATCCATCAAGCCATTTTTACTTACATGGTATCAGCTTGTTACGATCCTAAATTTCTTGGAGTTTAGGTTTTCGAATTTTTCAAAATCCCTTTCTGCTTTCTTGGTCTCGGTTGTCATTGTTTGTAACTCTTGCTTGCAATCTGATTCTCCTTGGTCGCAATTGAATTTCTGCTTCAATTTGTGATTCCGAGGTCAAGTCTATTCGTCATCGAATTTGTTCGCATGCGTTTCTG
>contig149
CGTCAGAAATTGATCCCTCCTACTGGTATTGTAGACAATTTGGACATCCGCGAGAGAAGTCTTGGGAACAGCGGCATGTATAATGGCAGAGTGTTATGTCCACAATTTAAAAACCAGAATAGTATTCTTGAACAGACAAATTACCTTGTTTGTAATTGGCTATCTTTAGCTCCAACTGAAAATGTTTGGCTGTATTGTCTTGGTTGTAAATACGCTTCAAATAATTCCACATTTTTTGGACAGTTGAGAAAGAGCGCAAATTATTGATCATTTGAGGATCAATAGTACTGAGAATCCAAGAAATAATTTGAGCATATTTGATTTCCCACGCGTCTAAAGCAACTGTCTCTGGTGGTGCCTTAGAAACCCCATCCAAGTGACTCCATAATCCTCTCCCTTTGACATACATCTTGAATTGAAATTCCCAAGTAACCTAGTTATTGCCAGTGAAGCGAACACAAAACTAATCTCTTTCTTTTTCCAAAGCCATGAAAACCAATATTGTTGCAGCCAACAACAAAATGGACGAGACAGCAATACGTGAACAGAACAGAATCACAACTTGCACTGGTAAATAGAGGTTGGAACCTAACACGTGCACAAACATAGACTTGCGAACAAGAATAAGTGAACAAATACAATCACAAGCCAAAATCGAAGCAGAAATCAGAAACACAAGCGAACAAATTCGACGACGAACAAACTTGATCCCAGAATCACAAATTGAAGCAGAAATTCAATTGCGACCAAGGAGAATCAGATTTCAAGCAAGAGTTACGAACAATGACAACCGAGATCAAGAAACCACGAGCAAGAAAGCAGAAAGGGATTTCGAAAAATTTGAAAACCTAAACTCCAAGAAATTTAGGATCGTAACAAGCTGATACCAT
>contig150
GTGAGCTTCTCACGGAGGAGCAACGTCTCCTTACTCAAGGAACCATGTCTCATGATGTTGTTTCCGAACCTGTGACGCTTGCATATGCTGCCCATAGTAGAGGTAAAGGTCGTGATATGCAACAGGTCCAATGCTTCTCATGTCAACCAATTTGGACATGTTGCTCGTAGTTGCAGTAAGAAATTTTGTAATTACTGCAAACAACAGAGCCATCTCATCTCTGACTGTCCCACACATCCCCCCACGACCCACACAACGTTCGATGCAGGCATTCCATGCCACGACAAGACCTGTAGTTGGTCCTTCTTCTAGTGGTGCATCTGAGGGCGGTACCATTTAGCCTTGAAATGATTCAAAAAATGGTACTTTATGCACTTTTAGCCTTGGGCATTCAGGGTAAGTTTTCTGATGTTTCTCATCCATGGTTTCTTGATTCTGGTGCATCGAATCACATGACAAATTCGTCTGCGTATTTGCACAATTTACATTCTTATCAC
>contig151
CTGTGGAGCTATGACACACAATGCCAAGGCATGCATGGAAAGACCCCGAAAAGTAGAAGCAAAGCATACAAACAAACATATTGCCGCTGATGAGAAGATAGAAACTATTGAGCTTGACTATGATGGCAAACGGGACAGATGGAATGGGTATGATCCATCAACATTTGCCCGAGTCATTGAGAGATATGAAGCCAGAGATGATGCTCGAAAGAAGTACTTGAATGAACAACAGCTGAAGAAATTGGAGAAGAGCGACCAAAATGATGAGGGCGCTGCCATTGATGAGGCTATAGAAGATGATGATTTAAGGGTAGATGAGGCGAAGGTTGATGAAAGCAAACAAATGGACTTTGCCAAGGTTGAGAAGCGTGTGCGAACAACAGGCGGTGGGAGTACAGGAACTGTGAGGAACTT
>contig152
GAACCACTGGATTAACTCCACTCGAAGTTACTCAAAATTTCTCAAATAATGGGTAAAATGTACTCAATTCACAGTTAGTGTTGTCAATTGTAGAAAAACAAAAAATGATTTGTTCAAGTTTTGCTACACAACAGTGTATAGTGCAGCTGTTTATTAACACTAACTAGAATGCAAACCGGCTCCCAGTTCCATCCAGAAAGCGATCAGTGTGCCACCCTTTATTCTGCAATTCTTTTAGAAATACAGGAAAGACTCCATTCATTTCTTCCATAGGCTTCTTGCAGGACACTAGCACTTAAGCTCATGAGAGGAACTCTCAATTTGTTCAGCAAATGCAGCAACTAGCCACCCTCTCAATGCATCCTCACCACTAGCATCTTGCTTCAATACCATGTCAATGCATTTACCTCCCCGACTTAAAAGAAACTTCTCCTTAGGAAACACCTGTTTTAATTTCAACAAGCTTGGAAGGTTTAATAACTTCGTATAAAGCCTTCCCTACTCTTACATCTCCAACATCTTCTTTGATCCTAACAGAAAAAAGCAGGTTTTCTCTATATCTTAGGTCAGCAGGACTTGATACAATCCCTGCCTGGTATGGAATTCAATTAACAGTCAAACACCAATTTACATTCTCAAATAAAAGGAACGAAAAACCAAGAGAGTTATCATTTAGAACAAAATAATACAAACCAAAACCTTGACAAAATCAGTCACAATCATCGCTGTTCTTCATGGATTCAAAGTACTGATAGGAGTTGCTCTCATCTCTTCAGACACAGAGTATATATGTATAAATGAAAGGAGAGGACCTACAACCAACTGGCATAAATGTGTTTCATAATCAAATCATCGATACAACATTTGTTTAGCATTGAGTTCTACCACATGATTAAATATAACTATAGACAGTAAAAAAGAAGAAAATATTTTATTTCTTTCATATTTCGAGTAATGGTTCTGATTGCACATAAGCATTGTAATAATATAAGAGTGGTGATCGAAAGGAGAGAGGACCC
>contig153
AATTTGGATAGTGTGAGACTATTTATATATTATTATTATCGATTATGTAATTTCTAAGTATTTGAAAAAATGCATATCTGTGTAGTAATAAAGAAAACATCCATGTAGTGCAATTGATGAAGAATGTGAACAAAAAAACATACAAAAATAAAATGATACGGGTTCAGGAAGAAAAACCCCAATCCTTGTGTGTGCTCAATACTGTTACGAGGAATCTTCCGGTGATTGAATTTCTATCCAGAAATTAAACTCAATCATTCTCAGAAATTTCAACTCTCTATTTATTATAATATATAATAAATCGCATGATTGATAATTATTATTATTATAGAAACTAAATCATGTGGATCAAAAAGAAGGGAAACAACACTTGTAGAAGAGAAAGAAGCATGGAGAACAAGATATGCTCTATCTACCTCCTGATTTAACAAATCAAATCCTTCTTTGTACGAGTAAGTCATGGTTTTCTCTTATCTCTAATCCTCACTTTGCAAAATCACATTTTGATCTTGCCGCTGCACCTACTCATAGAATTCTCTGCATATCAACTTCAGTTCATGAACTAAATCCATAGATTTAGAAGCGTCGTTTAGAGATAATTCTTCATCTGTTTCATTGAATCGTAATTTCAAGCTTCCTGAATCTGATTTTAATGTTGAAATTAAAGATTCGTGTAGAGGGTTTATATTTTTGCACTCTCCTTCAAGCAACTATATATGGAATCCATCCACTGGAGTTCATAAACAAATACCTTTCTCTCCTTTTGAATTCAATTTAGATCCCAAATGTTATTGTTATTTATATGGTTTTGGGTATGACAATTTAAAAGATGACTACTTGGTGGTTTCAATGTCCTATGATCCACTGGCAGATATTATTTCATCACACTTGGAGTTTTTCTCATTGAAAGCTAATAAGTGGAAAGAAATTGAGGGTGATTTCCCTCATATGAATGTTTATCACGACCCTAAAATAGGATTTGTTCTTCAATGAGGCAATTCACTGGTTCACTTGGCTAACTTGTCCTGAAGATTTAACAATGGATGTTATTGTTGTCTTTGATTTAGTGGAAAGGAAACTTATAGAGATGCCTATGCCAGATGGTTTTATGCACGAAGCTAAAGATTGTGATTTTTGGGTATTGGGAGGATTTTTGAGTATATGGGCTAAGAAACACGATTCAATTGAAATATGGGTGACGAAAGAATACAAAGTGCATTAGTCTTTGGACTAAGACTCTTGTTCTGTCTATTCATGATGGCGAC
>contig154
AGGGCAGTACTGTTGGAGCGCCCTCGTGTTATATCTGCAAATGTAGGACATGCTTGGGACCTGCCAGAAAATACATTTGGTGCCGCCTATGCTAGATTTATGGGATCCAGGAACTTTTCGCCAGATGATCGACCTCCTGTGAGGTTCATGGATACAGATGAGCTGGCCTATGTTGCCATGCGAGCTCGTGAAGTCCATGATTTCTGGCATACTCTTTTTGACCTTCCTACTAACTTGATTGGGGAGTCGGCACTGAAGGTAATTGAGTTTCGACAGATGTATCTTCCTATGTGCATGATGTCTGTCATAGGGGGCACAACAAGATTCAGCAAAAAACAGAGAAAATTGTTTTATCAGCACTACTTTCCCTGGGCTGTTCGTGCTGGCACGCAGTGCACTGATCTAATGTGTGTATATTATGAGCAGCATTTTCATGAAGATTTGGAAGATGTTCGCAGAAAACTGGGAATTGTTCCGGTTCCTCATGCTCCTTGACGAAATGCTTTTGAAGCTGATGAGTTGTATTGTTAATTTTCTGGGTAATAGTCGTATGGTGAATAATTCAATCAATTTTTTTCTTAATGATATCCAGCGTAACAGTTGTCTCTGATTAGATAATTATTATAAAAATAGTTAACATTGTATTTATTTTTTTAATTAAAATAATATTTACTTAAAATT
>contig155
ATTGCAATTGTGATTGCGTTTCTGTTTCTGATTGTAATTAAATTCTGATTGTAAAGGAACTAGACTGATTGTGATTGTGCAGTCCTTTTTTATCAATGTTGCTTACAATTCTATTTTATCAATTTTTTATGTTACTAAGTCAGCGTTGTGCGACTAATTTGTGTAATTTTTGTAGGAGTGATAAAATGTTTAAACGTAAGAAAATTGATGTATTTTTGTGATAAAGTCTTTTAATGAATTTCAATTACAATATTTTGTGCAAGACCCGTTGTACAAGATCCGCCACTGCTCTCGTTTCCTCTTAAATCCTATTCTGTCTTGTTTTTTTCTTAACCTAATCATAATAAAAATCAAAATGGATTCATTGAATGAATGATAATATTATATAATTGTATGTTTCAGATTGACAAGGTAGTGTAATGGTGGGGGCGGTAGAATCAAGCTGAAAACATGGCAGCAGGCGGCAGTGGCATTGGGTTCGGCAGTTGGGGCGCTTTTAGATCCTCGAAGAGCTGATTTGATAGCTGCTCTTGGTGAAACAACTGGAAAGCCCGCTTTTGAAAGAGTTCTTCAAAGGATGAAAACTTCCCCTGAAGGGAGGGTCAGTGAACACTTTTTCTTCCCTTTTTTAGCCTTTATTCATGTTTATCGTTTTTGTTCGTTAGACATGTTTGTTCTCCTTGCTCAATATGTTGTAAAAACTTTCCTCTTCTTATTGATGATGTTAAATGTTGAAAGCCCTTTGGAATTGGTTATTTATTAACAATAATGTTTTATGTTTTGGGGCAACAAAAAGTTTAGAGCTGCAAATAATAGAGTTTAAAGGTTATGCATTGTGTATGTAAACCAACTTTACACGTACATCCAATGAGAAGTCACTAATATGATATCTCAATTGTCAG
>contig156
AAACTAGGTCTCTCAGCATTAAGATACCAAGGTGCAGATGACATATACTGAGGAATATGGGGATTAATTTCCTTCCCATCTTCATCAAGCTCAGCAGGAGCAAGCCCGGCTTTACGTGCTTCCTCAAGTTCAATCTGTTTTCGATGATCCTCCCTGGACTTGAATGCCACTGAA
>contig157
GAACTTACGTATTCGAGAGGATACTGCAAAATATCTTCTCAATCTTGATGTCAATTCTGCACATTATGATCCCAAGACCAGGTCCATGCGTGAAGATCCTCTTCCAGATGCAGATCCAAATGAAAAGTTTTACGAGGTAACTTGTCTCAAAGAATAATTGTTTTAGGAACTTCATGATTTGTTTTTTTATTGCTTTTGCATGTTAATCTTGTATTTGGGTTAACNTTAGTTTTACTGTAGGGTGATACCAATATAGAAATAGTGGTCAAGCTTTGGAGTTCAAGGAATTAAACATCCATGCTTGGGAAGCATTTGACAAGGGACAAGATGTTCACATGCAAGCAGCTCCTTCCCAAGCTGAATTGCTCTATAAGAATTTCAAGGTCATGAAGGAGAAATTGAAGTCTCATACGAAAGAAACTATTATTGAGAAGTATGGCAATGCAGCTGACGAGGACAAACTTCCAAGAGAACTTCTGCTAGGTCAGAGTGAGAGGCAAGTTGAGTATGATCGTGCTGGTAGAATTATTAAAGGACAGGTAAGGCATGCATTCTATATCTTTGTTGTCCCACAATTTCAAGTTGCAGATCAATTTTACATACAATGCTTCTGTGATATATAGCTGGGCTTTATATGTGATCTGTTAATTTTCTCAGGGCTCCATAATTGGTTTTTGTTCATCTCTAAGGATTATTCTTTTAGGTTGTTGTTGTTTTTTTGGTATGATAATAATTATTTATCTGTTGCTTCTAACAGGAAGCTGCAATCCCCAGAAGCAAGTATGAAGAAGATGTTTACATTAACAACCACACAACTGTTTGGGGCTCATGGTGGAAGGATCACCAATGGGGTTTTAAGTGCTGCAAACAGACAATACGTAACAGCTATTGCACTGGTGCTGCTGGTATTGAGGCCGCCGAGGCTGCAAATGATCTCATGAGAGCTAATATTGCCCGTAAGGAGGCTGCTGCAG
>contig158
ATATAATCATCCATTTCTTTGAATTGTATTGAACTCTTGCTTTCTTCTTTATTCTTCAATCATTCCATGTCCTCCTGCATAAGTCTAAGACTTCCACCTGCTAGAAAGGTATGGAAGAGCATTACTTCAAAACTTGGTAAACTTCATAACATTCGTAGATCAAAACCCATGAAAAAACACAGAAAGAAACTAAACACCTACACCACCACAATAACACCATCTACTACCAGTATCACCACAAAGGCACCTAAGTTCATTGCTACTAAACGTTTTCGCTGCAAAAGGTTAGCAACAGTTAGAAGTGTATTCAACAGTTTCCACAAAAAGCCTGCACCTGTTTATATTGATAAGCTCTTCAAGGATCCTCCCTGTGACTTAGTAGGGTATTTGAAGCCACAGACAGAGTTTTGCCAACCACGAATTCAAAAGGTTGCAAAAAAAGTAACAGAAGGAACAAGCAAGGGATGTGACAAAACATGCACATCAGATGATATGTGGGAGTCAGTGGCATTAGCCTCACCTCAAATGCAAGGAATTGATGAACGAGCAGAAGAGTTCATTATCAGGTTTAGACAACAGATGGCTGCACAAGAGATGTTAGCCAGAAATTTGTAGTACGTGTTATTTTTCTGTTGTTGTATAATAAGGTTGAATGAGGCGTAAGAAGAAAGCAAAGAAACAAAATC
>contig159
AGGTTATATCTTATGTTGAAATTAAGCCTGTTGGTGGTGCTTGATATATGTTTTAATCTGTATTGATCTGTTTTAACGGTGATGGTTTTTGTAGAGCCGGAAGGCATCTATCACTAATTTACGTAGCAGATTACTGTGTGTGGGATATGCTTGGTTAATACTATTTGATCTGATTGTTGTTAAATATAACATGCTTAAATGATTTAAGATATTTTGCAAGTTTCTTCAGGAGAAAGATTGTTATTAATGGCTTTAGCTTTGGGAAATATGGTTGTAATTATTATGAAGTATATTATTTATTGTCGTATTCGATATTTGTTTGTGTTGTGGCAAGCGTTATGCGCGTTATGCACAGATTAATGTTGTGGGTTTAACTACCTGTTCCATCTGTTATGTTGTCTTCTTTTGGAAGTATTAAATATAATTTTTTTACAATTATTTGACAGAATCAGAACATTTCACTATTGTAACCGACAATATAGCTTCTAGTTGTTGATTCAGGATTCCTGCAAGTTCTGCAGTAGCAGATTCCGAGGTGAAGGTGAAGTTGCAGTTTCTTTCATGTTTGAACAAGCAATCATCCATTTGGGAGCAATTGAGTTGCTTGGAGAGTGTTTTTCTTCATCTAGGAAAAAGAACAAGCCTTTGCCGAGAAAACTCAGCTGTATGCATCGTGCCCCATACCAGGAACATACTGATATCTGTAGTTTCTATTTGCAGCCTCCCGTAATCTCTGAAGGAGAGTCTTTGTGATCATAATCAGCAAGCAAATCATTGAATTTCAGCATTTGCTGATTGTGATATCTAGTCTGTTTCTGAGATTTCCTTCATTTAACTCATCATGGCCTTACAGAACATTGGTGCTGGAAACAGCGATGATGCCTTCTACAGGTATAAGATGCCAAGAATGATTACAAAAATTGAGGGCAGGGGTAATGGCATCAAAACAAATATTGTCAATATGGTTGAAATTGCAAAAGCTTTGGCAAGGCCACCCTCTTACACAACAAAGTATTTTGGCTGTGAACTTGGAGCACAGTCAAAGTTTGATGAGAAAAACGGGACTTCCCATGTCAATGGATCGCATGATACTGCAAAACTTGCTGGTCTTCTCGAGAATTTCATTAAGAAATATGTCCAGTGTTATGGTTGTGGAAATCCTGAAACTGAGATCTTGATTACTAAGAGTCAA
>contig160
GAATTGATTCTTGATTATCCTTTCAACAACAAAATTAAGATTCACCCTTTGATCGTTTCGTCATTGCTTTGTTCAGATTTTTTCAAGATAAAGAAAACCAGAAGAAGAAGCAATAGTGTGGAATTTTCGATGACCCCATGAGATAAAAATTCAATTTTTAATCGTGGGTAATTCGTTTTGATTCTATATTTAGATCCAGCTGTTGAAGGATTGATTTGGGGTTGTGAATTTTTTGTTGCTGTTGAGAATGAAAATGAAATCAAGGTCACTGGATCAGTGGAAGAACTACTTTAGGTCGTCAAATTCGGATATTTTCGACATAATTGACTATGCAATTGTGGTTGCTGCTTCTGATTGTCCAAAGGAGTTTAAGTTGAGGAGAGACAAGATTGATGAGAGGTTGTTCTCTTGTAAGTTGACTCGTTGTTTGGGGTGTGATAAGGTTGAATTGGCTGTGAATGGGGATGATGATCATGAAGGTTGCAAGAGTGATGGTGTTGAGTTTGGAGCTGGTGGAAGCAAAGAGAGTAAGGTGACTGATCATGGATTGATGATGGATGGAAACCTTGTTAGCAATTATAGCTTTGGTGAAGCTGAGGCTTTGACTGATGAGATTGAAGAAGAATCTCAGTTTGTTGGTGAGGTTTTGAGGATTAGACTTTAGAGACATTCTCTATAACCGTGAAGAAGAGGTA
>contig161
ACATAAGTCTGGTTCTAATATGAATTTGGGTTGTTTATTTTACTAAAACCTAACCATGAACACCTCTAATGGTGCCCATACTTTCCAATGAAAATACCGAGAAGTCATGTAGACTACTAAACTGCTTAATGACTACGGCAGATCATACCTGTAAATAATTTCATTGAGACAATATCTAACAGCTTTTGTTCAAAGCTCAATCTTGAGGTTTCATGGCAGGGAAGAGCAGGACCTCCTGTAACCAAAAGGACATATGGTTATAACATATTTTCAGCATAAAGTGATCATGCAAATAGATTAGTGAGAAAAGAAAAGAACCTTAATATTTTGTGAATCAGTCAATAACATGGTCAACCGATCAATACCCAAACCCCAACCACCAGTTGGTGGCAAACCATACTCCAAAGCCGTACAAAATGTTTCATCCAAAGCCATCGCTTCATCATCACCTGATTGCCGATCCTTGAGTTGATTAGCAAAT
>contig162
GTAAAAACTCTTTCCACTGATTGTATATAAATTAAATACAAGAAATAAATGGTATGGCAATTTAAAATATAAAAACAATGATAAATAAAAACATGTCAGTTTACTAACATAAGAAAATAGATGATAACTTATGAACAACAAAATAGATGTTTAAAAAGGGAGTGAGACACACCCTCATCAACCATTGTCTTGCAGGTCTTATCAATCATTGAGGAACCCTATGGTTTCCGAAGATTAAGATTACAACAACCTCAGTTACAATACATTTGCTCTTCAATCTTTTATGTCCACATATTACAACTTCTTAGATACTCATAATGAATCAGAAACAATAATACAAACAAAAGGAATAATAATAATAATAATATTAAGAAAATTAACAAGTAAAGTTCAGATTTGCTTTAAGCAGATTGCACTACCCAACTTGATTGAGTGTTTGAACGTGTAAGGAATTCATACCAGATGAACCTTAACGCCCTTTTGGATTCATGATCTGTGAAAAAACAGCACTAGGAGTTAACCCATCAGAATCTTCACTAGCCAAACTTCTACCTCCAATACTCATTGACAAGCCACTGCTTTTGGAATCAGTTACATTACCATCGTAACCCGGCAACGCATCCAACTCCTTCTTTCCTTTCAAATCTGTAAACAATGGCTCATCTTCGCCGTGTATTCCACCAAAACCATTTCCACTCTCTTCCGCGCTTTCTTGCAGCTGCAAAGCAAATTCCAGGTTCCACAAGACATCCCCCATGGATGGCCTTTCAATGCCTTGGTAAGCCACGCACTTCATCGCGGTCTCGGCGAACATCTTAAAGCATTCCGGAGCTATCTTGCCCTTCAAATAAGGATCACTGATTTGGTCAAGAATGCCTGTTTTGTAGCAATGAGCTGCCCATTCAGCTAGACTCACTTGCTCTTTAGCTAGGGTTGGGTTCAAAGCCGGGCGAGCGCAGAGTATCTCAAATAGAACCACACCAAATGAGTACACATCGGATTTGTCGGTCAGTTGCTGCCTCCTGAAGTATTCCGGATCCAAGTACCCAAAACTACCCTTTACCACAGTACTCACATGTGTATTATCCAATGTAGGACCTGTTTTCGACAATCCAAAATCAGAAACCTTGGCCACCCACTTCTCATCTAGTAAAATGTTTGTTGTCTTCACGTCACGGTGGATGATAGTGTGTTTAGCACCGGTGTGAAGATAATGCAAACCCCGAGCAGCTCCAATGCATATCTCAAGCCTTTGCTTCCACGGCAGTGGAGGTTTCTGTGTCTTGTATAGATGCTCCCTGAGTGTTCCATAGGCCATGTGATCATAGACAAGGATCATTTCAGTGTTCTCTTCACAGTATCCAATCAGCGAAACAAGGTGGCGATGACGAAGTTTAGAGAGCATTTCAATTTCAGTTTGGAATTCGTGCACACCCTGTTCAGAAAGTGGATTCCCACGTTTAATTGCGACTTTAGTCGATCCGCCGTCAATTTCTCCTTTGTAAACCTTGCCAAATCCTCCCACACCGAGAATCAAAGCCTCGTCAAAGTTGTTTGTAGCAGCCTTGATTTCAGCAAATGAGAAATGACGACAAAGGTTTTGTGGAAGTGAGGATGTGTAACTTCCTGTTGTGTTGGTCTTGGCAGAAGCCGCAGAGTGTGAATTACCATAAAGTGAAAGTGGAAGCCAGCCAGATGGTCCTTCACTTGTACTAGAATCTTTTCTACGCCTACGGCGACGAGATGTGCTGAAAGCATATAGCCCAATCACAAGTAATAAAACAACTCCGGCACCAACACCTCCAGCTATAAGACCTGTATGACTGTTAGATTTACCGTGACTTGATTGCCTAGCCATTGACGGGTCAATTAAGTCCTGCAAAGGAAGAGGAGGAGGGTTTGTCCCTGCCAGATTACCATTACTATCACTGACTTTGAATATCTCTACTCCATTCAAGATTGCATCGTAGTACTGCGGTTTAGCAGCTGTATCTGGATGCAATGCAAGCCATAGGTCCTGCCTTGGTTGCCCATTAGGAACAAATACAACATAATCTTTATGCACCGGAACCCCGTTTGAATGTGGAAGATTAAAAGTATCTGCCCATGCAATAACATCAGCCCCGCCAAAAGCAGTTTGATTAGAGATGAATATATTAAATACTCTTTCATTAATCTTGGTTATCGTCGTTGTGCCCTCACAAAAGTGAAGTCTCACAAGATAGGAAAACCCAGAATCAATTGAGAATATCCAAGTTAAGTTGTAATTCGAGTTGATATTGGCATCCGGACCCATCGATCTGGCCGTCAAGTAAACATCAGTTGGAGCAATATAAGATGGTGTTCCAGGAGGATACTCAATCTTCACTTGTGGATCAGCAGTCTCAGTAACTCCAAACCCGGCCCCATAGATGAAAGGCACGTCATCACTCCATGACCTAAACATGCCGGTATCATGAGAAGGCGAAATATCATTCCCACCCACATTTAACCTATAAATATTCTCAAGAGCAGTGCTGTTGTCAATGGTGAAGATATTATTTGTACCAACAATCATGGTATCAGTAGAACTATAAATATCAGGCATCGAAACAATCTCAATCCCATTAACAAATGCATATGCATTAGTTGCTTTGGGAGATGGAGTAAAAGTCACATTCAAGGTACCTCCATCAACATGGATGGAATATTCCTTCACAATATAATCATAATTCAAACCCAAAGTGGTCTCAAGAACACTGAAGTTACTGAGCACACTGTAGGATTGCGACGTCACACCAAATCGGGCATCGGATACATTTAGACCCGAATAAGAAGCAGCATAAAAATACAACCGGAGAAACTTCCAACCAGAAGCCACAGGAAAACTGTAGGTATACTGCGATTGAAATATCCGTGCCGTCATGAATGGAACTTGAGGGACGGCAGGGTCTTGAGCTGCAGCCTGTGATGTGGTCGATTTTCCAGTTAAAGAACCAAACTTGGAACCATTGTCAGTGGTCCATTCACGGCCATCAGGGTCAGAACTAACAGCAGGGCCACCACAATTTAACAGAATTTTATCGGTAGGCTTAAAATCTGCTGCTAGAACAAGTTCTATAGCTAACATCATAGACAGAAACAATGGAACATAAACAAAATATCTATTTATGTTCCTCATTATCACACACAAGTCCAAACCCACAAAACCCTTGTTTTGCTTTGTAATTACAATGAATCTAAACACACCCAGAATTGTATAACCAACAAACAGCTTAAATTTGATTAAAAGATCTGTATTTTTACAACACCAAGATCAGAAAAGTAAAGTGGGGTTATGATGAACTTGGACCCAATATATTCCTAAATCAACAAAATAAAAGGATAGGAAAATGATGAGCTAGATTCACGGTTAACATGAGATGAAGGTGAAGGTGGTGGGAATGAAGAGAAGTGAGGGGGGTTTTTACCTTATGCCATGGGAACAAGAGGATGTGAAAGAGGAAGCAACTCGGTGAGTCAAAGCG
>contig163
GATATTTTGAGAAGCAAAGCAGCTTCTTGACAGACACTGAGAGTTAGGGTTCCGCAGCAAACTGAAACAAAAACAAAGGCGATATCTTAGTCTTTCTTCTCAACATTTTCATTCTCATTCGAAAGAAGTAACAACAACAAGGAAGCAAAAATGGCTCGTAATGAAGAGAAGGCACAATCGATGCTCAACCGTTTCATCACCATGAAGGCAGAGGAGAAGAAAAAACAAAAGAACGCCGTCCCTTTCTAGCCTCAGAGTGCCGGGACCTCAACGAAGCCGACAAATGGCGCCAACAGATAATGCGCGACATCGGTCGCAAAGTCGCCGAGATACCAAAATGAAGGTCTCGGCGAACACCGCCTCCGCGACCTCAACGACGAAATCAACAAACTAATCCGCGAAAAAACTCATTGGGAGCGCCGCATCGTTGAACTCGGCGGTCCAAATTACGCTCGCCACTCTGCCAAAATGACAGATCTCGACGGAAACATTGTAGACGTACCAAACCCTAGCGGTCGTGGCCCTGGCTACCGTTACTTCGGTGCTGCCAAAAAACTCCCCGGTGTCCGCGAGCTTTTTGAAAAACCACCGGAGCTTCGCAAGCGTCGAACTCGCTATGACATCTATAAGCGCATCAATGCAGCTTATTATGGTTACCGTGATGATGAAGACGGGATCCTCGAACGCCTCGAGGCGCCTGCTGAAAATGCTATGCGGCGTGAGGCTGCCGAAGAGTGGCACCGTCTTGATAGGATAAGGAAGGAGGCTAGGAAAACTGTTCGGAGTGGGGAGGTTGCTGAAGTTACAGCGGCTACTAGGGAGATACTGCACGAGGAAGAGGAAGACGTGGTGGAGGAGGAGAGGAAGAAAGAAAGGGAGATGAGGGAGAGGTTGGATGAGAAGGAGAGGGAATTTGTGGTGCACGTGCCGTTGCCCGATGAGAAGGAGATTGAGAGGATGGTGTTGCAGAAGAAGAAGACAGACCTGTTGAATAGGTATGTTAGTGAAGTACTCATGGAGGAGCAGACGGAAGCCAAGGACATGCTTAACATTCAGCGCTAGATAGG
>contig164
TATTTAGAATCACCTGTTAAGAATGCAGTTGTTACTGTACCTGCTTATTTCAATGATTCTCAGCGAAAAGCCACTATAGATGCTGGTGCTATTGCTGGCCTTAATGTGATGAGGATAATGAATGAACCTACTGCTGCAGCTATTGCATATGGACTTGATAAGAGA
>contig165
CTTATTATGCATCAAAATAGCACAACCAGGCTCCAACTGATCCTTATCAACAAAAGACAAAATTCCAACATAATACTCAGGTCCAACTAACGAAGAAACAATAGCATGATTCTCATCAATAAGTTCTTCAAGTTACCGACACTCATAGGCGAACCTCTTAAATCATCAACCTTAGATCTATCTTCTTCAGCCTTTTCCTCTTGAGGTTTCAACCGCTCTTGATAAGCAACAAACTCTTCCTCCATTAACAGATAATCCTTCACTCGCTCTAGAAGGTTTCATTTCTTATTTGTTTCAATTACCCAAGAAGGATTAAACTACCAGAGTTAGGGATTTTCAAGTTCTTAACAGTGAAATGAGATGTTAGGAATTTCAATGAGCTGT
>contig166
TTTTTAGGTTTGAGATTTTAGGGTTCTGAAGTTTGTGGTTAATAAAGTTCTGTTGGATATTGATTTGGAAGAGGAAAGGTAAAGAGGGTTAGGGTTTTCTTGAAAGTATTGTTTTTTGTTTGGTAACAAGAGAGGGTATACTTGAGAAAAGAAAGAAGGTTAGAGTTAGAGGATAATGTGTATACTGTGTGTGATTCAGAAGTGCTCTCGCCGGGTTGCTACAATGCTACCATGGTTGGTTATTCCACTGATAGGTTTGTTGGGCACTTTCTCAGCTCCTACCGCCAGCTTTTAGGTTTGAGATTACTTCACCTAGACTGGCTTGTGTTTTTGTGTTATTGGTTACTCTTCTTTTGGTATGAGATTTTGATGCCTCAGCTGTCAGCTTGGCGGGTAAGGAGGAATGCTAGGCTTAGGGAGAGGAAGAGGTTTGAAGCTATAGAATTGCAGAAGCTTAGGAAGACAGCTACTAGGAGGTGTCGTAACTGCTTGAATCCTTATAGGGATCAGAACCCTGGTGGGAGTCGGTTTATGTGTTCATATTGTGGGCATGTTTCGAAGAGACCAGTTTTGGACTTGCCTGGTTCACAAGAGTTGCAGATTTCGAATTCTGGTATTGTTAAGGATTTGGTTGGAAAAAGTGGCAAGATGTTGAATAGCAAGGTTTGGTCTGAAAATGGGTGGATGTGCAGTCAGGACTGGTTGGAGAATGGCAATTGGGTTGGTGGGTCTGTTCTAGGAAATCCTATCAACTGGAGGATGAATGGAAGTGGCAGGAGTTTTGGAGGAGATGAACACTGTTTGTCATCTAGGTCATATTCTAGTATTTTGCTCTTTGTTTGCAGACTTTTGGCATCATTTTTCTTGAGCATTAGATGGATTTGGAGAAAGATATTCAGAATTAGTTTAAGGGAAGAACGTTTGTCTGATGCTGAACGCAGGGCACTCTTGGCAAAAAGGGGTGAGAATGGGGAAAACCTGAATGAAAGTAGAGGAGAAAGAGCACGCAGGAAAGCTGAGGAGAAAAGACAGGCTAGACTAGAGAGAGAACTTTTTGGAAGAGGAAGAAAGGAAACAGAGGGAGGAGGTCGCAAAGTTAGTGGAGGAGCGTAGGAGGCTGAGAGATGAAATAATGGAAACTGAAAAAGATAGCAGCAAATTATCACACACCAGTAAGGAGAAAGACCGTAGGAAGGAAGCTGAAAAGAAGCGTCAGGAAAGAAGAAAAGAGAAAGATAAAGGGTCTAGTAAGAGCAATTCTGATGTAGAAGAGCTGGAAAAAAGGGCTAGCAAAGAAAGTGAACGAAAAAGGGACTTTGACAAAAAGAGTGAAACTGATTATAGAGAGAATCAGAAATCTGGATTAGAGTGTGGCAAAGGACAGAGTACATATACTATACATAGTAATTTTTTTGCTGCAAACAGTTATAACCGAGGAAGTACTGGGACAAGGTACCTTGATCGCATGCGTGGTACAATTTTTGTCTTCTTCAAAAGCACTTGGTTTTGGAAAGGGTGCCAATCTTCCTGCCACTGTGGTGAAAGAAAGCAAGTCTAACAATTCTGTAGATCATGCTCATACTGCTGCCAGCAAGAGAGATATGCTTCCTCCTGAACGTCCGACTGCTAAATCCAATTTGAATGTAGATGATAAGAATATCAATCATTCTGT
>contig167
AATGATTTGAAGGAACTCTGGTCACTTTTAAATTTACTTCTTCCTGAGGTTTTTGACAATAAGAAAGCCTTTCACGATTGGTTCTCAAAACCATTTCAAAAGGAAGATCCCACCCAAAATGCAGAGGATGATTGGCTTGAAACAGAGAAGAAAGTCATCACAATCCATCGACTTCATCAAATTCTCGAGCCTTTCATGCTCAGGCGTCGTGTCGAAGATGTTGAAGGCTCACTACCACCAAAGGT
>contig168
ACAAGCAGCAGTATTATTACTTTGTGGGGTTGCAGATGGTGTTGCCGAGGCTGTTTGCAGAACAAGCGGAAAAAACTGAAAAAGAAAGGAAGTAGAAAAGAACAAAGAAAGAAGGAAGGAAGTAATAACAGAAAAACTAAAGAAAAAAGTAAGAGAAAGAAGGAAGTAAGAAAATAAAAAAATAAAAAACAACAGAAATAAGTGAGGTAAGAAAGTAGAAAAAAAGAGGCAGGATGAAGGAAGAGAACCTGGGTGGTTATCGAAGCTGGACGGTGGCGCGGCTGGGTGGTGTTTGAAGCTGAATGGTGGCACGGCTAGGTGGTGTCAAATAAGCTCTCGCACCCAGCAAAGGAGAAGACAACAAAATCTGAATGAATGTTTTAAAATTGAATGGTAATCTTGGTTTTTCCTGCACAAACATTTCACGTTTTCGTGGATCTGAGAAAATGCCACCGCACCACCGTGGCCAGGCCCTGCACTGCACCGCTCCGGCACGATCTCGCCATGAACCGCTGCGATTGACTACCTAGTGTTGAATTGGGCATGAAACTCAGAGATAATGTATATCTGTACAGAAAGTGGAAGAAGCCCTTAAAAAGGGTTCAGATGTCACAATTCAGGGAGTAGATTTAGAAGATGATCCTGAATACCAATTAATTGTGGAATGCAATGCGTTGTCAGTTGATATTGAGAATGAAATTGTCATTATTCACAATTTTATTCGCGACAAGTATCGCTTGAAATTTCCAGAGCTTGAGTCACTAGTACATCACCCAATCGATTATGCACGTGTTGTTAAAAAAATAGGAAATGAAATGGATCTGACTCTTGTTGATTTAGAAGGGCTTTTACCCTCAGCCATTATCATGGTTGTCTCAGTTACAGCATCAACGACGACAGGCAAGCCACTTCCAGAAGAAGTCCTTACCAAGACAATTGAGGCATGTGATCGAGCCCTTACTCTTGATTCAGCAAAGAAGAAAGTACTTGATTTTGTTGAGAGCAGAATGGGTTACATTGCACCTAATGTTTCTGCTATAGTTGGGAGTGCTGTTGCAGCTAAACTCATGGGAACAGCTGGTGGCCTATCAGCTCTTGCAAAGATGCCTGCTTGTAACGTTCAGCTTCTTGGAGCCAAGAAAAAAATCTTGCCGGGTTCTCAACTGCAACATCACAATTTCATGTAGGTTACCTAGAGCAAACAGAAATATTTCAAACTACTCCTCCTCCTTTAAGGATGCGAGCATGCCGACTCCTGGCTGCAAAGTCTACACTTGCGGCACGAGTAGACTCAATACGTGGGGACCCATCTGGGAAAACTGGAAGAAATCTCAAGGACGAGATCCACAAAAAAATTGAGAGGTGGCAAGAGCCCCCTCCTGCTAAGCAACCCAAACCACTTCCAGTGCCTGATTCTGAGCCTAAAAAGAAGAGAGGTGGTCGTAGGCTTAGGAAAATGAAGGAGAGGTATGCATTGATTTTTGTAGTACTTCTTTTACTTGCCTGCAGGGTTGAAGGAATATTTCCTTTTGCCTTTTTCCAATTCTTGATCTGTTGATTCTTATCTCAGGTATGCAATAACGGACATGAGGAAGTTAGCCAATAGGATGCAATTTGGAGTTCCCGAAGAGAGCTCTTTAGGTAAATTTACCAGATTCACTTGTCTTCATCTGACTTGCATTTGCAGTGCAATGCTTTGCATTTTTCATTTCTAACTTGATGCAGGCATTTATCTTTATTTTTATAGTGAAAATAAGGAATTAAGGATTAGATAGAAGGAGAAAAGAGGAGTATCAGTAATGCCACTTTGAAAAATTGTGATATTATAATTAGCAAACTCCATGTTAGTCATGACTATGCTGGATCATGTTAGTGTAATTCTGATCTGATTCCTATTAATTATTACTCCTATTATACTAATTATTTTAATAATCGACACATTAAGTACACCATATGCGTGAATATTAACACAGGTTAAAGAAAGCGCGAATCAGAATAATGGCTTGCAACATGCTGTAACAACGGATTTGGTACAAAGGTAGTAAAAGGGTAAAACTAGTACAAGCCTTATGCAGAATATTCTGCTACCACAAATTCAATTCCAAAAGTCCAGGTCACACTTATCTGTGACATGGATCAAAACCAAACCTCCCTTCTAACATAATAAGACTCCTAATACCTAACTTGATGATAAAGACATAGTATGAAATCATTTGGAAATGAATCTCATTTCTCCTTTATTCTTTTAATATGCTTAGGGTTTACTTTGTTAAAACACTGTGCTTTCAGTTTTTT
>contig169
TTCTAAAACCATTAACATATGGTGATTACCCTGATATAATGAAAAAGAATGCTGGTTCAAGGCTTCCTTACTTCACCAAAAAGGAATCAAATCTTGTTAAAGGCTCAATTGACTTCTTAGGGATAAACTTTTACACCTCATATTTGATTAACAACAATCCTCGCAGCATGAGCTTGGAAGATAGAGATTACATGCTTGATATTGCAGTGGGACTTACAAGTATGTTAAGCTATATATTTTTCAGACATTTTCTAATTGCATAACCACTTGGAATTATATATGGAACTTTAACAACTTACTTATACATAAATATCTCTTTAATATTATCACCGTGTTAAATATTTTACAGGATATGTTTTGATTTTAAAATTGAACTTGTAATAAAATGAAAGTACAATTTTATTAATTAAAAAAGATTAAAA
>contig170
AATCTCGAAATGCTGCAGCAGCAAGAGGCGATTCTAATAAGCAAGTTATTACCATCAATTCAAAGGCTGCTATTGTATTTGTCATAGCAGCATCTACCATGCTTCTTCTGTTGTTCTTCTTCATGTCTGCTTGGTTTATGTGGTTGCTCATTGTACTTTTCTGCATTGCTGGTATTGAGGGGATGCACAATTGTATTACAAGCCTCACTTTAAGGAAATGCCAAAATTATGGTCAGAAGACTGTGAATGTACCTCTATTTGGGGAGGTTTCTATTTTCTCACTGGTAGTGCTTTTATTCTCTGTGGCATTTGCTGTTTTTTGGGCTGCTACTCGACATGAATCTTACTCGTGGATTGGCCAAGACATTCTTGGAATCTGTTTGATGATAACAGTCTTGCAGTTGGCTCAATTACCCAATATTAAGGTTGCGACTGTGCTCCTTTTTTCTGCCTTTGCCTACGACATCTTTTGGGTGTTCATATCTCCGTTGATATTCCATGAAAGTGTCATGATTGCAGT
>contig171
GGTAAGTTTAATTAAGAAGGTTACCGAACAAGTAAGACTTCTTGCCAAGGATGAAGATGAGAAACTCACAGAAACCAGCTTATATGATGTTATTCCTCCTTATGACCAAGCAAAAGCACTTGGGAAGACAAATATTGATGTTGATCGTATAGCTTCTGGCTTACCTTGTGGTAGTGAAGGGTTTCTCTTAATGTTTGCTCGGTGGAAAAAGCTTGAAAGAGACCTATATAATCAACGGAAGGAGTAAGTATTTACCATTTTTTGATTTGATCTTGTTTGGTTTTATTCTGTTTTGGATTTTAAGAGATAAAAGGTTACTTCAAAGGCCATTATACATGAGAAAGGTTTAGTTACATACATGGCGGAAGGCTGCCACATTAGAATTTTAAGAACTATATATACTGTGAAGTCAAAACTTATTGCAGACCCCATGGTTTGCCTAGGGACACTGTATGTCTATCGCTTGATGCATAGATGAACTTATTACTATGAAAATATCTATATTAAATTATCTCATCTAAATTGCTTTTCTTGCCTATCCATTGCAATATAGCATGATTTAGTTTTACCTTTTTGCATGTTAAACCAGCAAAATATTCTTTTGCG
>contig172
GGGAAAATGTGGTGCACTAAATATTACAAGAAATGTTGTCCAAACATTTAATTCTCAAATTTTTCTATTGCTGCATTGTTATTCAAGGTTTGACAGGAGAATTGTTACTTACCATTGACTATACCCTGTTTCAATTGTTTCATCATTTACTTACACCAAGGCCTAGTAAGTCAACAAAGGCTCATGAAATATCACAAACAGAAGTCTCTGCATACTCGGGAAACATATTTCATCAATCTGAAAAGTACAAGGACTCTATTTAAACGATTGAAACTGTAAGGACCAAATCACCAACCTTTCGAAGTACAAGACTAAAAATACTATTTTAGGTTTCGTTTTGTAAAATCATGTAACATGGGTTATATTCCTTGGAAAATTTTAAATCCCATGATGTAATTCATAATCTTGTTATACACTCAAGTTTATGCAATTCATAATCTTAACACATCTAATCAATTGAATATTTTTCTTTTTGATACAAAAATTTAGATGAGGGGAGGCACACCTCAAATGTCAACTCCATCAGTTAGCTTGAGAGTCATCTTTATGTTCATTGCAGCCAACTCTGCTGCCAAATATCTAAATATATAAGGCATAGCGACTTTCTCCATGCCTTTACTGCTTTGGCAAGCATGGCAAGTGACTTTTCTTGGAGCTCTTGCAGGGCGTAGTCCCCCCAATCTCTCGCACTGGCCGCTTTCGAGGCTGTTGGAATGTTGTCGTAAGCATGCTTCCACAAATGGAGCACACATCAGCAATGTGATAATCAGAACAGGTGTGGAGCCTATCATGCAGAAGATATGCAGCCCCGTGTGCAAGTAGAGAGTCGCGCTCCATTTCTCCAAATCGTATCCCACCACCACGCTTTCGTCCTTTTATTGGCTGCCGGGTGACCTGGTCAATAGTGCCTGTAGATCGAACTTGGTA
>contig173
ATTTTCAACGTTTTGTTTATCAAATGAGTGATTCAAACATCATTACCATTTTTAGCATCAAACATTTTAATTATCCAAGGTTTTGTTTATCAAACGTTTTGTATATATTTTGTTGATTTGTTGCATCTATTGACGTGGATCCTAGGAAAAACTAGAAGAGTGGCTGCAGAAGGGAAAAAGGCTGCTTCTGGATTAGATTGAGAAAAAAGGAGAGACGTTTAAGTTTGACGACAGTATTGTAGATGTTTATTGGCTTTTGCAACATGTTATTTCCATGCACTCTCCTTTTGAACTACATGGTTAAATTTTTGTTCTGTTTAACTTCTGTTATTGTTTATTGTACGAGCTCTGGAATTATTCTGTGACCATAAATGATAAGTGCATTCTTCCTATTGTTATCTATTGCTGTTAGTAATTTTTTGGTCTATTAGGTATTGTAGTTATTTAAGTTAAGAAAGTTTTGGAAAAAAATCATACAAAAGGAATCAGTACAGCAATTGAAAATATGTTGAAAACTGGAAGATTAGTTACAACTACAGGTCTGGATCTGCATTAGGTATGGATCCTGTACTTAGTTTATCTCAATTTGTATTTTCTGGTTGCCAATTTTCTTTGTTTCGTAAGTATATAATATTAACAGTTGTAGGATTTCACTTATGTCATTGGACAGTATTAGATAATCTTTTGTACTCCTTCATGAAGGGATCCAAGGGTTTGAACCATTGGTCTATAAACGAGCCTAACCACCCATTTGGAAGATGTACTAGGGAGCATTAGAGTTAACTTCTTGTTGGCAACGATAACTAGGAAATAAGTAGTATCAGAACTGTATAATAGCAGTTATTTGATTTTCAATTGCAGTTATGATTAGAAAATAACTTATGGCAGTTAATTTTTAGTATGTGTTTGTAGGATTGATATTTTTTGAAGATAGGATGGTTATTCTGTATTTTGGCAGAGGATATTCTCTTTAGGAGACTAGGTCTCTGGAACAGCAAAGTGTACTGGTGTATTGTGTGTGATTTCTATGTTCAGTAATTAAATTATTCGTCCAGGCTGAAAAGATAAACACATTTTCGGGCTGTTCATCGAGGATCCTCATTTGCCGGACTTCGTACTACAACTGTGCGGAAGCTATTGCCCGAGTTAGTACATTTTACATAATCAATTGATGATACAATCTTGTCATAATTTACATGTACCTACAGTTTGTTAAAGGGTTTTCCATTCAAATGAACACACACCTGATGCGGAGCTCTATTATATGTATGTTCAGAATTAAGGTAAAAAGTTATAGGCCTTGGTGCACAGCTAAAGATATCAGAAAATGTTTTAGATTTTCCACCTTGTGTTCTTACACTAGTACCATCAATTGGTTAATTGGCGTACGGGTGTTCACTTGTGCTTGCATTATCCTCTGAAGAAGAGGAACATGAAATTGAATTGGAGAGGTAGGCGACTCAAGGAATAGGAGAAGAGAAAGGTTGGGAAGAGGTAGAAATCGGGGATCTGTCAAATTTATATTTCTTTTCAGGTTTTTATGGAGATACGATGTTCTGATGGTGGAGACGGTGGAAGAAAAAGTCCATTTCCTGCCACTCATTAGGAAATCCATCCAACAGGAATGCTAAGTGTAGTTGGTAATCTTACACCATGGTCAGATCATAATCAGAGTCCACCTAATATGTACCAGTG
>contig174
ATCAAAGTCATATAATTCGGCAGTGTCATCCATCTTAAATTTGATTGCATCTTCAGTAAATTTCTTCATCTTAGCATCAAGCTCGGCAGTTGATTCCTCTCCTTTAGCAATAATTCTATCAATATCCTCGTCTGTAATAGTACTATCCTTGGAACTAAAAACCATTTCAGCCCCAAATCTAACCATTTGAAGCAAATCATCTTTATTAACAGC
>contig175
TACATTTCGAATAGTATAAGATGTATTATTTTTGCGGTTATAATTTTTTAAATTTGGATTATATATTTTGAACAATATAAGTTGTATTATTTTTGCGGTTAGAATTTTTTTATTGAACTACTTATTAGTTTTAATCAATAATTATTTGTATACTGTCTGAAATGTCATGAAAATTATTCCATTGTTTTTTATTTGTATGTTGAAATTTTGTTTTTTTTTTTAGCTTTCTGATGTGTCACTGATTGATTACATTGGAGTTGTGCCATCAAAACATGCGACATATGTTCCACACACCGCCGGAAGATACTCCGTGAAGCGGTTCAGGAAAGCTCAGTGTCCTATTGTAGAGAGACTCACCAACTCTCTCATGATGCACGGTAGGAACAACGGAAAGAAGCTTATGGCTGTCAGAATCATCAAGCATGCTATGGAAATTATTCATTTGCTAACTGACCAGAACCCCATTCAGGTTATTGTTGATGCTGTCGTCAACAGT
>contig176
CCTGAGACATAAAGTCATTTCCAGAACCAAAACGTGAATATCCAGCTTGAGAATTCTGGTTAAGAAAGTTCCCTGGGAATCCACTTTGTGCTCCTTGTGTCGCATAATCAACAGCATATCCACTTTGAGAAGCCTGTGTAGAGAAATCAGTTACATTATAGGGAACAGTGAGATCCTTGGCTCTTGAAGTCATACACCCAAGAAGTCCTGAGACATTCCAGGAA
>contig177
CCTGATTGGTACGACGCATAGCACCAGCTTCGCCCCTCTTTTGGAGATTGGCAGTGAAACGAAAGCGTCTTTTGGGGTTCTTTACAACTCCGCATGCTTCTCTCCATCTTCGAAGAGCTTCTTCAGATGAGTTTTTCGACTTTACTCTTCCAAAATTCTTTTGTAAATAATCCTCCATCATCCAACAATAAATTAATTAAACACCTTTTGTTATGCTTGCTATATATGGAAGAATGAACCGAACCTGTTATTAATATTATCAAATCAAATAATAATAATAATAATATACAAATCAAATGGAGTTGTAATGTATGAGATGAGTGAATGTTGTTATGTTATAAAAAAGAAATGTTAAGTTGGTTTCTACTATTTGTATAGGCAGTGACCGAGTAATCAAGAGGTTAAGACACCAAGTTTGAAATTGAAAGATACTTTCGTGGAAAGAG
>contig178
CAGCATTTCAGTTTATGCAAGGTGAGTTTCTTTTTCATTGTTCTCACAGCTTATAAATATCAGGGCCAGTATGTTTACTTTTGATCAGTATATGCAAGCCGCGCAACAAAGCGATTACAAAGTGCCAGAGGAAGTTAAAGATGCAGGATTCCAAATCTGTGGTGATGAATTGGGGTCTATTGTTGAAGGCCATGATGTAAAGAAGTTGAAATATCATGGTGGGATTAATGGCATTGCAGAAAAGCTTTCTGCATCAACCACTGACGGGCTCAGCGTTGATTCTGATTTGCTGAATCGGAGACAAGAGATATATGGAATCAATAAATTCACCGAAAGTCAAGCTAAAAGCTTTTGGGTTTTTGTTTGGGAAGCCCTTCAAGACATGACTCTCATGATACTTGGAGTGTGTGCTCTTGTGTCTCTGATAGTTGGCATTGCAACAGAAGGATGGCCCAAGGGGGCTCATGATGGTCTTGGAATTGTTGCAAGTATCTTATTGGTTGTCTTTGTGACAGCAACAAGTGATTATCGCCAATCTTTACAGTTCAAGGATTTGGACAAGGAGAAGAAGAAAATTTCCATTCAGGTCACAAGAAATAGATATAGGCAGAAAATGTCTATATATGAGTTACTTCCTGGCGATATCGTGCATCTTGCCATTGGTGACCAAGTCCCTGCTGATGGACTATTTGTTTCGGGATTTTCTGTGTTGATCGACGAGTCAAGTTTAACAGGAGAGAGTGAGCCTGTGGTTGTGAACACTGAAAATCCATTTCTTCTTTCAGGAACCAAAGTCCAAGATGGATCATGCAAGATGTTGGTTACCACAGTAGGAATGAGGACTCAATGGGGTAAGTTGATGGCTACTCTCAGTGAAGGTGGCGATGATGAAACCCCGTTACAGGTGAAACTAAACGGAGTGGCAACCATTATTGGGAAGATAGGCCTATTCTTCGCCATTGTTACTTTTGCAGTTCTGGTTCAAGGACTTGTGAGCCTTAAACTCCAACAAGGAAGCTTCTGGAGCTGGAATGGGGATGATGCTTTGGAGATGTTGGAGTTCTTTGCAATTGCGGTCACTATCGTTGTTGTTGCTGTTCCAGAAGGGCTTCCATTAGCTGTGACATTGAGCCTTGCATTTGCAATGAAAAAAATGATGAATGATAAAGCCCTTGTCCGAAATTTGGCAGCTTGTGAGACAATGGGATCAGCCACAACTATATGTAGTGACAAAACTGGGACACTAACAACCAATCACATGACTGTTGTGAAAACATGCATTTGTATGAAGAGTAAGGAAATAAGCAACAAGACTTCTTCTAGTTTGTGCTCTGAACTCCCAGAGTCTGTTGTTAAAACGCTGCTACAGTCAATATTTAACAACACAGGAGGAGAGGTCGTGGTTAACAAAGAAGGTAAACATGAGATTTTAGGAACCCCGACCGATACTGCAATATTGGAGTTTGGCTTGTCATTAGGTGGTGATTTTCAAGGAGAGAAACAAGCATGCAAAATTGTTAAAGTTGAGCCATTCAACTCTACTAAGAAAAGAATGGGTGTAGTGGTGGAGCTCCCTAGTGGAGGTTTAAGAGCTCACTGTAAAGGTGCTTCTGAAATAGTTCTTGCTTCCTGTGACAAAGTTCTCAATTCAAACGGCGAGGTTGTCCCACTTGATGAAGAATCAACTAACCATCTTAAGACTACAATAAACCAGTTTGCTAATGAGGCACTTAGAACTTTATGCCTTGCATATGTGGAATTGGAAAATGGGTTCTCTGCTGAAGACTCCATTCCTGTTACTGGATACACTTGTATAGGAGTTGTCGGTATCAAAGATCCTGTTCGTCCTGGTGTTAAGGAGTCTGTAGCACTATGCCGTTCAGCTGGAATAACAGTAAGAATGGTTACAGGTGACAATATTAATACTGCGAAGGCTATAGCAAGGGAATGTGGTATTTTAACAGATGATGGTATAGCCATTGAAGGTCCAGAATTTAGAGAGAAGAGTATGGAAGAGTTGCTTGAACTGATTCCCAAAATTCAGGTACTTCTTATTTCCTTTATGCACTACATCTTGATTGCTTCATTACCAATCTATCTTACAGTTATAGATGATTCATTGTTTATCTTTTTCAGTAACATAAATAAATGTTTAATTCCTTTTCAGGTCATGGCTCGATCCTCACCTTTAGACAAGCATACATTGGTAAAACACTTGCGTACCACATTTGGGGAAGTTGTAGCTGTAACTGGTGATGGAACGAATGATGCCCCAGCCCTTCATGAAGCAGACATTGGACTTGCCATGGGCATTGCTGGAACTGAGGTTGAGTGTCAATGCAACGTTTCCCTGAGTAGAGTAAACCATGGTCAAATATCTTAAATCAAAATAAAGGAAAAGGGTTGTGTTACATTTTATTCATTAATTAATATTCTATAGCAAGAGAATACCAAGTTCGGCTAATTACATAACATGTGTGCAGGTTGCAAAAGAAAGTGCAGATGTCATAATTCTGGATGATAACTTCTCCACAATAGTAACAGTGGCCAAATGGGGACGTTCTGTTTACATAAATATTCAGAAATTTGTACAGTTTCAGCTTACAGTTAACGTTGTTGCTTTAATAGTGAACTTTACATCAGCCTGCTTGACAGGTTAGAAAGTTAGATTAATTTTTCTACTTTGATTTTGGACTTAATATCTGCTTGCATTACATGATTTTGAAAACCTTCTATTCCTTCTACTTGATCTTATGATATAATATATGCATTTTCTCTCCAGGTACTGCTCCCCTCACTGCTGTTCAACTTTTGTGGGTGAACATGATAATGGATACATTGGGAGCACTTGCGCTCGCAACTGAACCTCCAAATGATGATTTAATGAAGCGCTCACCCGTCGGAAGAAAAGGGAATTTCATCAGCAATGTCATGTGGAGGAATATCTTAGGACAATCACTGTATCAGTTTATGGTGATATGGTTTCTTCAGTCAAAAGGAAAATCTATCTTTGCGCTTGATGGCCCTAATTCGAATCTAGTCTTAAACACACTTATCTTCAACTCATTTGTATTCTGTCAGGTAACTTTTATGTAAATGCTGAATAACTTGTTTAGAAATAATTATGACTCCATCGATAATTAGGAAAGATTAAGTTAAATATTTAACCGATGTATGAATGTGGCTTACCAGTTTTGGGTTGGTCTGTTTTTGCAGGTTTTCAATGAGATAAACTCTCGCGAGATGGAGAAAATTAATGTTTTTAAAGGCATATTGGATAATTATGTCTTTGTGGGTGTCATCAGTACTACAATTCTATTTCAAATCATAATAGTAGAGTACTTGGGAACTTTTGCAAACACAACACCTCTCAGTCTGGTACAGTGGTTCTTCTGCTTGTTTGTTGGGTTTATGGGCATGCCTATTGCTGCTCGCTTAAAGAAGATATCTGTCTGAAGAAAGTGAACGAATAATTATTAGTCAAAAAGCAGGGAAGACTTGTTGTTGTTGGTTGTGACAGTAGTTAGAACTGAGATGCCCTTTATTCTTGTATATTCACTGAGTTGTTTGACATTGTTTGAGCTGCCTTGTATTAGAACCATGGAGCAGCAAAGTAGAACACTAGAGCCTTGCAAGATCTATCCTTAGGCGACTGACGAATCACCATTTTATTTAGTGTACGTTGTTTATTTTCAAGGCAAGCAGAATTAGAGATGAAAACCTGCACTTGTTTGTAGATATTGATGACTCTTGTTGCCTAGAATGTAGAAACAACTCGAGTATAAATTAGTAGTCTTAAATTTATGGCATTTTGAATGGACAAATTCCATGTGTTCATGTTCTGTTTAAAATAGTGATTCTGAATTACTCCTTTTGTTCTTTTAAAAGCATTTTCTTCACTAATTTAGCCTTAATCACGTTTATCCCAATTTACATCCCAGG
>contig179
TTTCCACTTTTGTCGAAAAGTTTACGCTTGCAAAAAGTTGGTTTCGAACACAAACGAGGAGAACGATGAAGTTCATATCCACGACATTCCCGGAGGACCCGTTGCTTTTGAAATATGTGCCAAGTTCTGTTACGGTATGGTGGTCACTCTAAATGCATACAATGTGGTTGCAGCTCACTGTGCAGCAGAGTATCTTGAGATGTACGAAACTGTTGAAAAGGGAAATCTTATCTACAAGATTGAAGTTTTCCTCAACTCCAACATTTTCAGGAGCTGGAAAGACTCGATTATCGTTCTACAAACAACCAAATCTCTTCTTCCATTGTCAGAGGAACTTAAGGTGGTGAGCCATTGTATTGAATCCATAGCTACCAAGGCTTCGATGGATACATCGGAGGGTGGAGTGGTCATACACATATAACAGAAAAAAACTCCCATCCGAAAATGGGAACGATCCGCATTGGAATGGTGTGAGGAAACAACTAATGGTTCCGAAGGACTGGTGGGTGGAAGACCTTTGTGAGCTTCAACTCGATCTCTATAAGCGAGTCATGTCTACGATAATGAGCAACGGAAACGTTTCTGGTGCAGTAGTTGGAGAAGCTCTTAGTGCCTATGCCTCAAGAAGGTTGTCTGGCTTCAACAAAGGTGTTATCCAGAGCGGTGACATTGTAAAGAATAGATTAATATTGGAGACCATTGTCGGTCTATTGCCAGCGGATATGGGAAGTGGCTCTTGTGGTTTTTCGCTTAAGTTATTAAAAGTGGCTATTCAATTGGAATGTGATGAGCCGGTGAAATTTGAACTGATGAGGAGAATAGGCCAGCGTCTTGAGGAGGCAACAGTGGCTGATCTTTTGATTTGTGCACCAATTGGCGAAACAACTTACGATGTTGAAACTGTGCAGAAGCTAGTTGAAATGTTTATAGCACATGAACAGAATTCTCTGTTGGAAGATGAATTGCAGGAGATCAGAAGTCCCAAGATGGTATCAAATTCTTCTAGCAAGATAAAGGTTGCAAAGCTGGTTGATGGCTACCTTACCGAGATTGCTCGTGATCCTAATTTGCCTCTTCCAAATTTTGTTAGTATGACCGACTTGGTATCGAGCTTTCCTAGACAGTCTCATGATGGCCTTTATCGTGCCATCGACATGTATTTAAAGG
>contig180
CAATTATAATCCTTTGGAGAAGAGAGAGGTATGCAAAGGAGGAAGGGAAGTGAGTAAAAAATCTGCACACTCTCAACCCTCAAACAAGGGTGGTTCTACTGCACAGAGGCCTCCATCTTCCCATGCTCGAAGGAATGATGTTTCGTCTACTGGAAACCCTGCAAATCAAGCAGCAAAAGTAACAAGGCCTTCACCTGCTGCTGCTGCTGCACCTG
>contig181
CTGATGTTTCGGACCTTCACCATAGCGGGTCACCTCTCATGACTTGTTAAAGAAGGAAAATTAGAGGAATACTGTTTTGGTTACTGTAATTTCTGATTATGTGTTGAGTGACAATAATTGTGACAATTATATGTGGGTTCTAGTCTTTTATGTCATGAATATGGTATATGGTATATGTTGATCCAAAATATAGCTATGATTATGCTTGGACTTGGCACTATTTTATTTTTCATTATTTGTGTTGATCACTCAATTTGCATATAATCATGAATTGTTTGATCAAGACTGAAGGGTTTTATATAATCATGTTTG
>contig182
TATGATATAAATACCATCATTGCGGCGTTTAAAAATGTAACGCTCCATCTGGAAGTTACAGTTCTTGGTACCGAGGTGAACATCGGCAGCCAACATCATCTGGATGTCAGCTTCCTTTTGAGAAAGCTGACGGGATGGAGCAGTAGTGGTAGCCATGGTGGATGCCGGTGACAGAATACAAACAATCGAAGTTCGCGGCAGCAGGAGACAACAGGCAACGGG
>contig183
TCAGAGCACAAGAGTCATGTACCATCGAAGATAAAAGTTATTCTGGAATGCAAACAAGTATAACTGAGTGTGAGACTGTAGGTGTATTCAAAGTCATAGGTTTTATAAATAGAATATCAGCAAAAATTAGAACAAAAACAAGATGCTGGAAAATCCATTAAACACATTCATGACTTGTAATTGCATCAAAAATAAAAGAACAATTTTACTAAAGTCAAAAACAGTATTTCTGAATCTCATATCATACTAGGAACAAAAAACTACTTAGCTTCGGGGGGAAGGAAACCATAAAAAATTAACTTAGACAGGTGGAACATCAAAATGAGCTTATTCCCATCCTGTTGCTGGCACAGATTCAATTCCAGCTGTAGGAATTTGTTGTGGTGGTGGAACAGCTTCACCCCAGTCTCCTGCAACTGTAGAAAACTCTATATTAACAAAACATGAAGACATAAATTCACCAGCATATACTGAATCTATTTTATCCTGCCAAATCTAAATTCTAAAGGAGACAAAGCTATATTAAACATTTATGCATATGCCATCAATCACTAAACCATTTGCAGATCAGGAAAACCCAAATCAAAGGTAAAGGGTATTACCAAACAAGTTGGTTCAAGTTGTTTCAAAGGTAAAGTGTAGTACCAAAAACAAGTTGGTTCACCGGAATATACTGTTTGGTTCAAGATGTATAAAACAGAAGATAGGTTTTGCAACAGCTTCTGGGGCTGCCCAGTTGACTGCAGGAACTGCCGGAATAGGTTGTGGAACAGCATCAGTCCATGGTTGATCAATTGCAGCGGGCCACTGACCATCAGAGGGAATAGCAGATACATTGAAGTCAGCAATGGCATAATCTGGTGCAGCAACTTCATCCTCCTCTGGCTGCTTGGCCTCTTCAGGTTCTCTGTAGAAGAATAGATCGACCATAACATCAAAGAAAACCTGAGACAATGTACTTGTTGTAAACTTCCAATTCAACCTCGAGATATTGAAGACGAAGCCATGTGTAGATAGTTTATTAATTATACATAGTCTATTAATTATAAACACAATTCAACCTCGAGATATTGAAGACGAAGACAATGTACTTGTTCTAAACAAACGGAAGAATACATAGTCTATTAATTATAAACACAAGAATAGATCGACCATAACATCCCATTTGAGGCCAGGCCTAATAGTACCACGCATCTGCAACACCATCCTAGCCAAAAGCCAAAAGAGACAACCAATGCTATGCTTCCCCTTGTTGTTAGCAGGAATTCCAATGTCAACATAATTCATAGGAGAATCGGTGTCACAGAAAGCAATGGTGGGAATATTCCCAAGAGCAGCTTCCTTGATAGGCTGCACACAAGCAAACACAATTAATTACTAGTACAAGACAAAATGAATGGAACTAATGATTGTATCATTAAAAGAGAAAGCAGGCAAAGCTAACATAAAAACTCGTAAAGGGGAATGCCCAATAAATAATAATCTAGGAAATTAATCAAACATATAACAATAAATTGTATTATCAACAGAATCAAGTGTAGCAAAAATAAATTTTCGAACAT
>contig184
TGCAGAAGATGTTTTTACCGCTTGTGGATGTCTTACAGTTCATGAGTAAAATAACCAGTCCGAACAAATGTTTTGTTGTGGAAAACAAACTATTTTATGTTTTGTTTTGATACTTGTTTTAATTGGTTGTTGATTGAAATGAGCTTTGGAAAACGAAAATGGATCTAAGATTGAAGTTAAAGCTAAGTTAAAAGATAATCAAAGCTGGAGGATGACATGATGATTAATTATTTCCCTATTGGTTTGATTGCCTGGATGATGGCATTTACGTATTAGCTCTATCTGATCATCCTCCTTAATAAATAGAATCATGATTGTTTTCATTTATTTTTGTAACTATTATTCTGATTTAACAGTATGTACTTTTTAATTGTTCAGCGGTCCCCGTGAAGATGCTACCCGTATTGGTTCTGCTGGAGTTGTAAGGAGACAGGCTGTGGATATCTCACCCCTACGTCGTGTTAATCAAGCCATCTATCTTTTAACCACTGGTGCACGTGAAGCTGCATTCAGAAACATCAAGTCAATTGCTGAATGTCTTGCTGATGAACTTATTAATGCAGCAAAAGGTTCATCCAACAGTTAACGGTTATACAATTCTATTTGATGAATTTGATATTCTATATCTATTTTGTTTAGTATTTTTCTTCTTTGTGACTCGCTGAGAAAGAAATACTACTATACTATTTTTCAGTTATGCAATCAAGAAAAAAGATGAAATTGAGAGAGTTGCAAAGGCAAATCGTTGAGCAGCTTTTGTGGTGGCACTTTTGGCGACTTCAAATTTTGTGTTGATGATTGTACCTCATTTAGTGATGTTCTACTGGATTTAGTTTCTTAGCTTTTTTTATTACGTACACATGTTATGAGTGAATTTGATAATTAAACGAAAAATATTTTTCCAGATTTTGAGTTTTGTATCAAGCATCAACCTCTTTAAACTTTACTATTTAAGACACTGTTTGGTAATATGAGCCCTATAAGTAGCTAGTTGATAT
>contig185
ATACGAGAGGGAAAGAAGATTAAGAGTTGCCATTATTCATGGAATGGCTAGAATGGCAGCTCTGATGGCTTCCACCTACAAGGCATATCTAGGTGTTGGCCTTGGACCCTTAGAG
>contig186
AAGTTGAGACTCAAGTTTGGCAAGAATAACACCAGGAATGATTCCTCTAACGCCTCCACCATCAATGCTAAGAACAGTAAGGTATTTGATTGGAGGCTGATTATTAACTGTGGGAGTAGATATGGGCTTTTCCATTGATTTAGTTTGATAAATACAATCAGGTAATTAGCTTGAGAGTATTG
>contig187
CTAGGGAGCAAAGATGTATTATGTCATTCAAGGACTTTCTCCTCCTTAAAGCATGCCAAGAGAAGGGCATTGCTGATCAACTGAGATTACTTTTAGGGGAACAAGCACATAACGTGGGTATCCTGGTATCACAGCGTGTGGTGAACCTTCCTCCCCAGCTTTTACCACATCTTTATGATTCTCTTTTTAACGAAGTGTCATGGGCCACAGAAGATGAGGTTAGATGTTGATACTATCAGATGGTTGAGGATGTTAAAATGTTTTTCTCTCTGATTGCTAGATATTAATTTTTCTTTATAACATATTATCATGTTGCACACTTAACAGCCAAACGGAGGACCTCCGGAATTCCTTCCAGTTTAAGCATTATTTAATACTTAGCAAAATTTACAAGGTATTACGCTTCTATAATATCTCCTCCGTATTTACTGTCCTCTTATTGATATATCTGAATTTTATGGTTAAGATAACTTTTTCTCTGCTCCACTTTTGTTGTATTGTGATGTTTTACTTCATTCTTGGCTGTAAAAATATAGCACAAGAATGCAGAACAGAAAAGAAAACTGGGTGAAGATAATGATGAGACGATTGTATATGTAAAGCCTGAGGATGAACTTTTTCACAAG
>contig188
GTTGCTTCAATTCTCTGCACTCACTTCATATTTCAAAGTAGCTATATGCTTTGGAAGATCTAAACAGTGCCTTATCATCATTCACACTCTATTTTCTCACTCAGTTCAGAGACGACTCTTTTGTGCCAATAGCTGATGTCTTATTCCCGTGGCCGCGATTTCTTGTTCTGTAACTTGTGTGGGACAATGCTCGCGGTCCCCTCAACTGAATATGCACAATGCCCCTTGTGCAAAACCAAGAAAAACATTAGGGGTAATGCCCCTTCTTCAAAATAATTTGTGTGCTTGTTTTCTTTGATTACTTGTCTCAATATTGTAACATTGTTGCTTAAATGATTTAATGACATTGTCTTCAGATATTAAAGGGAAGGAAATAAGTTACACAATTTCTGCTGAGGTATGCTTTTGTAGTTCTTATTTGTATTGATTTGCTTAAAACATGTTATCTCCATCACCTAATATATGATTACATTACTATGTTCTGTCACTTAGTCTTATAGTTCTCATGGTTGGGTGACTACTG
>contig189
CCTCCTTTTATATTAAAAATAATAAAATTATGTTTTTAATTACAATTGGAGCAAATTGATCCTATAAATATTTTATAAATGTCCTAAAATGCCATAATTTGTCGCTTCAGATAGAGGACAACATATGAATTGCGTGAGTCTTGCTCGCTGATGTAACTCTGCTACCTGCCTAATTCTATTCCTAGAAACATAACTAATAAATTTTGCTAATTTAAAAATAAAAAAGTTGAGAAGCAACTTTCTTTGTAAAAAAGTTATCGACATATTCTCTAATAATTATTTTTATTGGTTGAAATTTACTAAATTATGTGGAGCTATTAATATTTTATAAACCACATAAATTTCAACTAATAAAAATAAAATATATTAAAAAATGTTTAATAGAAAATATAGTTTCTAAAAAAACACCCAATAATGAGATGTCTTTCACATTTTGCACGATTCAAGTTGAGATGTCCAACAAATTCAGCACCATAATGTTATGTGACCTTAGAAGTTGGTGAAGAAGAGCAAACTAATGAAGTTACCACAACGCTATCAAAACAATTGCAATAACAACCATCATAACGTTGTTCCCTGTCCGATCGATATGTACCGCTGACGTGTCAACCCCAATTGGATATTTATCGTTCCCAGACTTGATTGAACTTGTGGAGGGTGTGGGGCAAAAAGTGACGGTATAATCAGCAGAGGCACAAGTGAAAGTGCTGGTTCCATCGTCATAAGCGTAACTATAAGCGCGTGGACACGCACTCTTAAAGAACTGCGAGTACGAACTTGGTTTACATGTATCTGGCGAACCATAAGCGCCACTGCAGCAATATTGCGGATCCCCAAACGCTTCACACGCGCTTTTACACGCCACGCTCTCTCCACCTCCCTCGCTACTCATCACTTTCAACTCCGTCGGACACCCCACGTTCAAGTCCACAGAGCAACCCGTCGCCGTGCAGTTCCCTCCCGTCGATTCAATCATCATTGGAAGGTTGAAACCGTCCACGAGACTAACGTCGTAGAAATCAAGTCCGTTAGCGCCGTTAAGTGTAAATTCCGCTAACGTAGCCGGCGGTTGAGCGTTTCCGCCGGCACATTCCACGGTGGAGGAAGCACAGTCGCCAGTGACACAGGAGAATTTTCCGGTGGAATCTTGAGAACAGAGGGTCCGTCCCCATAGACGGCCGGACCATGCAGTGGGTACGGCGAGAGCATTGGACTCGCCGGGTTGGAGTGCAAAACCAGTGGTGGAGAACGGTGCTGTTCCGGCACCGGATAAAATTCCCGGCCAAACTGTATAACTACACTTGTTAAGAATTGTGAATGTTGTTGAATAGGAACCTGTGACAATATATCAAATAAAGACAATTTTAATTTAAATATCAAACAAAACAAATAAAAATAACTTAGTGTGATATGTTAGCATGAATAGGAACCTGTTAGGTATTGGAACAAAAAAAGGGTAACTAAAGTGATCGCAGATCGAGTAGAAGAAGCCATAATTGGAAAATACTGAAACTGAAAAAATTATTAATTATTATAAGAATATCGAATGTTGATGAAGGTATGAACTGGTTTCCTTTATTAGAGGGTATTTGAAATTTTGTAAGAAGAGGAAGTGAATATATAGAAATTTGAAGTGGGTCCATGTGCATTCGTGGGTCAAGCCCAAAGCCCATAAGGAAGAGGCTACGTGTCATGGGCCCACATGAGCAGTGCACATGCATCCATAAACCGCTAATGTGAAGGTCGGTTGATTG
>contig190
AAAAAACGAAAAACTCACTCTATTATGCATATGAATAAAATAGCAGAGAAAGGACTACCGAGCTTCTATAGTTTATTAAGGGTTCGAGTAACAAGAAGCTTCTGGAAGTCACCAACGAGCTTAGCGACACGGGATTCCACTCCGTTTCTAATTTCATTCAGATACTCCAGTCTCCATTCTTCATTGTCCAGTGAGTGAAGAAAGCACACCAACTATTCGACGTTTTGCTTCTGTGGCCATTTTTTCACATTTTGGGCTGCAAAAGTTATTATCTTGGAAACTTGGCCATCTTCCACTTGTTTTTACTTTATAATAACTGCTTTTCTTTTCAAAACTGTGATCATGATATTTTCCATGTTTGCAAGAAAAGGTGCTTCCATATACAATCAAAATATTATCTTCAAGTTGAGGGGGATTCAATATCGGCTTCAAGTCCCTCACCACTCTTCCCAATAAGGATCATGGGGCTGCACTAAGTTCTCTATCTG
>contig191
TGGCTGATGATAGAGTTGGTCACAGAAATCACAACTGGATGTAGAGGAAATGTTTTTGTAAGATTTATTTAGTGTCCTAAAATGTTTATAAGGTGCATTATTTATTATAGTTACAGAATACACATGCACACACATCAAACTAAACTAGGAGTCTTCACTGCTTGCAACCTCCAAGCCATTACCATCAGGGTCAAAGAAGAAAACTTGTTTGATCTTTCCATTAGGCAGGGATTTCTCAAAAGTCTCAATACCCATCTCCTTGAGAGTATGGAGAAAGGATTGAAAATTGGAGAGTGAGAAACAGAGATGATGGCCTCTGGGGAGATGGGAAGGGTCTTTAACGGGAGAGGTGGCACTTGATGGACCCTCAGGGAGATTGTTGGAAGGGTTGCGTTCAATGAGATGGAGATATAAGGAAGAAGATGGAAGGCGTAGCCATATAACCTTGAATTCTCCGAACTTGGGACTCTCCACTTCCTCAAACCCAAACAACTGTTGGTAGAATTTGGCTAGACGTGTTATGTCGGAAGACTCTCGAGATATATGGTTCAGACTCACCCCTTCTGCTGCTGCCATTTTTCTATTCTCCTTACTACAGATTTCTA
>contig192
CGATCCTTCCAAACAACTTCTAGCAGTTGGGGAATGGACAATGATCCTTCGACTGTGCAACCGCGACTAGACCGAAGATTCAGTGTTTGTGATCGTGTGATTTTCGGTAACAGGAAAAGTGACTTCGATCCGAGTTTTAGATGGGGTTATAGGCCTAGTGACTATTCAAGGGCAAGTGACTACTCAAGACCAAGTGACTATTCAAGATGGGGTTCATCTGATGATGACAACGGGCCTCGGAGATTCTCCAAGTCCAGTCTTGTTTTCACCGATGTCTTAATGGTGGGCCTGGTACCTCGGGAGAAGATGGATATGGCATGCCGGGACGCTCAAGGTACTGCCTTGTTGCAAG
>contig193
AATTTGAGTTCAATTTGCAGTACTTTAACTTCTACCAACATATCTTATATTTCCTACTTACAAAACTATATACTAAATATTATATCAACAATATGGTGAGTGTATCTGAAATTCGCAAGGCTCAAAGGGCTGAAGGCCCTGCAACTATCTTGGCTATTGGCACTGCAAATCCACCAAACCGTGTTGATCAAAGTACCTATCCTGATTTCTACTTTAAAATCACTAACAGTGAACACAAAGTTGAACTCAAAGAGAAATTCCAACGCATGTGTAAGTATATTATTTTCCATTATTTAGTTATTATACGATCATAGTTTTGGTATTACTCAAAAATTGTTGTACTAATATTATTTTATTACAAACACTTCAGGTGATAAATCTATGATCAAAAGTAGATACATGTATCTAACGGAGGAGATTTTGAAAGAGAATCCTAGTGTTTGTGAATACATGGCACCTTCATTGGATGCTAGGCAAGACATGGTGGTGGTTGAGGTTCCAAGATTAGGGAAAGAGGCTGCAGTTAAAGCTATCAAAGAATGGGGTCAACCAAAGTCAAAGATTACTCATTTGATCTTTTGTACCACAAGTGGTGTTGACATGCCTGGAGCTGATTACCAACTGACCAAATTGTTGGGTCTTCGTCCATATGTGAAAAGGTATATGATGTACCAACAAGGTTGCTTTGCAGGTGGCACGGTGCTTCGTTTGGCTAAGGATTTGGCTGAGAAC
>contig194
ATTCTCTCTGGAATTATTTCTCTGAATAAACTGTTCTTGAAGAGGAAATCTGGATCTGGTTTTGATGGCGGAAGAACTCAAAGATCCTGCGTCCATTGTTAGGGGAAAAAGAAACAATATACAAAATACAAGAAAAAATGAAAATGAAATAAAGAATATAAAACAAAACTCTGCAAAAAAATAAGTATTAGACAAAAATGAAAATCAAATGGAAGCAAGCGATTGTGATAGCAATTAGATGGCTTGAAACGCAGAAGAGAGAGAG
>contig195
ACACCCTTCTGGCACGCTGAATGCATTGCTTCTTTTCTTGTTCTGATAAGTCTAAACTCTCCTTATTAATAGCTGTTGCTTCAAACTCTGCATAGCTTATCCATACCTTCAAGTGCTTTGTTCGATCAAGAAGCCTTTCATAAAGCACTCTTGCTCTCTCAAATTCACACTCAGCAGTTTCAAAGTCAATGTATGCCTT
>contig196
GTCACATTTGTCCATTCTCATCCACAAACCACTATCGACGAAAGGGTCGTATATCTGCCGAAGTAGTTTCCCTTTTCCCCCTTCGATCTTCTCCGATTCGATTCCATATTCCTCCGTCAAAATGAACGACGAAGATGTCTCCAAACAAATCCAGCAGATGGTCAGGTTTATCCGCCAGGAAGCCGAAGAAAAAGCCAACGAGATCTCTGTCTCCGCCGAAGAAG
>contig197
GGTTCTGGAAAATCAAAAAGTCTACAGAACTTGACAATGCAACTCAGAAAGTGTTGTAACCATCCCTACCTCTTTGTGGGAGACTATGATATATATAAACGTAAGCAGGAGATTGTCAGAGCATCAGGGAAATTTGAACTTCTTGACCGTTTGCTCCCAAAACTTCGCAGAGCTGGTCACAGAGTCCTCCTTTTCTCACAAATGACTCGACTCATGGACACTCTCGAAATTTATCTACGACTTCACGATTACAAATATCTTAGACTTGATGGCTCAACAAAAACTGAAGAAAGAGGCTCCCTACTACGGAAATTCAATGCTCCTGACTCCCCATACTTTATGTTTCTCTTGAGCACCCGGGCAGGAGGTCTTGGTTTGAACTTACAAACAGCAGATACAGTAATAATCTTTGACAGTGACTGGAACCCACAAATGGATCAACAAGCCGAGGACCGAGCACATCGCATTGGAACAAAAAAGGAAGTTACGAGTTTTTGTGTTAGTTAGCGTGGGATCAATTGAAGAGGTGATTCTAGAACGTGCAAAACAAAAAATGGGAATTGATGCCAAAGTCATTCAAGCAGGACTTTTCAACACAACTTCAACAG
>contig198
GGCTTTACAGTTTGTAAAACAGCTTGGAGATGCACTGCATTCCATAAGCTCAGAGAAAATTAGTGGACAGAAGTTGCAGTTGGTCTATGTTATAGGTCCACCATCTTCTGAAAAGCTGCTGGCACATGACTTTGGGCCAAAAGATCTTGAGACTTTAAGTGAAGTTGTTGATGGATTCTCCTGAATGACATATGACTTCTCTAATCCTCACAACCCTGGTCCTAATGCACCTTTAAAATGGATTCAAATTATTCTACAGATGCTTCTTGGTGCCTCTGCCAATAGAGCCCAAAACATTCCCCCCAAGATATTTCTTGGCATCAATTTCTATGGAAACGATTTCTCCCTTTCAAGGG
>contig199
ATTCAGGTGGTGGAGCTATTATTGGGAGAGATTACCTGGCACTTTTTGGAGAAGCACAGACCTGTTCTGCAGTGGGATAAGAACAGTGGGGAGCATGTTTTCTTTTACACTGATGACAAGGATATCAAGCATGCAGTATTCTATCCATCTTTAAAGTTAATTTCCTTGCGGTTAGAGGAAGCCCGTTCATGGGGATGTAGCATCTCGATATGGGAAATTGGTCAAGGTTTAGA
>contig200
CTGGGCGCAAAAACCTTTCATCACTTTGGAATCACTCTGCATTGTGGTTCACCTAGCCGTTTCTTCAAACGACATTGAAACCGCGAAACGACTCGTTTTTGAGTTCTGGACTACGCCGCGTTTCGATGTTTCCAAGTCGTTTGATCTTTTTACTGACAAGTTGATTTATACTTATAAGGATTGGGATTCACACCCTCTTGTTTTTGATCTGTTCTTTCAAGTGCTTGTTGAAACTGGGTTTGTTTCACATGCTGAGAAGCTTTTTCATAAGTTGTTGACTTATGGTGTTGTTGTGTCTGTAGATTCTTGTAATTTGTTTCTGTCTAGGTTGTCTTGCAATTTCCATGGTCTGAAGACCGCAGTTAAGGTGTTCGATGAATTTCCTGAATTGGGTGTTTGTTGGAATACTGTTTCATATAATATTGTTCTTCACTGTCTTTGTCAATTGGGTAAAGTGAAAGACGCACATAACCTGCTTCTACAAATGGAGCAGAGAGGGAATTTTCCTGATGTTGTAAGTTATGGTGTTATTGTTAGTGGGTATTGTGGAATTGGTGAGCTTGATAAGGTTTTGAAACTTGTGGAAGAGTTGAAGAGAAAGGGATTGAAACCTAATGAATACATTTACAATAATATAATTGGTCTTCTTTGTAAGAGCGGCGAAGTAGTTGAAGCGGAGCGAGTGTTGAGGGAGATGAGTAAATGCGGCGTTTTTCCTGATAAATGTAGTGTATACTACTCTCATTAGTGGTTTCTGCAAGGCTGGGAATTTTCCGGCTGCGTTCAAACTGTTTGATGAAATGAGGTATAAGAAAATAGTTCCTGATTTTGTTACATATACTTCTGTGATTCATGGGATTTGTAAGAGTGGAAAGATGGTAGAAGCGCGCGAACTGTTTAATGAAATGTTTGTGAAAGGGATGAAACCGGATGAAGTTACGTATACTGCTCTTATTGATGGGTATTGTAAGGCTGGTGAAATGAAAGAGGCTTTTTCTCTTCACAACCAGATGGT
>contig201
AATTCTCAAGGTTATGAAATGGCGAAAAGGTTCAACTCTAAGTTTACACATTTATCACCTGTCTGGTATGATTTAAAGAGGTACATACATCAGTCCTAAGTGACTCATTGTAGAAATAGATGGACGGGGACAGAGTTGAAATCTACCACATTCCCCGCCCTTCTCGTTTTGCTTCATCAGAGCTTTGAAATGTATTTTGCAAGCATCCAAAATTTATTGTTTCAATTGTAATTTCTGAAGTTTTTACTTATTATTTAGGATATCCAGGTTTGTTATGAATTAACATCACGGCCTTAAGTGTTATCAGAATATTTCTATGATATGTGTGTGTAATTTATGCACTACACCAAAATTCTAGTGTATACTCATTGATAAATCCTTGAGGTTGTTATCTAGCTAGTTTTTT
>contig202
GGGAAAGCTGAAGGTTTTCTATTCAAGGATGATGGCGATGGATATGAATTCACTAAAGGAAATTATTTATTAACACATTATGTGGCTGAACTTCAATCGTCGGTTGTTACTGTGAGTGTGCACAAAACTGAAGGATCGTGGAAAAGACCGAAACGCCGCCTCCACATTCAATTATTACTAGGTGGGGGTGCAATGGTATGCTATTCATGCTAACTTATTCACCAAATAAAAACTTGGGTCATCGTTGGGCTTATTATGTGAATGAAACCCCCAACCACAAAACTAAAACTTCCTCTTCTCCATTAAACTATAAAATGTAAGAAGACTCTTCTCTCCTACTGTCTACTGCAACCTCCAGCCGCACTGGTGCATCTCTGGATCTTTCTTCTCTGCTTCCTTTATTTCTTGCTTTTATTTCTTCTTCCTTCTTTTTTCATGCTTATTCTTCATTACTTTACAGCGTGTGAAGGTGCCGGCCAAAAAACAGCAGGTCAGAGCTGGAAAGTCAGTGAAGAGCAATGGGCGGTAACAGCTAGGTTTTCAGATGATTTCATCTTGGCGACCCAATTGTATGAAAAAACTCACATAATTGGACTCAAAGCCACTACTTGAAAACAAAATGCAACCAAGACAAAATAGTGGCAGATTAGCCAGCCATGCTGCTCTGCAACAGCACAATAGCACAGCTAACCCACGCTTTTCATAAAATATGTTTTGAATATTATTAGAACTTAGATTTTCTTTTTGTACAAGTTTAGCAAGTCCACATAATATTAACTAGGCTCTGCATAAAAAATTATTTAAACACGTTATCCAACACTAAGTATTCATTACAGAATTTGGAGGTCATATGTAGTAGCAGCCCCAAC
>contig203
ACATCCGGATTTACCAGCTTTATATTTGAAAGGTGGCTCAATAATTCCTGTGGGACTCCCTCTTCAGCATGTTGGAGAAGCTAATCCTTCAGACGAACTGACACTTCTCGTGGCTTTAGATGAATATGGGAAA
>contig204
GATTTTCATATGCAATACTCATCGACCAGAAAATTAAGCTAGTGAGATTTTATCTCAAAAAAGAAATTATATATTTTGTATCTGGTTTTCATTTTAGAAACTTGCCTAACCCTCTGGACCGAGTTACTTTTTATTATTTTTGTTTTTGAAACCTGGATTTAGATTCGTTCACTTGTTTTGTTTGTTATATGATTTTTCAAAGAATTGAGATTGTGTTTAATTGTTTTTTGCAGAACACTAGGGAAACAGCGTTTGCCATCAGGAAGTTGCCATTGACAAAAGCAAAAAGATATTTGGAAGATGTTTTGGCCCACAAACAGGCCATTCCTTTCAGACGCTTTTGTCGTGGTGTTGGAAGGACTGCCCAAGCTAAGAACAGACATTCTAATGGGCAAGGACGCTGGCCTATCAAGTCAGCTAAATTCATTCTTGATTTGCTTAAGAATGCCGAGAGTAATGCTGAAGTATGTATTGTTATGTAATTGTTTTTATTTTGTGATGAACCCTGCACAGTATGTTGTTTACTTGCTATGTGTTATTTAAAACCAACTTTCATACACATTGTTCTTTTGATTGTTTACTCCCAGGTGAAAGGTTTGGATGTCGATGCTCTATACGTATCTCATGTCCAGGTCAACCAAGCTCAAAAGCAAAGACGTCGGACATACCGTGCTCACGGAAGAATCAATCCCTATGTTGTGCTTATATTATTTATGTCTTAATGTATGTATATTGTTGTTACATTCTTAATCTTATATATATTGGTGGTGTTTTTTGGTCAGCCTACATGTCATCTCCATGCCACATTGAACTGATTTTATCTGAGAAGGAAGAAGCTGTCCCGAAAGAGGTATTGAACGATCATCTGCTGAAATCATTTTATATCCCTATTTCTTTTGCATCAAACTTATTCGTTATTATTCTTGTAGCCCGAGTCCCAGTTGGCAACTAGCAACAAGAAGAAGTCTCAAGGTCTTTGAAGCGGCGCTTCATCATAAATTGTTATTGGAGCTTATATTTGAGGCCCTAATTTTCTAGTTTATGTCAGTTTTGTTGCACTCTTTCCCTTATGTTTGTTATGAGCTGTTTTTGAATTCTGAGCAGCAGTTTCTGTTTCCTATACTATGGTTTATGTTATTTGACTTGCTTGGAAAATTTTATTATGGAAATTGCATGATCGATTTCAGTTTTATTTTAGACTTGCATAGTTTCGTTTATTGTGTTTTTTCTACTTTGTTCTGTGGCTTTTCTGGATTTTGCTCATTGA
>contig205
TCAGCATTGTTTTAATCTATTAAAATATGGGGGTGGCACATGGAAACCTGATTAAATGGGCATTGTTTATTTATCTATAAAAATATGGGGATCGCAAATTTTTCTAGCCTTAGCTCCTTTGTAAATTAAGTACCGGTTATCCATTGTTGTTTCTTTAATGTATTCATTTCTTCCCGAGGTTCCTATATCATTGATGGAACAAAATATATGAATCTTTTCTGAATCTATTTATTAAAAGTATTTTACTGGATCTAATTTTAATCTTAGAGTTCATTTCAAGAACACTAGGGAAACTGCCTTTTCTATCAGGAAATTGCCTTTGACAAAGGCCAAGAGGTACTTGGAGGATGTTCTTGCACACAAACAGGCCATTCCATTCAGGCGTTTCTGTCGTGGTGTTGGGAGGACAGCTCAGGCCAAGAATAGACACTCTAATGGACAAGGAAGGTGGCCTGCCAAATCAGCCAAGTTCATTCTAGATTTGCTCAAGAACGCAGAGAGTAATGCTGAAGTGAAAGGTTTGGATATT
>contig206
AAATCTGATAAACATCCTCATGTACTATCTTTATCAGCACCTGCCAATTTTCTTCTCTGTTGATGCTCAGCAACTTTATAATCTATCACTTCACGGAACAAGTTTTGGTCAAGAACTGTGTTCTTGCTTCCATATACAGCAGCTTGGACACTTGCCATCAGTTTTGCTATTTCCCTTCCAGAAAATCCCTCGGTTTTAGCTGCAGCTTCCTTTATGATATCATCACTCAATCCTTTAATCTCTATCTTTTGTGGCTGCCCTTTCAACAAATTTTTAACAAAACCAGTTTTTCTTGATCCAGCTTTAGCAATGTACTTATCCAGATAGAGCTTCAGAAGTTTATAGCGCTCTTCTTCTCCGGGCAAGGGAAATTCCAAGACCTCATCAATACGGTCTGCCACGGCTGAATCGAGATCACCAGGACGATTTGTGGCAAGGGCAAGGACTATGTCTTTGGATTGATCACCGGTTCGAAAGAGGAGGGCATTTAGTGCACTTCGTTGTGCTTCACTCATGTAAGTCTTGTTCCGCCTGAAAAAATCATCCAATGCAATCAATTCACTTGGACAATATTCAGTCAAAGAATGTTGATTT
>contig207
GCCAGAGTTTTCTTCGGTTGTTCGTGAACCACTCTGAGGTACCTCTCGTCTCTCAATCTATCTGCTTCCAATCACGATTCTCCATCCCAGATCTTAACATAATTTCAATTTTTGTTTGTTATTTTTCAGAATAAATTTTGATATGTTTGTTTATACGACTATAGTATTAATGATTTGCTAATTATTTGTGTTATTCTGTTAGGTTTATGCTATCTTGTAATTAGTTTGATAATACTCTTTTAAATATAAACTTTTTGATTTAGTGTTTTTGTTGATATTAGATAAACAATGGTGAAGCATAACAATGTTATCCCTAACGAACACTTCCGTAAGCATTGGCAAAACTACGTGAAGACATGGTTCAATCAACCAGCAAGAAAGACAAGAAGACGTTTAGGTAATTTTTGTGCATTTCATACAATTTGAATTATCTTTGCAGTAATATATTATCTGTTTCGATCAGTCTTATGCTTTGGTTATTGAAAATAAAATTTCAGTTTGGATTAGTATTGATGGTTGCTTTGTTTCTTTATGCTTCGATAAT
>contig208
TAACGGAGGTAACGGAGATCATGAAGTGTTCCTTGAATAACGGAGTGAAGTAAACGGAGGCTTCGAGAGGTGATTGGAGAACGATTTTGATAGATTCAATGAGACGGTTGAGGTGATTGTGAGGGAAGAATGAAGTGGAGAATTCGTCGAGGAAAAATGAGGAGTTGGAGTTTGAGTTGAAGAGGAAAGTCCTTGCGGAGAAGAGAGGATAAGAGAAGATCGGAGAGAGGTGGTTCGAGAGAGTTCCATTTTTCGATTCCGGTGCCGGATTGAAAATTCTCTATTAGGGTTTCCCATTCGTGAGGCTTCGACGGTGGCTGCGCCGTCATCCCGAACCGGAGGTAATTAACGGAACAGAGGCAATTACCAGAACTGATATGCGGTTCGTTAAGTTACTTACACTTACACTTGGACGAAATCAAACCGGTTTGGACCGGTTCAGAACCGGTTTTACTTGGAAGTGGGTTTTCAGATATATCGAAGGAAAAGAAATCAAAAGCTGAGAGAACTAACTGGATGAGAGTGAGTGAAAAGAATCAAGACGAATGAAGCGGCTGATCCAACTATAGAGTTTGAGTATTGGTTTTTATTTTTTATTTTATTTTATTTATT
>contig209
GTCGTTAATTCCATTTACTGGTATTGGAACATGAATCATCCTGTTAATTGCTTTGATTTATAAATTAAGGTTTTATCCTTGAAGATATATGTATCAACTATAAAAGAGTATTCCATATATTATATTTGTGGGCCTGGGCTTCACAATATGGACTTCATTGCAGTTTACCCATGAACCCTAAATCAAATCGGCGTGGGATGTCAATTTTCTCCTCCGTTCGTTTGGTTCCGACCACCGTCACGGTCGATTCTCATTTCCTTCACCATTGATTTGGACTTCATTGTTGTTCGCCACCGTCACGGCTCGGGCTTCTTGTCTTCGTTGTTACAGGTAATACTGTGATGTGTGTGATACTGTGATCTCTTCACTGATCTCTAGTTCTATTGCAGGTTGCTTCGATGTTATTGACAATGTTTTACTTGTTTCACTAATCTCGATTCTTCAATTCCTTCTCTTGATTTTCTCTTTAAGTAATTCTTCAATTTTATTGACTATGTTTTATTAGTTTGTTCGAGCTGCACTTTGTCAAATTTTCATGTAGAACCAGCTTTGTTATTATGTATTTGTAGCTTTTTTTGAAGTCGAGTCTATGAAATAATTTCCACTTGAAAATCACGTGTGAGAACATAATTTG
>contig210
TGTTTAATTGGTTGATTTTGTAGTATATGAATTAGAGTGAATAATTGTCTTGAATTGGAAATATGCAATCAATTGATCTGTTGTTTCTTTATTCTTAATTGTTATTATTTGTACATTGGTTTTTGCATATATTATAGATAAATTGTTTAAAACCTTATAATGAGCAACAGGGGTCATGAAAGAAGCTTTTGAATCATGGTCTTGGCTGAGTCAATAATGCTACAGCTTCTGTTGAAATAGGTACAGTGTAGTGCTTAATTTTCCATAGTCACGTGTTGAATTTGCTCTTACCACGCAAAAAAATGCCAAGGCGTAAAGTCAAAAAAACTGTTAAAGCAACCGAATTGGTGCCTCAACCCAAGGAGTCCCAAATTCCGACGCAGCAACCTCACTTCATGGACCATGAAATCGAAG
>contig211
CAATGGAACGACAAATCAGTGCAATTAAGGCAGTTCGGGAGGTTAAAACTGAACACTTGTTGACGGAATTGAGATTGCTTCGCTCATGTTTTAGTGAGGAACAACTTCAGAAACCCGTGATAGAGGTTTTTAAAGAAACTCTTCCAAATCTGTCCATTGTGAATGATAAAAGGGGTAACAAATTTGAAGTAAAATGGAAAGATAAAGAAGAGTCTATGAATGTGAACATGAACTGTGGAGATTTGCATGCTTCGTTGCTGCAAAGGTTGTCCATGGCTTACCCTCACTGCTCCTCTTCAATTGCTCCTTTTGCTGGTGCCTTTGAATATTCTTCCAATGCAGCAG
>contig212
GTTAGTTCCATCTTGACAGGGATAGGAAGCTTTGTTGGTGCTGATAATCTGCATTCGAAGGATTTTGTATGTTCTCTTTCTTCACATTTGGATTGGATGCTAATTTAAATTTCGTATAGTATTGACAATAGTTACTTCTCTTTCTTCACTTTGGAAAATCACAAATCCTTCGATAAGATTAATATGATTACAATATTTATGCAAATAGAAGCATATAAGATAAGATTAATATGCATGATTATAATGTAAAATCACAAATCCTAACTTAAATAATCTCAATCTTTCATTACTTGCATAATCATTGTAGAGTAACATTAAGTTTTGTGACAAAAATAGGCTGTGAAACATGAGGGTGCTGACTCTCTACTCATCCATTATTTATAATTTGTAAATGATCTAAATTATCCTTGATTTTAAAAGGAAACTTTTAATTCTTTTAGTGATTAAATGTCTATTGTATAGGTGTTTGAGGAGCCATCTGAAACTCAGACTTTAGCAATGCAAGAAGGTCTTCAGACTCCCGGTGTAA
>contig213
CCCGGTGTAAGTATCTCCTTTCTGGTTTATGGTATTTGTATTATGGTATTTGTTGTTGAGGGCCCCAGATGGCCTTGTAATGGATAGTTAACAGCTGGATATGGTGATGGCTCTATAATTTGTGTTTTGCAGGTAAATAGTCAGAGGTTGTCTGTTGGGATGACGCCCAAAACACTTCGGCTTCCCAAGCCTGGCGAGATACTTCTTTCTGTCCATGGATCACCCCTAGGTGTTTACAAGGACAATAACATGGAAGCTATATATGGTATGATTAAGAAAATTGCTTTGGATATAAATTGAAACTATTTTATTCTTTATCATGTTCATGAACAAGGGATGGTTCTTGTTCAACATTTGCTTACTTCCCTGAACTCCAAAGTGGCTACCTTAATGTTTTGCTTTTTGATACGCTTCCCTATTCTTCCACACTAGTTGGAAACACTGCAAATTTATATATTTCTAAATACGGTATCTATTCTGACATGCAGAGTCAGAGGAGGGTTGAATTCTAGTTAAATCTCTTGCTATTCAAGATCAAGCTTTTCAAAATGCACCGACCAATACAATTTCAATAGTCACTCAAGACGATATTTGTGTCATGATTAGTAGTCTCTTTGCCCAGTATTCATTTTTCATCCAGCGTTCCAGTTTTCTTGTGTTTTCCTCTTTCACAGCCAACTAGATCAAATTGATTTGGCCTCCCAGCTCTCAAATTTTGGAACGAGATGCAACCGGAAAGAAACCAACAGTTATCTGACTACTTGTATATTACATGGCTAGTATGGCTGACACTTATTACTTATACCACAATGTTATCGACCAAAAGCATATTTCGTAATAGTCTGTCTTATATGTTTTGTTTTGTGTTGTATTTCCCTGGTTACACTTTGTTTGGATGAGTAAAAGAAACAGAGAAGAGAGGGATAAAAGAGAAATAGAATGAAATGCTGTATTATTTGGATGTAGAGTGTTCACATCAAACCAATTAAAAAAACTGCAAACCGATTTAGAAAA
>contig214
ATTAATATCAAATACTTTTTAACCCAAACTTACATATTCTACACATTGTTTTCCACACTTTTTTTGGCATGCTCAGATCATACCTCAAAATACATGCCAAGCTATATACCTTTCATCTCAAGAAGCAGTTCATTTTCAACACTCCGTTTACTAATCCAAAAGAATAACAGATTTCTCTATTTGTAAGACAAATTACAGAGGAAGATGCAATCTTACACCCAAAAGCAACGCAAAAAAAGGGGGTAACGTGTTTTGATCAGGTCCTTTTGTTTTAACTTGTTAAACGATATTTCTTCTTACTAGACTGCATCTTTATGGAGGGAACTCTGAGTTGCTTGCTTCTTTGCAGGACGGCTGACAGGGTCAGAATCATTGCATGGATCAGGAAGCCCCAGTCTTCTCTCATTCGAATTAGTACCGTCTTCTGGACCTACCCAAGCTAGAGAACACACTTGCTCA
>contig215
GGCTTCCATATGCCGGTTAGTGCGTGGGACTATAATTACTGGCTTACAATATTAACAAGGATTATTATTGGCTAAATAAAGTAAATGATTGTCGCTTTAATCTTTTTCTATATAGTAAATATGTATGTAATGGAGTACTTATTAGTAATTAGTAGTTTTGGTAATGACTTCAGGGGCTAATGTATTCTAGATATGACTAGATGACATATCATATGGAAAATGTTTTACCAAAAAGTAATTTCCAAATACCAATTAGCGTTTTAAATCAATCCCCC
>contig216
GCCTAATAGGACTGCCAGATCCAACCGGAGAACTAGATAACGAGTTTGCCATTGGACTTCCTGGATAAGACAAACCAACACCATAAGCAGCATTTCCATAATAACCATGATGATTGGAACCGCCAGATTTACCACCCATTGGAACATTGTATGGTGACTTCTGAGGTGAAAGCAGAGACCCAAGATAAGCTTTCTGAAGCTCAAGTATATTCATGTACGAGTTGCCCAAGTAATTCCTGTCCACGGAAGGGTCGTTAAGAGCAACAATTTGTGGATCAGGAGTAGTGCTTTGTGACAGGGAAGAACCAAGTGCAGCAGCATAAGAATATGAAGCATGGGGACCAACATTTTGGGCTACAAATGACCCCTGAACATTTGATCCAGATCTTAAAGCATCAATGACTGAGGAATCATGGCGCAAATGAGCCAGCTCAGCTTCAGCGGAAGATGTGATCTCAACATTTTCATCAAATGCATTACGACTGGCTAGACGAGAGGGAAAACCCATGACAGGTGTGGCACGTCCCAAGTCATCCTGAAAAATTTATGCAAGGCTATTTTGTTTGGTCCCAAGACCAGGTCCTAGCAAACCAAGGAGTCCATCACCACTCCACTCAGCAGAACCTCTAACTTTTTCATCAACCACCACCTCACTCTCTCTTCTCCTCATGTTAAAACCAGGAGGTGCAGCAAAAGATTGATCTACCACCATTATCATCAGCAGCTCCATTCACTTTCCTCCTATCACCAATTCCACCAATTACAGAAGCTCCACCTTTTAGTCTCTGTGTAAACCTCCAATCCTCCTTTGATAACAAAGGAGGTGGAAGTCTAGGATTCAAATTCACATTGCTGTAATAATATGAAAGATAAGCTGGATCAGACCTAAGCTCTTCCTCAGAAGCAAAGCCATTACCCGAAAACTCTGAAACAGCAGCTGATGCCGCAGAACCCACCACCAAATAACCCA
>contig217
AAACGATCCACCATTAATATAACGACACGTGCCTCAATGGCAATGGATATTTTCCTCATTAAATTCGTTTCAATTCCATTAACTCTAACCAATCCAATCCATTTCCTCTTCTCACCCAATGGACCGCAGTTTCCTCTTAGCTCTCCTCCTCTTCTCCGTCGTAGCAACCGCCACAAAGGACGACAACAACGACGACTTTCTGATCCGTCAAGTCACTGATCACGAAGATGATCAACTACTGAACGCAGAGCACCACTTTACAACCTTCAAGTCTAAGTTCAGTAAAAGCTACGCAACAAAAGAGGAGCACGATTACCGATTCGGCGTGTTTAAGTCAAATCTTAAGAAAGCGAAGCTCCATCAGAAGCTCGATCCTTCCGCGGAGCACGGAGTCACTAAGTTTTCAGACTTAACGGCGTCTGAGTTCCGTCGCCAGTTTCTTGGACTTAAAAAACGTCTCCGTCTACCGGCTCACGCTCAGAAGGCTCCGATCTTACCTACTAACAACCTTCCTGAGGACTTCGATTGGCGTGAGAAAGGAGCCGTCACTCCCGTCAAGGACCAGGGTTCGTGTGGTTCGTGTTGGGCGTTTAGCACAACGGGAGCGTTGGAAGGAGCAAATTATTTGGCTACTGGGAAATTAGTGAGCCTTAGTGAGCAACAGCTTGTGGATTGTGATCATGTGTGTGATCCAGATGAATATAATTCGTGTGACTCGGGCTGTAATGGTGGATTGATGAACAATGCATTTGAATACCTACTCCAGTCTGGGGGAGTAGTGCGAGAACAGGACTATTCTTACACAGGAAGAGATGGCTCCTGCAAATTTGACAAAAGCAAGATTGCTGCTTCCGTATCTAATTTCAGTGTTGTTTCCGTTGACGAAGACCAAATTGCTGCAAATTTAGTAAAGAATGGCCCTCTT
>contig218
GTCATTGCAGACGAGTATATCTATGAGATCAAAANGGTTTCCTTATAAATGTCTTTTTGGCATTGGGAACAGGGCCTTGTTGATTCCGACTCTTTGCCACTTAATGTATCTCGAGAAATGCTTCAACAACACAGTAGTTTGAAGACAATCAAAAAGAAACTTATTAGGAAAGCCCTTGATATGATCCGTAGGCTTGCTGATGAGGATCCTGATGAGTCCACCGACAAAGAAAAGAAAGGTATGGTGTAATGACTGCTGGGATCCATGTGCCAGAATTCCAATTCTTTTATGGTTTCTAACCCGTGTCAGTCCCATATGAGTTGTTTTGTTTTATTGTATTTTTGTTTTTGGGTGTTTTTCTTTCTCATCCCTTTCCAAATGTAAGTGGGAGGTTTCCTGAATTCCCTTCATTGACTTTGCACTTCCACCAATTTACCTTTCGATGCAGAAGAGATGTCATCTGACATCGATGAGAAGAAAGGTCAATACACCAAGTTCTGGAATGAGTTTGGAAAATCCATCAAACTTGGTATCATTGAGGATGCCACCAACAGAAATCGTTTGGCAAAACTGCTCAGATTTGAGAGCTCC
>contig219
AGATACAAGTTTCCTTGAATTTTGCTTGAAGCAATCCAGATCAGAAGCTGAGACCCTTCTTATAGAAAACCTTGGATCATATGACCCTGACCATCAATTCATTGATAAATTCCTCAATTACAAAGAGTTGTTACCATCAGATGTGTTGGACATAGCTTTCCAGAGTAGGCATGACAAGAAAGTTAACGGACTTGGTATCGCTGCTGGTGGCATGGCATCAGCTAAAGCTGCAGATATACAGGATGTGGACCAAACTGAAGGATCCTCCAAAGGAGGTGGAAAGAAGAAGGGCAAGAAGGGGAAAAAGGTTAGCCCTTTAGTTTTGGGATTTAATGTTGTGAGTAACCGGATCATGATGGGTGAGATCCAGACTGTAGAAGATTAAGATAAGATTACAATTAAATTTTATGCATGAGGTTGTTGCGGTAGATGTACATACATTTTGGTCGCACATTGTAAATGCTTTTGTTCGATTTAGGATATTTATTTCCTACACAGACTGTAGCAGCATTTAGATCAAACTTAACCAATTTTGTTCTCTAAATTTAGTTGCTTTGACATTTCGTCATGATGAGATATTGTGATTTACCGTAATTGAATTCATTGTCAAGTCAAAAAAATGTTTCCATTG
>contig220
CAGCACTAACTAAAAACTTTACAGATGGGCCATTGGGACATTTTGACATCCAAAGATAAAGATCTTTTGCCTTCCTGCACTGAAATTCATNTAAACAAGNGGGAAAGNTAAAACAGTTATCCAAATGTCACAAGTTGACTAGACTAGACTGGGTCATGATTAAGAACTGGAGCCCAAACTCGAAATTAAGTGGAAAACGTTGTCCCAATCATCAGATTTCAAATTAATAAACTGCTTAAATACATAGAAATCCACTTATGGGAGGGGAAACCAAAGAGTGGAGGTATGCTATACTTTAAAGTTTAATATGGATAAAACAAAACTCCACAAATTATAAAAGAACCAGATGTGTAATCCATCACAAAAAGAAAACAAAGATGATATGGGTTTGAAACTAACCAACAATAATGTATTACATTAACAACATTATCATTGGTAACAAACAGAATAATTAGTAACCCCGTAAACAGGCAGTAAATTTTCTAACTCAACAGCAG
>contig221
CAGAACTCTGAGAAAAATCAGCAGTCAGATCTGAAAGACTGAGGTTTCTAGAAATCTGCCCCAAAACACCAAAGGAAGAAATGTCTGGGTCAAGGAGGGCCCCATTCATAGAATGAGAGTTTGAGTCTACACTAGGGAACGATGTAACCGCTGCATTACCAATTGTTGGGCATGTTTCCATGACAGTGCCATCAGGACCAAATATGTAAGGAGGACTACCTGAATATCCAGGTTCTGATTTTATCATCCTCCCATTAATTCCTTGTATCAAACCCATACTTGAGCTTTGAGATGAAAGCATGCTTGGTGGGCTGCCAATCCTATTGCCACGAGAAGCCATCTCAGCCATAGCCCGTAAACTTGTGTTGAGCGATGAC
>contig222
TAGATAAAATATAAAATCATTGGCATGTCTCTACAGAAGAGTATCAAAGATTTTGAGGTTTCTTTTCTAAAATTAAAAATGAGCAGCTTATTTACTCATTTACTTCTTAACCATTTTAATTTCAGATAAGAATTGATTACATGTAAGAAGTACAAGCTCGGAATTAAATAATTTAAATTACCAACCAAACTAACTACATAAAAATACAAAGAACATTGCTCTATGAAGATTCAACTAAATCCATACCACCTATTTTATAATGAAACCAGAAGTGAAGATATCTCTATAAAGATTCAACTAAATCCATACCACCTATTTTGAAATCAACGGTGAAGATATCTCCCAAAGTATTTCTCAGGAAAAAATGTGTATACCTTTGAAGCCAGACAGATTTACCAATCTAAAAATGTTGTTGCCAAAAAGTTATACACAATTATCTTCGTAGTTGCCTCTGCATAAACAAATACCAGCTGCATTAAAACCATTCCCTTTGAAAAAAATAATGCATGTATTATAAATCAAAACAATTTTGTCTTTCAACATTTAAAAACTAATTATATTGAATTTTTATCAATAATAGAAAAAATGAGTAGGCCAGTAAAAATGTATCAAAAGATTCAAGGAAATCAC
>contig223
CATCAAATAGCCCATAAACGGAATAAGTATAGACCCCATCACCCATCATCCTCTGACACTCGGCCTTTAACAAGGTGAAATCCTCTCCTTTCTTGCTTTGAAAAGCTTGACCATGAACAATCTCAGGTTTCTCAATTTTCTCAATCATCAATTCACGTTTCAAAAAAACCGAAAGAGGAACCGTTTGGTGTTCACTCTTAGTAGACATTGTTCATTCCCCTCTTCAATCTCCAAATTCCAATTCCAAGCTACTCAACTTTTATACCAAAACAACAAGTGCTTCTTGCTTTAATCCTCTATTATGTGTGATTTCACAATCAAAT
>contig224
GATAGAATTAGAAACCATAATTAGTAACCAAAAATAAGTTATTTTTTAATTTTCCTCACAAAATTCAGGATGGAATCGATTCTACCTCTAATTTTTTGTCTATAATTTAATCTTTTTTAATATTGTATATAAACGATGATTTACCTTTCAACAGCCTTGGTAAAAAGTTCTAATTCATCAACAGTTCCGTATGAGTCGTATGTATCATCAATAAATGATAGGTGAGCAATTACTTTTGACATCATTTTTCTTGCTTGAGAATATTGGGGCTCAAAATATACTGACATACTCCAAAAGCAACATTCTACTATTCTATCTCGTGCAAACGGTAGTTTTTTAGTGATGCCCAACTCCTTCGACCATCTATCAAGATCCCAGATAAGGTATTAGCTACTTTGATATTTTATTTTGCTGCATATTAAGGAGTGCGTGATTTAAAGTACTTACTTGCAAATGTTTCCAAACTCCATTTGATGTAGACTTTGGAGCATATTAAAATCCAATTTTGCCAACCTGAGTAGAATTACATTATGGGAAGTATTTTGCTCGTATATGGAAATGTAGCGCCGTGCCTCTAGCCTAGGCAAGTTTCTGCGAAGAGATTGCGTTAAGCTATGTTTGACTTGTGCTGCAAGAGAAGGACTCAATTGAGTGGAAATGGACTCAAGGTGAGCAGACGTGAAAGCCAAGGCCTCTTCCAAAATTTCCTCTCCATGAATCATCATATGCGAGGCTTCAAACAAGCTTAGCATCCCCTCCACATCTGTGATGTTTCTTTCACTAAAGTTTCCTTGCTCGTCTTTGAATTTTTTGAACACATC
>contig225
GGGAGTTGTTGGGCATTCTCAGCAATTGCTGCCGTGGAAGGAATAAATAAGATAGTGACAGGAGATTTGATTTCACTATCAGAACAAGAGCTGGTGGACTGTGATACATCATACAATGAAGGATGCAATGGTGGCCTTATGGACTACGCCTTTGATTTCATCATTGATAATGGTGGCATTGACTCTGATGAGGATTATCCCTACCTTGCTGTTGATGGTAGATGTGACCAATACAGGAAAAATGCTAAAGTTGTTTCAATTGATGATTATGAAGATGTTCCTGGCTATGATGAATTGGCCTTGCAAAAGGCTGTTGCAAATCAGCCCATCAGTGTTGCTATTGAAGGAGGCGGTAGGGAATTTCAGTTATACGAATATGGTGTGTTTACAGGAAGATGTGGAACAGCATTAGACCATGGTGTTGCAGCTGTAGGATACGG
>contig226
TTTCAGAATGGTGTGAACAAGCTTGCGGATCTGGTTGGTGTTACTCTTGGTCCTAAAGGAAGAAATGTTGTTCTCGAGAGCAAATATGGTTCACCTAAAATTGTTAACGATGGTGTTACTGTTGCCAAAGAGGTTTGAGTTGGAG
>contig227
ATGATATTGCCATCTTGACTGGAGGTACCGTTATCAGAGAGGAGGTTGGCCTTACCTTAGACAAAGCTGGCAAAGAGGTTCTTGGCAATGCCTCCAAGGTGGTGCTCACCAAAGACACAACCACAATTGTTGGTGATGGAAGTACCCAGGAAGCAGTTAACAAGAGAGTTTCACAAATTAAGAACCAAATTGAGTA
>contig228
CTGGCTGCAATGATGGAAGTTGTGTTATCTGGGATTTTGAAACCAGGGGAATTGCTAAAGAGCTTCGAGATAATGAGTGTTCTTCTGCTATTACCAGTATTTGTTGGTCAAAGTGTGGTAATCGAATTCTTGCATCTGCTGCTGACAAGTCGTTATCCCTGTGGGATGTTATGAGTGGTAAGAGGATAACAAAAATAGTTTTGCAACAAACCCCTTTACAAGCTCGGCTTCATCCGGGTTCCTCGAAACCATCTCTCTGCTTGGCATGTCCTCTCTCATGTACACCGATGATTGTTGACTTAAACACTGGAGATACTACTTTTCTTAAAGTTTCTGTCTCTGAGAAACCAAGTGGACCAAACTCTGCCTCACGCAACAAGTGTTCTGATGGGAGTACCTCCTTCACACCTACTGCTGCATGTTTTAGTAAGTATGGCAACCTGGTTTANGTGGGAAACTCAAAAGGGGAAATTCTTGTAATTGATAGTAAAGATGGTGAGGTGCGTGGCATGGTTCCCATCTCTGGTGGTTCTGTAGTGAAGAACATTGTATTCAACAGGAATGGAAAGTATCTTCTAACGACTCAAATGATCGAATAATCAGGATCTATGAAAATCTTCTTCCCCTGAAAGACGAAGTTAGAGCACTTCATGAACTGAATGAGAACCTCAGTGATCTAACTGGTGTTGAAAAGTTGAAGGCTGTAGGATCACAATGTTTAACTCTATTCCGAGAGTTTCAAGATTCAATCACAAAGGTGCACTGGAAAGCACCGTGTTTCAGTGGTGATGGTGAGTGGGTTATTGGTGGATCTGCTAGCAAAGGAGAGCACAAGATTTACATATGGGATAGAGCTGGACGTCTTGTGAAAATCCTCGAAGGGCCTAAGGAAGCTATTACCGATTTAGTGTGGCATCCTGTACGTCCGATTGTGGTATCTGTTTC
>contig229
GATGATGCTGGGGCAACACGAATTAAAAGAAAGCGGAAACCATCAGAGAAGGTGTTGGAGTTGCAGGCTGAAAAAGTCAAGAAACCCTCAAAATCTAGCAAATCATCAAGAACCAAAAGTAAATCTTTTGTTGATGAGAATATTGGTGATGGTTTTTATTATGATGAGTTTTCTGATGAATAACGGAAGATTGTAAATTATTTTATTCAAAAACACCTTTTACTAATTTCT
>contig230
TATAATAACTGTGTCAGCTGTTGCAAGATTTATCCCCCAGTCCCCCAGCTCTAAGTAGAAAAGAAGAAAACTAAAATCTTGTAAGAATTTTTAGCATTAAACCGATCTATGCGTACTTGTCTTTCAGCTCCACCAACCTTGCCATCTATCCTTTCATACTGCCAATGATGGNGTTTTTTAAAAAAGAATAAACTCAATAACACAGAAAAATTCCACTGTGCAGAAAACAAAAGGTCAGTAATGTAGAATAGTGTCATATCAATACATTGTAAACACAATAATCTTCAAGCAAATCAAGCATGTGCTGAAATTGGGAATATATAAGAACTCTATGCCCTTGCTCTTTAAGCTTCACCATCAGCTTGTCCAACAATTGCAACTTCCCCGATGATTCCAGCAATTGC
>contig231
TTGGGCTCCATTAGGGCGAGTTAATATCTGATAATTACGAGTCAAAATTGCCTTATAATATTCTCTTTGTTTGCTGCTCAAATCAACACGTAAAATAAGCTCCTTTTTAGGAGGTAGTTCAGTCATGACATCTTTCTTCACTCCTGAGATAATTAAAAAATTAACCCACAATTTAGCAATACACATTTCTATAAAAAAACGAATTACCAAATATTTAGTTAATTATCAGAACATTGAGTAACCAAGACTCTGAAATCCCATTTGCAATATACATCAGTGCAAAAATTAAATTACCAAATGAAATTATTGGACATTTACAGTAGCGCTGAGCACTTCAATTTTTAGCATTATGCCAGAAAGTCAATTTATTTATAGCCTTATGCCGAACAATAAGAGATTAACGGACCAATTCCAATATGGATAATTCCAGCAACTGCCAATCACTTTTCTTCT
>contig232
AGTTTTTGTATGGTCACGGCGGTGTTCGTGCTGCTGAGTATGTCAAGAAAAACCTATTTAGTAATTTGATCAGCCACCCAAAATTCATTTCTGACACCAAATCAGCAATTG
>contig233
CAACTTACTTATTTAGCTACCTTGACGACGACATTATTTCTACGAAAGAAGATGTACCACTCTACCATTGAAGATGCAGAAACTTACATGGGAGCACTATTCTTCACAGTCACAGTAGCAATGTTCAATGGAATATCAGAGCTAAATATGACAATCATGAAACTTCCTGTGTTTTACAAGCAAAGAGACCTTCTTTTCTATCCTTCATGGGCTTATTCACTTCCGCCATGGATCCTCAAAATACCAATAACACTCGTAGAGGTTGCCATTTGGGAATGCATATCTTACTATGCCATTGGCTATGATCCAAACATTGGAAGG
>contig234
TTTCCCATGTTTTTCCCATTAAGGATGCCAATTCGTGTGGATCGTGGCTCTATTCTTGAAGTTCATTTCTGGCGCTGTGTTGATTCTAGAAAGGTTGGCTTTTTATTTTATTTTTACATTTCATGTTACTGATTTGGATTGCTTTATGTAATCTGAAACAGGTCTGGTATGAGTGGTGTGTTACATCTCCTTCTTCATCTCCAATTCACAATTGTAATGGCCGCTCATGCTGGATGGATCTTTAATATAACGCAAATGACATTTCAAAAACGAAGCCATTTAGTCCTCATACTAACTACATACTGACTTTTTTGGGAAGTCGTGTCTCACCAGTAAGCTTAATATCAAATCATTTTTAGAAGTCAGGTACAAAAAGATGATTGAGATGATTTATCGGTTTACCATCCTACTGTATCATTGAGTATAGATTCTTGGAAATTTGACGCATACAATTGGAATTCTCAATCTAGAACGTT
>contig235
TGGAGTGTCAGTTTTAATTTCATTTTGATGTATTTTTTAATTAATATACTGATTCAATTTAAATTATTTGGTATAGTGCATTGAGTTGAAAATGACGCGAGCTTATAGTGTGAAGGGGAAGAAGCGAAAAACCAAGGAAGTTGTAGTGAGAGAGGAAGATGAAGAACAACAAATCCAACCAAAGAAACCTTTTCTTCAAAGCCAAGAACCAACACCAACAATACCAGAGAAAGACAAACCTGCTGGTATTTCAGTCGATAAACCAAAGCTACAGAACGAAGAACCAACAGCCACATCAACAATAACGGAATTAAATGAACTCGATGGTATCCCAATTGCTCCTCCAATTGAGATAAAAAACAGTGAGAAACCTGGTGTCATTTTCATTCTCGAAAAAGCTTCTTTGGAGATCGCTAAAGTTGGCAAGACTTACAAGCTTTTGAACTCAGATGATCATGCTAATTTCCTACTCAAAGATAAGAAGAATCCCGGAAATTACAGACCCGACATTACTCATCAGGCACTTCTATCTATTTTAGACAGCCCACTAAATAAAGCTGGAAGGTTGAAAGCTGTATACATAAAGACTGAAAAAGGCGATCTTATAGAGGTTAAGCCCTATGTTCGTCTTCCACGAACATTCAAAAGGTTCGCTGGTATCATGGTGGAACTGCTTCAAAAATTGAGTATATCTGCTGCTGGCAAGCGTGACAAACTTCTCAGGATGGTAAAAAACCCCGTAACCAAGTATTTGCCTATCAACGCCCGAAAAGTTGGTTTTTCTTGTAGTTCAGAGAAGCTTGTGCATATGAAAGATTATGTTTCAACAATTCCAAGCAATATGGATCTTGTCTTTGTGGTTGGAGCAATGGCACATGGGAAGGTCGAGGTAGATTACATTGATGACTATCTAGCTATTTCTGCATACCCTTTAAGTGCTGCATATTGTATCACAAGGATTTGTGGTTCCCTTGAGTCAAAGTGGAACATATTGTGATTTAAGCTTCATGCTTATTGTACAATATTTGTTTGAGTAGCACATTTAGTTTATTTAATATGATCATTAGTCCTATGTATCAGTATAAGGGAATCAAGTGTCAGCACCAGGCTTCTAATTAAGAAACTTGTGTGAATTGCAAACCCAATAATGAAGGGTCGGTCTGTTTGTGTTTGTAACTGATTATTATGTTTGCAACAATTTGTGTTCCGGTGTTACTAGCTTTCAGCTAAATTATACATTTGCTCCC
>contig236
ATATAAGTGTTTTAATATATGCATCAACATCAATGTGACTCGTGCACCCACAGCATAACTAACTAGTTTGTATAAAGGAAAAATGATAAAAACTCAATGTGTGGATACCTGAAATGATATGAAACAACCAAGAAGAAACACACCCGAATTCCCAAGAGAAGTTGGACATTTTCTCTTTTGTGCTCCTTCCTGGCGATGGAGATTTGCGACTCACATCTTTAGTTGGCTGAGAATCAGATGCAGCGTCCATCCCCCCTTCACGTTTCTGCCTGGCTTGCTCGGCCATAAGTTGCCACTTAGACAGCATGTCAGGTCCCCCAACAGCAGCTCTGGCCGCAACGTTTGCAGCATTAGTCCTCATCTTGTCATCTACTTCCTTGTTCACCTACGACATATTACCAATAAAAAAACAAGACTTTTTTTTTTTTTTTTTGTTGCTTTATTGCGACCTTCATCTTTCTCCTTGTCACCATCAACTCCGGAACTACCATCTACCTATACTTAAAAAATTGCATTACAATGTTAAGCACATAGGTTTAAGTCTGGGATGCAAAAATATAAAATAAAAACATGCAAAGGAAATGTTTGAGGACAAGAGTGGGCATTGTATCATCA
>contig237
GGAAATATATTATGATTGACAAGGAGATAACTTTTCACATCTCAAAACAGCATTCTATATACAATACATATTCACCACAAATGAAAGATTTTATATTAAACAGACAATTATGAACCTGAAGAATCAACCATTTGCTGACCATCAACAATGACAATATGTACCTTCTTGTTCATTGGATTTACTTCCATCACTATATGAAATATCATAATAATCTAGAAACGCTATATAAAAAGCTCAATGCAAAATTCAATGGTTTCATCTAGTGGTAAAAAGATAGGTATTGGGTTTGACATGTTGCGGGTTTGATCCCCGCTTGTCCTATTAAAGGGAGGCAAATGTCGTCCTAAGGGTAGACTAGTGCACCAAACTCTAGATGTGTATACCGTTGATACATTGGTTGATGCTTTTTATTAGGAAAGAAAAGTGAAAAAAGCTAAAATTGTGGTCGCAGTGACGATAAAAAAGACATAAAACCGGATGTTGTTACATATAACACTTTAATGGATGAATATTGTTTGATAAATGAAGTGAACAAAGGCAATAGTATATTCAACATAATGGTCCAAAGGGAAATGACTCCTGACATTCAAAGCTATAGTATCATGATTAATGGATTTTGTAATATTAAAATGGTGGACGAAGCTTTGAATCTCTTTGAAGAAATGCAATGTAAAAATTCATTCTTGATGTGGTAACTTACAATTCTCTTATTGATGGTTTGTGCAAATTTGGGAGAATCTCATATGCTTTGGAGCTTGTGGATGAGATGCATGATATAGTTCAACCACCTAATA
>contig238
TTTTATTTACCGTTTCTACTTTTGTCGTAATCGTTTTTATTTTTCTTTCCGTAATTGTTTGTTTTCTTTTCGTAATTGTTGTTTTCTTTTCGTAATTGTTTCTATAAGGAATCAAATCAAACCACCAATTATTGTTCTTGCTCACTACATCCTTGAAAATACCTCTCTTAGCTGCTGAACTCAACCCTGCAAGTGGAATCCCAAATCAGGTTCCGACGCCGCATGACAGAGAATGACGGCACATCCGCCAATGGCGAAAAAGCTCTCAAGGAATGTGAACGCATGATTCAGAAGAGCCTCAAGT
>contig239
GATAGTTGTGTGTGGAAATCGGACACAAATTCAAGATGAGGTTAACCAGGCGATAATTCACGAACTAATTCATGCATTTGATGACTGTCGGGCTGCAAACTTGGATTGGACTAATTGTGCTCACCATGCTTGTAGCGAG
>contig240
AATGCATCAAAAGAAGAGTTTTGACATCATTGACTTCAAATCCGTATTGTGCTGGTTCAGCTGCCAAGGATTCTATGGAAGCTGTATGGGATGTTTGTTACAACGATACAGCACCTTTCGATAGAGCTCCTTAAGAATTGTATGGTTGTTTGTTAATGACTTATGATATAGAAAACCATTGTTTCCATTATTTGGCTTGAAACTTTTTAAGGTGACCATAAATGTAATTCAAATTGAATAAAACAATGACTTATTTATATTTAGCTGAGATTTTTATTCTTTTCAAGTTGTAACTTCATCCGGAAGCTTATTTTCTTCTCATAGTTTTATAGATTGTCATGTACCAATGTTAAATTAACACTTGTGTTGTACACTGAATCCAAAATTGCTTGGTTATTAACATTGGTTCCATTATTTGGCTAGC
>contig241
CTATTTTCCTGAAATCTTAGCCACCTTCATTGTGGTCCTTTTTGCCGCCTTCATTGAGGTTTCTATTTTCCTAAAACCTTAGCCACCTTCATTGTGGCCCTTTTTTGCAGCCTTCATTGCAGCAACTCGAAATTTCTTTTTGGCCTAATTTGCACTCCATATAACTCCTCCCATGACAACCTTGCAGATCTTCTAACTAAAGGGCTAAACAATAGCAACTTTGAAAGAATTGTATTCAAACTTGGAATGGAGAACATCTATTCACCAGCTTGAGGGGGAGTGTCAAAATATGTTTCTGTTTAATATCCCTCAAGTATAAAGATTCAGTTGAATAGGAGTACTAATAGGGATTCAGTTATATAGGAGTACTAATAGGGATTTAGTTATATAGGAGTACTAATAGGGATTTAGTTATATATGAGTAATAATAGGATTTGGTTGTTTAGTAATCTAGTATAAATATATCTGATGTATTACCAATATATTTCAAGTTTCAATAAATATGATTTTATTTTAATTCTTGACAGAAGTATACCTTGGGCTTATGGCAAGAGATTGGGATGCTTAGGTGTAAGGGAGCCAGCACACCCGTAGAAGTAACCAAAGGAACAAAATCCCAAGAAGAAAGCATTCCAACTGAGAAGGACAGGTATCATCAACGCTTAGTGGGAAAACTAATCTATTTGGCACACACTAGACCAGATATTGGGTTTGCTGTAAGTATGGCAAGTTGCCATCTGTCAAATCCCACAGCTGCAAATATGGTTGCAAGAAGAAGGATCTTACAATATCTCTAAAGCACTCCAGGCATAGGTCTTTACTTCAAGAAAATTCAAATAAAGGTATTGAAATCTACACAGACTCAGATTGGACAGGTTGTGCTGTGGACCAAAAATCTACATCAGGT
>contig242
CCATCGTCCTCGTCCTCGTCAGTGTCCCAATAAGGGGGTGAAGTCGACGGTATTCCATTCTCAACCTGCTCAGAAGACCGCCATTCTGCCAAAACTTCCCCAGATTGACAACGGTGCCCACTATAACTTCCCTCCACAGACTTTCCCGCTCCCGATTCCTCACTCGCAATCCCAGCCATTCCCAGATATGCAGCACAAATACAACCAAAATCAACCCCTTAAACCT
>contig243
CCTTTCTAACAACAGGCGGGTCAAGCCACTTCAACCGATCCTGTAAGCAGATTGCACCCTCAGACTCAGATTCACCAACCTTACCACTTCCAGACTGATTATTAATATCAACAGCATCTGCAGCTGAACCAGAGGCCTGACAGTCCATTTCAGTGGTCCAATTACTCCCATCACATGATGCTTTTACTCGGCTCTTACCCCT
>contig244
GCCATTTTGTTAGAGAAAAGATTGAATCAGGTGACATCATCACCAGCTTTGTCAAATCCAATGATCAGTTAGCAGATGTGTTTACAAAGTCATTGCGAGGTCCTAGAATTAGTTATATATGTAACAAGCTAGGTGCATTTGATTTATATGCTCCAGCTTGAAGGGGAGTGTTAAATACTATATTAGAATGTAAATAATATACATGGGCTGTAAGTATGTAAGTATTCTGGCCCGTTAGTATTACTGTAAATTAGGGTTATTTAATACCCTGTGCCTATATAAAGAGATTTCGCTGTGTAGTTGAAACACACGGGTTATTCCATATGTCTCTCAATACTCTTTATATTCAACATGGTATCTAGAGCCAACTGAGAGACAACCCTAATCGTCAACTACCCGGTCGACCCACTGTCCCCGGTGAATATTTCTCGGCAAAACCGTGTTCTCAACTCCGGTTGGCCCCCCTCTGCCGTTGATACGCTGATTCCTCAATTTTTGTTCAGCCGTTCACGCTCTACCGTCGCTGTCGTCACTGTTTCTGACGAGTTTTCTCGACGAACGACCACTTCATCAGCGCCGTACACCCCAGATCGGCCAAACCCTTCTGCCGCGCCTTCAGAAACCTGCTCACGCGCCCTCACGTGCCACCTGCACACCCCGCGCGTGAGATCCACGCGCCGCCACTGCCACCGCGCGTGACGGTGCGTCCGGCAGCCGTTCACGGTGCCGCTTCTTCCACCGCACTCGCCTCAGCCTCCTGCTTCCAGATCTGCCCTCAGTTTTCAGTTTCGAGTTAC
>contig245
GACGGCTTAGTAATTTCATAAAGAAAATATGCTATGGATATTCTCGAAGAGATAGGTTTGTTGAATGCCAAACCAGTTGACACTCCTATGGATCCAAACACCAAACTTCTACCTAATCATGGGGAGCCATTTTTAGATTCAGAGAGATACAGAAGATTGGTTGGTAAATTAAACTACCTCACAGTCACCCGTCCAAACATTTCTTTTGCAGTCAATGTGGTAAGCCAATTCTTAAACTCTCCTTGTCAAGAACACTGGGATGCTGTGATACGAATCTTGAAATACATTAAAGGTGCTCCAGGAAAAGGTCTAATTTATGAAAACAGAGGACATACTCAGATAGTTGGTTATTCAGATGCCGATTGGGAAGGCTCACCCATCGATAGGCGATCCACTTCTGGGTATTGTGTAATTGTTGGAGGAAACTTAATAATCTTGGAAGAGTAAGAAACAAAGTGTAGTTGCAAGATCTAGCGCTGAAGCTGAATACAGGGGCTATGACATTAGTGACCTGTGAGCTCATTTGGTTGAAACAGTTACTCAAAGAGCTTCAATTTGAAGAAGCAACACAAATGACATTAATATGTGATAATCAAGCAGCATTGCACATTGCCTCTAATCCAGTTTTTCATGAGAGGACCAAGCATAT
>contig246
ACTGGTTGCAACTTTTATAGCAGTGTATGCTAATTGGGACTTTGCAAGAATAAAAAGGAATGGGATGGGGTTGGGCTGGTGTAATTTGGCTGTACACTTTGGTAACCTATATCCCTCTTGATTTACTCAAATTTGCAATCCGATATATTCTGAGTGGCAAAGCTTGGGACAATCTTTTGGAAAACAAG
>contig247
ACCTCACACCAATCTAAGCAATCAATAGCCTTCACATCCAAAAGTACATTACGCTTGGTATTGCTTATCTGACGGAATGCACGCCACATGACAAGGGGTTCCCAGCTTAAACCAAATGTGCATTCAAGTACATTGCTGACAATTACAGGCTCCCCTTTGCTCCAGTGCCATTGAAAATGTCTTAAATCTTCATGATGTAGATCTACAGCCCTAGGACAGTATAAAAAGTTGTCACTGGAATGATCACGAAAAGCTGCCTTCCTTGTGTTATTTGGTGTATCGTCCGCATTCCTAACAGGCTTCAAACAAGAACACCCATTATCGAGAGTCGCCTCTGCATCTTGAAGCTTAATTGTTTCTGCAAGCTCTCTTGCCTTACATACTAACTCAGAGATGCAATTAGGTGGAAGTATGCTTCTCAGTTCAAGGAAACCATGACCACATTCATTATTGGCTTTTGGACAAGGAATGTTACCATCACAATCTGCATGCCAGCCAGATTTTGACCACTCGCAAATCTCAGGCTGGACAGCAGCATGATATTCACTATTTCGGGCCGTTCTCTTTGCAATTTCACCATGCAGATAATCTTGCCCTTGGTTGATAAACTGGAACTCAATTGGATCTGCACCACCTAGAAGCTGCCCACCACGAAGCTCACAGCAACAGAATAAGCAAAGGTCAAAAGCGCATTTTGTACAGCTTCGGTGGAAGTCAAATATGGACGTTTTGCAGTTGTCACAGTACA
>contig248
ATACCTCACGAAGAGCATCAGCATAAGAACTCATATCTGTGAGTATCACAAGAACATGCTTGCCACATTCATAAGCCAAATATTCAGCAGTAGTAAGAGCAATACGAGGAGTGATAATACGCTCAATTGTAGGATCATTTGCCTG
>contig249
TACTTGCTGGATATATCAGGAAGTTCCATCAACCCTAGTGAGAGAACCTATCCAGAAGAGATGATACAGACAGGAATATCTACAATCGACGTCATGAATTCTATTGCTAGAGGTCAAAAAATCCCCCTATTCTCAGCTGCTGGTCTCCCCCATAATGAAATTGCTGCACAGATATGTCGCCAAGCTGGCTTAGTCAAGCGACTAGAGAAGTCTGAAAACCTTCTTGAGGT
>contig250
ATTTTGGCAGTGGGATGATAAGGATATTGAATTGCAGGCAGATGTGGACCGCTTTGTGGAAGATGGATCTCTCGAGGAAAATGTAGAGTCTTTTTTATCCCAAGATGATACAGACCCTAGAGATCCAGTTGGCCGTATGGATGTAAGCAAAGGT
>contig251
TTTGCAGAAATTGTAGAGATAAGTATACATTATAACAGTTGGTTCTGCAACTCCTAAAATCAACAAAGGTTGGCCACCAAAAATTGAGTGGATAATTCCACAAATGGCTGTAGATGCCAAAGTTTCCACTATGCTCAAGCTTCCATCTGTTTCCCCACTAAGTTGCTCTCCAAATGCAATAACAGGAAGAGCAGAAACAAAGAATATGTAGAATGTTGGAGCCAAGATGTTGTCATTAAAATTAATCAAATAAAATATATATATATGAATCAATGACCTTCAGTGACACAAAACTAAGTTTAGAAAGTTGAAGAAAATATAAGGGAAAAATGTTATGCAACTCAACCAAAAACAGAACAATTAGAAGCACAATAGAAACTAAAATGTTTGAAGATAGGGAGAAAGGAATAATGAAGCGATGTGGCACTAGTTTAAGCAAATAAAAAACAAAGGCAGTTATGAATTTCATTAATTTTCAATACCAGGGTCAACACCAATTGAGTCAGTATGCCTTCAAATCACAAATCCCACATAAGCAAAGTTAGTATTCAAATTGTGTTTTAAATCGAATACCTAAGGATAAACAACTTATGCTTAAAAAGTATACAAAAATGAAAACATCCTACCACAAGGATGTCTCTGC
>contig252
CATCCATGGGCAGTGTGCAATTATAATGTTTGATGTTACTGCCCGGCTAACATACAAGAATGTACCTACCTGGCATCGTGATCTTTGCCGGGTTTGTGAAAACATCCCAATTG
>contig253
TAACCAACTATTGGGGTGGAAGTTCATCCATTGGATTTCTTCACAAACTGTGGAAAGATTCGTTTCTACTGCTGGGATACTGCTGGACAAGAGAAGTTTGGTGGTCTCAGAGATGGATATTAGCAAGTCTCTTCATTTCTTTTAATATTATTGGTTCCTGTTTATTGTGCTTTCAAATTTGTGTTTTGTGTGATCTTTTGGTTATTTATTTATTCAATTTCATTTACATATGCCTAACCTGCATGATCATCTTCAATCATCTAATGCTGTGAGTATTAAGGTTGTTCTCGGTCATCATGATCTGTCTCTATTCAGGATACACATGTATCCTGTGAAGATTTGAAACATGATAT
>contig254
CCTCCCACAAACTCAAAATATGCCCATAACACACTTATTTTTCCTCTTCTTCTTTTCATCCGGATTCACAAACGGACTTTGATTGACTACACTTTTAACTCGCTTCCTTGGCTTATCTTTCATTCTCGTAATTATGTTTGACGTTGCTTTTGCTGAACTGTTCACATTAGGCTCACATGCGACTTAATCCCCAACATTCTCAACAGGGGTACTAACTCTCACTTCACCTGTTGACAAATAGTATGTTATTAACAAGTCCAATTGCATACCATAAATATTTAGCATATGAAGTTGAGGGGAATCTATTACAAGCTCTTGATGGAGAAGCTCCAACAAATTCATGATCGGATTCATGCATTGATTGAAGTTTACACAATTCTTCTTTCAACAATTTTACCTCACCCTCAAAAGTCGAAATCTTCTATTGGGACTGCCTATTCTCCGCCACCAATCATTGATAATCAACATAACGTACAATTTGATTTTCTTGTTCATGCAATGCTTCATTTACCATGTCAAATTTAAGTTTTTCATTTGTGGC
>contig255
TTTCTGGTTGGATCACTTTTCTTTAAAAGGTATTCTTTGGGTTCGTCTGAATGGGGCTTGCCAACACATTCCGACTAAACCTTCTCCACTACTGTTATGTGGGAAGTGGCATTCTTTCCTTCTCATGGTCGCTCTCTGGGCTAAGATTTAGTGAACCTTTTGGGGGCTTGGCTTGGTCTTCTCTTATTCAAATGGAAAAAATCGAGTTTTGTGCTATCAAGAATAAGGAATAGCCTTTATTTTAGCTACATCAGTGGCAAGGATTGCCTCTGAAGCTGAGCATCATAATAGAAAACAAAAACCCCTTTTAAACTTTATTAACACAGTAGAATGCTCTCAACCAAAAAAACAAGACATCCACACAAATAAAGCAAAACTCCATCTTTCAAATAAAACAACTCTAGTTTCATATTTTAACTTTCAATCTGATAATATAAAGTTTGAAAAAGCTGTAAATATGAAGATAATGAGAAGATACATGCCTTTTCAGATACCGGTGAAGACAAAGACGGTGGTGTGCGGTGGAAGTTAGAAAGACGGTGATGCCTTCTTTTTCTTCTTCTCTTTCTTTTTATGTGTTTTTATCAGTATTAATCTCCGATTTTCTTTCATTTCTTTGAAATTTGATAAGGTATATTTATAGAGTTTTTTTATCTGTTTAGTTGCTTTCTTTGCCTGCCTTGGTCCCTCTCTATCAATTTCTTGTTTGATGTTTCATTTCCTTTGCTCATCATCTGCGTTTTTTTCTACACCTCTGATTCATTCATGGTTTTGACTTATTTGTTTTGATCTGTTCTGTTGCTGAGCTTTAATTTGTCCCTTAGTTTATTTTTAAACTCAAAATTTTGTCTTTTTGTTCAGCACAATGTGTACCAAGACTGATTTTAAAAATATTATTTTTTATGTTTATCAAAATAGTTACAGCAAAGGTCAATAACACTGCATCTGAAACAGAAAGGCACCAACAAAACAGAGCCAAACACTGCATCAGAAACATAGAGGCAACAACAGCAACAAAACAGAGCCAAAGGCTTAATTTGAAAAAGTTTGACCTAATTTTTATTGTAATTTAATTTGGTTTTATTTTTTGTTGCAATTTGAAATTGTAATTTGATTTAAATTTAGAATTGTAATTGTAAATTGATTTGGTATTAAAAAAATTATGAGCC
>contig256
CAACAAAAAGTTGCCAGAAATATGCCAGTCAATAGAAAATGGAAAACCAACACTGAGAAGACAACAAGAAGTGCATGGCCAGTACTATGGTCATACCTGAAAACCATGAGAAAAACACGACAATGTTAAAAGCTAGCAGATGACCAGAAGGTCTGATAGGTCCTCAATTTATAAATGTGACAATAAGAATTAATGAGAGATTAATCAACATATTTTATTGATGATAAAGGGAAATTGAGCAAAAGAAACAAGCCTTCCTTTTACTCCTGAGAGCTATGCTCACTCCAATAAGAGAGAATCTTCTCTCCACTAACAATTAACAGAATTTGTTACTCCCCTCCTTACCAACCTCTCTCCCCTATATACGTGACGGGGCCAACTCACCTTTCTTGGATTTTCTAACATACACTCTCCATACCTTAGGTGCACTATGTGTCCCACTAGACACGTCATCAATTCCTTCTTTGTCCCCATCAGAAATTTAATGGTAATAATTGACTTTTATTGATGATAGAATTTGATTACACAATGGATTCCCAAGACTCGAAACCTTCCAAAGAATTTGAGAGCTTTGTCTCTCCCTTCCAAATACCAGTTTTTTGTTTTCTGCCTACTCAATACAGGCTGTTAATAAAATAATAACTGCCAATACTACAGTAATTTAATTGTGAAATGTTAAAAATGTCCTCGTGTTTTTAATCATTATAAGGTTTTTTCAACTAGTTATTTTTTTACTTTACTGTCGGGTAATATTTTAAGCAG
>contig257
ATAGCTTAAGAGGTCATCAGCATTATTCCATTGATTTAAATCAGTATTTTTCTTGCCACTCACAATTTCCAAAACTAAGACACCGAAACTGAACACATCTGACTTAACAGAGAACTGTCCGCGCATTGCATATTCTGGAGACATGTAGCCGCTGAAAAACAATATTGTAATCCACACATTCAAGAAAGAATGTAAACATTTTCATAAAGAATATACTCTTTTTTAACACATAATTTAAAGTGGCTTGTAAATTAACATGTAAGCTCTCATAAATGCAAGAAAAGCCTTAAACTTACTAAGTCCCCACTATCCTTCCTGTATTTACTTGAGTTTGATCTGCTTGGAAAATTTTTGCCATCCCAAAATCTGAAATCTTTGGATTCATATTTTCATCTAATAGAACATTGCTAGCTTTGAGATCACGATGAATAATTCTAAGTTGAGAGTCTTCATGGAGATAAAGAATCCCTCGAGCAATGCCAACTATAATCTTGTAACGTCTTGACCAGTCTAACTCCCTTTGCATTGCAGGATCTACAAATATTATGCAAAAATTAAAGATGAAGATTAGCAACAGTAGGTAGGTACACTAAAACTTCCATTTATTACAAAGCTATTAACCCCTCCAAAGTGACTGTACTTTTATAAGGAAAATGGTAACAGCGTGTCTTGATATATAAAAAG
>contig258
GCTCAAACGGATATAAATTGTAAAACAGAGAACATTCTCCAGATGGAGTTAATCATTCTCCATTTTCAGAACATTTTGTTTTCTTCTCTCTTTTTCTCAATTTCAATTCCCCTCAATTATACAACTTGTTCTCACAGGGTGTTCTTCCACGCAAGAAAGATGGTGGTTGTCGAGGTAACGACAAGGTAACTGAATAACTGTTGAGCATAAGTGCAATAGTTTCCATAAAAGGCCTGTCATTTGGATTTTCTTGAACACACAACAAACCCATATGGATGCATCTGATGACTTCATTTCTTGAACAAGAACCTCGTAGTGTTGGATCCAATAATTCTAAAGGTGTTTGCTCTGACCATTTTTTCCAAGC
>contig259
TCGACGAAGAACTCTGAATGAATGCATTATACTTGTACTTCTTCCTTGCCCTCTTAAGCAGGAATAAGCATCCAATAATGAAAAGTACCACAGCAACAACAATTGGAACAACAACCGCAATAACAATAGAAACTTTGCTTTTTCCTG
>contig260
GATTCTCAATCATAAATTCTAACACCAAGATAATCCATTAATATATGCCGACATCATTAGTCTTGTTTCTTTTTGCTGACCATACTTGACACCCCACAACTATTTGATAAAATGTCTACGTAAAATATGCACACACATTTTGCTTAATGCCTTTTCTTTTTCTATTTCCGATGTTCTTAATTTATGGTAGATTTACTTAGAGCCCAGGAATATAATTATCCGTATTCAAACGTTCTTTGAAGATGTAAATATACTCTAGTAAGTATACTTTATAACTTAACATTGTTTTCAAACTCTTGAATGATTTATTCAAATTGTATTTCATATGGTTCAAGTATGTGGTCTATAATCATTATGTAACAGTAGAATGTAGATAATAATATTGATACAGCAAAAACTGTTTTCACCCATGCCTTAACGAGGAAAGAATGTAGTCATAGTGATTCCATTGGTGGAATCACTGGTATTGCCCAATTCCTTGCTGAGGGTTGTGTTTTCTTCAATTCTACTACGCCTAAAATATGGCGGTTCAAGAGGTGGTGGCAGGTTGATTGAAGGGCTGTTGAGGTAGAATGCAATTGATGCCATTGTAGGTCTCTCAGCTGGATCTTCTTGAACACATAACAAGCCAATGTGGACGTACTTGATTACTTCTTCATGGGAATAAGTTCCTTCTATATTAGGATCCAATAGTTCAAGAGGCGTTTGCTCTGCCCATTTTATCCAAGCCGTAAAATATTAATTTGTTAATGAAGAAAATCATTCTTTCAACTATATAAACAGAAGTCTAAGAAATTTTGTACTCACATATCTTCGGATGTCATCAACGCACTCTGAGTCAGCAGAACAACCTTTCCTCTTTCCACTAATAATCTCTAGAACCATAATTCCAAAACTAAACACATCGGATTTCACAGAAAAGTATCCATGCATTGCATATTCTGGAGAAATATAACCACTGTATATGAAAAAGGAGAAATTTTGTTTAGTGATCATCAATGACAAATTGACAACGATTGCTTGGTAAAACAAGGCATGTGAAAAAGCAAATGAAGTTGAGCAAAAATAATAAACTTACTACGTCCCTACAATCCTGCAAGTACTTTCTTCATTTTGATCTCCAGACACGATTCTAGCCATGCCAAAATCTGATATTTTTGGGTTCATATTACTATCTA
>contig261
ACCGTTGTCCAAACCAACTCTGCCGACATCAGTAACTTGTTGATAATAAACTTTCTGCCAGGCTGACATATCACATTTGAGTATGACCTGAGATTTCCCAGGAAGAAACTTTTCCACCTCAGCCTTTTTCCTTCTTAATATGAAGGGCCTTATTAC
>contig262
AAAAAGTGAAGAAAAGAAAAGAATCAAGTGAACAATTACATGAACAGACCGGCAAGGATAAATTGTCAAATGATGATTCTGATGATGAAATATTCTCTATCCTCAAGAAA
>contig263
ATCTTTCTAGATTGAAAAAAAGGATTCTCATATATTTTCTTATGAGCGAGTGTTCGTTGCACTTGTAAAAGTGTTTCATCGCAGCCGTTTTTGTGATTTTCTTGACTATGTTAAAATGGAGAATAACAGTAACGGAGATTACCGATTACTGTTTTGTCGCGGCCTTTTTCTCGGTCGCAATCCTTTTTTAAAACCTTGACCATCTTGTTGTACTCATAAATTGGAATCTGAATTAGGGATTGTTGGAATTTGTTCAGAGAAGATGAAGCAAGTAGTAGGAATGGTGGTTTCCAATAAAATGCAGAAATCGGTTGTGGTAGCAGTTGATAGATTATTCCACCACAAAGTGTTCAACCGATATGTCAAGCGTACCTCTAAGTTTATGGCTCACGACGAGAACAATCTTTGTAACATCGGTGACCGAGT
>contig264
CGAGTTCGGCTGGATTCTTCTAGGCCTTTGAGCAAGCGTAAACATTGGACGGTTGCTGAAATTCTCAAGAAAGCACGCATATATGTTCCACCCTCTGCACCGGTATCTCAAAAAGTGAGCTCCAGCTCTGTATCACCTACAACTACATCATGAATTGGCTCAAGGTATTATCGAGTTTATGTTGGCTGCAATTGGAAATGAAGTTTAGTTTAGTCAATTGATTTTTCCAACTTTATGATTTTACATGGCATGAGGCCCACTTTAGAGCAC
>contig265
GCGCAACTTCTTGGTGCGTTCGAGTCTTAATACCTCTTGAGTTTCATTGCTGTTCTTCACACGTCATGTCATGAATTATTTATGTAATTTTGTTGGTTGTAAGAATTTGAAATTTTGCATATGTGATTTTCCCTCTTTAGTCTTGTAGAAGAGAGGCAACAATGACTTAAAAGCTAAGGAAAAGATTGTCAAAGAATTCCTACATTATTAGGTTTAATAACAAACAAGAGAAGGATTGTTTTTGATTAATCTATTCGTGAGTTGGCTGGTATTGTTCTTGAGATTTGTTCTTCCAGATGGTTTGTTTCTATATGGTTCCTTTATCAGGGAAACTTATTTTTATGTTCTGCATCCATAATTAGGGATTGTTAGGGTATGCTTATTGATATGATGAAGACCTCGATAATCTGACGCTTCTCTGACAATTCTTTCGGTATTATTTCTTTACTAATCATGGAGGTTAATAATATGGAGATTAATAATGTGTTGCAGTGTTCAACTACTTGTGTTTATCCCTTCCATGTTCGATGGTTTTGCTTATTGAAAGACTGGATCTAAACATTAAGAATGCTTTACAATTATGAGTCTAATTTCTTCTCTATTATTACTTTTTGGCTATGGTTTCAACTTTCAACACAAGACACACATTGATTTAACCTGCATTTCTGCAGCTGTCTATCAAAATAATAAAGTCAATTCATAGCTTTGAGCCATTGCTACCACCTCGAGTTTGTTTTGCTGATCTCTATGTTTTCATATTATTGAGTTTTATATGTTTGAATTTTTTGATTAGATGTTTGTTTGTAGTTTTTTGATCTCTATGCCATTGCTACAAGTGTGTAGTTTTATGGATTTGTAATTTCTTCTTCAGTGTTGTAGGGAAGGTAATCGTTAGAATATAGAGTCCTTTTGATTGAATGCATGAAAATAGATAAATTTTACAAGAAAAATATGTTTATGTTAAAAAAATATTAACAAAAAATAATTATTAGTTGTGACAAAGTTTCAAAACTCAAATTATATAAAATCTATAGGATAACTGTGGTTAGGGTGGCTTGATATCTGTTAATTTTAATTGATTCATGTGGTGTATGTTGTAATTTTGGATTCTATACAATATTATATATTTTATTTATTCATTATAATGTTTGATCTTAATGTTTCATTTCAAGCTCTTGGTGGCACGTGGAAGCTATGGTGGAGATAATCCAGGATTAGTTGTTCTTTTTGTTCAATAAGATCTTTTTGTTCAATATCTCTTTTTGTTCAATATCTCTTTTTGTTCAATGTCTCTGTTCAGATTATGGATTACGTGTTTTCAATCTTTCTATTATTATTCCTTTTAGTGGTTTCTTCTTGGATGTGGCAAGTGTAGAGCGTTTTAATTGTTAACCTGTTGATCTGCAGTGTAGTGTAACATCCTTCATAATGGTCAGCAGCCACTGCCTCAAATTCTTTTCATTTTCA
>contig266
GCTACCACTTCAGTTGCCCCTTCGAGTGAAGTGATATCAGCTCATCTTCAACCATCTAGGCGTAAAAATCGATCATAAACATTGGAATTACTTTAATGAAGTGTACAAATGTCATTATTGTGGAAACCTGATTAAATTCAAGGATGAAACAAGTACTATGACTATGCATTTGAAAAGATGTAAGTACCATACTGATTAATCAAGAACGCAAAAGACATCTCTATCAACAAAGCTTATAGTAAGGGGGAATTATATGTTCGTCTCTTCACCTCATTCAATGTTTGACCAAGATGCATGTCGATTGGAGCTTGTGAAAATGCTTGTGGATGCAAAGTTTCTGTAACATCCCGC
>contig267
TAGCCCCATTATCAGTGTCAAATGAGTCCTCTATATGCTCTGATACACCACTCACTTCTTCAGAAACATCATCATTCTTGGTCAGTCCCGTGTCCTCAGTCTCGACTAGACTCATCTTTGACAAGGTCTTTCCCAACAATCTCACGGACCTCCTGGTGCTATATGCTGCTTTCTGCACTGAAGTGCCATCAGGGATCTCATTTTTGTTGCAAACCGAACGGCCAGCACCTCTAGCCCTACTCCTAGGAGCTACAGCAGGAGTTTTAGCCACATCCACTGGCTTTCCTTGGACCTCACTCTTACCATCATCACTATTGTCATCCAGCCCAGTCACTTCCTTCTTTCTGTGAGTAGAAACTACAGGGACCCTTCTCCTGCTACTTGGCACAACAGCAGGAGTGACTGGAACATTAGCATCTTTGTTCTCTTGCTCAACATCTCCTGCAGCAACTCCTACTCTTGCTCCACGGTTGACTGTTTTCCTTTGAGTTGTAGTTCTAGAAGCTGTACGAGGTTGAACAGCTGGGGTACCAAAATCACCTTCACTTGGATTCAAAATCTCATCCAATCCTTCAAC
>contig268
CTTACCTTTGAATTGGTTACTGACTTAGAGCTATGTAATTAATTTGGATATTTTTGTAGGAGTGCTACAATGGTTAAACATAAGAAAATTGATTCATTTTTCAAGAGGAAAACTTTAGTTCTGATTCAATTATCGATGATTTCGAGACATTTGAAAGAAAGATTGACAGAACTTTAACTTGATGTACATGTCTCCTTTTAAAATATTATATTTTTATTTTGTGGTGATGTTATGTTATTTTGAATCTTTGATGAAATTATAAATGACTTTTATTGAATTTCAATTATAATATTTGTTAGTACTTGACACTCCCCTCCATAGTTTCAGCAAGATCCGCCATTGATCACATAACCATCGCTCAATGGCTTTGCGAGGAGTTTGGCAACTTCAGAAGCTCATTGTTAGCTACAGCGATTGGGGTGGAAGTAGCAGAGGTATTAGG
>contig269
CATGTAACGCAAATGATCCTTCGCCACGTCACTTTCTGAGAGATTGTGAGTTTCAAGCTGAGATGATTCCATTCTCTCCTGCATTTTTCTTAGTTCTTTGGGTGTGTGAACCCCAACACTGTAAAGGACAAC
>contig270
ACCAATTGACAAAACCGTTTGAAACTACCAGGCTCCTCTGGAAGGACAGTTAACATCAGAGCTTCTTGTTTACGACCAACATTAGCAAGTTCAGTTACTATCCTAAGTTTATCAAAATTCATGTTTGCTCCAGAGGTTATCGCTACAACATTTTCCCCCTTGATCCCATAATACTTGCAGTATGCCTCAGCTCCAGCAAGAGCAAGAGCGCCTGCTGGTTCTAATATGCTCCTTTTTTCCTCAAACATGTCCT
>contig271
CCTTTATCGATGCACAAATTGCATCACGGCTTACAAGAACAACACCATCTACCAACCCCTTGCACAAGCGAAAAGTTTCTTCACCAACCTCTTTAACAGCCACACCATCTGCAAATCCTCCAACCTGGTCCAAAAATCACTCTATGACCATGATGAAGTGACAAAGCCATAGCATTCGCATCAGAAGGTTCGACTCCAATAATCTTCACCTGTGTACATTTAAAATATGTCAATAGTCAGTTAATC
>contig272
AAAATTTAAAACCATTTCTCTAAATGTCAAATATTAAAATGCACGTAGTCACATGACACAATCATGAAATAACTGTATAGCAGATTTAACTATAAAAAGTTGCATATAGATGATATAATACCCAAAGAAGTAGAGAAAATCTCTATCAAGAGAATGACCACAACTCAATTTTCTGCTAGATGAGTAGTGAGAAAGGCTAAGCTCCAAATATTTTCCAAACGATAGACTACGAGCAGTGGTGGATATCAACACTCTCTTTGTAGAACAAGACTTGCATTTCCCACAGCGGCTCCACATCCAAATTTTCCGTTCAGCCTCCCCAGCCAAAAGAATTCCTGGCGGCAATTGTTTCACTTGTATAGTAAGTTGTTTATTGTGATGAGCATAATAATAAAGGTGAGCTTCCCGCAATTCTTGACAGGTGTCACAAGTTCTTGTCTGTATACATAGCAGTACAATCAGTTAGAACATATTCAATCTC
>contig273
GTGAATATGATTACCATTAGTCAAGTAGAATAAGCAAAGAATTAAGGAGGGAAAAAGAAGGAAGACACAAGCCTGATTGAGAAGGTTATCCTGCAGAAACTTTCCAAGTGGGATGTCGAAATTCTTGTAGAACATAATATGGGAAAAATGACTTTGTTGGCATACAGTTCCTCTTAAGGCGTTACGGCTAGACATCAAGACCAAAATACTCTGAGAATCCAACACTGCATTGATATCATCTTTACTTTGGAGTTCTTTTCCATCATTATCAACTTTACTTATATCACCATTGGAATCCAAGTACACGGGGGAAGACAGGGTTTGTCCCTCGTTAAGCAACTTTACTTCATCAGAATTATTTTTATCTTCAATCTTAGTATTTTCATCTGCCTCCGGAGAGTCTATAATAGAAACAGAATTGTTGACCTGAACATTAAGTTTCCTTCCATTGAAGCCAAAGTATGTCGATAGAGACTGGTAAGGAGCAGACAGCTGGAAACTGTCCCCCATAACCTTTTTCAGAGAAGATGAAATTGCTGAGAATCCAGAAAAGACAGCTGGATTATATGGCTCATAAGAAAATGGTGAAAACTCTTCAGTTTCTACGGTTAAATCATTGGTACTTTTATCATGAAGTCCATTGTATATGGGAATATCAGTACTAACTATTCCATTTTCATCAGAACGCTCAACAGACGGAACACTTGAATAAATAGAAGCTGAATCGCTGGATTCTTTATTGAGTGGCAAGATATCTGCCACATTAACTGGAGGAATAGTAGAGAACATCGCTTTCTGATCAACAAGAAAAGAGGTTTCGTAGGATTAAGTTATATGCCATGATAACTGCACACCGCCATGACACATTTGATCCTCTTCAGTTCATCGCTGTGTGTTCCTTTCAGCAAAATCGTACAATTGCAGGAATTGAAGAGGTTAATAGCATCCAAAACTCAAGACAAATAATCATTCTCTGAAAGAAAGACGATAGACTAACTTCATATTCGTAGGGTGAAAGATAATGGTGACAAAAATAAATAATACTTGACATCACCAACAGAAGCACAGGGTAGAGAAAAAATGTCCTGAAGTTAAACTTGTTGAAAATTTCCATGTACCAAAGTCGGAGCCAGTACTCCTCTCAGTCCCCGAAAATTAACAATAAAGGGATACATTGAAGCATCAATTCATTGGAAAATGAGAACATCTCAAACATGCTACATAGTATACAACAACCATATTCAGTTATTTGCTTTC
>contig274
CTAAACCATCTATTAATTNTAAAAATCTGAAAACTATAAATCAAAGACTGAGATCCTACGTACAATTTTTCTCTTTCCCTTAGCTTTATCACCATCAGCATTTCTATTATTGTTCCTTGATTCCCCAGAGCCAGAGTTCTTTTCAGCATCATCTGATTCATCAACATCCATTTGATCAATAGCTCCAACAACCTAAGTTCACAAGAGCCAAAACACCCCCGTCATCAGATTACCATATCCATTCTCAAATGAGTACACCATCCATAATTTTTAAAGATTCTGATCTAGCAAACTATAAATTATAAATGAGTTTACGACGGG
>contig275
TGCCTGCTGCTGCTGATGTTGATGAGTTTGAAAAATGGCAAAAGGAAATTCAGGAGGCAGAGGCACAAGTGGAAAGTTCAGACTTTGGGTCGTTTTCTGGTGATGTTGGTGGTGGTGGTGTAGTAGAAGATCCAGAGAGACCTTCCACACCGCCTGATGGTGAAGAAGAATTTACCGATGATGACGGGACTAAATATAAATGGGATAGGAATATTAGAGCTTGGGTTCCCCAGG
>contig276
TCGCAACTCCCAACAATATATAAAGTATACGCTAAATATAAAAAAACTAAGCTACTCAGTAACCCAGATTCCTACGCGGAACGAATAAGATACCCAATAGGGACATTTTGGCAGCAGGCCTATTCATTGCAGTAAAACTTCAGATGCAGAAAAAGTTTGTATATTCAAAAACAAACCCTAACATCCACTCATTTCTTTCCCAGACCTTTGAGTGTCACAAGTATCGAATGTTTTAGCACTATCAAACTCAAACCTTCCATATCCCATTATATATAATTCCCCCTCAAAACACCAACTTGAAATTTTCTAAATACAATTAATTATGTAAAGGAGAAAAACAAACTAAATTATTCATAAATATATACTACTTAAAAGACTCCCACAGCCATCTTTTATTTATCCAAAACACAAACAAAAGAGAGAGAAAAAATAGTTCATAATCCATATACATCAAATAATACTAAGAAAC
>contig277
CGGCGCTTTCTCTCTCTTATTTTTCCATCATACGTGGTTTTTGATTCGGCATTGCAAATTACACACCAATCGCTCAAAACCTTCAAAGATTCTCTCTCTCTAAAATACTCCATTTTTTTCTTCATCTGGTTGTGGTGTAGGGACTGTGTTTTTTTCCCCTCATTA
>contig278
AAATGCCGCCGGCAGCACCACTTTTTTCAGTGTTTCAATTTTTGGCTTCATACAGTCATTTGTCACCATCAACTCCGGCTGCCTTTCTAGCAACCAGCCACGACGCTACAACTTCCCTCAAAAGCACCGCTTTCCCTGTGTGTTTTTTTCAATGACTTTTCTTTTGTTCTTGATATGTCCATTCATCAATCACCTGTTTGAAGTTAGTGAATGCAGCGTCATCTTCAACGGTAAAAGAGATGCCAACAGATGATTTCATATGCTGCAACAAATCCTGCTTGGCAGCAAGAAGCTCATGGCACTGCTCTTTCAAGGTTTAGGTCACACCAACTGTAGCAAGCAAGCCAATCTCAGAAGCACCTAATATTTCTCCAGATGTTAAGACCACTGCATCTTTCTCAATATCAATTCCCTGTCAATGAATACTTTTGGATGAATGAACCACAAAATCATAGATCACC
>contig279
AAAAAATAACCGATCCAACCGAACTCGGTGAATACCGTCTCCGAAAGCGAAAGGAATTCGAAGACTTAATCCGCCGAGTTCGCTGGAACGTTAGCGTATGGATTAAATACGCACAGTGGGAAGAATCACAAAAGGATTTCAAACGTGCGCGTTCCGTTTGGGAAAGAGCTTTAGAAGTTGATTACAAGAATCACACGCTATGGTTGAAATACGCGGAGGTGGAGATGAAGAACAAGTTCGTGAACCATGCCAGGAACGTTTGGGATCGTGCTGTTACGCTTTTGCCGCGAGTGGATCAGTTATGGTACAAGTATATTCACATGGAGGAGATGCTCGGAAATGTCGCCGGAGCGAGACAGGTTTTCGAGAGGTGGATGAAATGGATGCCGGATCAGCAAGGATGGCTCTCTTACATTAAATTTGAACTTAGGTACAATGAAATTGAACGAGCTAGGGGGATTTTCGAGCGATTTGTTCAGTCTCACCCTAGGGTTGGGGCTTGGATACGTTATGCCAAATTCGAAATGAAGAATGGTGAGGTTCCTAAGGCGAGGAATGTTTATGAAAGAGCGGTGGAGAAGCTTGCAGACGACGAAGAAGCTGAAAAGCTTTTCGTGGCATTTGCTGAGTTCGAGGAAAGGTGCAAGGAGGCGGAGCGGGCAAGGTGTATATATAAATTTGCACTTGATCATATTCCTAAGGGAAGGGCGGAAGACTTGTATCGCAAGTTTGTGGCATTTGAAAAACAGTATGGTGATAGGGAAGGGATTGAGGATGCTATTGTTGGGAAGAGAAGGTTTCAGTATGAAGATGAAGTGAGGAAAAATCCCTTGAATTATGATTCTTGGTTTGACTATATAAGATTGGAAGAAAGTGTGGGAAATAAGGAAAGAACTAGGGAGGTTTATGAGAGAGCTATAGCTAATGTTCCTCCAGCTGAGGAGAAGCGATATTGGCAGCGATATATTTATTTGTGGTATGTTTGATTTTGAATAATGTTTTTTCTATTTGGCTGTTTATTTATTCAGTGATTTTTCATTTTCTCCTGTGTTTATTGATCTGTGTGTAACTTAGGATTAATTATGCACTCTATGAAGAGCTTGATGCTGGCGATATGGAGCGAACAAGAGATGTGTACAG
>contig280
TCTATCTCTATATACTTCTTAAATTATCTTATCTGTAGGAGCCTTTCCAATTGCATTTCCTAATATTAGACGAGCACCCTTAAGATTCAGCTGACGTATTTCAAACTGAGCTGCTAGAAGCCATACCTTAGCAAATGAGAACTTTTGGTGCGGTATCTGGTTCAGACACTCCCT
>contig281
GTAAGATGTAACCCGGTTTAAATTGTAGTAATAAATAAATAAACATATGTACACTCAATAATTGAATTTGGAACTAACCTTGCACATTGCCTTAATCAATTGTGAGGAAAATCATAATTTACAAGTTACAACCATGACTTCCAATTCACAATGCTGAGAAAGCAGATTTTCCTCAAATGCAGTTCTCCGTTACAAACTTTAAAAGCTCAAAATTGACTTAGCTGCTGAAGCTACAGTTTTTGCTAGTTAGACAAGAATGGAATCATGCCATGCTAGAAACATGAGAGCAACAAGATACTGTTAATCATCACCAGAAGATAGTTTTTGCTTCTTCCATTTGTAAGCAGCTTCCAAGATCTTGAAATTGGTTGTCTGAGTTTCCTCAGGAAATAGATAGTCAATAAATTCTTCAATTCTAGAAGAACCA
>contig282
TCACCTTCCTATTCCTACTTTATGTACTATAATCAAAGTTCAGATTAATGTCTGATGAACAGTCATCTCATACGCCAATTATACCTAGTTCAGTTTGTTTTTCTTCAAAATGACACCTTCCTACTTTCTTGTGTCTAAACAACTTTTTATCCGATTTGGCTCCTTCGTCTTCTTCAAGAGAGAATAATGGAATGTTTATGTTTTATACTCATCAATAAAATTCCTAGTTGACCTTGTTCCCTCCAACATTTTTTTATCTTAATAAACATCCACATGATTATGTGTATACTTACAGCAGTATCTAAAATTTGATGTTGAAGGATGGGCTGAGGATTACATACTTCTGGATTAAGGAACAGCTTGAGAAGGAGAAGGCTCAAGGTATTGATACATCGGTATATGGATCATCAAAAGTGGTGCAAACCCAAGCTCCAGTGCAGTTAGGCTCGCTTCGGGCAGCAGACGGTAAAGAGGGAAAATGGTTAATTCGCGGCAGTAGCAGTCGAGTAAACGTTTCAGGCAAAGAGTTGTTGGTTTTACATTGCAGCTTATTAGAGGTCCGTGGTCATTGTTAGTAGCTGTTTGCAGGTTGTTTATGCATACAACATAATCCTTCATGTTCAATGTATTTATTTCATTTCATATCACCTTTTTTAAGGCACTTATCGGTGCTTGAGGTGGTTACTGCACTATTTTTTATCATTTGTTTTTTAGTTTCAATCTTTGATTAATAAGCATGCAATTGTTTTCTTCCTTGTGACTTGTGAAGTTCAATGTAATTGCTATTCATATTATTTCTGAATGTTTAATTATACCTTGTAATTTGTGATGGTCTTGCAAAATGGATCAAGTGCAGCTAGAGCCTTCATACATTTATGCTTTCTATCCGTGAGTAGCACTCTTGAGATACATGACTTGAATTTACTTACATTCATATGATGGAATGAGAGTTTACTGTTTACCTGCATATGTTATCTGGTGAGATAGATTGCAGAACTTCAATTCAGAGGATAATGTATTTGGGCAGCTGCAATGGAAAATTTGGGAAAATCAGTGCTTTTTCCTCATAATTTTATTAATAGTGTTA
>contig283
TTCTGTTAACTTCACCTGATACTATACTTGCCAATCTTACACCTGCCCTTGTTGCCGAGGCAAATATGTTGCGGGAGAGGTATGCACATCGTTACAGTCGTACCCTCTTTGGTATGTATCCAAGAAGTCGTAGAGGTGAGACTTCAAGACGCAGTGAAGGTATTGGTTCTGGCCTTGATGCTGTAAGGGGAACTATTTCTTCACGCCGGTCCAGCGGAGCTAAGGTTGTTGAAGCTGATGGAGAACCACTAGTTGACACGGAAGCTTTGCATGCCATGATTCGGTTATTTCGCATAGTGCAG
>contig284
CTAAACGATCATATTAAATATAAAACTAAAATAAATTATTATTTTAGATGATCATATTATCGTTATTTATTTATTTATGACTTCACATGATCATATTATTTATTACAACTCATTATAATTTATTCTGCAGTGGCTTTTTTGTTGTCCATATCCTGTAAAAGACGTGTCTGTCAAAGAAATAAAAGATCAATTAGATATAAAATGAAGTGTGCTAGAAGTAATAAGAGTAAAATCACGTTCAAAGTTGCACAAAAAACTAGTTCAAATTATAATTTAAAGTAACAAAATTAATCTGGCAAGTTACCTTTTAACGGCATGAACATTCATAAGAAGTGCACCTCTTAAAATAAGGTCGTTCGCATTTTGGACAATCACCATCAATATAACATTCACGATCGTCTATATAATGTAAACCTCAAAGTAATATTAATGAAAGTGGAGAAATCTTGTGTAAAAAATTGGGTTTGTATAATATAGATATCTCAAAAGGGTTTTAATAGTAGACCTTTACCATTTTCATAAAAAATAAATTTTATAATAATAAAAAATAAGAAAGAGAGATGTAATATTTTATTAAAATTTACTAAAAATAATAAGTGTTCATCTTTGGTATTTTTTAGAGGTCCACATTATTTGAATCCTACAAAATAAAGAATAAGACGATGTTTACTTTGGAAAAATATTTTCTATTTTTAAATTTTAAAAAAGTGTGTTAATTTTACTTTGAATAAGGAGTTGAAAGCCTTTTGAACCGAATAATTATCTATATTTTTTAAAACAATAAAAATGTCAAAAAAATATCTATAAAAAATATATCATCATTAATTAGTATTTTATTTTCTCTCTGTTATAATTGTTCAATTCAATAATCTTTTATTAAAATAAAATAAACATACATTTAAAAAGTAAAAATACAAAATATTTTTATAAAGTGAATTATGAAACCTAAAATTTGAGAAGGATGAGGAAAATAACTTACGTATGCTTTCGATTACACCATAAAGTAGGAAAAGATACACGATTATAACATAAACAATTTTGAGAATTGCACCCATGTTTCTTTTACTTTTAAGTAACAAATAGAAAAATGTTTGATCACTTTATTGTTTTTAGTCATTTATAGGTTGGCAAG
>contig285
GCAAGATTGAAAAGAATAGAAGTGATAAAGGAGGATTTGGTCCGTTAAAGTCAATGGGATCTGGAAAAATTGAAAATAACTTCAGTGATTTGAGCATATCTAGCAGTGGAACTGGTTTTGGAAGTGGCTCTGGTTTTGGATTAAGTACCGATGTTGATTCCTTTTCTACCAAGCCTAAAGGT
>contig286
TTCAGGTCCAGACTGGTGATAATCAAGCCATCTCTTTCAAGACACACCCTAACATGAATAAAGAGTTATTTGCCAATGAATATAAACTAGGTCTGAAGGATCTCAATAGGCCTTTCCCTACCGGGCAAGCCAGTGATGCTGCAGGTGTTTGCCTTTTAAAGTGGAGAATGCAAAGCACCGATGAGTCAATGGTGCCACTGACAAGTCAGTTAATATCTATCATTGAGGTGGCCAACTACTTGATGTTCATGCATTAAGAACTTACATTGTTTCGGAAATGGTGCCACTGACAATCAACTGTTGGCCCTCTTCTTCTGGAAATGAAACTTATGTCAACATTGAATATGAAGCTTCATCAATGTTTGATCTGCAGAATGTTGTGATCTCAGTACCTCTTCCAGCACTTCGAGAAGCACCATCTGTTAGTCAGATTGATGGAGAATGGAGGTATGA
>contig287
CTTGAATCTGCTTCAAGGAGAGAGGCGTGCTTCAAAGAGAGAAAAGCAAGGCCAGTGCATCTGGGACAAATTGCCAAGATAAAGTAAGTCATGAAAATAAAAGACACCGTTAGAATAACCACCAACGGAAGAAGTCATCACTAATATAATTCATATGTGGAAAAAGGGACACCACCGAAATGATCGTCGGTGGGAATAAAAGCCACTATTATAATATATTAGTAAGAACTAAATTGCATGACAAACACCGAAGAAGAAGCAGCGCGACTCTAACGAAACAAAGTCGTGATCAATCAACGGAATAAGAAAATGCGTCCAAAACAGGAGAGATAACGGCTGTTTGAACAATGACACATATTTTCGTTGATCAAAATTGGAGAGTAAGGGCAGATCTGGAACCATCGAAGAGAGAATAATCGTGCACCAAGAAGAATCCTATCAGTTGAATTGCAAATCTTCCAAACCTGTCAGCTAAAAGCCCACTCATAAGGGGTGCAACAGCTGCCACGACAAAGGCTGGAGAGTTTCCTCCACCAAAAATATAATCCCACAGTCCACTTCCAACGGACACCACAATCTATGGGACCACTATTCCCAGAATCAGGACACCCATTC
>contig288
AAACCTTCTGCTTAGCAAATCCAGGATCAATAACATAGACTATACCATCAATTGTCAAGGAAGTTTCTGCTATGTTCGTTGATACCACAATCTTCCTTCCGGCGGGGCCTCCCTCTTTTACTGGAGGTGGAGCTGGCTCAAAAATCTTCTGCTGCATAGCTGGGGGAAGAGTAGAATACAATGGTACTGCTTTCACAGGGCCCACCTGATCCCCCAAATTTGCAACTTCTTTAGATATTTTGCGGCACGCATCTTCTATCTCTTCCTCTCCAGTGAGAAAAACAAGTATGTCTCCAGGAGGTTCACACATGTGAATCTGCACTACTGTCCTAATTGCAGCCTCCAAGTAATCCCTTTCTGGTTCCTGAGTATAAAAGATTTCCACAGGATGTAGCCTTCCAGGAACTTTCATAAGCGGGCTCCAAAAAAATAGCCCTGAAACTTTTCAGCTTCAAGTGTTGCACTCATAACAACCAACTTCAAGTCAGGTCTGTTTTTAAGAACTTCCTTTAGAAGGCCAAATAGCACATCAGTAGCCAAAGTCCTTTCATGTGCCTCATCAAGAATAATTACTTTGTATCGTTCCAAAAGTGGATCTGTCATTGCTTCTCTCAAAAGCATACCATCTGTTAGATACTTCAAAACAGTCCTTGCACTACTACAATCTTCAAATCTGATGCTATAACCAACCTCTTCACCAATACTCACATCCATCTCTTCGGCCACACGGCGAGAAACAGACATTGCAGCCACTCTACGAGGCTGAGTGCATGCAATCATCATCTTCTTGCGTTTATCAGCTGTCTCTAATTCAACAGCTTCCAAAACAAACCGAGGGATCTGTGTGGTTTTTCCACTACCAGTCTCACCAACGAGAATCAAAGTCTGGTCATCCCTCAAAACCTGCAAGAAATCCTCTTTCTGGTGCCAAACAGGTAGGGTTTTCCTCTTCTCCAAAATTTCATAGTATCTTTGAGAGTAAGCTTTACCGTTCCATCGGTTTATAAGGCTGTTACCAATTGAAACGCCGTAAGTTCTCACCATCTTAGCTGCAGAGTCGTCCACGACCTCGAATAAACTCACCTTCCTCTTCCTCTGTGTACCCATCAAAACCTAATGATCTTCAATTGTTAGGCACCGTTTCAGCGATATATGAATATACCTTTTCACAAATTCCACAATAATAATATATTAGGAACTGTGAGTGAAACGAAAC
>contig289
TCTTACACTATGTTGATTCAAGTTTTATGAATGCTTTACTATTAGGTCATTGCTTGAGCATTATGAGTTCTATTCTATGAACAATTGATAAGCTTTGTGATTTAACTTCTCAGGTAATGTAAAGCTTCTTTAAAACTAATAACTTGTGAGAAGTAATACAAAAATCTGGAGCCGATACTTCATAGTCGTGTACAAATTCTTTTACCATTTTATCTATAACCAAATAAATAAATAAACATATGATGCTTTTACGCTATATTTTGGTGGACACTTCACACTAACATTTCAAAAATTGAATAAATTTGTATTTCATCTTTAAATAAGATGTGTGTATATATATATATATACTTGACAAAAATCAAATGAACAAAGAATAATTAATTAAACATAGACTTGTGGATTCTCCATCAAGTAGGCTTCCACAACTTTGCATATTCCAATAGAGCTTTCTCTTCCTTCTTTTATTTCTTCCTCTTTGACTTCAAACTCCCCAATAGCATTGTATTTGCTAATCATTTTACAAAGACAACCTCCATCACTAATAGCTTCAAACTTAACCTCATAAGCAATTGACTCAAACTTGTCACCTAATGGATCTCCTTCAATCATAGTGTAATTGCAAACCAAGTTATCATTATCAATCATATCAATTCTGTTTTTCAAATATTTGAAAGGACTAGCTGCATAAATAAAAATGAAACATACAAGTAGGAAGTTATTCAACTAGAAAAGAAAAAATAATAATTTAACTCCCCTTGAAAGATATTTTTTTACTAATTATTAACTTTTTATATTAAATTAATTCATCTTTATAAAGATGAATTCGGCTTAATATAAAGAAACTTAATATAGTATTAAAAATTATTTATTTATTGGGTCACACATTATTTATATTCGCGCATTAAACTTAGTAATAGAATTTGGATTTTTCCTGATACTAACCTTTGGCAAAGTTAACTTGGTCGATGGTTCCAGGTTCTCCGTTTCCTTGAATTAAATTGACATCTTTTATAAATTGAGGTAAGAGTTTTGGAAGCAAATTGCTAGAGTCAGTAATTAAAGCCTTGAACATGCGTGATGGGGCAATAGGGGAAGAATAATCATGTGTGAAGGTTGTGACTCCCATGATCAGTGAGGTGTGTAAATAGATATTAAAGAAACTTCAGAAAATTAATCAAATTTGTGAATATTGTTGGATATATTCTAAGGGAGAGTTTTTTGGTCTTTTATAGTCAATATGTGATGTAGTTTTTTGGTCTTGAAGCATGGTGTGAATTAAATAAATGTAAAAAAATAAAACTTTCACCAAGTTTTGGACCAAAATTATGTTTGAGGGACCAAAATTGGGGAGAAATAAATGGGGGGACTACTTTCACGATTCAGCTAAAATATAGGAACTAAAACTGCAATTAAGCCTAAATTAAAAGGTTGTCTTGGTTTGTGTACTACAATAGG
>contig290
ATATCACAATGTATCTTGTGCAACACTACCCTAACTTGGCCACTATTTCTGATTCAAATGGAAGCATTATACTTAATGTTTTGTCAAAATTGCCATCACACTTTCAAAGTGGACACAATTTTTGCGGTTTGGAAAAGTTTCATTTACCACTGTA
>contig291
ACTAAATCTTTTAGTAACAAACCACTACATTCTATAGGATTCAGGTTTATTTAACATATGTAAACTAAAAGAATAGTGAGCAAACATTTGTTTCTTCTCAAGTGTCTTTTTATAAATTCCATTAAATACTTTTTTCAATTATAACTTAAACTATTTATCACGCAAAGAGAAATAGAATCAATGAGATACAGAATATTCAAAGCATCACTAGAAAAGACTAATAATTTTATCAAAAACTATAAAATTTATTGATTTTCTTAATTAGTCTAAAAAATCTCAACCATACACAAAAGCAACAGATGGAGCAATTTAATTACTTCATCTAGACATGAATGAATCATGATGCATTGATGTTCCACTTCTCTATTCTTTTGCATAAACCCTTCATTACTTTTGTTTTTATTTTCCTTATTTCATTTTCACAACTTCTAGTGTAAATGAATTATCTTATAAACCATTCTAAAATTCCACAAATTCTCAAAAGTCTCCTCTTTCAAATACTGCAGCAGCTCCCATACCAGAACCTGTAATGATGCACAATTCAATAATGTTAACAAGCAATGAAATGTATAACAGCATAAACTCTCACATTCAGGTTCTAATTATCTGTTTATTTTCCTCCTTAGGTATATATAGTCTACTTAAACAAAATAAAT
>contig292
GATTAATGGGTCGATTACAATTATTACACATAATTACATTAATATGTGTAATATTTAGAAAAGACTCAAAATATATCAACTTCACCTGTGGCGCCTAAAGGATGCCCAAGAGCGATCGCACCACCATTGACATTGACTTTACTTCGATCAAGACCCAATTTCTTGCATGAATAAACAAACTGTGATGCAAATGCCTACACACAAGAGCACCGAATTGTTTAATGATTAGCAAATTTGAAATTGAAAGTTGTTTGTTTATCAAGAAAACTGCTAAAACATTACCTCATTGATTTCGAACAAGTCAATGTTACCAAGTTCAAGACCAGCAGATTTCACTGCAGCTGGAATAGCAAAAGCTGGACCAACACCCATGACAGCAGGATCAACACCAACGGCGGCAAAACTCCTAAACATTGAATTCACTG
>contig293
ACAGCAGCCTGATCTTGCTCCTGCCTTGTGACACCATAACGCTCAGCAACGTTTTCAGAAGTGATTCCCATAGGAAGAAGACAGTCCCGGGCTTGTGCAAAGGTTTCCACCTTTA
>contig294
GGAAACCAGCATAAAATGCCGCCATTCTGCATTCCGTTGCTTTTTCTGACCCTGGTCCTAAAACTGTGCCAACAACAATGTCGCCCACTTCACTTGGTTCCACATTTGTTTTCTCTATCACAGCC
>contig295
TTCCACCAACTCGCATTCCTTCAACTATTGTGTACATTGCCGATGGAGGTTTTGGTGCTGCTTGTGCGGAGAATAAACCATTTGGGTTGTCTACAAATTCGCGCTTCCTTTCCTTTCCAAGTTGAGCTCCCACCTTGAATTCATATGGCTTTCAAGAGCATAAAACAAGTATTCATCAACATTCAGCGCGATCAAGT
>contig296
CTCGACTTCCAACTTCCTGATAGTTTTAAATTGGAATTCTCAACTGAGGATGAAGCCAAAACTGAGAGACCTGTTATGATACACCGATCCATTCTAGGTTCTGTTGAACACATGTTTGCCATACTTTTAGAGCACTACAAGGGTAAATGGCCCTTTCTGGATCAGTCCTCGTCAAGCAATTTTGTGCCCCGTGTCCGAGAAATCACAAGCTTATGCGCTGCAGGTGCATAGCTCTTACTCTTGACTTTATTCTGATGATGCATACTCCATATCATTGGACTACTTTTTGCGGTAATTTTTCTTATTTTATTTTCTGTTGTTCTTTACAGTTAATACAAAGCAGAATTTATACAGACTAGGAGATTAAGGCTGGGCGCTGATCTAGCCTAGGAATTAGGGAAGTTATTCTCCTCATAATTGCTAATTCTAATAAGATAGGAAAGGCTAGGAATTAGCTAATACTAATCTATATTTAATGGACATACAGCTGTCATAAAACTGTACAAAACAGAATCTGTTGATTCTCCTTAATTAGCGCCAATCTTCAACAATCATGTTCCGAGTTATTTAACCTCAATATTAGCATTGAAAATAACTAAATACTAACAAAAATAAAGGCTAAACCTAGATGGCTACCTCAAAAAATGGCAAAATGAAAATATTTTGGGCTATTTCTTTGCATTCTTTGTCATAGTTATTTCCAATTTGTCACTGCTGTTTAAGCTATAATGATATCATAACATTGAGGTAGACAGAAAGAAAGTTGGAAGATGATTGTCATGATCCTCTTTTGCATTAATGAACCATGTAAGTGATTACTTCTCCAATTGACTCATCTTGGTTGGTGATGAATTATTCTCACGAATGAATCATACTAGCGGTTACTTATGTCTGTTATTATTTACACCAGCCCAGTGCAGTCTAACCCAATCTCTAGTCCAAAAGGTGCATACATTATATTATTTTTCCCTTTAAGTGCATTTAGATAAAAGCTTATCTTGAGCAGGACTATTAAGAATTTTTTAAATTGATAATATTATTATTGTATTTTAGGTGATCATTAAGAGTGATGCTTACTTGCCAAGATTCATCATATTTCATTATTCGTTTACACATTTAGTTAGGATTAGGAGTCTAACAGTAGTATAAATAAGGTTAGTACCTTGAATTTGTTTCACATCAAATCAATATCAATTTCAAATTAATCAATCTCTATTATCCTATTCTTTTCCTACCTAAAATTGCATGAGTTTCAACAGTAATGAAAAGAATTAGTAGAGAAATAAATAAAAAATGTCTACAAAGACGAAGTCATCAAGATATTAGGGATTAAACCTGAGTAAATATGACTTTTGCATTTGATATTTTAAGCCTGGATGATATTTCACGTGGTGCAAAACTATCAGCTATGGATACAACAACATAACCTGCAAGAACAATAGCTAGATAGATGACCACAGATTTACAATGCATTGGCATATCAATCGCAATTGCAGATCCTTTCTCCAGACCCAGTGATTCAAGAGCATAAGCAACTAAC
>contig297
AAGGAGGAGGATCATGAGATGGAGGTAGATGCCGCAACGTCCGCCATTCAAACCCATGTAGCTAAACATTTGTTGCCTGAGCTAGAAATCTACTCTCACCTGCTTGTGCTACTTTTTCTGATTGATCAGAAAAAATACAATGAGGCCA
>contig298
CGGCTTTATTGAGACAGTTCAACCAGTTGAATATATGGAGTTTATGGTATACATTCACGCTATAATAGTGCAAAAAGAAAAATATTGGTCTTTTAAATTGTTCAGAGCAAAACATATTTATCATAATCTTCACACATCTGCAACTATTTCGATAATTTCATGGTTGGCGAGGACCTTAACTTAAATGCTAGGCCTCATGTTCAGATGAGATGCTATCTTTTGGCCAAGAGAACGATCAGCCTGAGACCAGTATGATATCCAGATGCTGCGGACTTCATGTGTGACGCGTGGGTCAGATAAAGCCTCTATCCATCTGCGGGCAAATCTATCTTGCCTGTCAGGTGCCCAAGTTCGGTATCTCTCTCCAGGCTGTTTGAAGTTATTCTCCTTGGGACGTATGCACCTTTCACGCTTTCCAGAGAGAGCAGCAGGAGGAGTGGGGAACCTTTCTGCATGGCGGACAGGATCATGCCTTGAAGGGAAGTAATTGACCTCTTCATCCC
>contig299
GGGATATGGGATAAAATTTTCTCTGTTATACATCAAACATAGGATAAAATTTTATTTATTTTATACATCAACACAGCATAAGTGAATTTGGTCCATTATTTTAGAAGCCCAATTCGCTAATTCTACAGGCCCTGGTCCATATTCATCATCTTGTCTTCTCACCATGCTTGAGTCTTGGCTCTTAACCGGAAACAAAAAACAAAGGTCTTTTACAGTTCAGGGCGCGCCGCCAATAACTAATTTCTTCTTCACTTTAAAAAGTGACGGTAGTTCCCGAACGGCAAGTTAGCATCAGAGCTGGTGTTCTTGTTATCCCTCTCAATTGAACCGGGTTCAGTGTCTTATCAAACATTAACTAACAATGTCATTCATCAAATCAAGGCTACACTTCCACTTGCAACACTCTCTTTCCCCACTATTACCACACTCTTTCAGATTATCTTCATCTTCACCTCTCCTTTCAGAACCTAATGATACAAACGAAACTCCTCAAAACACCACCAACATATCTCCCGAAGACTCTCAAATAGTCGACAAGTTTCACACCGCAATTAAAGACCACTACAGCAAAAACCCTAACCCTAACCCTAACCCTAACCCCCTTCCACCTTCACTCAATCTCTCCATACCCGATCTTTCAATCCATTTTACTAAAATCTCCACCGTTCATTCAATTTCTCCCTCCATCGCCCGCCGCGTCATCGAGAAATGCGGCGGTGTCCGCCACGGTAACCCATTCCTCCAAACCCTAGCCTTCTTCAACTATGCCACCACGCTCGAAGGATTCCCTTCTTCCCCTGAGCCC
>contig300
TTTTCCACAAGCTAATAAAGGTGGACAATCCTCATTGGCTGATTATTGCACTTATTTTGTTGCATACTCTGATGGATCATGTACAGACACTAACAGTGCACGAGCACCTGATAGAATGCTAGGTGAAGTCAGAGGAAGTAACTCTAGATGTA
>contig301
ATGTATGGCCTCATCATTAGTGCGCACAGGATTTGTACGAGGGTTCTATGACCCAAGGAAATGGTTGTTATCAGCACAGATGTATAAACAATTCTTTAGAGGTTGCTGTG
>contig302
AATGCTCCAAGCAGGTGAACGATTATGAAGACATTGGCTAATTCCAATAGCCAAAAAGGTTTAGTGAAATCCAGTGCTCATGAGTATGTTACCAGGAGCGTTTGACCCAAATGCAGCATATCCAGAGCATGCATTTAAAGTGAAGAAAACTGTCATAGTGAATATGCCTATCATATTTGCCTTTTTCATCACTTTATTTTCTGGAGGATATGACTTCAAACTATCCTGTATATCTACCGCAATTTGAGTGTAGGCACTGGCAAGTGCAATGTCTCCAATTGCAACAAGCATATTCCATGCTATATCTGATGAACTACCCTTGTTGCTTCCCCAAAAAGATGTGCTCTTTACATTCCCT
>contig303
GATTACCTGCCAGGGCCTCTCCCAGTCAAGTGGCATTGGCCAGGCCCCAAACCATCCCCCAATAACTGCTCCATACGCTTGTAAACAAATCAGATACTCAATAGATCCAGTCGGCCTAAACATAGTACAAGGGTTATAATCATGTACTACATGTACCTAACTAAAAGGGCCGAATAAGCAGATTGCATTATGAAAAACTTCACATAAGAAAACATGAAAGAATTCATAAACTTAACTAGAATAACATACTTTGTTTGTGCAAATATACGTTTCCAGTCAGCCCACGATGAACCAAGAACACACGATGCTGGAACTA
>contig304
CAGTAGTGCTGTGTTTTAATTTTTGTCTCTCTTTTTTTGGACTATTGTTATTTTCTAGGGACCCAGTACTTGCAGCAATCCTATAAAGTCAGCGACTCATTTCCATTCAAGTGGATCAACAAAAAATGGAAAGAAGGATTTTACGTCACTGCTATGGCCACTGCTGGAACTAGATGGGCAATTGTTATGTCTCGTGGTGCTGGATACTCGGACCAGGTATTTTTCTTATGTTTAGACTGAAAATTAGGTGACAGTGAATAATTCTATCTAATGTGTGTTCTTTAATCTCTAAACTTGATGCTAGGTTGTCGAACTTGATTTCCTGTATCCTAGTGAAGGTATTCATCGAAGGTGGGATAACAATTACCGCATAACCTCAACTGCCGCGACATGTGATCAAGCTGCTTTTATTTTAAGTGTTCCAAGAAGAAAACCACCTGATGAAACTCAAGAAACGCTCCGCACGTCTGATTTTCCTAGTACTCATGTTAAGGAA
>contig305
GGTCATTTGAAGTTAGGAGTACGAGTGTGTGCAACTGTAACGCAATGTTGGGAGGGGTATCCAAAACCTTCACACATTTGATGGGAGGATCTTTCCCATTCATCTCAACAACAAAAGAAACCAAAATCAAACGTCCACCAACTAACCTCTCTTTTCCATTCAATGGCTGTCGTTGCACCACTTCAGCGGTTCAGCTTCCCCTCTCTGAGTCAGCAACTCCCGGTCAGTTCCGAGTCGACATCCTCTCGGAATCGCTTCCTTTTATCCAAAAATTCCGAGGCAAAACCATCGTCGTCAAGTACGGTGGCGCCGCCATGAAATCACCGGAACTCCAGGCCTCCGTCATTAACGATCTTGTCCTTCTCTCCTGCGTCGGCCTCCGTCCTGTCATGGTTCACGGTGGCGGTCCTGAGATCAACCACTGGCTCAGCCGTCTCAACATTCAAGCCGTTTTCCGTGAAGGCCTCCGTGTTACCGATGCCGAAACGATGGAGATCGTCTCCATGGTTCTCGTAGGTAAGGTTAACAAAACTCTCGTCTCTCTTATCAACAAAGCCGGCGCCACAGCCGTTGGACTCTCCGGCATGGACGGCCGCCTCCTCACTGCACGCCCTAGCCCTAAATCATCCGACCTAGGGTTCGTCGGCGAGGTCGCGAGAGTCGATCCCGCTGTGCTCCGGTCTCTGGTCGACAGCGGACATATTCCGGTGGTTACATCGGTGGCGGCTGATGAGTTCGGACAACCTTATAACATCAATGCGGACACGGTGGCGGGAGAATTGGCAGCGGCGCTTGGAGCGGAGAAGTTGATATTGTTAACAGATGTGGCGGGGATATTGGAAGATCGGAATGATCCAGAGAGTTTGGTGAAGAAAATTGATATAAAAGGAATAAGGAAGATGATTGAAGATGGAAGAGTTGGTGGTGGAATGATTCCTAAGGTTAATTGTTGCGTGAGATCACTCGCGCAAGGGGTTAAAACTGCGAGCATAATTGATGGTAGGGTTCCACATTCTTTGTTACTTGAGATTTTAACTGATGAAGGTGCTGGAACCATGATTACTGGCTAATTTTATTCACATATCATCTTTCTGATACTGCTTCTGCTTTTTATTTTAAGTTCACCTTCTGTTTTTATTGTACCTTCAAGTTGTAATACTTGTAGTTTTTTTGTTTAGAATTTTGGGATTTCAATGTCTGGTGATCCAACATAACCTAAATTATTGTCCACTTTTAGGTGCTAGAACTAGAAAGCCAAATGTGTATGCCACTTAATTAAACATGTGACATACTAGCACTTGTTTACCAACACATTGTACTTTCAGCACAATAAGAGGTTCTGAAAATGTCTTGTTTTAAGAGC
>contig306
TACAAGGTGGGCGCTCCTGCTCGTGTTGGTTTGGTTGCTCCAATTGATGTTGTTGTTCCTCCTGGCAACACTGGTCTCGACCCCTCCCAGACCTCTTTCTTCCAGGTCCTCAAC
>contig307
TTGTTAAGTAGACCTGTCAAATAGGGATACTTAGGAGTTTGTTAGTAGCTGTGTTCCTAGGTTGTTAGTAGTGGTATAGGTGTACCTGCTGTGGTGTTTCTGTTATTAGTTAGTTATCTAGGATCTAATCCCTGTCCTAATGTACCGGAAGTCTTTAAATAGAGGCTTCCACCCTTACGAAAGGAGTATTTACTAACACAAACAGTCTGGGTAGTTCGGACTTTGTTTTGCTGGCTTATCCCTGTCTAACCCAACAAAACTGTGCCGCTGACAAACAGGAGGCTAGTCCGTTTTATCCATTTTTCTCAGTTGTACGGCATTTTTGAGTTTGTTTCAGGCCGGGTTGAATTATATTTTCAACTCTAATCTTTTACATTTGTATTTTATTTTTTCACGGCCTTCACTTCCACAAAACACAGGAAGCAGGTGGGTGGGGAGAGTCAACCATTGCTGCAACAACAACAGCAACAGCAGCAGCAGACAGTTCCATTGCAAGACAGTTACATGCAAAGCAGAGCAGAAGCTCTTCAGAATGTTGAGTCCACTATTCATGAGCTCAGCAACATCTTTAATCAACTAGCAACACTTGTCTCCCAACAAGGAGAGATTGCCATCAGGATTTTTAAATGCTTAACTCATGTGCTATATACATACATCCTTATTGTTTTTTATTATTGTATTCTAATATAATATAGAAGGTATGTTACTAATAGATACAAGTTGTAGTTTGCCAGTGATTCTGTTACGAAATAAGCCAATGGCAGTTGCATGAGATGAGTTTGGGTCGTGACTGAAATACTACTAACTTGTATGGGAGATGATGATATACACTGACTCAGAATGCTAGATTAACAGACAGAAAACTAGAAAGTTTAATTGAATATACTCCTCCAATGCTGGATCAATGGTAGCTAGGGTTG
>contig308
TCGTTCTTCAATCCTACAAACTTTGGCTAGAAGCCCAAGCCCAAGTTGGCTACAACGTTTACTTCAAGGCCCCTCATTTAGACATGGCCCACTTCAACGACCCAACCATCTTAGCCGTCATCGAAAACTGCCGGAAACACGGCGCCCAACACCATCTCCTCAACCACATGCAGGTCGCCCAGAAATTCTCCGGCAACTTCAACATACCGGAAGATTGGGTGGGCCTGTCCACAGAACACGGTGGGGTAATAAAGCCCTCAAAAGCCGTTGCTATGTTTCAGACACTAGCTTACAAAAACGGAGCCGTTTTAAAGGACAATGCTGAAGTAACTGATATAAAAAACGACGGAGGCGTTGTCGTTTTAACTGCGAGCGGTGAAAAGTTTCACGGTAAAAAATGCGTGGTAACTGTCGGGGCGTGGGTGAATAAGTTAGTTAAGAAGATAAATGGAGTTGAACTTCCCATACTACCCGTGGAGTGTCACGTAACTTACTGGAGAATTACAGAGGGGCATGAAGGGAAATTCGCAATTGGGAATGATTTTCCAACTTTTGCCAGCTTTGGGAGTGTGTATGTGTACGGAACACCAACTTTGGAGTATCCGGGTTTGATTAAAGTTGCGGTTCATGGTGGTAACCCGTGTGACCCGGATAAGAGACCGTGGGGCCCACTTGTTATGATGAATGAGCTGAAGGAGTGGGTTGAAGGGAGATTTTTCTGGTTTGGTTGATTCGAGTGAACCTGTGGTGAAACAATCCTGCATGTATTCAATGACACCTGATGAGGATTTTGTGATTGATTTTTTGGGTGGTGAGTTTGGGAAGAATGTGGTTTTGGGTGGCGGGTTTTCGGGTCATGGGTTTAAGATGGCTCCTGTTATTGGTAAGATATTGACTCAACTCGCGCTGGATGGGGAAACTAATGAGGTTGATTTGAAACATTTCAGGATTGGAAGGTTCAACGTGGCATCTAAGGTTTAG
>contig309
ACAGAGCTGGGTTTTCAAGATGGGGAAATGAGAGGGTATACAATGGTAGGACTGGTGAGATGGTCCGTTCACTCATATTTATGGGCCCAACATTCTACCAGCGACTACACCACATGTCTGAGGATAAAGTAAAATTCAGGAACACAGGCCCAGTTCACCCGCTAACCCGACAACCTATTGCCGACAGGAAGCGATTTGAAGGTATCAAGTTTGGTGAAATGGAACGTGATTGCCTGATAGCTCATGGTGCATCTGCCAACCTGTACGAACGCCTCTTCACCCTGACGTGATTCGTCTCAGATACACATTTGTAGTAAATGCAAAAATGTTGCAAATGTGATCTTACGGCCAGTTTCTGGTGGCCGGAAAATACGAGGCCCCTATTGCCGGTTCTGTGAATCCGCAGATGATATTGTGGTGGCCCATGTCCCGTATGGAGCTAAGTTACTGTGTCAGGAGCTGTTCAGCATGGGCATTAATCTAAAATTTGAAACTGAACTTTGCTAGACAACTGCTCTTAACATGTCTGCCTCTCTTTTCTCTAGACTAGACTTTCGAACTCCATGTACATATCAGTTTGGTTCCCTGGATGTTTGCTTGAATATCAGTTAGGAGTATTACTATTTCGTGACAAGCGCCATGATTTTCTTGAATGCTCTTGCATTTCTTTTTTTCCTTTAAATTGTTTAAACTTTGAAGAGGAATGCTCATATCCGGCTGGAAGCTTCTCTGCCAGAAAATTCAGGAATGAACTGCTATTTAGGTTTATTCATACTGTTTAATTCTTTTCTTTGGTTTCCGTTTCATAATGAGTGTAGTATTTGTTAATTCCACACATTAAGAAATAAATATAAATAAAAGAGAATGTTTATTTCATCAAATTATTTAATTAAAAA
>contig310
GTGAAAAATGTGATGTTTTCATTCTTACACTAGATGAATAAAGAAGAGTTCCTCTATATTCCCAATTGTATTCCCTAGATTGACTGATCAGATTATTCACTGTTTAGGTTGTTGCGGTCAAACCTTCTGCTCAATTAATAACCAGTGTGGTGTCTGCATGGTCTTTTCTCCTCTCTACTGTGAGCAATTTGAAGCTGAATTCAAAACATTGGCAAAGGCAAGCACAACTTTTTCTTTTGCTTCAATTTTTATTTCATTCTGCTCTAGCTTAGTGCCAATGTCCATCCCTGCATCATGTACGAGGTTATCTACAGCCGTTATTTTGTTTGTGAATATCATAGATGATAGGACCACTACTTACATCAGTTCAGTTTTTGCTGTCCGTAGATGATGTAACCTAGCTAGTTAATCCTAGCGTTTCCCGGCGAGATCCCGCTGTCCCGGTGCGGTACAGTGCCTCACCGCGACGGCGTGTCCGCGATAGCGTGAAACAAGATCCCGACGAGATCGAGGCGAGACTCCCGCTATCCCGGCGTAGTTAATCCTAACGTTTCCCAGCCGAAATCCGGCTATTATTTCTTCCTTCTGTGTTTTATGTTTCTACTTTCACCTAAAAAGAAGAAGTAGAATATGCTAATAAAGATGATGCTTATCTTTGATTCCTATGCTAGAACATGCATGTGAATTTTAATATTTAGTTATTTTATTACTCTGTGTTAAAGACTTCAATATGCACCATCTTTATTTCCTTGACTTTTATTGGTATTTCAATGTATGTTTTGACTAAGAGTAAGACTTGTAGATTCTTATTACTAATTATGAATGTTTCAGAGTTTGAGTCATTTGTTAATTTTGCATTAAATATAGGTTTATATAATATTATTCATGTAATTTGTTCAAAAAAATAGCAATTATCCCGCCTATCCCGGAACGCGCTATCCCGCTATCCCACTTTTGGGGTTGGCCGCGACGCACCGCTATCTGAGATTAACTACCTAGGATGTAACTCAATCTAGAATGGTGAAAAATTTGTTCTCCAGGGAGAGGAGGGGGCTGGTGCTTTCATTTTTAAAGAGTTGATAAGTTTGAAACTAATTGGACTTTCACACAATAGAGATGTAGTGAGCTATCCTTAAGAGAATTGTAATCCCATTCATATTTTGTTGTTTCTACAGCTGCTATTTTTTAAACTATCTTGATTATGTAAGATTGTTATGATGATGGTTCAAACTGGAGTCCTGACATGATATTCTATTAACTAGGATTAATGATTTTAGATTTACATTTTATCTTTGTTTTATTTGTAGAGATAACATTTATCCTTACCTATGCTACATATAGATTGTATTCATTGTGTAGCTGTGTCTTGGCCTTGGTTCCAGCTTATTGTATTTTTACTTTTGATTGCAGTTCAATATCTTATTTATCTAGTCTTCTAGATAAAGAAGATAGGTCAGTAAGAATTGCTGCTGGCGAGGCACTGGCTCTGATTTTTGAGATTGGAGATGTAGATAAATTTTCTACGGAGGCTAAGAATGCAAGTGATTTAACTCAAGAGAGTAAACCACAGGAAAGTTTCATATTTTTACAAGGATTAAAAGGAAAAGTGATAAATCAATGCAAAAATCTTTCTGCGGAGGCTGGTGGAAAAGGTTCTGCTAAGAAAGATCTTAATAGTCAGAGGAATCTGTTCAGAGATATCTTGGATTTTTTTGAGGATGGTT
>contig311
CATAATAGAGCTGGTGATTAGGAAACATAATCCCTATAAATGCTATCCTAAAAGGAAATAAAAATAAAACTGAAATCCTAATTAATACATACTAATAACTATACAGATCAGAATCTTATGATTATGATTTTTGATCTCATAATCAACACTCCCCCTCAATCTGAGTGGTAGATATCTATCATGCCCAGATTAGATCTGATATTTTCTTGTGAGAGCTTTCGTTAGGATGTTTGTTGTTTGATTGCACGATGGTACATGATCAATACTTATAGTACCATTATCAATTTTCTCCTTTATGAAATGTCGGTCAATTTCCACATGTTTTGTTCTATCATGCTGAATCAGGTTCTTTGCGATGCTGATGGCAACTTTGTTGTCACAATATAACCTCATGGTGTAATTGGTTGGAACTCTAATTTCAGCCAATATCTTCTTCAGCC
>contig312
AGATCCTATTCCTAGCAAGCTTATTGAGAAAATTGATTGAATATATCCCATCTGATTTAGCTAAGCTGCTAAATATAAATGAGGTTTCTTCTAAGTTCACTATTTCATCCCAACAATAATTTTTTCATTGGATGTTGCTAGGATTAAGTTTGGTTTCTATTTGACTTCAGAATTTGTCAAGCGGTGCTTGTAAACCTTGCTCCTGGATACACACCGACATTATGGACGATAATATTTACATGGAATCATCATCGGCTTGCTCTACCTCCAGTGGGAATACAGAAGATGCTGCCCAGGTGGACAATGGTTTATTGAGTGACCATGATGGAGTGAAATCCTGGAGTCCTAGTCACATCCTTGATTTCAGTGATCTTTCTATGGGATC
>contig313
AAACAACACAACTGGGTCCCTGCCGCTTTGCCCTAGTATCAGAAAAGGTTAGAGTCGACTGAACTCAAGGCGCCGGGAAACTCTGCCGGAGTTAGTCATCGCAGAAAGGAAGGCCGCCATAAGCTCTGAGGAACTCCAGGGAAAGTTTCAATCATGACTTTACTGGAACTCATAAAAAATGCTTCTGCCAATTCTAAATCACTTGAATTACCTTCTGACTATCCAGTTGTTCTCAATCCAGATCCTATTTTCCCTAATTTGAAGTCTGAACTTCAAGATGAATCTTCGTCATTCCCTGTTAAACCCCTTATTGGATGGGAAATTTCACTAATTGATACTCAAATAATTGAGATTAACAAAAAGTTTCTCACAAAGCTTAAAACAAAGGGCAAGAGTACTGATCATTTGGAAAGGGGTGAGTTTATTGGTAGTTTGATTTCCTATCTTGAAAACATTAGGGACAAAGTTGGGTTTCCCATTGAGATTGATTCATTAGGTGGTATTGGTTATTGTAAGGTTTTGATTTTCAAACTTGGATCTTTTATGGGTAAAGATGTTGCTGGCTTGGTTTTGGATGGGTGTGTTTCTTTGTGGTTATGGGAAATAGTTGAGGCTTTGATTGTTAGTGGTGTTATTGTGAATTCTTGTTACCCAAGCCTCATTACAAGGTTAGTGGAAAATAAGAGATCTGATTTGATCTGTTTGTGTTGTATACATGCTTCTGATCTTGGTTCATCAGAAATATTCACCATTTTGAGGTATTTTCTTTCTCCGGCAAATGAGGCTTATAACACTATGGTATCTGTAAAGAAGGAGTGGGAAAACCAAGCAGTGTTGGCCATGGAGAGAGCAAGTGATAGCAACCTCAAGCTGAAGAATTCTGTTGTTGCAAAGGAGGCTTCTATTTTGTTTATGATAGCGTATGATGGTTTCTCTACACCTGAACTTTGTTTGCATTATTTGATTGCATCATCAAACCTCAACAATGCGATGTTATCCCCTGCATTAAATAAGTTAAATGGCAAAGAGTTGTTGAATTTGATTCGCTATTTAGCAAAGTGGTTGAAGAAATATGAGAGATTTCCTCAAGCTGGTCCATGTCCGCAAGCCTCATCGGCTTTGGGTTTGAAAGCTTGTGATTGGATTCCTAAACTTGAAGATGTTGTAAACTGTCTTGGTTTGGTGCTTGATGAGAATTTTTCTTCATTGGTGTTACATCCACAGTTTCATGAAGAGTTGCGATCGGTTGAAGGACTGGTTAAATGTTTAACAGGCGAATCCAAACTTTGTTGCATGATGACCAGTGTAGTTGACAAACTAAAGATTGAAGTAACAGGAGGAAG
>contig314
AAACATAGGCAAAGTTTGAATCTCAACAATCACACACACCATCCTCTATACATTATTAATAACATAACAACATAAAACACAAAGGGAGGGACTGGGGAGAATAATTAGTTATTGTTCTGTATTTGCAGTGTTGGCCCGTATTTTGCACATTGCTGTATCTTCACCAGCTGGCTAGGGATTAACCACCTGTTGAAAATAATTGCTTGATTTACAACCACTGTATCACAAGTCTAAATGAACATCTTCTCCTTGAGAACTAACCTTCAAATTGGACGAATGCACATTGACTTTGCCAAAATATCTTGAGAGTATGAGTCGGGCAATATTCTCAGCTGACACAGCACTTGTTTCCATGGTGCTAGCCGCATTTTCGAATGCATTAACATAGTAAAGATGTCGCCCATCCAATATAAATGGTGCAAATATTTCTGGGGCGTGATAATGAGGGTAGGCAGCCCAGTTTATCCTAATTGTCTCCTTCCTCCCATGTCAGAGGAGCAATCAATAAAAAGTTACAATTAGAAAACTGGTAAAAGTTTTTCCCTCATTTTTCTGAGAGGGAGAAAGAAGAGATAACAAAATACGAAGCTAAACAAGTAAATACTAAACCAGTTGAATGCACTCAAGTGGTTAATAAACTTCAGTGAAAGACGAATCGTTCGGGAGAACCCAAGTTAGAACCTTGGCTGAAACAATTTTTAGCCGGACCAGCATCAGGTTCCATCCTGGTGCATCCCATTTGCAACTCAGGGCTAAGTGATTAACTAGAGTCTATATTGTATAGTACTTATTAGGTAAATTTGATGTGTGAT
>contig315
CTTGAGCATGTGCACAACATATTAATGGGCAATGCAAGTGAGTACAAATCCAATGAACCAACTTGTGCAATGCAATTAACTACTTCAATGCTTTCACCTCATATTTTCATACAATTTTATTCGTTACCAGAAAAATAAAATAAAATGTTTAGTAAAGTGATTATTTCCTTCACTTGGGCATTGTTACTTCTAATTCCGTGCTCAATTTTGATAACAACACTCGACATTCAATCTTATTATCAATCACCGGCGATTGTTGCAACCGTTCCGTGCACCGGTAAAACTCCCCTGAGAGTTTACATGTATGATCTCCCCCCGCCGGTTCAATGTCGGCATGCTTAATCGCCGGAATACAACGGAAGCTCCGGTTACCGCAGTTGATTACCCTATGTGGCCCGATAATTCCGGTCTGAAGAAGCAGCATAGTGTGGAGTATTGGATGATGGGTTCGGTTATTGGCGGTGGCGGGAACGGAAGCGAAGTGGTTAGGGTTTTGGATCCGGAGCTTGTAGATGTGTTTTTTGTTCCGTTTTTTCTTCGCTTAGTTTCAATACACATGGCCATCACATGACGGATCCGGAAACGCAGATTGATCGACAATTGCAGATTGATTTG
>contig316
GGCCGCATAATTTTTTCCCCATGTACTACACATTAAGTACTACTTGGCTATATGTCAAAAGAGAAAATAAAGTACTACTTAGCTAATTACATGAATGTAGACTTCCTTCAAACTATGAAGGATACTTTTGTCTTTCTTTTTTGGTACATTTTTGTTTGATCTTCCGACTAGAACATAAATTACAAAATGTCCTATAATTTTTACCCAAATTCAACTTGTACATTGATGTCATTTCATTTCATATGTCCATTATACACGAGAACATGGTTGCGGAGTTAAATGTTGCCACTCCACCAATAGCAATGCCTTCACCTCAATAGCTCGATCCAATATCTTCAAAATAGTTTCCTTATCAAAATCATCTATGTGAAGAAAATCTTTCTTCGCATTTCCAACTTTTGCTGTTTGAGTAAACAAAAAATAAATAAAAATCACTCACTAAATATCCACTTCAAAACTCAAAACAGATATTTAAATCAAGATTTCTACTCTACTAAATAAGAGAAT
>contig317
AGTTCCATCAAGCATCACTAATGAACCAAAAAGAGACTTAAGGGTTTGTTTGGATTGGGTTATTTGAACTTTATCTACTGAGATAAACACTTAAAAGACTGTTTGAGAGAGCTTATGAAAATAAGCTATATAGTTCAACTTTATTTTATCTTTTGTTACATAAATAGCATAAACATAAGCATTTATATGATATGCATTTAAACTATTAAGTACTTGGCTAAAATGTTTATCCAAAAAGGGACTTATAATCAAAATCATAAGTATAGAACTTGCAATCTTCCTAAATAAGCATCTAGTTCCAACAAAATCATAAAAAAACCAATACTAAACCATCCCTTCAAAAACAAATAACACATCCTCCAAATTAAACCCTAAATCCACAATTCAAAAAGTTTCTCATAAATTCCACAAATTAACAAACACACATACCTTATTATGCATCAAAATAGCACAACCAAGCTCCAACTGATCCTTATCAACAAAAGACAAAATTCCAACATAATACTCAGGTCCAACCGAACAAGAAACAATAGCATGATTCTCATCAATAAGTTCTTCAAGGTTACCAACACTCATAGGCGAACCTCTTAAATCATCAACCTTAGATCTATCTTCTTCAGCCTTTTCCTCTTGAGGTTTTAGCCGCTCCTGATTCGCTACAAATTCTTCTTCCATCAACAAATAGTCTTTGATTCGTTCAAGTTTTAAGAGCCTTAGTTTGCACTTCGATAGAGGCGTTACCGTCGGTAACCTCGCCGCCGACTCTGGACCTTTTTGTTTCCGCTGTTTGCGACCTACACGTGCCGGTGGTGCTGCTGGCTCGAATTTCTTTTCCTTTTTGTCGCTTCCGTCTTGTTTCCGGTCACCCGGTAAACCTTGCCGGTTCAAACCGCCTGGTGTTCCTTGACCCATGGTGTTTTTTTCTGAATGAATCGCGAGTATCGAAGAGTG
>contig318
GTTCACAACGTACTTTGGGCCATGGAACCAGCTTCATTAATGTAAAGATAGATTACAACAGAAGCAACATCTCGTGATTAAGCACTTACCATCATAGCACTTCATACAGATTTTTACCAACTACGGAACAAACTCGCACAAGGAGCACATAACAAGGAGAAAAACTGAATGATACAGACACTTAATGGGTGTTACAGCTTCTGAATGTTCTTACAACAGATCAAGATGATCAACTTACCCGTGAAGAAAAGCCAATAAAAAAACAAGAGGCCACAGTAAAATTAACACAATACATCAGTTAGACCAGACATGAACTAGACCGTGCCTATTACCAGTATAGATCTCATTGCGCTCTTCGTCATAAAAAAGAGCAGTAATATCTTCCAAGGCTTCGGCAACTGTGCTCCTCATTTTGGAGACATGCTTTCGCTTTCTTGAATTACAACTTCCACCTGAAGAACTGTCACAGCAACTGCATTTGTCGTCCATTGGAGAACTATTGCTTGCTCTTATTTTGGCAAGACACTTGCCAGATAAAATGTTGCTGACATTGATGGAACCCGCATTTCCTTCAGATAGTGAATCGTCAGAATCAGCTTTGCAGTAGGATATGATAAGATCCTGGTCACTGGTTATATATATGTTGTTTGTATTACAGTCAGGATGCCACAATAGGTGGTCCTCAAAAGAAGTTACAAGCTCTCCACGGAAGTTCCACACAGCCACAGTCCGATTCCGAAATGTCAGGAATAATTGGTTCTCATATAGAAAGATAAATGCTGAAGGTGTCATAAATTCACTTCTGCTAACTTCTGTAAGCTCAAAAGTCCGCACGTCAAGAATTTGAAG
>contig319
CTGAATTTCTTCCCGAGAAAGAGGGTCTCCAACAGTACAGTACAAGGAATGATTGCAAGCTTAGTCATTTGATAGAAATATAAGAGACGTTCAAAGTCAACAATAATCCGATCAGCGCGTGAGAAAAACAGAACCATAACAGACATCCTTACTTGATAGAAGCCGACAGAATTGAACCCCAGGCTCAAATTTAAAAGCCCAATTGAGATTCCATTTAAAATCCCAAATCCAATTACGGCTTTCTGCTCAAAAGGCTTGTGCTCAAAGAATCTCATTTTGAGTGCCAAATGAAGAGAACAAAATGTGACAAGTAGATGCCAGCTTGTCAAAGTTGTAGCTGCATGAAAGGACTATTTTAACATGTAATCCCAGGCAATACACTGAATTTAAAAGAGAAAGCTCAAATTTTCATATAAAAGAGAAATAACCCAAACCATCAGCATATTCATGAGGTGATAAGTTTACCTCTTTCATGAGTAGTCTAAAAACTGGCAAATGAATTAGTGAACAATGTTAAAGAATTATAATGTTCAGGCACTACTAAAAATTGAATCAATAATAATATTCTTTAAGAGGCAACTTATATATTATTCCCATTATTCAATTGCAGGGTCAATTTTGGGAAGGAGGACATAATCCTTGATTTGGTAACGGTTAACGAATACGACAATAATCTATACTTCCAAAGTGCCAATATTTAATTCAGAAAAAGAAGGGACGCCAACAAATTGACTGATTGAATCACATTCCCACGAAGAGTATCTAGGAAACTACACTCCAAACATAAAACCAAATGCAAAATTGTAAAATTCGACAAATCCAACTAATACTTCTAGTTTTACTACTGATGTGATAGGTTGAGTTGGTGGAAAAAGATTGTTGAACAAGAGTGAAAAATGAAGTACATTTCATTTCATTTTCCACCTTCTCGTGTTTACGATGAACCAACTCACCAAGCAAGTTAGTGTAACTTCCATTCCAAAAAGTCCACCTAAACAACCAAGCACACCCTAAATGAGTATTTTGCCTATATCATTGGTTTATCATCCGATTTAAC
>contig320
CACTTTTGTAGTTACTCATTTCAATGATCCAAGGATATCAAGTGCAGATCTTAGGGATCTTCTTCTCCAGTCTATATCTGTCCTAGTGCAGTACAGGGAATATTTGGCAGTTTTTGAAAGCAATGTAGCAGCCAACCAGAGGCTGCCAAAAGCTTTATTAGCAGCATTTGATAACAGATCTTGGATCCCGGTGACAAACATACTCCTGCGATTATGCAAGGGTTCTGGTTTTAGTTTTTCAAAAAATGGGGAATCATCTTCATCATCAATTCTTTTCCACCGATTGCTGAAAGAAGCTTGCGTAAATGATGAAGGATTGTTTTCATCTTTTCTAAACCGTCTATTTAATACACTTAGCTGGACCATGACAGAATTTTCAGTTTCTGTTCGAGAAATGCAAGAGAAGTACCAGGTA
>contig321
GGTCGGTGGTGAATCCATCCCATAGAGCCATGAACTCAGTTTTCATATTTAACAAAGCCTCGTGATCTGACGAACGACGTTGACCCAAAAAACTGTCTACTTCATCAATGAATATGATGGCAGGCTGAAGCTTATAAGCCAAGCTAAACACCGCAGACAC
>contig322
ATAATTTGGAAAATTTGACATAATTGAATGACACTGACATCGTGTCAGACATCGGCACAACTTTAAGGTTTATTGAGAAGTCTCCGCGTTAGTTTTGGTTTGGAAGGTGTACCAACCGGGTTCATCTGCTGACGGATTAGAGCAAGTGGGCAAGTAAAATAAATTTATCATATAAAGGGGTTGTTTGCTTGGAATGGGAAGGCCTGTCTGCCTGACCTAGAATGTTTCATTTTAATGTTTCGCTTGTCGAGTCAAGAGAAGAGTACTCTATCTACTGTTAAAAAATGACCCTTGGTTTCGTACCTGGGGGATTCCACTTTCCTTGGCGATTGGGCCCGTGATCAATAAGCTCTTAG
>contig323
GTATAAAAAACTTCATTAACCACTTAATAATTACTTTTTGACAAGACAATAACCACATTTTTAACTTATTATAAAAATGACCACAACTATATAAAGTTTTGCATTAACCATTAAATTGAATATACTAAAAATTTAAGCATACATGATAATAATGCAACATAATTACCATGGTGCGGGTGTTAGGTTTTAATGGAACAGGACTTGACCATATACGGACCCTTTCTAGCCACCATGTTCCAGACTTGGGCCTGGAAAGTTGTTGCAGGGCTGTCGGAAGGTTGAGGATGGGCAGCATCGTTTGCTTTAAAGGTAATGTAATAAGTAGGGGGAAATGCACTATAGGCTGCCTTGACAAGTTCATCAAACACGAAATTTGAACCCTAAATAAGAAAGAAAGATTAATGAAGTTTGATGAATGAATAAACTATTATGTATAATGAAAGTTAAGTAAGTAGTTTAGAACCTATTCTTAGCATTAAACATTTCCAGAGCAAGATTGGAGAGGTGAGTAAGAAGGTGGCGACATTGTTCTGTTAATTCAACGGGAGAGAGAGAGGGTAAGTTACAGCCACAACGATCAGCAAATGCTAAGGGTGGAATAGGAATAGCATCGAAGGGCTGTGCAGGATGAGAGTAAGATATTAATAATAATAATAAAAAACAAAATAAGATAGAAAGAGAAAGATACGTACAGATACGTCACGAGAGAGCTCTAAATACTCAGCGAGGGCTTTCTCTATCTCCTCCTCTCTTTTAAGAAAAGCTTTATTCTTATACACAAATTGCGTACATGAAAACCAAAAAAGAGAAGGGTCATCGTCATAACGGCTAGCCAAATCATTCACCGTCAGCTTTTCAATTGGTATTAACTCCCAATCCGATCTCGGGTCTAATTCCGGTTCCGATTCAGATTCTGGTTCCTGTTCCGATACCAGTTCTGGATCCTGTTCCGGTAACAGTTCTGGTTCCTGTTCCGGCACCAGTTCCGACTCCGATTCCGATTCGAGTACGAATTCGGATTCGGATTCATATTCGGATTCATATTCGGATTCCGTATCCGATGCAATATATGGTTCCAGTACCAGTTCCGATAGCTTATCCGGCACCGATTTCAGCCGATTGTCATCGGAGATTTCCGGAGGTGATTGGGTGACGGGGAGCAAGAGTGAATCCATGGACATTGGGCAAGAAGGATCAAAGGAATCGCAATTCATTCAAATTCACATAAACCTAACTAAAGAGACTAG
>contig324
GAGTGTTTCATTCTGGGTTTTGGAGTTGTGAGCGATGAGAAAGAAAAGCGTTTGTGGTGGCCGCAGGCGTAGTACTACTCCTTCTGTGTCTCCTCTCATCTCTCCCATTCCTCCACTCTCTACCTCCCAGGACGACAACATTGCAACCATCTACGACAGCGACACCAACACCAACACCAACGACGACCACACGCACGCTCCACTCCCCGATACCGAACCTGTAGAGTCCTTCGACGATAACACTTGCATAACATGCAACCAAAGCGGAGGACCATTGCTCGTATGTGCCCAAACCGATTGCCCCGTTACTGTCCACGTCACCTGCATCGGTTCCGAACCTAAATTCGATTATTCTGGTAAGTTCTACTGTCCCTACTGTTCCTACAAGCGAGCGTTGAATAAGAGTAGAGAACTTAGAGAGAAAGTTATTCTAGCGAAGAAAGCTCTTTCAAGTTTTTTGGAAAAAGACCAAACGCTGCGTAAGGATAAGGATCACCAACCTGTTCAACCGGTTCAGGATCACGCCAACCGGGATGACCCGGTAGTTTCTCATTCTGGGGAGGGAAAACAACACAATAATAATGATCATGATCTTGATCGTGATCGTGATCGTGATCGTGAAAATGAAAATGATAAAGGAAAATTTCTGTAACTAGTAGTTCCGTGAGCGAAACTAATGATTCGGATTCTAACTCCATTGCGGTGAAGAAAGGTTATCCCAATGCTAAACGCAAGGTTGTTTCTGTGAAAAAACCTTGTTATGGGAACAGAAAACCGGCGGTGCCAGTGATGTGGATGACGAGGAAGTTACCAGCTCCAGAACTTTAAAACTACAGAAGCAAAA
>contig325
CTGTGAACTCGACTTGATATTCAACTTCCATAAGGTCTGTCTAAATATAATGAATATGTCCAAAATCCAAAACAAGTTTTATTGAGCATATCACCTGTCATTATTTTTGGTCTACTATTGTCCCTTCTGATCTGTTCTATGTTTTTTAATCATAAGGCCTATTATATACTTGATGAACTTCTAATTGCCGGTGAGCTTCAGGAGTCGAGCAAAAAAACTGTTGCCCGATTGATAGCTGCACAGGATTCAATGGT
>contig326
GCTGAGGTTTGGAATCATGACTTCTTCTGGGAATCCATGCAACCAGGAGGGGGTGATATGCCCGTACTAGGTCTACTTCAACAGATTGAAAAGGATTTTGGATCCTTTACGAATTTCAAAGAGAAGTTTATAGAAGCTGCACTCACATTGTTTGGTTCTGGCTGGGTTTGGCTGGTTTGTAAGTCCTTTCCTAATTGATTTCCTCCTCTCCCCAGTCTTGCCAATATAATGTTTTACGTTATTCAAATTCCATATTATTTTCTTAATATGCCATAAAATCATTGGATTTCTCTTAAAACAAACATATATCTAAAATAAATGTAAGATTTTAAAAATAAGAACCTTGATCTTGTTTTTCTGGAATGTTAATTCTCATTGAGAATATTTACATATTTTACTTTTTAGGCTGTAACTAGTCTTTTGTCATTCGCTGGCTTAGTTCTAGCATAACCGCATTCCTAGACTGATGCGTAGCACTATGTTAATGTAGATTATCTTAAACGAAACATTTGTTGTTCGATATTTTGCTTTGATATTGCGGGTGATTGACTGTTGCGAACATTATTTGGTTGTTTTAGTGAAGAGAGAAGAAAAACAATTAGCCATTGTTAAAACTTCAAATGCCATATGCCCTATTGTGTGGGATGATATAGTAAGTTAATTTCTCATTCCATTTATAAAATTTGTTTGATTTAATATTGGAAATAGAGTTGATAATCTTTTCTTGTGCAGCCAATTATCAATTTGGATTTGTGGGAGGTATGA
>contig327
GTCCCATAACGCCAAGATCTAGCCTTACGGCTTCCTAGCCCAGTAAAAAGAAGGCCAAATGACAAAACTAACGCAAACATTCCATTGCCAAACAGCCAAGAGGATTGGAGTGCATTCTGATTGATACCTTCTGTCTGGCTCTTTGGTACACTAAACTCTTCCACAAGTCCCTTTAAAATACAGATTATTAACCTTCTTATCAAATATTGTAGTTTCACATTTTAGGTAACTGTTAACAGAAGTTACAGATTACCAATGTTACATTGTTGATGCATACTAACATTAATAGCCTGCTGCATAAAGAGCATTGCAATTAGAAGACCAAATAGTTCACCAGTAAGGCGTGTGAATCTGTTGATTATGGAGCACGCACCGAGAACAGCGAGCAAGAAGAGCAACAGGGCAGTCCAAACACACACCCTAAAAGATTATTTATAACAAAAAATTGAGAAAATTACTTCAGCCTATTCCCTATAAAAAGTGAACCATTTAAGGAGTTCTAAAGATACCATCCAGTCCAAGGTAGGAATAGTCCGTGTCCCAAATCCTTTCGATCCTTAGCAAAGTTGTACATGAATGTATACATTAGAACCGTTGGCTCAGCTACACCCAGTATGAGGAGAGGTTGGCCTCCAATAATTGAGTGTACAATACCACACAGTGCTGTCGATGCAAGAGTCTGCACAGCAGTGAGAGTTCCATC
>contig328
TGCACCTGCTCGGAATCCGCTGGTCCAATCTTGTTTGTAGCACATAATTCTTGCTTTAAAGTCATTCTTAATCCCGCGGAAGGAACAAATGTTCTTCCATTAAGATTTGGAATACTAAGGAATTAATATTGATCTTAAGTTTTCAAGAGAGCTCTAGAGGTAAAATAGTGATTAAAGTTGCATAGGTGAAAATATCGATATAACTCCGGCCGGGCAGGGAGACCAGAATTTTACATACTATCCTAAACAGAAAAGCTTGAAGAAAGTGTAGTTCAATTGTTGATTGCTCATAATGAAGAAAATGAATAAATGAATCCAAAAAAATGATAATTTACATTTCAAAGAATTTATGAAGAATTTTTGGATATATTGTAATGAATGACAAATGAACAAGTTAATTGAATAAAAAGCACTTTGGATTTACATATTCAATTGAAACTCAAAGATAGTCAAAAACACTTCACAAAAAGTGTAGAATTTAGAAACTCTCCTCAAAGATGAAAGTGAAAACTATTTCTCAGCCATAACAAATCCAAGATCCAAAACTACCCTTCTATTCTCTCTAGATTATCCTCCATACAAAACTCGCTCCAAGAAACAAAGGTAAACCAAAATAGAACAAAAACTTAGCAGCATTCCAATAATTTTACATACTAAAAATTCAAATTGAAATTAATCAAATATCAATTTTGAATGTCTAGCTAAGGAGGGAAATCCAGCAAAATTAACAAAAACCCATAATCACAACCTGCATTTTTCTATAGTTTAGAATCTCTTAGAAGAATGTTCATAAAGTTGAAATAGGTATAATACAAGATTAACGAGATTCCATGAATAAGACCATTGTTTGGGATTCGTTTAGAACACTTTTGAGGATTCAGACATTAATTAAAAAAGCAAAAGGGTACTTTTATTTTTCATCATCATTCTTGCAATGGACGAAATCATGCAGTGGCAGATTTGTCGCCAGTGGTTGTTGCTGTGCCTGCCATAGCCGATGCTCGTTTAGCTTCATAATCTTTAACAGCTGCTTTTATAGCATCCTCAGCAAGCATGCTGCAGTGAAGCTTAACAGGTGGGAGTGAAAGATGCTTTGCAATCTCAGTG
>contig329
ATTTGTTTTACTTAGATCTATTAGATTGTGTCTCTCCTCTGCTATTTTGTGTTTGATTTATTTTTATGTTTTCTTCATCATGATTTGTGTTCTTCTACAGTTGCAAAATTCCATCCGTATGCGACTCACATTTTGGGCACCACGGCCATCTTTTGCACAAATCGATTGTTAGTTTTTAAGTACCGTTTGTGTGCTTTAAACTGCTTCTATAAAGAGGTTTATGTGATTGGTTTTTTCCATGTTTCCATTAACCTCTTTCATTCTGAAAGCGTACATTCCACCATTATTTTACTGAATGGTTTTCTGATTGATTTATTCAATGCTGTATTATTGTTATTTTGTCGTACATTAATGATAAGAAGTGAGAAATAACCCTGTGAGGAGGATCTCCCAAATATTGATAGGAAGTGCCGTATGACACTCTAAACAGCAGCTCCGTTTCAAATTATGGTCTCATCTGTTGAGTTCATTCTTTTTATTTGGAGCTGTGTGTGAGATTTGAAACGGGTAGCTGAGGGTTTATTCTTCTAAATCTTCAAATCAAATTCTCATATTTTTTATGTTTTTTATTTGGTTCGATGCCACGTCTCTGGTAGCTAATATAAGCTCTGACCAAAGATGCTATGATTGGACCAATATCAATTTCTTTCGCATTCTGATAGGAATCTGTAGATCTTATGTTCAATGATTTTGCGGAGCCGTTTTGTGCGATTACATTTCTATATAATTATAATCTGTGTTTTATTTTTGGTGTTTTGGTTTTTATGATGCCGATGATGACACACTTGATTGGAATTACCGTCTGAATAATTATATTTCTTGATGTAAATTTCTTGGCTGTGGTACTGAGGCTTCAAATGATTACATTTTTTATTGTAAATTACTGAATAATTATACTTTGTT
>contig330
TTAGATTGAGTGACTAGAATATGTAAACAACAGTTACATGATCAATATAAGGTTTTCAGTGAAAATATGCAAAGCAATTAAGCCAAATTGCAACAGTTTTACAAGACTAATTAGCCAAGCACATAGGTAACTAACCCCAATAATGCTGCACGTTGCATTCTTGCCTCTCTCAAAAGGAAGGAGCATGTTGCCGTTCAAATTTGAGTAGTATGCTGTATAGAGATCATAGGTACTCTATAAATTATTGATTAAATAATGTCTTCCAAACATCAACACTTTATGTCATACAAATTGAAATTATTGGTGACTAAAATACATGTCTGTACTCGCCATTCTGTCAATTCCTACAAGTGATATTCTGTCATCATAGACATAAACGCTTCCAAATGCATCTGTGCCGGGAGGACATTCAAGAGCAGCTTCAAGAACTCTATGGTGTACACCATGAGAATCAATGGAGTATCCACCTTTATGATCATGTCCAGAAAAACAAACCTTAACACAATTATATTTATGTATCAAATTCATCACTTCATCATAATTCCAACAATAGTCGCCTCCTCGGTTGCTGCACAAGGATCTAGAGGCAGATGGCTAGACACAACCACCTTCTGTTTCAATTTGGTTGCATCCTGAAGAACACCATCCAACCATTCCATCTGTTCCTTTCCAACGCCTCCATTAAACATAAGAAACCTTCTTTCAACCCCTACCAAATTTGTTGGACTGTTCTTATCTTCATTTGGGTTCTTCTCTCTAAGCAATTGCATGGCTTCCAATGCTCTTGGATGATCTTGAGGCCAACCAATGGCACTGATGTCATAGGTATCGAGAACTACAAATCTATAGTCAGGCACCGGTGAGAAATCATAGTAAGCATGACCATCAAGGGTTTGAATCTTCAATAATGGAAGTAACTTGCTTCGAGGAAGATTGTACAGACAGTGATTGCCAATCATATGGTACACAGGTCCTCTAAACATTTCAAATTCATCCACAACCTTCTTTACAGCATTAATAGATTGATCTTTGGGACAAAACCCATCAACAATATCTCCTAAATTAATCACAAACTTATGCTTCTGATGAGTATTCCATTCTTTAACTGCTCTCTGCAGAACAAGAATACTATGCCGATAATACCGTGGAACACCAAGGAATGAGCGACCATCGGGAATGTCAGCGTATTGGACGTCAGAAATCAATCCAAAAGAAAAAAGAGGTTGTGCAGTAGCAACCCCAGTGGAAGACACCATGGCGTCTCTCTCTATGAGTAC
>contig331
TTGCCCAAATAATCAAGATTATAAATTCTTATTCTTAATCTTGTAAAAAAATAACAAGTTTATGTACCAACAAAAAAGCTGTGTCAAAAGATTCAAGCCAAACGAGTTTTTGGACACTGCAATAGAAGAAAGAGATTTAACGAAAACCTGAAGACATCGAAGTCGAATCAAGAAGCCAAAAAAATTCCAGCAGCATTTTTCGATATATCAGGGTTTGAATCCGAAACCTCCGAAATAGGGCTCTGATATGTAGGCGCTTATCGAAGCAAGCAGAAGCGGCAGAAAATTGAAACCTCTGATTGAAATCCTGCAAGAACAATTCAGTTATTCAAATATCGAATCAAATTTTTAGGGCGCCGATGATCAAGATTCATGGAGATCGAATGTTCAAGAATATAAAGAACGAGAAAATGCTCCAAAATATATTGATATAAAATTTCGTTCAGATGAGTCGATTACAGAGAAATTGAATCAAAAATAGAGTGGTGAGGGAAAATAAGAGATAAAATTCAGAAGAAAAAATAGAATCGCGAGGAATGGTTGCCCGTTTTCACTCTCGCTATCTTGAAATCCCAATTCCTAAAAC
>contig332
CTACTTCAGGGTCAATTTCTATCACATCTCTTACAGTCTTGGTTTTGTTTCTTAGACGAGAATAAACTAACTTTGGTGCACATCCTGATTCTGTTTCTCTTTCTGATTCCTAGAATCCACTGATAAGAACAATGGCATACATAATCAACAATATCAATGTCC
>contig333
ATTTAATGGCGGTCGGACCAATCTGGTTGTGTCGGATTTCTCGAACGCGGAATTGGACAGACCAAAGTTGGTGGCGGAAGGCAAATGTTCGAGAAGCTTTTCAGCCACAATTTCGAGTGTGAGGAACAACGAGACAGTTTGAATCGAAGAGAACATTTGCTGCATCGAGAGTATGGCTTAACGGGGGAAAGCTCTGCAAAAAGAAAAATAGACGATACACAAGGACAAGACAAGAGAAAGCAACAATGCCATTGATGAACCTTGAGATGTGGCAGCTTGTTGCTGCTGTCCTTCAGGTCTGGTGGTTTTGGTGGCGATGGGGGAGCTACAATCAGCGAATAAGCCATCAGATGTAGTTCCTTCATGGTTGGTTTCCCTATAACTGCGATCCCTGTTGTTTCTAATTGCACTTTCCAATCTGGCAACAGCACAAGGCTTGCAGGAATCTTAATGGACACAGAACCAGTGCCTTTACGCACGATGCAGTGGCGGCTTCCTTCTTCCTCTGCCACTGTTGTTTGTTTGTCGCTAAACATTATTTCCTCCATATCCAAATTTACAGAATTTAAATCTTTGATAGAACGTTCATCTTCTTCATAAGTTTTCTGAATCAAAAAGAACTTCCTAGCACTGTTCATCCAACCAAACGGGTCATTTAAGGCGTGTGATGTTTCCTTCATCAACCACAACGCGAGACGTGGGTTTTCTTCCTTTTCTGAATCTTTCTTCATCGATTCTTGCTCTGTTAACTTCCCACTCTTTATTCATTCTGATTTTCTGATGGTTCTTGGTTTTACGACGGC
>contig334
TCAAAGCTTTTGAAATTCAAGACATCCATTCGATTCATAATGTCATGTAATCGGCCAGGGGTGCCAATTAATATATTTGCCCCTTCTTCCTCAATTTTCTTCATGTCTGTTTTTACATCCACTCCACCAACAAGTAGCATCGACTTAACATTGGATAAAGTTGAAATGAAAGGTTGTGCAACTTGATATATTTGGGATGATAGTTCTCTTGTAGGAGATATAATTACTCCCAGAACCTGGTGAGGTTTGGGATTAGAAGCGGAGCGGCGAAGAATCTCGACAAGTGGAATGACAAAAACCAGGGTTTTTCCTGAACCGGTGGCGGCGTCGACGGCAACGTCTTTGTAGGTGCAGAGCAAAGGAATGGTGGCGGCTTGAACGGGAGTGCAGAAGTCGAAACCTGAATGAGAGAGAGCTTGGAGAACGGGATCAGAAAGTGGTGGGTTGAGTTCAGAAAAAGCGAGTGCTTGTTAACGCTTTGTTGTGTAAGTCGGAATCCATGGCTGCTACTAGGACTGTGCAG
>contig335
AGCATAAAGTGGGGAGGAGAACCAGGATGGAACTGCTACAATGAAACGACACCAATTGAGGATTCCTCATATTGGGACTCTAATTCACTCAAAAGTATAATGCAAGTGATTGGAGAAGAGTTCAAAAAATCTAAAGTGCCCATAACATTTCTCAACATTACTCAACTTTCGAGCCTCCGCAAAGATGCGCATACTTCAATCTACAAGAAGCATTGGAATCCGCTGACTCGAGAGCAATTAGCTAACCCTACTAGCTATGCCGATTGTATACATTGGTGTTTACCTGGACTTCAAGACACTTGGAATGAGCTTTTTTTGCTAACCCTACTAGCTATGTCGTCGTCGTCATCCAGATTATGACGAGGATGAGTCTAACGATGATGACGACGAGGAGTAATACTGGTTTTAGTTCAGTTTCGTATAGTAGTTATGACTACTTATTTTGTTTAGACTTGTAGGCATTATTTGGTACACTAGTGTCGTTATGTGTATTTTGAAACTTATGACAGTAACATGTGTTTATTTGAAACTTATGGCAGTAACAATTGTCCTTATTTTG
>contig336
GTAGGTCACATAAACAAAACAAAAATATTCAAAACTATTGTATAAAATATACCAAATAAGATTTATACCTAAAATGATTAAATCTGTTAGATATCTCATTCACTGTGTCATAAATATATAATTGGGCAAATTTTGGAGTTGCTTCTTCCTCTGGAATTAGACTGCCAATTCTGTGGAAATTTTGTCCACTAAGAATAAATTGCGGTGGTCCTCCACCCCTACTCGAGTTTGATTGGATCTTTCCACCAATAGAGGTGAAACAAAACATACTATTATATGCTCGAATATTTTCTTTAAAATGTTTACTCCTTGGATCTTGTCCATGTATTAAGCTCATTAGCAACTCCGGAGGCCTTTTTAAGTATGGAATCTGTACTAATCCTTTCATACAACAAAGTGAAAACTTAGGTAGGTTGCTATTAACACTTTTCTCAGCTCGCTCCTCATACCACATTTGAGCACCACATTCAGAGCATGTATAAGAGGGATCTCCAAAGTCTACTATTTCTGTTGAATAAAACTAACTCAAATTTTAGGCAATAAAGTCAATTATGGTATTATTCATGAGTCTTTGATGGAAATAGGTTATTGAGGTGTGAATATGACCTTGTGTTTCAGCAAGTGCAAACATTTCACAATGGAAAGTAGTCATTTGACCACTTGTACTTGTACTTGTACTTGTACTTGTACTTGTACTTGTACTTGCTGAGTAAAAGAATAGAGATACAAATAGAAAATTAGGATTTGACTGTCAAATTTTTTGAAAATGGAACCTATTGATTAGAAAAAACAAATACAATTTTTGTTCACTTGTTAGAATAACGAACCATTTGGAAAAATAATTACGAATGAAGGTATCGATTCAAGAACATGGTAAGGTTGAGATACATGTTTCGTAACATGTATTTATTACATCTAACATAGGAGTGTCATCTATCAATTGAGTAGCGCATATACAATATAAAATAAAGAAATATGTCATTTTAAATGCAATGAAACTTATAATTTGTAAATGCCAAAATGTAGAAGGTTAATAATTATCAAGAAAAAAATAAGAAAGCGTCCAATATGAAAATAGAATATACTAACCAGACACATAAACGTGTTTTATTGGTTGTGCTGTGTTGCTTCTCATTATGTTTTTCGTACGAATTACAGAGGAAGCTAAAATACAAACATAGTTTAGTCATATATGATTTTGAGTTGATTTTAATAAATGAATGTGAATATATATAAATAAAATATTTTGAGTTGATTTTAATAATAACGGATTGCCGAACCTGCATCAACTGTATGGTCACAAGAGGTTGCAGTGAAATAAGTAGGATTCTTACGTTTGTTGTTGTTCAACGTGGC
>contig337
TTTGTTCATGGAAGGTGACATCTCTGGAGACAAAGAATTTTTGGAATGGTGGATGACAACATTTGTGGCTCTTTTGGGTGGAAGAGTACTCAATAAAGACACATTTTAAGGCTCTAGGATCAAGTTTCCCTCCACAATCACTATGAATATGGACAAACGACGCACACTTAAATATTATGGGTAAGATTATTATTGGTGGACACATTATGGTAGAACGAGTACATGGCCTCCATGGGAGTTTTGAAGGCAAGGACACCAGAAGGTAATCGGTTTATGAGATTAATACGATACAGTTAAAATTGCCTCTCGCAAAATTTCTTGGGAACTTTATTTTGAAATAACATTGCTCGAGTTTGATCTAACAAGTGTCCATTTTTTCTCTCAACATTCCCATTTTGTTAGGGTGTTTTAACACATGAGGACTCATGAATAATGCCCTCTTTATGACAAAAAGAATCAAGTATGTGATTAAAGTAATATTTGGCATTATTAGACCTAATCCTCTTAATACTCACTCCAAATTGATTTTTTATCAAGGAGAAGAACTGTACAAACACAGCACTAACTTCAAATTTTTGTTTTAGCAAGTAACCCGAGTACAGTCATCAATAAAGGTTACAAACCAACAGGCTTCTGATATACTTGGAACATTAGAGGGACCTCATACATCAGTATGAACTAAACAAAATGGAGAAGTACTAATTTGGTTACTAACTGGAAAAGGTACATGTTTGTGTTTAGCAAGCTCACACACCCAGTGAAATCTTTCTACCTCTAATTTTTTGAAGAAGGAAGGAAACAATTGTTTTATGACTCTAAATGAAGGATGACCTAGACGACAGTGGTACAAAATGACCTTGTCCCTATTGGTCTTTATTGATTTAGAAAAAAAGTAGTTGGTATTGTTGAGTAGATTTGGAGGAAGATTTTGATTATCCAAGTAATAAAGACCATTCCATTCTCTAGCATTACCAATTGCCCTCCTGAATTCTTGTCCTGAAAGGCACAAGATTTGTTATAAAAAACAACATTACATGATAGGCCTTGTGTTAGTTTTTGTATGGAAATTAAGCTAGTGGACAATTTAGGAATATGAAGGACATTTCTTCGAGTTATGGATGAGTTTATTTGGACATCTCCTTGACCTGCTGCAACTAGAAGGGTACCATTTGTTGTGGATATTTTCTTGTTGTTAGGGCAAGGTGAATAAGTGGAGAAGTGTGTAGGTAAGGGTGTCAAGTGGTCAGTGGCTCCAAAATCCAGTATCCAATATTGGTTATAGGTTGTATCTGAAGCATTAAGTCCAAAAGAAAATTGAAAAACTTACCAAGAGGAAGTGAACTTGTATATACCAAAGAATTAGTACCAATCGGTTTCTCCAACTTACTAAGAAGTGATCTAATCTTCTTATTTCATCTTCATTTAGTCGGGCCAATCCATTTTTTGCTTTCTTTAATTGTCATATCCGTAAAATCAGCAGACAAACGATATTAGAGATGAAACGATATCAAACAAACAAACTTCAAACGTCCAAAAAATATCCATAAACTGTAAGTGTGCTATAATGTCGCAATAGAAAAAGCAAAAATCCTGTGAGCTTCAAATGACCCACAAACAAAAGTACTCTGATAAAAAAGTGAACCCCCAAAACGAAACGAGAAACAGCCGATCTACGATCTAGTTGAAAACGACGCTCAAAGGAGGTCTAAAAGACGGTCAAACGGACGCGAAGAGTAA
>contig338
CTAGGCTGGTCAACTCTAACGAAGGACCAGTTGAGAATGGTGACAGGGCCAGTAAGCATTCCCTTCATTGGACGCTTGGTAAAGCTCTGAGCAAGAGATGACCAGAAGACAGTCATTGGCTTTGGGCGGCTCACATCACCGTAGATGATTGGGGGCTTGACGCAACGAGATCCATAGGATTGCACCCACCCATTAGCAGTAAAGGCAAATCCTGACAACTGCTCGCCAAAGTACTCAACCATATCATTTCTCTCA
>contig339
TGATTGTTGCTACGGGGAAACCAAGCGCACACTAATAAATATTACATTCCTAGTAATAAGGCTACCAAAGCTAAGATTCAAATTTACAAATGCTAAGATGAAATCAATTTTTTTGTTCTCATTTGAGTTAAGTGGATTAATAGAATGAAATTCATAATAACTAGAACAAAATATAGAAATAACAAAGAAAGAAAGATTGGTGGTTGTAACGGTTGATTGATGAAGATTGATCAAACATTTCAGAGGAATCAACAGCTAGAGGCATTCCATCACTATTGAGAGTGCATGATTGTGGATCAGAGCCATCAGAGTTCAACATCAATGCACGAAGAACCAAAGAAACTGTGTGAATATAAGCTGTCCTATTCTTAGCCAAAAGCCATGTCAACCCCATTAGTTCACAATCTTTGTTATGAATCTTGGTTGTTCTATCTAATGTTTTGCTTGAATTTGAAGTCTTCTTTCTAAGCAAATAGAGGCTATGCAAGCACTTAGAGCAACCTCCTAAACCAGGAAATCCATTAACACCATTGCTACTACTACTCAAACAATTTCTCTCCAACATTTTCACATTTTCATCTCCAACAAGATTTCCACTTTTAGTAAGTTTAAAAGATTCAGCACAGCTCAAAGGGTGAAGTCTAATACCACAATAACAATAAACCACATCACAAGTCTCATTAGGTTGAAAAAGTTCAATCCCTCTAAGTTTCAATGCTTTTCCCAAATTACCCTCACATGTTTCAGAATCATCAGGCAACAAAGGCATATCATAGGAAGTAGTGTGTCTACTACTAGTGACAGTTCCAAGGGCAGTTGCGGAATAAGCAGAATAAAGCCAAGCAGCAAGAACAGGACAACAACGACTACGATGAAGCTCATTGTATTATCAGAAGCATGATTTTTGTAGATTTGGAACTGCATGAGTTTTTTATGCATTGAAGTGTTCATCTGAGAGATTCAAAGGGCACCTT
>contig340
TTTCATTGATGAAGCTGATGCATTTCTGTGCGAGCGGAACAAGACATATATGAGTGAAGCACAAAGAAGTGCACTAAATGCCCTTCTCTTCCGCACTGGTGACCAGTCTGAAGACATAGTCCTTGCCCTTGCGACAAATCGTCCCGGCGACCTAGATTCAGCTGTTGCAGACCGTATTGATGAGGTCCTAGAATTTCCCTTACCCGGAGAAGAGGAACGTTTTAAACTTCTTAAGCTCTACCTGGACAAATACATAGCGCAAGCTGGATCACAAAAATCCGGTTGATTTTTCAAAGCAAACCCACAAAAGATAGAGATTAAGGGATTGACCGATGATATCATAAAGGAAGCGGCAGCTAAAACCGATGGATTTTCCGGAAGGGAAATAGCAAAACTGATGGCTAGTGTCCAAGCTGCTGTGTACGGAAGCGATGACTGTGTGCTTGACCCAAGCTTGTTCCGTGAAGTGGTAGATTATAAAGTTGCTGAACATCAACAGAGAATAAAATTGGCAGCTGGTGATAAAGCTAGTTAGTGCATGATGAGGATATATATTCATAGAGAAAGATTCTGTTATTAATCTTTTAATGTAGGGCTGTTCTGTTCTTAGCATGCTGTCATTCATTGTTTATCCCTAATTGATGGGAAGATTTTGAAATTTAAAATATAGGCTGATAATCACTATTGAATATTTGATTCACCACTGGTTGTAACGCCTGATTCAGGTTTTGCTAACTATCAAGTTGAGAATTATTTTTCTCACTTTATGACTGATCATAAACTAGGGTGATCGAGGAGAGGTTTAATTTTTGGTGTAAGTTTTTATTACATAGTCACAATAATAAATTATATGATTTTAGGGGTTTCATTAATATTTA
>contig341
TCGTGACAACATCAACTTACAATAATAAAAACAATACAACCAGTTAAACCAACATTCTGTCTCACTTATAGTAATTAGCAACACGGCCATTCTATAGTCATACTCGGAAGTTCTTTGATTCAACTCAATGATGTCAAGGACGAAGCAACTTCTACAAAGGTCGAGAGACAAATCCCCTAGCAACCATCTTCTCGACCAACTCTTCATGCTTTTTTAGCTGTCCAGCCTTCCTCAGCTGCTCCAAAACCATTTCATAAATCGAAAGATTTGGCTTTAGACATTTTTCTTCAACCATCTCCTTCATTAACTTGTATGCATTATTCCAGTGCCCCTTTTCACAAAACATCAAAATCAAAATCCGGTAAGTATTCACATTTGGTTCAACTTGACTCTCATCCATTTCCTTTTTCAACTTCAGAACCATATCAATAGATTTTGAGTCAACAAACATTCTCATCAGTATATTATACGTCAACGTATTAGGCCTGCACTTAAGTTCCTTCATTTTAGCATACATCCGATGTGCACCATTCACATCATGCAACTCAGCTATGCATCCAAAAATTGAATTGAAAGTGCTTGCATTAGGATCAACCCCTTTCTTAACCATTGTATCTAAAACCTTCACAGCTTCATCAAGATTCTCATCTTTACAATGACTCTCAATGATAAAATTATAACTAATTGTATCAGCAGCACAACCGAGTCTCTTCATTTGATTGTAAACCTGCAAAACCTTTTCAGTCCTTCCAGCTTTCACATGAACCCTCATAAGACTATTAAAAGTAACAGCATTAGGATCACAACCAGCATCAATCATCTCAGAGAAAACATCATGAGCACGAGTGATCTGTCCACACCTACAAAGCGAATCAATCACAATGCTATAAGTATAAACATTAGGCTTAATTCCAGCCACTTTCATATCACTAAAAACCTCCTCAGCCTTCGATATATTACCAGCACGACACCAACCATGAACTAAGCTAGTGTAAACTATAACATCAGGTTCAAACCTATGCTTAAGACTATCAAAAAATAATTGAGCTTCACTCGCTCTTCTT
>contig342
TGCAGCTGAACATGAGTACCATAGAGTAAGGAACCAAGAGCTAGCAAAATTGCAAGAAGAATCATCAATCAGACAGGAGCAAGCTCGACGTGCAACAGAAGAACAAATTCAAGAACAACGAAGGCAAACTGAGAGGGAAAAGACTGAGATCGAACGTGAAACAATCAGAATAAGGACTATGGCAGAAGCAGAAGGGAGAGCGCACGAAGCAAAGCTATCTGAAGAGATGAACAGGCGAATACTAATTGAACGTGCTAATGCAGAGCAAGAAAAATGGATTTCTATCATAAATACTACCTTTGACCATATTGGAGGTACATTTTTACCAGATGCACACTATATATTATGCAATTAGTATTTGTGGATTTGAGTGCATGTACTACAACATTATGTATATATGCTTTTAATTTTAAAATGAAATTTCACGTAGATAGTTGTGGTAATGGTATTTTATCATTTTTACTTTCACCATGTTGTTTAATCATTAGTCGGCATGATTGTAGTTTGTGAGTTGTATTATTGTTTACTTTTTTCCTCGTTATTTATTGGTTCCCATTACGTGATGCATTGTAGCTTAATTGGATGATGAACTTAATCAGTATTTTTGCTTGGCTGGGTTAGACCAACTCCTAACCAGTCCCCCAAATTTGAAAATTCAAGCTATCTTTTTCAGGGGGTATAAGAACCATTCTAACAGATCGAAATAAGTTGGTTGTAGCAGTTGGTGGAGTGACTGCTCTGGCAGCGGGCGTCTACACAACAAGGTATATAGTGTCCAGATAGTTTGAATGAGCTACTAAAAATGAGAAAGGAGGGCAAAAAGTAATTGGGTGTTATATTGCCTGGCCTAGCCCATTATTAGAGATAATACAATTTTAAGTTTTTACCTCTATTTATCAGACTATTCCTTATTTCAGTGCCATATTTGCATGCTATGCATAATTTATATTCACATTGAACATAATGTAGGGAAGGCGCACGGGTTATTTGGGGATATGTTGATAGAATATTGGGACAACCATCATTGATCCGAGAGTCCTCCAGAGGGAAATACACCTGGTCTGGCATGTTTTCTCAAGCCAAGAGCACCCTTTCTCGACGTAGTGATCTAGATTATGCTTCAAAAAATGGAAAGGGTTTCGGCGATGTAATTTTGCATCCATCTCTTAATAAAAGAATTGAGCAGCTGGCATCTGCAACTACGAACACAAAAGCACATCAGGCTCCATTCAGAAACATGCTTTTTTATGGCCCTCCAGGAACAGGAAAGACAATGGCTGCCAGAGAGTTGGCTCGTAAATCCG
>contig343
TTAAGATCTGGAGCTTCTCCAGCTAGATTTAGCTGAGATAAAATAAGTTGCTGCCACGGAGCAGGTGTGGAGAATTTTGGTGAAGAAACTCCAGCTGCAATACTTGCAGCATCCAAAAGAGCGCCATCATATTTGAACTCAATACAGTCATAAGGGTTTGAATGTATCACAAAACCATAACCAAGAAGGAAAAGATCATTGCTTAAACATCCATAACAAAGTAATAAAGGGTCATCCTCATTGATTACAGCCACAACCTAAGGCAAATATGGAATTACACAACAAAGATAAATCAATAATTGTTTCTAAAAAGCAGAATTTGTTATGTGTGTGTATCTAGGAAAGGGGTCATGCATGAAAGAGTATAAGAAACCTGCCTTCACCCGCATCTTAGTGCTACTAGTCTCTTGTTCCTGAACAATTCTAGCATTCAGATTGAAACTATGATTACACATGTCAATTAGAGGGAGCATCATGGGTATGTCAAAGTTCATCCCATTTGATTGCTTGTTACCATTTAACCAGAATTCTCTAGATGAGACTGCTGAAATTGCCCACCCCAAGAGACGACGCATCGACTTCTTGGCTACCAAAAGGATGCTTATCTGGTGCAAGACCGACTAATGCACGCTTGACTTGTTGCTCAAAGTCAAGCAGAAACTGACATCTTTTGTTTACCTGTCTCGTGATTCATGAATTTGTTTAATACTGACCAAAACAGAACTACCAATGTAAGCTTAGCTCTTAGTAGTTAGTAATAATAACTGAATATGCTCACAAAAATCAATGTTATTGTTATGGGGAAACCAATATTTAACATAAATTAAAAGTAAACAATTCAAACATACCCCTTTCTTTCTCAATGAACTATTTGAATCGAACTGTCTAATTATCTGCTTCAAGAGACCCCATTTTGGGTCGAGTAGAAGCTCCCTCCCTTCCCGCTGCTTTGTTATGTTAACAAGTATGGAACCAACATGTTCAAAAGAGCCATCG
>contig344
GATGAACAATGGGCAATGAAACTAGGTTTGAAGCTTCTTCATGAAAGGGACAAACTTGGATCTTTTTGGTGGCCATATATAAGTAATCTTCCACAGTCTTACACTGTTCCTATTTTCTTTCCTGGGGAAGATATTAAGAATTTGCAGTACGCTCCTCTTCTTCAC
>contig345
CTCCCATCAAGAATCGTCGGTCTTCAAGCCATTGTTTGACAGGCATCACTTTATCATTAGCATCTTTCCATTCATTTGCAACCACAACAGCTACTCTGTTTGCTGATACCTTGACACGGGCCAACTCCCGATCAAGAGTTTTTCTTTCTTCCTAGAGTGTAAAACACACCATTCAAAAACTTTTAACTAGAAGCTAAAATATAATCAAGAGAGTAAAGCAACTGGAAAAGCAAACTCTGAGAATTTAACAGATTACATTCATTTCTTGAAATTTTCGCTGATAATCTCTCACAGCATTTGCAGCTGCACCCCCTGCAAGGACAGCCTCTTCTAGTTCCCTCACAGTTTGGGTGAGCTTTTCAACCTCTGCTACCTTCAGCCTATGCATTTTATCCAAAATTTTGTTTTCTTCCTG
>contig346
ACCATTGCAACAACAGGGCCAGAGCTTAGGAAGTCACACAATCCATTGAAGAAGGGTCTTTCTTTCAGGTCGTGATAGTGCTGTGCGGCAAATTCCTTTGTAGGAGTCAATACTTTGATTCCAACAAGCTTGTACCCTTTCCTCTCAAAACGGGATATAATCTCTGAAATCTGAAAAAAGAGAGACTACTTAGAATCTAAATTTTCATTTTCGGCAAGTAGATTAAGTTGTGAAGCACTAACACACGCACAATCACCGGATACAATCCTGACATGACACGTAGACAACAGTAATAATTTGAGAAAGTAAAAGTGATTGAATTTAACCACGTTTGTTGGTATTTGACATCACACGTGTCGAACACCTAATACGCCTTCAATCTCAAGTATCAATACTAAGCATTGCAATCTACCAGTGTTTCCCAAATAAATCATGCAGAAGAGAAATTTAGAAGCAGTTCCACTTTACCAAATCCTCTCTGCACTCCATCAGGCTTAATGGCAATGAAAGTGCGTTCCAGCTCAGCAGCATGCACCTCCTGATCTTGGAGCATGTAAGCTGCAGCGGGAAGAGCGAGAGCTCCCGAAATCCAGGAAGCGGTGGATCCATTTCCAGAACCGGTTCTTCCGTAATTTGAAGCAAACAATGGAAGTTTTGTGATAGATGAGACTGCTGCAGCAGCCGCAACGGCGCGTCCTTGAGAGTGAAAAGAAGCGGAGAGAAGGGACCTCGCGGCTCTGGAAGCGGATTTGCAGAGATGTGAGGCCATCGTGATGAGTCGAATGTAACGGCGATGTGATGTGATGTGATGAGAAATGTGATTGGTTATGTTAGGCTCTCTTCACTTCTCACCTTGCCTGCTC
>contig347
CTGTCCTAACTAAAATATCCTTAGTTATTTATAAAATAAAATAAATAATTGAAAAAAATTGTCTATAGCTCTCTGCATGTATTATCCTTAACATTCCTCTATTACTAACTGCCTCACTCTAACAGATTTTAAACCTATATTCTAATTGTTACAAAAATTTGTTTGGGATGGCTACCTTAATATATTTTTTTAGGTCACTATACAGCTATTTTGAATAGTTAGCAGAGAATAGAGATATTACAAGAGACTAATACAAGTTATGTCTAGATAAATTGGTTAATAAGAGAGTAACGATTAAATTGGTAGATAATATAGTCTCCAATTTCAATCCTGATTGGATTGCATTATTGACAGACAATCAAAATCAATAATTTGCTTAAAACATAGTAACACCCAAGTAACAAAATGAAAAAGGACCCGTAGGTGAACTTTGATGAATCAAAGCCACAGAAAAAAT
>contig348
GTTCTAACCTTACTTTTTCTAGATGTATATGGACTAATGTTATTTAAATTTCAGTTTGAGTATAAAAAAATGTCTTTATGTATAGATATATATGCTATGAAATACTAACACAACAACAATTACGGAATCGGCCTCGACAGTTCTTGAATCAAAAAACCCTTAAAGGACGAGTAGAGAAATCTACACACTGACACATAGTCACTAGTAATAAATTGAAAAATAGAAGTGAATAAATATAACTACCTATGTTGGTTTCGGACATAGACACGCCTTCAATATGAAGTGTTAGTGCTACATAATTGATGTATAGATTACACATTTGAAAGTTGAGATATAGTTACATGTATTCGTTTAGTGTCACCATTAGACACGAAACACGTTTTCAATTTGAAGTATTGATGCTACATAATATATATAGATTTCACATTTGAAAGTTGAAACAAATAATATTATTTTTCCTTTTCTTTTCAAGTAACAATGCAGGGCTTATGGCT
>contig349
AGGCAAATATAAATGTCCGAGCTATAGCACAAGGTTGTTCTGAGTATAATATTACTGTTGTTGTTAAGAGAGAGGATTGTATAAAAGCTTTACGGACTGTCCATTCCAGATTTTATCTTTCAAGAACCACCATAGCAATGGGCATTATCGGACCAGGATTAATTGGGAGCACACTACTTGATCAACTAAGGGATCAGGCTTCAGTTCTAAAA
>contig350
TTGACATAGAGGTTGATGGTGGTTTAGGGCCTTCAACCATAGACATGGCTGCATTAGCGGGAGCAAATTGCATTGTTGCCGGAAGTTCAATATTTGGAGCCCCTGAGCCAGCTCAAGTAATATCCTTACTGAGAAATTCTGTTGAGAAAGCCCAGTTAACATATTAATTTGCTTGTATTTATATATTAAGATATTATCATGAAGGCGTACATTTTGAATTCGAGAGAACAGATCCGAGAGATAAGAGGGATGAGTAGTAAACTATTTTCATAAATAATAGGATAACAATTAAATAGCTAGACGGTCGAGGGCAGAGACCTCTCGTTGAGCTTAACTAAATTATTCAATCCATCAAAGTCTATTCATAAATAATAACATAACACATATTCATCAACTAATTAATGTTTTATAATAGTAGACCATAATTTATATTTAATAATAATTTTTAATAATTGGTTATTCTCAATCTATGATTGATTAATTAAAAAATTAATCTAACAATCTCTCACTTGATTGACAATAATTAATTACTAAAATTGTATGAATTTTAATACTAGGATTTCAATTACGGTCATAACACTTATCATCCAAAGAGAAATATATGTTGGATATTCACAATAAACCTAAATCACATATACAAATATATGACATATAATAATCAAATATTAAATCGTACATATCATGATAGTAGATTCATAACTTTGCACGAACGA
>contig351
AAGTGCCTATCCATGATGTCCATGTGAAGCCAATCAGCGCCATAGTTGAGCATACGATGAGCTTCGGAAGCCAAATTGGCGAAATCCGATGAAAGCATCGAAGGAGCGATTTTGGGTGTCACTCCCATAATTCTCTTTGGCGTTGGTTTGTGAATGGCGAAGCAAAACGCAGAACAAGAACCAAAACAAGATTGTTAAGCACGGTTTTGATACTGGTAGGTTGCAATGTTGCTTTGACCTTAATTCCTTCAAGGTCACAATGTTTGGTGGCTGCGTTGGACTAATATTCTGGTAGAAGATTATGTAACTTTATTGCGGGAAAGACAGGATAATGATCCCTGTTTTTGTACAGTTTGATACATCAAACCAACCAAAATATGCCACGTGGAACTCTTATCTTCTCTATAAAGAAAATAAAAATAAAGCTTTATAGAGAACCATGCCGCCTCCGAGCCTACAACACTTTATGCCGATGCTCTCCGTCAAATCGCCGTTCCGACCGCCATAGAGATTGGGAGTATGTTTCCATTTAGTGTTAACCTTTCTCTATGGGTGAAGCCACACCGCCGTGCTCGTTTACCATAAACACTTTTC
>contig352
AACCTGTACAAAAAATTATTAGTTGGAAAAGGACAGCATCTTTTCGATCATCCTCGTCTAGGAACCCTTTTGGCTTCAAAATCAAGGGAAGACATTGATGACAGTGGAAGTGACTTCGTTGAAGAATTCTACATGATTGCTGGAAGCCATTCATCCACCCTTGACAGACTGTATGCGTGAGAGCGAAAACTCTATGATGAAGTTAAGGCTA
>contig353
ATTTGTAGGCTAGTGAATCCATCAGGAAGGACTATGATCGAAAATGTCACCAGCTTAGGCATCAATTTGCAAAAGACCAAGGTACTCAAGTCATTGACAAGACCAGGGCGACTGTGAAGGATCTGCATTCGCGAATAAGAGTCGCTATTTATTCCGTCGATTCGATATCTAAAAGAATTGAAAAAATGAGGGATGAAGACTTGTGTCCACAACTTCTGGAATTAACAGAGGG
>contig354
CACTTCCTAGGAATATAGAGCTCAGTGATTTGTCCGTCTTCGTTCTGCATCTTTTAGGGTTTGTTATGAATCGCCTCCTCTAAAAAATCTACAAAAAATCCTTAATTGAAATATAACAAACTAGATATCAAACACGTATTTT
>contig355
TATAACACAGCAAATTAATAATTAAATCCACATCCACATAATTTGAAGAATATGATACAAAAAAACTAATTAACAAACTCTCCCAAAATGAATTAATAATAAATGAAAATCGAAAATAGAAAAGAAAAAAAGACCTGTGCGCGAGTGTAGCCACAGAGGGCAAAAGTGGAGAAGTGACCATTGTAGACACCGGATTCATCCAAATGACCAATGTTGATCTGAACGGAAGCATGATCCTTAGCAGTTATCAATCTGTTTGTAGCAGAAC
>contig356
CCAAAGTTTATCACAACAAATGGATTTCAGTACTAATGAGAATGAAGAAAATGAACTGTATCATGCTCAAATCCATTTGTACAAACATTTATATAGTTTTATAAGCTCCATGGCTCTCAAATCTGCCATGGAACTAGGCATATCAGATGCAATTTACAATCATGGAAAACCTATGACTCTTCCTGAATTAGCATCAGCTTTGAAACTCCATCCTTCTAAAGTTAATATCCTCTATCGACTGTTGCGCCTTTTAACACACAATGGTTTCTATGCAAAAACAACAGTGATGAAAGGGGAAGAAGAAGAAGAAAAACAGCATATGCTCTCACACCTCCTTCAAAGCTTCTCATCAGAGGCAAATCAACATGTTTAGCACCAATGGTTCAGGGATCACTTAATCCACTTGCTTTGGACATGTGGCATTCCTCCAAGAAATGGTTCAATGAAGATAAGGAGCTTGAACTCTTCGAGAGTGCAACAGGGGATAATTTTTGGGACGTTCTGAACGAAGATTCTGATAAACTGAATATGTTTCAAGATGCTATGGCAGCTGATTCTCAAATGTTTAAGATTGCACTCAAAGACTGTAAGCATGTTTTTGAGGGTGTAGAGTCTCTTGTTGATGTTGGAGGTGGAACTGGTGCTGTCACAAAACTCATCAATGAAGCTTTTCCTAACATCAAATGCACTGTTTTTGATCAACCACAAGTTGTGGGTAACTTAATTGGAAATGAAAATTTGAACTTTGTTGGTGGAGATATGTTCAACTCTATCCCTCCTGCAGATGCTGTTTTACTCAAGGTATGTATCTTCATCTCACAAGCTTCGGCACTTTGTTTGACCGTTCTTTATTTATTTTTCGTGTCTGATGTCAATGTCAGTATTTGTGTTTCATTTGTGTTAATCAATTGTTAATTAATTTTGCCCATTATAACAAATTCTAACATGCTAAGTTGCCAATTTTGTAACATTATTGTACCAACTAAATAGTTAAAATCTCAATTGTTTTTATTTTATTTTTAAAGTGGGTTCTGCATGATTGGAATGATGAGCTTTCCTTAAAGATATTAAAGAATAGCAAAGAAGCTATTTCTGGGAAGGGAAAAAAGGAAAGGTGATAATCGTAGACATATCAATTGATGAAACAAGCGATGATCGTGAATTAACTGAGTTGCAATTGCACTTTGATATGGTGATGTTGACTCTGCACAATGGAAAAGAAAGAGAAAAGAAAGAATGGGAGAAACTCATATATGACGCAGGCTTCAACAGTTACAAGATTACTCCTGTATTTGGCTTCAAGTCTCTCATTGAAGTTTTTCCTTAATTTTAATTAGAAGTTGGTGCAATTAATTATGCTTCAAATCAGAAGTCAAGTTTGTAATGTTTATTTTGTCCAATTTGACATGAGTTTTCTAAGATTGTTATTTACATATAGATTTAACCTTGTTATTGGTTTTCTCTCGATATATAGAGGAAATAGACATAAAGTTGTTTTAATTTTGATAAAAGAGTGACATTATTTATTGCGAAAT
>contig357
TGGTACCTGTTTGAGGGGGAAATCTTCTGGTGGTGGCAAAAGCAATTGTAACAGCAGGATTGAAATGAGCACCAGAGATATGACCAAGAGAGTAAACCAAGACCATGACAGCAAGTCCCCAAACAATTGAAATCCCAGGAAGTGTTACAACATTTTCATTGTTCTTGTTCACCACCACTGAAGCACAACCAGCAAATATCAAGAAATAGGTGCCTACCACTTCAGCTACCAACT
>contig358
TCCGTTAATAAATAAGTTCGAATATCATTCGATAGTGTAGGTTCACATTTTTAATACTTCTAAAAACAATACATATATTGAGACTAAATCGACATATCAACAACATAATCATATGAATTATACTTCATTTAAGGCAAAAAAGATACATCAGAATTGTAAGTCACAACAAAAATCAGTAAGTTCCAAATGATCCAAACTTTCGTTCCTATTATAGCTTCTAAGCGGCTGTTTTGTTTGCAAAAGCAAAACATTAAGTTGCGCAGCTCTCTCAACTATGAGTCTCTCTTTTGGTGGATACATTGTGTGCAATATCGGCACATTAAGACCTAAAACAACACATAAATCAAGGGTCAGACATTAGATACAAAGCAGCAACTTCAAAAATCCAATTTGGGAAGACATCACTAAACTGTTGAGCATCATTGATAGCTTCAAGTTACCAACATTGTGAACAATAAATTTCTTGTCACCATATGGAAGATGCTATCAGAATCCTGGCAGAACCATAACCAATGTTAGGAATTAAAGTACATCCTTTAATTTCCTCCTACCACGAGAATCAATCCATTTGTGTCTGCAACAGTTTTCCTATTTAAAATAATCATATAAACAAGTTAGAGAACTGAAACAACAAAATATCTATAAGCAATTAGCAATCAAATAGGTGTTAGTTATACATTAATAGATAATAACACAATCAAAAACAATTAGATCTGCAATCTCAGCCGAAAGATGGTGATATTTCTGAAATAATCACATTAAAATCATTATTATAGGAAATAATTGCATCATAGATTGCAGGCCAATGCACTATGTAGACAAAAACAAATAAAAAAGGAACTTAAGTGTTGCTTAATGTATAAAACGTACTTGCATGATTTGAAAATATAAACAGGGAAATAGTAACAGAAGGCTTATATGAACAAAACCCCTGTGTCGCAAGACCTGTAAGAATTTGATATATGCCCGTAAAAACGAAATGTCCAGCTACAAGGCAAAAGCCTGAATTCTGGACATCAGATACCATAGGCAATATTACACAATAAAAAATGAAATGCAACAAAACAAAGGTAACGGCTAAAACAAAACAGTGAAAATGAAAAGCTTTCCAATTAATGACATATCTTTGCAAGAGATCAGATGGTAGTGCATGTTTGTATCATCATCTACTACAGAATTGATTGGGTAAATATCATCATATCTCATTGCAAAAACAGTAAAAACAATTTATAAAAAAACAGGAAAAATAAATTATTTGTCCCTATTAGTTGATGGATAAGGATCGAACAAGTATTACCACTCACAACAATGCTTCCAATAGAGAAAGTAAGACTTGGTATCAAAAACATGTCATCAAATCCAAATCTAAGAAAAAATAAAACAGATTAAAACTACAAAATTCAAAAACTCATTTGGAAATCAAACACCAAATCAAATCTAGCTTATTGGGATCAGATAGTCGATCAATCACCACATATGAAATACATAGTAAGACTGGATGTCACAAATAGATATTTATCCTCATTTCCCATTCATCCAAATTGCAAAGTTCAAAACACACATAGTATTACTCCAACAACATAAAATGAAGAAAAAACGAAACATAAAAAGTTACAATTAAAACCTAACCAATTAAAATTAACCTCCACTTTAGGGTTTTAAACATAACAGGATCAGATTAAGTGTCAGTCACCATCTTACACCTTATAGTGCAAATTAAGACTGGGGCGACAATTACTATCATCACTTCCAAACAATTCACAATTAAAAAATAAATAAAATGATTTCGAAAAGGAGAATTAGAAATAGTGAAGAGGTATACCTTAACGCAGATCTTGCGATCGCTCTGGGGCCTCTTAAACTTCTTGACCCTCTTCTTGATGATCTTCTTTGTGAGAAGAGGCACAGCCATTTTTGTGAACTAGGTTTGTGGCTGATGTAAAATGAAGGAAAT
>contig359
GGGGGTAACTTGCTGGAAGGAAAATTTCTACTGCTAGATAAGGACAAAACAAGATAATTAATAAATGCCAAAGGAGATTTGCCTCCAGAATAGGGTGGAGTTCTTAGAGTTACTTCTGAATGATAATACTTTAACATAAGGGAAAACAATGTTTCTCATTACACTTACCATCTGAATCCAACCCCATAGGAAGTTCAGTAACTTTTGCCAAAGGAGATTTGTCCAACACATAAGAATCTTCAACATACATGAATATACAGAAAGGAATAAAATTTAACTTTTCCACTACAAAGCTTAAAACTCTCAATCAGGTTTATTTGAGTACCAAGGGAGAATGACTAATATCAAGAACCAAGACAATTTTTGTAATCAGGAATTCGTAGCCATTCAACAGAAATATTTTCTGCTCCTTGATTCACACCAAGAAGGAAAATTAGGATCACATTTGCCATTGACAAAAGGGCTTCAATAACCAGATCATTTCTAATGAACCT
>contig360
TCTAGAGAGCAGGCTAGACGCACCAACCTCGGTCGTCTCATGGAAATTCACGGTTCTAAGCTTTTGGGAGAATCCTCCTACAAAGATCCTATTACTAGTTTCCCTCTTTTTCATAACTTCTCTGTTCAACACCCCGAGGTAACTGCAACTTCTCTTTCCATTTTCATTCTATTTCTGTCATTTCAACTTCTCTTGTATTTCTATTCTATTGCATTTGCAGGTGTACTGGTCTCTTCTTCTCAATGAACTTTCTATTTCCTTTGTTGAACCTCCAAATTGCATTTTAGATACTTCTTCTCACCCTTCAAAAAACACTGGAACTTGGCTTCCTGGTTCTGTCCTTAATATTGCTGATTGCTGTTTGCAACCCAGCTCCCACCCTAACAAACAGGATGACAGTATAGCCATCGTTTGGAGGAGTGAAGGATTTGACCACACTGAGGTTAATCAAATCACTCTCAAACAACTTCGACACCAAGTCATGTTG
>contig361
TTGGTGGCGAATGCAATAGATGCCAATTTCTCAAAGGGTGATGCAATTGCAATTGACATGCAAATGACAGTCAATGCTGTCATTATATATCTAGCCATTGTTTTAGCAGGATGTGTTGTGGTATCAATAGCTGATAGCTTTGCACCAAAAGAAATTGCAACTCGCCTCCGTGTCTCTAACGCAAAGGGTATTTTCACACAGGTGTTCTTCTTTATGTAGTACTAAATACAACTTTACAGTAAAGCTATTATTTATTTCTCAGTTACCGATGTCTCTGTACAATATCATTTGTTCTGCTTGAATTTGTTTTCAGGATTTCATATCAAGAGGTGGCAAGAAATTTCCTTTGTACAGGTAAAATATGTTAGCGTTATACTTATGAAATCATATTTTAATGTCATACACTGCTACAATGTTTGTGTCTATTTATCTGTTCTGAAGATGATAATAGGCATCTTCAGGTTTACTACCCAAGCATATTTCCTATTATTCTTAACTTCGATTACAATTGCCAATGTCA
>contig362
GGGTGGGGGTATGAATTTTCATAACCATGGTGGAAAGTGTATTTAAGTGCACAATCCTGTCATGTCATGATGGACATCCATTATTACAGTGGCAACAAGTGAACTGAATGCCTAAATAGACTGAATACTTAATTCAATACAAAGGTATGCTTAATTTACCTCTAGCTCTCCACTTTGAATTAGTCCAAAACAAAAACTCTCCACTTTGAAGGTGAACACAACAACCGATGGCTACAACAAACATTTAAAAACAAAGGTTTGGAGTTCACGTAGGAAATCTTCAGGCGTGAGTTGTTGACTACAAATACTAGTGGGAAAATTTCCTATGAAGCAATGCGGATCCCCAATCAACAGTAAAGAAGTTGATGTGCTAAGAAACTAAAAAGTGCAAGAAAAAGAACGTGTGCTTAAATTGTGATGAAAAAATGCAACAGTGAGTTAGATCAGAGCCCCCCTCCCCCTTCTCCTTCCCCTAGGT
>contig363
TGAGGGTGAGCCATCTTCTGCAGGGCCGTAGGAGCAATCATGATAGGCATTGATATGTTGAAGCCCAATACATTTGTTGTCAAGTCTATTTTGCTTACATCCATAAGAATACGAGGCTTAAACCTGTTTATAGTATAAATTGAAAAAGGGATTCAACAAAACATGAAAATCAAATGAAACAAGTTTCAAAGTCGATTACAGAATTCTTGAAAATGCATTTCGATTCTCTCTCAAAGTCCATTGATCCTCTGCCCCTGATGCATAGTAATCATAAATCATCTTCGACAACTTTTCCTTTGCAATTGCTTCATACTCGCTGACATTCGTTATATTCATCTTCTTAATAATTACTTATTACTTACTATAATGTCGACAGGATCTTCTGAAAATGAGTTCAAAGTACACCAAACCAAATC
>contig364
ATGTACCTTAACAGTTTTAGCAGATCCTCGTATTTTCCCCCATGAAACAGCCTCATCTGGACGAGCTCCAGAATCACTTCCATCAAATTCTTGAGCAGTGTTAATAAAAACCGCATAGTCTGCCCCATTGCGCATCATATTGGCATTGCAAATGTGATGTTTTGGAAGACCACCTCCTAAAATAATTATGCCTGTCTTCCTAGAATTTGCATGTACAGCTTCACCATTCACAGCCCTTATATCT
>contig365
TACTCGCACTATGTCCACAATCAGACCAGGGTTGTGGAAGGAATGGAAGTACAGCATGTCACCCAATGAGCCATCAGTTAATCCAGGACAAAAAACTGGAATATTATTCTGTAAAACATCAAAAAAAGTATCAATAATATTATATTATGTGCAACTTTCTGACACTTATTAAGTAAATAAGAGAACACAAATAACCATGTTGAATCCTGTATGTAACACAATGCAGGATATGTAGGAATTCGACAGTATAATGATGGAAAAGAAACAAGTGTAAAGATTTGAATCAGAAATGAAGTAGAGAATAACATGTTTTAGACAAGAAAAATACTAAATAATTAGAATACCCAATTACTTAGACCTTGTATGCCCAGTAAAGGTAGGAGCTTTCGTCGTTAATTTCTTTTCCCAATCGAGCTATTAGCTTGGACGGTGTCCACAGAACATTCTCAATA
>contig366
ATGTGATGCTGACAAAGGTAACGAACAACATCTCTAACACCAGATGAAATGAGATTAGAAGTGAAACCCAAAAACACTTTACACTTAACAGATTTCCTGTAATCCAAATCTCTCTCTTCGTCAGCACAATCCTCAGCCACAGGTTCATCAACCAGCCTCCAATCTAGCATT
>contig367
AAGTGAAAGGTTTGGATATTGATGCTCTATACGTGTCTCATATCCAAGTTAATCAAGCACAGAAGCAAAGACGTCGAACATACAGAGCCCATGGAAGAATTAACCCTTACATGTCATCTC
>contig368
TAATGCTTCAGCCCCCAGAATTTGTTCTCGTGGTATCCATCCATCAATGTTAATCAAATCTAACCAGTGTCCAATGATATCCAATGAAATATGAATATCCCAACGCCAGATTAAAGTGCATAAGTG
>contig369
ATTAACGGTTCTTGACAGAGCAATTTTTGACTGACCATAGAAGTAGCCAATGCCACCTAATAAGCTTCCAACAGCCGCCTCACCAACAGAAATGGATTCTGAATCCACCTGGAAATCCACT
>contig370
AGATTAGAAGTTGATGAAAACCTTCATCCCATAAAAATCCTCTAGGGAAGATGGATCGACATGGTACAGCTGTGTAAAGCTCAGCAGGCCAATATGATATATAAGGAACGTGTTCTTTATGCTGCAAAGGAAAACAACCCACTGCATATTTGTCTGATTTCTAAATTGCGGACAGCTTACTTAAAGTTTAAAAGGATAGTAATATGATGATGTAGATAGGAAAAATAGACCCACTTACTGCAATTAATTAAAGAATAACAAAGCCACACTGCTAGGATGAAGAGTTTCATGAGTAGTAACTAGTAAGGAAAATAACTGCAGATTGAATTGATACAGACAAAGCAACTAACACCGGATCTCTTTTCCAGCCTAAACTCATTTTTCTGACACACCAGAGTTTTCAAGGA
>contig371
TTAACCAATATTTCAGCCTAATCAAACAATACCTAATTAAATTGCTCCTCAACTCTTTGTACATGGCTTTAGCTTTGTCCTGATATGGCCCACTCTCTGCAAGATTCAACCTACACATTAGTTTCAAGAAGCAATGAATAAAGTGGAATATATGCAGATATACCTTTGGAGTAATGGTGGAGCGCTGAAAGAACTCTGTAATTCATGTTTATCCAAATTGTACCTCTCCAATATGGAGCATCATGTTCTGTATTGTATTTCATGTACAAGGAACTAGGGAATAAAAAATATAATTTTTATTCACTTTAATAAGTAATCAACAAACATATGCTGAATAGGTTATTCAAATTTAATCCATTAAAAATGAATCGGAGGCTGAGACCTAGTTTTGGCAAGAGAACGTAGACCATAGTCAGTCCATAATAGGCTGCGATTTGAAATCAGTTCAAGCTGCTTTTCCAGGATCCATGATCCAGATGGAATGAGT
>contig372
CCTGACTGAGTTATATTCAACCATTGGAACCATGCTTCTAATCGACCAAAAGCACACTCCAGGAACAAAGAGATCTCACTTCTATCCATCGCATTAAACTCACTATTCTTCAAGGCATTGATTATACCTGTAAAAACATGTTTTTGGTTACTTTGGTTGGGAAATAGATAACTATCTTTTGGTGGGGTGCACAGAATTTACAGAAACAAAAATATCTAAGTTACTGCATAATTGTGTAACTGTAACCCAAGGGGTGCATTACTGGTGCATTTTTTATCTTTTATACCCCATGATCACATAAATTGC
>contig373
GGTTCCATCACCAGCCACATCATTGGTAGCATTTGCAACCTACTTTACAAGACTGGCGCCAATATTCTTGACTTTATCCTGGAATTCAATACTCTTAGCAACAGTTACTCCATCTTTTGTCACTTTAGGAGCACCAAAACTTTGCTCAATAACCACATTACGACCCTTA
>contig374
CCTTAGGACCCATGGTTACTTTAACTGCCTCAGCAAGCTCTTCAACACCCTTAAGCATCAAAGCTCGAGCCTCCACACCAAATTTAATCTCTTTTGCCGCATAATTTCTGCTCCATCCAACCCTACTTCCAATCTGATGCAACACAAATAATAAAAC
>contig375
ATTTCTCTCCATTCTTTTAGAGATTTATAATTCGTCCATTTTACTACGGAATTTCTATGAATTAGAGAATTAGATTCACAAGAACTGACTAACTATCTGTTCAATAGAAAGTCAAGTTTAGCATTTAGGTCTTTGATTTTTAGCCCATTCCATTTTGATTTGGTAGTTCGATCGTGAAACTTCTTTGTTTCTGTATTTCCGGAATATGAGTGTGTGACTTGTTATAATTGATCCTATTGATAGTACAGAACTAAAAAGGGATCCGTCATCTTCATCCTATCTTGATAGGGATGGCTTTACCCCGTCAGATATTTATTTAAATATCTGGAGCACGGAATATAGAAAATAAATAGATTCTAAAGTATTAGAACTATGATTCATACTTAATATTTATATTTAGACCTCGCAACCGGACTAAAAAAATTGAAAAATTTAAAGAGTTAGAAGAATTAATTTAGAAAAATAAATGGAACGATTTTT
>contig376
GCAGGTATACTCCATGGTGTGTAAAAATCTAAAGGAAAGCCAAATATGGTATGTAGGAGGTTGAGAGAGAAAGAGGCTTACATAATAAGAGAATCTGTCCAGAGAATACTGTACTGATGAAAATCCTCAGCAGGATCAAACCAGAGACCATATCTTTCTTCTCTGCCAATGCTGGTACTTCCATTACCATAAACATTAGTCTGAACCCTCCAATCTTTGCCTCTAATGTTTCCCAAAAACTCAAAGTCTATTTCATCATGGTTCTTCTCATACATGTCACCATTTGACATCTGCAGATACAAAATATATATAATGAAACATTATTCCTTTTCCTTTAATGGATTTTTTAAAGTTTTTTTGTAAAACACAAAGATTGAAAACAGTGACGTTTCTGGTTCAGACTAAATTAAATTTTGTTTAAAAAATTGTATAATATCCTAAATTTTGGTCAACATCAGTGAGCATGTGATTGAGGGAAAACGAAATTGAAAATTATCAGATTTATTATTATTT
>contig377
GATATATTCATTTGTTTGAATCTTGCGACAGAGAAGAAAGAAAATGGGAAGGAGCAAGGTGTTAGTTTTGTGGATCCTAATCTCTCTTTCTCTTCTCGCTACTCACGTTAGATCTGATGCCTCCGATCACCGTTACGGCGACGGAGATCCCGTTCCTCTTTACGCTAACAAAGTCAGTACCTTTCATAACCCCAGGTACCCTCCGATCTCCTTTCAATTTCTCTGATCTTCTTTTTTCAATTTACTCTTCGAACATTTTGAACAAAGCAGCAACGAGATATAGAGACAGATGACTGATGAGGCTGCGGCAAGTAGAGAGGCAGCGACGAACGGCCACGGACAGAGACAGTCAGGCAGACGAACGATTGGCCGCAGCGAGCGATTTCGTGAGCGAGCAGACGAGCGATTATTGTAGAGAGACGACCGCACGTTTGTCTTGATTCATGAATCTGATTATGGAGGAGGGAGAGAGGAAGGCTGGAACTTGTAAGCAAAAGGGAGAGAGGAAGGCTGGATGGAAGAGAGAGGAAGAATGAGAAAACTGAATTAAGTTTAGGTATACTT
>contig378
TAACTGGGACAGTGACCACAGCATCACGAATTGTCTTGCCAAGGAATGCTTCAGCAGTTTCCTTCATCTTAGTCAGAATCATGGCGCTGATTTCCTCAGGACTGAACACCTTGGTCTCACCATCCTTAATTTTTACCTGAATGTATGGCTTTCCATCCTTATTGACAATCTTGTAAGGAACAAGCTTCATGTCTCTTTGAACTTCCTTATCTTCAAATTTTC
>contig379
ATTCCTCTATTCTTTATGGGGGTAATTTGTCCTCATATCCCATTTGTATACTCATTATTACTTTTGGAGATGTGGGCCTTTCCTCATGGGTGATTGGTTGAAGTGGGCATTGGTGAGTGCCATCCAATTTGGGGCTGGAAAGCGCTTATACATAACAGCTATCAGAGCACTTAGAAATGGTTCAACAAACATGGATGTCATGGTTGCTTTGGGAACTACAACATCATATGTTTATTCTGTTTGTGCTCTTCTGTATCGTGCTCTTACTGGATTTTGATCTACAAAATACTTTGAAACAAGTACTATGCTTATAACATTTGTATTGTTGGGCAAGTATTTGGAATGTCTAGCAAAGGGAAAAACGTCTGATGCCATTAAGAAGTTAGTAGAACTCACTCCTACAACAGATTTACTGGTTGTTAAAGACAAAG
>contig380
CCACATCAGTATCAGCCAAAGACAGCATACCCCCACCATCTTCTGCTATATCCTCATCTTCCTCTCCATCATCATCATCTTCATCATCATCACCGTCATCAACCATATCATCATCATCACCCATGTCATCATCTGCCCTATTCTGAACATGAAAAGTCATCTCGATTTGCTCTGGGGTTATGCAAAACACCACCATCTACCATCTCTTCACCCATGAAGTCCATTCCTAGTTCCACTGGAGGATTATGGGCAATTGCCTCCCCTTCTTCTACTCTCATATCTTGTTCCACTGATTGATTTGGATTATCAGCTTGATGAACCCCTTGAGAAGTTCTTTGATCATGCGCACTATTCATTGTTTCTCTGAGTGCATCTTGACATCGTTAGCATTCTGAACATGTGCCACAGTTTCAACTGCAGAAGGTGCTGCTATTTGATCATCAGATCTTTCATTCAAACCAGTAGATCTTCTCTTCTCAGTCCCATCAGATTTTAAGATCTGCTCACTAGCATTAGCAGCTCTTGTAAGACATTCTAAACCTTTGAGTATAAGATTCGCAAATTTGGGAGCATCGGGATGATCCAAATCAACCACTTGCAGGATACTAGTTAGGCATTTAATTATTCCACCATCGATCAAACTTTTTGCAATATCAGGTGAATATCCAGAACCAGGTAGGCTACCAGATGACGAATTTTTCGACAAAATAGAATATACAAGATCAACAAAGGTAAAAAGCCTTTTATCTGGGGATAAGCTGCTTTTCATAGAGTTGCTCTCGAAATTTGAAAAAGACATC
>contig381
ACCTCTTCACGCAAATCAGCAGGAAACGTAGCAATTATAGATGCATTATCCATGTACAACTGGCTGGTCCTTCAGCCTGCTGGGCTAACCCTTTGAGCCCTTTGTTGGGCCGAAAACCTCTGCTTTGAATATCTGGAGGAAGAGCAGCTAAAAACTCAGGATCAATATCTTCTGCAGAAGGTGGTGCATAAACTGGAGGTTGAACAGATTGAGCTTGCTGGGACGCCAAAACTTCTGCCCGTAGACCTTCAGGAAGAGCCTCCAAAAATGTAGGGTCAATCGTATTAGAACCAGAAGCTTCATTATTTGCACTAGTTTGGTCAGTTTGAGTATCATCTGGAGCAGCCTCTGGGTTCTGAGTTGATAACAGCTCATCCCTCCTGTCTTCAGAAACAGTTGGTTCCTCTGATTGATTTCCATCAGCATCAACACCACCCATATCAACATCAATACTAGCATTAATAGATGATGCAGGGCAATCAATTGGATTGGGAGTCTCAAAACCAGATACCAGTAACTCGAGATTAGTAGCCTGCCGATCAACATCTGATGTTCCATTGCAACCCATTGGTACAACTGGCCCATTGTTGTCATTAGTAGGTACACAACACTAGACTCAATAGATGAGATCACAAATTCCGAGGGTATTGCTGCATTCTCACTGGGAGTAACATTTATTTCATTTTCAGTGCAATCCACACCATTTGGTGTGATGTTCAGTGAGAGTGGTTGAGCTGACATGGGCCCATTAGTTTGCAGGCCTTCACCTGTATCTTGAACACAAGAATTTACATTTATCTCTTCCTCACACGGACCACCATCAACTGAAAGGTTTCTTTGCTGAGCTATGATTTCGGTACCATTTTCCTGCTCTTGACCTGCAAACTGCTGACAAGTAGAGTTGGCCCCAGCTGTCAATACTGGATCATCGTGTGATGGAAGAGCATCAGATTGCTTCTCTTGTTCTTCAGAATTATGTACATGTCGTTCAGTAGGACTGCTAGCAGGAGCTATGCTACCCATCTGAGCTAAAAATTGTTCCTCCACTACTTGTGCAATGGCAGCCGCTTGAGAGCCTCCTTGTGGTTGACCATCATCAGTCCACCTACCATTACCTAAAACTCTTCTTCCAGGTAAGTGCAACGAGCCCATACCCACAGAATAATCTGTCAGAGGTGGTGCTGCTACACTACCCAGACGATCTCCAAACACACTACTTGGCACATGATCAAATGGAAGAATAGGTGAATCAAACATGTAGAAATGGGAAACATCAAGATTCCCAGAGGACACAGTTTCCGAATCCCGGGATACAGAATTGCCACCTAATGACCACATTGAGACAAAATCACCAGATTGTGGCGGCCTTACAAAAAGAGGATGCTGAAAACCATTAATCTCAGAAGCCGACCTCTCAAAGGAAGATCTACCTGACTGGCGGCGACGTTCAAAACTCTGAAGACGAAAAAGGTCATCCACGTTAACCCCTTCAAAAGGTTCAGCAGCCACATCTATAAGGCCACCAGCACCTCCAGGCTGCCCAAGTATCTGCAAGTGATCCAATCCATCTAGGGCTTCCCTCCATCTCACCTCTATGACGCGATTCTCATGAAAATCATCATCGTCTTCACCAATCATCCCATCATTGTATTCATCTCCCAAGCCAACATCATCATGA
>contig382
GGGAAAGGCATTGTTTGATGGACAACTATTGGATGTTTACTTTACCCGTATCTTTCTATAAGCATATACTTGGTGTTAAGGTTACATACCATGACATTGAAGCGGTTGATCCTGATTACTATAAGAATTTGAAATGGATGCTGGAGGTAAGTACTGATTTAAAATCTTGACCACTTATTGTCTCTTTTTACTTTAGGCACTGTTTGGTGCACTGTATAAAGGTTTGGAGTGTATAAGATATAAGGGTTAACAAATAGGAGAATCTAGTTATCTTTGGTATTGGAAAATCATTTTATGCAGTGTCTGTGTTGCATCAATATATAACTTTCTTAATTATGTAGTACTATCCTATGCTGTGTCTCTAGGCACACTTTATTAGATTGTATAGTATAAAAATAAAAATTCACTGTTTAACAGAAAAACAGTACCAAATTTATTCAAAGTAGTTTTTTTAAAACTCAATTTGCTAAGCAAAGAAAACACA
>contig383
TGAACGATTTGAAGGCAAACACAGAGTACACAGGATACACTGTTGCATCAAATGTTGTTCAATGGTTTTGGGAGGTGGTCAAATCTTTCAACAAGGAAGACATGGCCAGATTACTGCAATTTGTGACAGGAACATCAAAGGTAATTTTCTCAGAATTTTTGTGTCATACTAATTAACTTATTTTGCATTAAATGGTTGTCATATCATATACTTGAGTGTTTTTTTGTTTCATTAATTTTTGCTAGATCACATCCTAGAGTTATGGTTGTCAGTTTTCGGTGAAAATACAAGCCTTGTTGAGTATTTAATATCTTTTGAATGCGATTGGTAACAACTATAGGTTTCCTAACTTGTTTTTCCAGGTTCCTTTGGAGGGTTTTAAAGCCTTGCAAGGCATCTCTGGTCCCCAAAGGTTTCAGATTCACAAAGCATATGGAGCTCCTGATCGACTTCCATCAGCTCATACTTG
>contig384
CTTCCATCAGCTCATACTTGCTTCAATCAACTAGATCTTCCTGAGTATACTTCTAAGGAACAGCTTCAAGACCGTTTGTTACTTGCCATCCATGAGGCTAGTGAAGGGTTTGGTTTCGGTTGATCCATATTTTTATGCAATATTTTTGCACAGCAGTTCTGCCATTGTGACTTTGCGTGTCATATGAAG
>contig385
CAGCCCCTTGGAAAAGGCCTTCTGCAAAGACTCCTGTTAAACTTATGTGCACATAGTGTAACAAGGGCCACTCTTACTTATCTTTTGCTTGATATGATTAAGCCGGAAGCTGAAGGTTCTGTAAGCAGACCAGCTACATTAAATTCCCAGAGGCTTTATGGTTGTCACTCCAATACAGTATATGGTCAATCTCAATTGTTGGATGGTAATATTTGCACTTAGGGCGGAACATAATTTTCATATTTTTATCAAAATATTATAGTTTATTGCATGCTGATTTCTTCTTCCATTTTTCATAGCATGGTCTTCCTCCTCTTGTGTTCCGCCGAATTCTTGAGATTCTGACTTACTTGGCCACAAATCATTCTGCTGTTGCAAAAATGCTGTTTCAATTTGACCAATCAATTCCAGATTCTTCAAGTTCGTCTATAACACATATGAATGGAAAAGGGAAGGAGAAGGTTATTGAAGGGGGACCTTTACCAAAACCCTCTGGAACTCATGCAGAAGATGTTCCCCTTGTTCTCTTTCTGAAGCTCTTGAATCGACCCTTATTTTTACGTAGCACTGCTCATCTTGAGCAGATCATGGGTCTGATTCAAGTTGTAGTTGATATTGCTGCATCAAAATTAGAAAGTCAATCTCAATCCGAAAAAGCAATTGCAGATACCCAAAATTCGTCGGTTAATGAAGCTGAGAAGGATACTCCTTTAGTGGAGTTAGACTCTAGATAAAAAAGATAAGCATGCTAA
>contig386
ACGTTTCCTGCTGATTTGCGTGAAGGTGCTTTTAACATCTTCTGAAACAGTTCTATCAGCACTGCCATCTCCATTGCTTGCTGAAGCCCAAATATTGAGGGACCGAGCAATGAGTCATTATCAAGCTCGCAACCTTTTTGGGAGCAGTCACAGGCTTAACAATCGAAGAAATGGCCTCGGATTTGTTCGGCGGCCTGTAATAGATCGGGGTGTTGGAGTTACAATAGACAGGACGTCTACTCTTACGGATGCCTTGAAGGTGAAGGAGATTGAAGGTGAGCCGCTACTTGATGCAAATGCATTAAAAGCTTTGATCAGACTTCTACGATTGGCACAG
>contig387
TGAACTGACCACTTCGATGTATCACTAATAACAGAGTCAATGGCTTTTGTCATCAGGCTAGATAAAATGCCACGGTGCCCACCAGATGTAACAGCAGTGAGTACCGAAGGTTGACGGGAACGATCTTGGCAAAGAGCAGCTAATGAATGCAAACATAAAATCCGGATTTTTTCCTGAACTGCATCTTCGTAGCTCAGTATTGAGACCAATTCATTGATAAACTCGGGCTCAGCATTGAAGAATGAAACCAGGTCATCAGCATCACCACACGCTTGAATAAGAACTATGAAAGCATACAAGCGAATGCATGTGTATTTCTGTCTAGAAGCCAAAGAACCAAAAGCCATAGCGAACCGCAATCTTGTTAGTAAAGAAAATCTTAAACTGGCAGGTACCTTATATTCTGTAACCAACTTGTGCAAAAGTCCAAGATCAGTTTCCACACATTTGTTGACGTCACTTAAGTGAATGATTTGCAATCCTTGGACCAAGGGTCCGGCCCCTTTGAGGTCACTTTCTGACTCATTTACAGCATAAAACTCAAAATGAAGGGCACAGCCCAATTCATGCGCAGTAGGGTTGCAGCCATTAGGCACAGCTGATGCAATTAGTCCGAGTCCCTCTTCCTTTCCACCCCATCCTTGTGCAAGAGCAAACAATTTTGAATTCAAAGACGCGTCTCTTATGGAATACTTTCCAACTGTTTTC
>contig388
CATCCACTGTGAAAGAGGAGGTGTTCAATGTGCAAGACAGGCAATGCAAAGAAAAGTAAGACTTGACATCTTCCAACACATTAAAGGCACCATTTTGGCGTTGAAGACCCT
>contig389
CTAACATGAAGGACATGGTATTCTTATTCGGCAAAGAAATCGATGACTTATGTACTAAGAGGCAAGAAAGACCAAGCAAGCCCCCATCGGGACGTCCTGCCCTGGACAAATTCAGTTGTCTTCACTACAGTGACTCCAACTTCCCAAAGTTTTGATATAAGGTTCTTGAGATTTGATTTTCGACCTATCATTGAAGTGAACCAACACCTA
>contig390
ATAAAAATTCCATTATTGCTAAATCGATTCATGTGAGTTGATGAAGAATCACTAGCAAATCGTGGAATATTTTCTATAAAAGAAATGGGGAAATTGAAAATGCTTGGCGTTGGGAATGAAGGAATGTCTACACTACCCGGATTGAATCAAATACAATTTGAAGGGTTTTCTAGATTCATTGATCGGGGCTTAACAGAAGAACTTTTAAAGTTTCCAAAAATAGAAGATACCGATCAAGAAATTGAATTTCAGTTATTTGTGGAAACATATCAATTGGTAGAACCCGCGATAAAAGAAAAAGATGCTGTATATGAATC
>contig391
CGCCCATTTCACAAAGCCAAGTCTGCCACTGGCGAATAAATCAATAATGAAAAAAATGCAAACTCAGAGCACAGCCTGGAAAGTTTCTATGAACAATATTTAACTAACAAAAAATGGTAATGATATTATACATGAATGTAATGACGAATGTCGGAGATCAACCGCTCCTGTTATTCGTTCTGCCAACGCTATATCAGAAGAGAAGGGAAATTGGATAAAGAAAGCACCAACCAACACTCCTCACCATTTCAGTTGGAAATAGTAGTTAAAAGAGTCTGGCTCCAGGAACCCAAAAATTGCAGAAGTGCAAACGTATAAATGAAATACTAGGTTTTAGTCAATTCCCTCAGCCAACAAGCATGACCAGCTAGCTAATTTGTCAGCCATGGGATCAAAACCTGACAAGTATAGCACTCAACTTCCATTTGAAACTTCACAAGCATGCAAAAGTTATTTAAGCTCCCCAGAATGTGAATACTTCTTATGCACTAGGTTCTTGGGAGAACACGCAAACTTCTTAGACATTGTCTCCTGAACTGCTAGTAGAATACATAGAAGAAGTTGGTAATCCACGAATTTTAGGCAAGCCAGTTGTTTCAGGTGAACCATGTCCCCATTCAACTGTTTCAGCTTCAAGAGGTAGTTCGTCCAAGTCCTACCAAGATGAAATACAGACATCAAAGACCAACCATATTTTGAAATCAAGGTGATTATGCAGAAAAGCTCATAGATTCAAGAGCATATAAATATCTTGGACAGTATATACTTCGGCAAGTCATGAGAAGAAAGTGATTCAGAAACAGTAACAGGTTAACTGCACTCATGTAGATAGTGAGGCATCGTGTTGCAAACCTTGAGGTCACAGCTTAATTATTCATAGAAACCAAGGCTTCAATAATAATCCCACACTAACAAATGACCATTATTATGAGTGTTTACCATGTTAGAACCAAGTATCAGAAGTCAACAACAGATATCAAGGAGAACCAAGAATGTAGTTATAAATAAAATATTAATTCCATTAAATATAGATAAGCAGAATCAATGAGAGCTTTGACATAATAGTGTTTGTGTTGTTACCATGTGATCCCAAGGTCACAGGTTGGTGTCATGGATTCGCCATCTTATAAATATAAATAAATATAAGATAAGGTTACCTATTATAAATCCACATAATGATGCCAAGCCATTCCTGGACCCGGCACACAGCATAGCTTTATAATACCCGTTTCATTTTATAGGTGTTGGTTTAAGGTGAGCAGATCAACGTTAATAACAAAGATCACAACCTCTCCTCAAAAAACCAAAGACATTCTTTTAAAGGAGGCCAAAACTTTTTCATATAAAAATAATACAGAACTTCAGTTAGATAGTGCAGACTGAAGTGAAGTGTTAAAATAACCTCACCCTAAAAGCTTGCTGATAAGCTCGGAGAAGTTCTCGACAGCGCTTTCTTTTAAAAGCTATCTCATCAGGTTCTTGCAACATCTCTTCAAACAGGTTGTCTCT
>contig392
CCAAATTCTCTCAATACAAATACAGTTCATCATCAATGGCATCAAACAAATCCTTCATCACATATTTACTTTTTCTTGTGACCATCTCAAGCATGAACATGATAAGCCTTGAAGCTCGCCATCTTTTGCAAACAACAACACAACCAAATTTGCCTAACATTCCCACTTTGCCAAATCCCACAACAACATTGCCACCTTTGCCTTCAATTCCAACATTGCCTCAAGCAAATCTTCCTCCATTCCCTACCATTCCATCTATGCCTAAACTCACTATGCCACCACTTCCAAGCTTTCCTACCAATATTCCAACACTTCCATCTCTCAACATTCCACCATTGCCAGCCACTTCACTTCCCAACATTCCTTCAATTATCCCAACCACTTTCCCATCCATCCCATTTTTCTCTCCACCTCCTTCAACCTCTACCCCTTAATTAAACACTTTTTCACTTGTTACTTTGCTACCTTGCATTATGTGGT
>contig393
ATTCAAGATTGCTGGGTGAGATACATGTTGCTCTTCTTAAAGTGATAATAAAAGACATTGAAGATGTTGCAAGGACACCTTGTACAGGGTTAGGAATGAATCAGAATGGTGCTGCTAATTCTGGAGGCGGCCATCCTGAGATTGTGGGAGGGG
>contig394
TGCCACCTGAGCATGACCTTCCCATTGCTCTTCGTAAGGATATTCGCATCACCCGTAATTCATCTCCTCATTATATTGATTTGTGTTATCATCGTCTTTCTCCTTTACATTACACTTGTTTGTCCTCCTTGTCTTCTGTTTCTATTCCTAAAACTACAGGTGAAGCATTATCCCACCCTGAATGGAGGCAAGCAATGCTTGATGAGATGTGTGCTCTACAAAGCAGTGGTACTTGGGAATTGGTTCCTTTACCTCGTGGGAAGTCGTTAGTCGGGTGTCGTTGGCTTTATACAGTGAAGGTTGGTCCTGATGGTAAGATTGATCGATTTAAGGCTCGTTTGGTAGCCAAGGGATATACTCAGATTTTTGGGTTGGATTACAGCGACACATTCTCACCTGTTGCCAAAATGGCATCTGTCAGACTGTTTTTCTCCATTGCAGCAATTCGACATTGGCCTCTCCATCAGCTTGACATTAAAAATGCTTTTTTGCACGGTGATCTTGAAGAGGAAGTTTATATGGAGCAACCACCAGGGTTTGTTGCTCAGGGGGAGTCTTCCAACATGGTTTGTCGGCTACACAGGTCCCTTTATGGTCTTAAACAGTCTCCTAGAGCTTGGTTTGGCAGATTCAGCTCGGTAGTACAAGAGTTTGGTATGATCCGTAGTGAAGCCGATCACTCTGTATTTTATCATCACTCAGCCCAAGGGTGCATCTATCTTATTGTTTACGTGGATGACATTGTTATAACTGGTAGTGATCAGCAAGGAATACTCCAGTTAAAACAACATCTCTCAAATAAATTTCAGACTAAAGACCTTGGTAAACTCCGTTATTTTCTGGGTATTGAAGTAGCCCAATCCAAGGATGGCCTTGTAATTTCACAAAGAAAATATGCTATGGATATTCTTGAAGAAACAGGCCTACTAAATGCCAAGTCAGTTGATACTCCTATGGATCCAAATGTCAAACTCCTACCCAATCAGGGGGAGCCTCTATCAGATTCAGGAAGATATAGGAGATTGGTTGGAAAATTAAACTATCTCACAGTCACTCGTCCTGACATTTCCTTTGTTGTCAGTGTGGTAAGTCAGTTCTTAAATTCTCCTTGCCAAGAACATATGAATGATGTAATCCGGATTCTTAAATACATCAAAAGTGCACCTGGAAAAGGTCTCATTTATGAAGATAGAGGACATACTCAGATAATTGGCTACTCAGATGCAGATTGGGCAGACTCACCCATAGACAAACGATCAACTTCCGAGTATTGTGTACTTGTCGGAGGAAATTTAATATCTTGAAAGAGTAAGAAACAAAATGTTGTTGCAAGATCCAA
>contig395
TTCATCAACAGGAGGCTTGCCCCAGCCACCGGGATGATAACCAAAACTAGCTCCAGGGGGAATAGGAGCATTCAAGCCAGGGATCTTCAGATGAGGGTATGATGGTGGAGGACCATATCTCTGGGAAAAGGAGAAAACAGATGCATTTGATGTAACGAAGGGCCATAAACAGAATAATACAACATAATGACATATACATTCCAAGACACTGATTTTATCCTGCATATTAATAAGCCATGGAGGAGGAGAACCCTCAGGCATACCAAGAGCTTCTTTCAACTCATGTGATAACATCCCAGGTTTCATCTCCCTCAACTTAACCTCA
>contig396
CTTGACAGACTATCAACAGACTGAATACCGGCTTCAAGTTCCTCCTCCTCCATTTCTTCCTCATCTTCCTCTTCCTCTTCCTCCTCCTCTTCTTCCAAGTCACCCCAGTGTTTGGTCTTATCAACCGGCTCTTCCTCAT
>contig397
AGTCTCGCCGGGATATCGTGAAAATCCATTCAAGAAGAATGAATTTAATGCGTGGGATTGATTTGAAGAAGATTGCTGAGAAGATGAATGGAGCATCAGGTGCCGAGCTTAAGGCTGTGT
>contig398
AGGTTTTGATGGCCACAAACCGGATTGATATCCTGGACCAAGCTCTCCTAAGACCTGGACGGATTGACCGGAAGATTGAATTTCCAAACCCTAATGAAGAGTCT
>contig399
CAACCAAAGGGTGTCTTGCTCTATGGACCACCTGGTACAGGAAAAACATTGTTGGCTAGGGCAGTGGCACATCATACTGATTGTACATTCATCAGGGTGTCTGGTTCTGAACTAGTTCAGAAATACATCGGAGAAGGTTCTAGAATGGTCAGAGAACTTTTCGTTATGGCCAGGTTTGACCTCTTTACTCAACTTTCTCCACTCATTATGTGTTGCCTCACAGTAAAAATAAAAAGGGAGAAAAAAGAATGTCTTCTTGACGTCCATAACTTTTATTATTGAAGATATATCTGTTGGGCACAAGTAAACTCAACTTATAAAGAATAGATTTTGGAAGTTCAAACCTGAAGTTATATATAATGTACAATTGGAATTTGATGTGCATATTTTGTACGTTTTTCAATTTCCAATAACTGGCCTTTGAGAAGAACAAAGTTTACGCTCAGTTAATGTACAAGAATGAAATATGCACTGTGAAGACTCGCTTAACCAATATTATGTATATTATCATGGATCACTGCTTTTCCAGGGAACATGCACCATCAATTATCTTCATGGACGAAATTGACAGTATTGGATCTGCTCGAATGGAATCTGGAAGTGGCAATGGTGATAGTGAGGTGCAGCGCACTATGCTGGAACTTCTCAACCAGTTGGATGGATTTGAAGCTTCAAATAAGATCAAGGTTTT
>contig400
TCAAGGTACACCCAGAAGGAAAATATGTTGTTGATATTGATAAAAATATTGACATCACGAAGATTACTCCATCAACTAGAGTTGCACTCCGCAATGACAGTTATGTGCTTCATTTAGTTCTGCCAAGCAAAGTTGATCCATTGGTCAATCTGATGAAAGTTGAGAAAGTTCCCGATTCTACATATGACATGATTGGTGGTCTAGACCAACAAATCAAAGAAATAAAAGAGGTCATTGAGCTTC
>contig401
TTAAATAGCCATACAAATGAATTAATTAACTATTTAAGATGGAACCACAACAACAAACCAAGTGCTTAATGTAGAAAAGAATTATGTCAGGCGGCTTTGGAATCAACAGAAACCAGCAGCACAGCTAGACAGCCATCATCAGCACCAACTACCAACAGCTAATACCATTGCAAACCCGACCCCAGCAAAAAGGGCAGCAACAATCTGCTACAGTAATTTGTTAATTCTTCAAATTACTCACGAACTCATATTCAAATAAAAGAGTCAGCAACCACCTCACAGCTACAGTCATGGAGCAGTGTGCTACAACAAACATATCTAACTACATTAAGTAGCAGATATTATAAACTAAGGTCAATGTTAAATAATTATCCAGTAATATACCCTAAATAAAGTAACTTTGAATGTGTTACCATTGACCCCTTCACTGTGATTGGAAGTGACACACCAGCAAATTTTGGTTCATATTTAGTAACCACAGTTTATGTTTAATATCTGCGTCTGAATCAACAAATGACAGGTCCAACTCCTATGAGGCATCAGCCACAGGTCAAAATACGTTCAACTAGTATCCATCACAGCATCAAGAATTCCTCGGATTTTTTTATTTCGTTGAAGACCAATCACAATTACCAGATCAAAAATCAGAATTCTCATAGGATGTGTGGGCCTTCATAAATAAAAATGTGAACAAAAAAGCTTACCAAAAAATCAGATCATTCAAAAATCAAGTCAACTAAGTGTCTTTCTAACCAGCATATTGGTAAAACAATCAGTCCTAAAACCAGCATAGTCTTGCAACCAGCATCAAACTCACGAACAATCATCAATGACAAAGAAACAGCATCAACAGCAACAATGTCAACAAGCGTCTATCAGGCCCTCATCACTTTTCCCGATCATAACAA
>contig402
AGAAAATAGATAATTCAAGAAGGTTCCGCGGCCACACAGCCAAACCCTAATTCCTAAAAACTTCCTCTTTATCGATTCATATCACCTTCACTCTCACTCTCTCTCTCTCTCTCTCTCTGCATCCAATCCAATTCTCATCAAACATGTCTCACTTCGGAAGGTCAGGTCCTCCAGACATCTCCGACACCTACTCTCTCCTCGTTCTCAACATCACATTCCGTACAACTGCCGACGACCTATTTCCTTTGTTTGATAAGTATGGCAAGGTTGTCGACATCTTCATCCCCAAAGATCGAAGGACCGGCGAGTCGAGGGGTTTGCTTTTGNGCGTTACAATATGCTGATGAGGCTTCGAA
>contig403
CTGTTCTCCTTCAACCTCACAGTTATTTGATTCGGTTGCTCTCTGTGTTCGTGGGGGTTGTGACTTCTCAATTAAAGCTACATTTGCGCAGTTAGGAGGTGCTGCTGGTGTCTTGATCATAAATGACGAAGAAGATCTCACTGAGATGGTTTGCTCCAATAGCTCTGGGGCAGATGTTTCAATTCCAGTTGTGATGATAACAAAATCAGCAGGAGAAGCTCTCAACGGATCTTTAACATCTGGAAAGAGAGTGGAAGTTTTGTTATATGCACCACCTCAACCAATTTTAGGCCTCTCAGTTGCATTTCTGTGGTTGGTGGCTGTTGGAACAATTGTATGTGCTTCACTATGGTCAGATATAACTGCTCCTGAGAAGTCTGGTGAACGCTATAATGAATTGAATCCCAAGGTTTTTCCTTGCAACCCTTTATCAGCCTTAAAGTTTATGATATGCCCTTATAAATGCCTTTTTATAATGCTTTGAGATTGCACTTTTTGGATGTGGGACATGCTTTTGTCAACCAAAAATCACTTAATATTTGAACAATGCTGATATGGAAAATGTATAGACACTGACACACTGACCTTGACGTGTCTACTTACCTACGTTTCCTTTTATCTTTGTATTTTTCTTTCTTTC
>contig404
TGAATTAAAGATATCCAACATTATTATTTATATGCGACTATTATTGTTATTGTTAGAGATTAGTTAGAATCGGTTTAACCTAGTTAGAAGTGAGTTATGATCAGGTGGAAGTTGGTTATCGGTAATGTTAGCTACAGTAAGAGCACTCTATAAATGTGTATCATATCTTAATTGTATAATATTATTCTTATTATTATTATCAAGAACTTCACGATTAATATTTCTCTCAATTATTTATCCCTTTATTGGACTGAACTATGTTTCTGGACAATTATGTTTAAATAAGTAACTCCAAACTTTGATAATCAAAGTAAGAAATTCGGGAATTAAAAGTGAGAGATCTGAGAATAGAGATAAGAAAGCAAAGAATTTACCTGCAGAAGAACCAACGAGCAAAATGGTTTGAAAGGAGAGAGAGTGAGAGAGGAAATTGGAGACGGCGATAACATCCTTAACTTCAGAGAAGCCGGTGAGAGAAGGCCTACCAGTGGACTTACCAACGCCTCTCATGTCAAAAGTGACGGCGTTATAACCATTTGAAGCTAAAAGAGAAGCGATACCTTTGAGGAGACCCTGTGAACCACCCAAAACGGAGTATGGGTGAACCAAAACGATCCCTAACTTGTCATCTTTAACATCTATTCCTGGAGCAGGCTTGAACAACCTTGTATGAAGCTTCACTCCGTCGTTACTTTCCACCGTGAACGACTCAACTGTGAAATCTGACATCGTCACGACTGTTAAGTTCACAACAACTAAAA
>contig405
TAAAATAGTGTTCCCAGTCAATTTGGACAAGTTGGCATTACCTTATTTTTATGTAAGCTTTTATTAAGTGGAAATCATTTGCAGGACCTCTGAAAGATCACATCTATCTACACTTGAATCACCTACCCCCAGATGTGCTCAAGGAGAGACTACCCGGTATATCTGAAACTGCTGCTATTTTTGCCGGTGTGGATGTTACAAAGGAACCCATTCCTGTTTTACCAACTGTGCATTATAACATGGGTGGCATCCCCACAAATCATCATGGAGAGGT
>contig406
CTAATTTCCATCGGTTGCCGTCGGGGAGGAGAAGAGGCAGAAGAAGATGACGACCAGACTCAAGAAGAACAGGAAGAAGAGAGGCCACGTCAGCGCCGGTCATGGTCGTGTCGGTAAACACAGAAAGCATCCTGGAGGTAGAGGTAACGCCGGAGGCATGCACCACCACCGTATCCTCTTCGACAAATACCATCCTGGTTATTTCGGTAAGGTCGGTATGCGTTACTTCCACAAACTCCGCAACAAATTCTACTGCCCCATTGTCAACATAGACAAACTATCTTCTCTCATTTCACAAGAGGTCAAGGACAAAGCTTCAAAAGAAAACAAAGCACCTGTTATTGATGTTACTCAATTTGGTTTCTTCAAACTTTTGGGTAAAGGTGTTTTGCCTCAGAATCAGCCATTCGTTGTGAAGACTAAACTCATTTCAAAGATCGCTGAGAAGAAAATTAAAGAAGCCGGTGGTGCTGTTGTTCTTACCGCTTAATTTTTATTATGATTTTGCTTTCGGACAACTTAAGGTTTATATCCGGTTTTTCAAATTTTGTTTGGACCGTTTCTATTGAGATCTATGAATTAAAGTTTGTTATTTTAATTTGCGATTATTATATAACCTGTGGAATGTTTATGTTTGATTGCGCTAGACTAATTCGTAACAGATAATGATATTAACATGTTACTTTCGAATGGATCAAG
>contig407
GTCCTACTTAAAATCAACCTTAATTAGACTAGTACAACTTCAAGTTGACTCAGGTCCAGAGGTGGATTCTGGGTCGAACACCTCTAATAACATGTGTAACAAAAAGTGGAATATGAATGAGAAGACAATACTAAAAAAATCCAGGCATACATACCAATAACATATAAAGTGAGCATTGACGTGCAGATTCTTCAGCCAGTTTCTTGCTCAAATTCTTCGCCCTCAAACTCCTCTGCATTGTCAGGATCATCATCATCAGCATCGTTGTCGAATTCTTCTTTATCATTTTCGTTAGTGGATTTCCCTATCACAACCAGGTTGCTGTCCATCTTCCTGATTTCATTGCACTGCAATGGTTTGAGCCAACATTGAGAGGGACGGATAGGAGGTAGAGAAAAACAGACATTCAAAGAACACCTATAAATATGGACACACTACCTTGCATATGAATTATCATGCATTCCTTAATACTCTAATGTGTATGTGAGTGACTACCGCCTACTATCTACTAGTTCAAAAGATTATCAAACCTATGCACCTAAATTCAAACAAACATAAAAATGCTAATCTCGCAAAATAACTGATTTTCTCTGAAGAGATTTTCTCTGATTTTCAGTCCTATTTATGAAGATTATTATTATAGAAGCTCTAATATTTCATATTGTATCTATTAGTTATTAACTTCAAAATTTG
>contig408
TGCAAGAGGAGGGTGTTGAAATGAATATAATTATATGGAATACCATTGCTGGAGGGTGCTTGCATTCTGCCAATTTCAAGGGGGCACTTAAGATGCTTTCTCAGATGAGAATGTTGGTTCGTTTGGACTCTGTTGCAATGGTTGTTGGATTAAATGCGTGTTCCCACATTGGAGCCCTTAAAATGGGAAAGGAGATTCATGGTCATGCTGTAAGGACTTGCTTTGATGTGTTTGACAACGTGAAAAATGCGTTGATTACAATGTATTCCAGGTGTCGAGACCTCAGTCATGCATATGCGTTGTTTCAGAAAATAGAAGAGAAAGGTTTAATCACATGGAATGCCATGCTCTCTGGATATGCTCACATGGATCGAGCTGAGGAAGTCTCCTCCTTTTTAGAGAAATGCTACATGAGCGCGTTGAGCCTAATTTTGTCACTATTGCGAGTGTTCTTCCACTTTGCGCTCGAATAGCAAATCTACAACATGGTAAAGAGTTTCATTGCTACATGATGAAGCGCAAAGAACGGTTTAGTGACCATTTATTATTGTGGAACACCCTGATAGATATGTATTCAAGGTCTGGCAAAGTTTTAGAGGCCAGGAAAGTGTTTGATTCATTAAGTAGGAGAGATGAAGTCACCTATACTTCCATGATTATGGGATA
>contig409
CATCAATTTAAATAACATAGCTGTTTTCTGTGTCTATACAACTTTTCAAATGGCATATCAGTCTCAACATTAATGGAAGAGTGGTTTCATACATGTAGAGAGGGAAGGAGGTTTGAGAAAGGAAACATAATTAACAGCTAATATAACATATATTGTTGGATGGAATTTGGATACAATAAACGGGCTTCTACTAATATGTAGCATCGAATGTATTGTTGCCAGATTGAATCAAGAAGGCTTGACATAAGTGTTGTCCTCTCTAAACTTTGCAATTTGACTTCGAATCATTAGCTCGACATGTGGTTGAACAAACATGTGAGTACTATCCAAAATATGTATTATGAACTTGTCAGATGCAGGCAGAGAAGCATTCATATTGATGATATATTGAGCCATAGGTATGTCACTACACAACAAAAGTAATACAAAACTCAAAGAACAAAAAAACAAGTATATTATGATGTCTACTACTTACTACTGCTACAAATTAGATGCCACTAAAGATCAAGTCAGTGACTTTATAGAAATTGTAACTGCTATTTACATATATTCAATTATCAATAACCAGAAAAGCTTGAAAAATTCTGAACCAAATATGAAGAAACCGTTACTTGGCTCTTTCCAACAAAGAACGAAAGGAAATCGGTCCTTAAATTATTTTATATTTTAGTCTAGTTCAGCCACGTAAATTGAATGTTGG
>contig410
AATATGTTATGATTGATGCATAATTAGTCAGGACAAAATATGATAAAAAATACAATTAGTAGAGTGAAAATTGGAATAGCTCCCGTTGTAGGAAAGATGGTAGAGTATTGTTTTGGATGGTTTAGGTATGTGTTTAGATGTTGCCGTAAGGAGGATAGTTCAATAGTTAGGGATAAAGGCAGTCCAAGTGTAGACCTAACTATTATAATAGATTCAGAGGTAAATAAATCTGTTTTTAGACTTAATACATGATAGGTTATTTCGACTTCATTTTACCCATGTAGTAGAGCTCACAAGGAGAGAAAAAAATTTGGTTGTTGTTGTTTTGATAGAACAAGTCGCACGCGTTTATATCGTGATATCTTCACACACCCCTCCTATCTCTTGAAGTCCTAAACTAATATCTCCCACAATTTTTGGGTTCATTTCTTACAGCAACCCTTTCAATCTAAACAAGAGTTCAGTGGTATTGAGACATCGACAATTGGACATGTTTAATACTTTGTGACTGTTCAACTAAAGATTTGCTCGTATAGAGTTTAATTGATCAAAATGCGTGTGTGTGTGTGTGTGTGTGTGTAGAAACAAGCT
>contig411
CGTCTCTTTCTGTTCCATCTATCCTTTCACCCAAAACCCCAAACCCATCCTGACATTGCCATCACCCAAGACAACCGATCTTCCGGCAGCGTTTTCCGGCAACCCGACACCGTCCTTCCTTCTTTCTCAATCGTTTAGTTCTGGCTCGTTTCTATTCATCTTTACCATGTTTTTTCTTTCATTTATTTTTCTTTTATGTTGTTTCAATGGTTGTTTTGATTCTTATTTTAAACATTTAGTTTTGTTTTGATTTGTTGTTGTTGTGTTGTTTCATTGAATTATTGTTCTTCTATTACGTTGATTTGTTTCAAACATCGTGCCTATTTTGTGAAAGAGGAGAAGTGTTTTTTTCAAAAATTGTGACTTGCTTTTTTTCTCTTATTTGAGATTGCTTTTCACGTAGTTTTTGCACTGTGGCCTTGAAATTGTGACTTGAAAATGATTATAATGATCGCAAGGTTTCATTTTTATAGTTCGCCCAGGCTCCAAATATCTTAGGACCGTCCCTGATCATGGTTAATGCAACTAAAGGCGTCTTTATTTCCT
>contig412
GCAGCATCTACCACACACCCTCTCGCATACCATTCTCTCACCCAATCAATTAGCACCACCTCCTCATCCACTACCGACATCTCCAACGGCCTCCTTCCGCAACCCACCTCCAACAGCACAACCCCAAAACTATACACATCACTCGCTGATGTCGGCGCGGCAACCCTCACTATTTCCGGCGCCAAATACCCCAAAGTTCCCACCACACGTGTAGTATTCGGAACTTGTCCATGTTGGTAAAGCTTAGCCAAACCAAAATCTCCCAACCTTCCCCTCATTTCACAGTCCAACAAAATGTTACCTGATTTAATATCCCTATGAATAACAACCTGATCCCAACCATGATGAAGGTAGTTAAGCCCCTCTGCCACGTCAACAAGAATCCGACGGCGCTGATCCCATCCCAAAATTTTCACAGGATTATCAAAAACCCACTTGTTTAAGCTTCCATTAGGCATGTAATCATAAACTAACATAAGTTCATTACCTTTTCTACACCATCCCTTCATCTGTACTAAATTCTTATGTTAAAGCCTTCCCATACTTGAAATCTCCGCCATGAATTCTCTTAACCCTTGTTTAGAATCGTGATTAACACACTTTACCGCAATTAAAGTTTTATTCGTTAGTGTTCCTTTGTACACTTTTCCGAACCCTCCAGAACCTAGAAGATTCTCCTTCTTAAAACCCTTTGTAGCTATTTTTAGTTCCTCATAAGAGAATCTATGTGGCCAATATTCCATTTCCCAATCTTCAACTTCATCATCTTCTTCTTTCGTTTTTCTGTTTCGCCACCAAATGAATAATAACACCAAACTCGCACAAATCAATGTGAAAGCAAAACAAGCAACTGCAATTCCTGCAATT
>contig413
AAAAAAATCAACACAAAAAATGATATTGAATACAAAAAGCTAGATTTACGACTCCAAAGTCCTACCGCCACGCTTCCATCACTATTGTAAATTTGTGTAACTGAATTCTAAAAATTGGTTTCCTTTTTTGTTTGAGAAAGCAGCAAAATGGATGAGAGTGCACATAGGATGATGACAGCGTGCAGGTCGACGACATCGAACAAAACTACGACGGTATGAGGTTCGACAGTCGTGCACGGGCAGGCGGCGACGCGCAGGACGATGGGACGACAGTGGTGGCAACTTAAAACTTTAATTTGCCTTTTAAGCTTTTTAAAATGATCAAAATGCTGGACACGTGGCTTGATCCGAAATGTGTGATTTATCTAACGGACGCGATTATTCAAAAGGCAGGGTGCAGTTCCCTCCTTGAAGGCAGAGAATCTGAACCCCCAAGTAGTCTATCTGAGAAGGTTTAGACATTGAAACAACACATCACCACACCACCATCTTTCACTCACCGCTTTCAACCCCATTCTTTTCAGCATCTTGTATTCACCATATCAAGG
>contig414
ATTGTGGATTTGAAACGAGGACCAGTTATTGGATAGACTCCACAGACATCACAGCGGACCCCCTTGTGAAACATACCATTCAAGGAGTGACTGTTGCTCCTTTTAAATGCAGGAATGCAGAAGTTTCCTAGAGGAGGTGGCATTGAATAAAGAGTATGTGTCCCAGAAAATGGACAGTCAATAGGGGCACTGTAACTTGTAGCAGGACTATTGGTTGGGGTGTAATTGGGAGCGACAAAATTGATTGATTTTCCACATATTTCACCCTTACCAGCAAGATTATCAACAATAGACGTTTTACCCTTGTCATCACTTACAGGAACTGCTGATGAAAGTGGTGCACTATCTACATTAGTGCGTGTATATGGATCACATGGGAGAATATTGAGATCAACTGGGGCGACTCCCACATTTCCAGCCTCCACCTGTCTACCGGCACTGGAGGCTGCCAGTACACCTTGAATCATGTTTCCAGCCTCGACCTGTCGACTAGCACTAGAGTCCACCCGTTGACTGCCATTGGAAGCTTCCCCAAAACCTCTAACTATGTTTCCAGCCTCCACCTGGCGATTGACAATGGAAGCTAAGTCCAGAAATGGAGACTGTGGAACTCTTGCTTCGGAGGTGACAAGCTCTTTAGGAACATCATTTTTTGAGCTTGGGCCAGCTTCAACATGAGACCAGCGGTGAGAATTCACAGTAGATTGTCCCGTTTTGGAAACGGGATCAGTGAAATTATGAAGCACCTGAGTTGAAGATCCAACTTTTGAAAGTGATAAATTAGAAAAAGCCTCCTGTACTGCTTCTGGCACAGAATACGAAACATCAGTTTTAACAACATTTCCACACATAAATGGGTCCGGGACAGGAGATCTTAAGGGGGTGGCGGGTCCACTAGACTTAGCATAGCCACTGGCATTGGAAGCTGAACCCACAGGTGGAGACTTTGGACCTTTAGATTCAGAAGGGACAGATCCTTCAGGAACACCATTTTTCGAGCTTGTACCACCTGCAGCACGAGGCTGCCCTTGAGGATTTAGAAAGGATTGTCCAATTTTGGAAATCGAATCAGCAAGATTTGCTAGACCTGGATTTGAAGATGCAGCTTTTGAAAATGATGAATAAAGAACCTTGCGCAGTGGCTCCGGCATAGCATGCAAAGCATCGGCGTTAATAAAATTTCCAATTTGAAATGGGTCTGAGACAGGAGGAGATCTTAAAGGGGTGGCACTTCCACTAGAACCATCAGCATCTGATTTACCACCAGAATTATTGATCATATGTACATCAATTCTCAAGAATTTTAATTGCTGTCTCATCACATCACGCAAATCATCATCATCCACAAGATTCACCAAGTCTCCATCTTCATCAACATATCTCAGAATAAAATTTGCATCGGAGGTGAAGTTGAAAATAGAACTTATCTTAGCTCTCAACCCAATCATATTAAGATCCAGTCGATTGTTCTCATCCACACTAGCACTGAAGCGCCTGAGAGTATCTTCATATTTCACCT
>contig415
GGAGGTTACAAATTCTTTAGTATTCTGATATGAACATCTTGGAGCCCGAGAAGATACGGGACGGTCCATTCTGATATAATCAGTCTGATTACCAATTTCATTGAAGCAAATGCTGCAGAGGTCATAGTTTTCTTTT
>contig416
CCATAAACAAATCCCATGAGATCTCTGTATCTGATGAATCTACGACCATCAATGAAATGAAACTCTGCCAATAGCCAATTGACATAGGCTGTGTAGAGTCCAAAAACAAGAAGCAATATAGCACCCCAAGTCCAACCCAATGGAATCATGACCAAATTAGAAAAAGTTAATATCCACCCACAGTTGAAGCTTGTCACAAGCATCAACCCCACTTGTTGCCACGAATC
>contig417
TTATGGTCTTAAGCAATCCCCGCGGGCATGGTTTGGAAGACCAACCCTAGTTGTTAAGGGTCACAGCTTTACTCAATGCCAAACCGACCATACAATGTTTGTCAAGCATTCTAGTGACCGAAAGGTGGCAATTTATTGTTTATGTAGATGACATCATAATCTCAGGCAATGATGACAAAGAGATAGAAGAACTCAAGATATTTCTAGCTAAAGAATTTGAGGTCAAGGACCTTGGACACCTAAAACATTTTCTTGGGATGTAGATTGTTCGTTTCAAACATGGAATCTACGTATCCCAAAGAAAATATGTGCTAGACCTGTTGGAAGAAACTGGAATGTTAGGGTGCAAGCCATCAAATACACCAATGGAACCTAACCTTAAATTGGCAGAACAAGAAGGCAGTCCCCAAGTTGATAAGGAGAGATACCAAAGATTGGTAGGAAAGCTAATGTACCTATCTCACACAAGACCAGATATTGGTTACTCAGTTAGTATGGTAAGTCGTTTCATGAGTAAGCCAACTGAAGATCACATGAAAGTTGTGACTCGAATTTTGCAGTACCTCAAAAAGACACCCGAGAGAGGTATTCACTTCGAAAATAACCCAATTAGGAGTGTGAAAATGTTAACAGATGCAGATTGGGCTGGTTCATTGATTGAACGCAAGTCAACAAGTGGGTATTTCACATGTGTGGGGAAACTTGACTACATGGAGAAGTAAAAAACAGTCAGTGGTGGCAAGAAGTAGTGCAGAGGCTGAATTCAGAGCAATGGCTCATGGCATTTGTGAGGGAATTTGGTTGCAGAGAATGCTTAAGGAATTAGGAGTACCAACAGATTCCACCATGAGCCTCTGGTGCGACAACAAAGCAACCATCAATATTGCAAAAAATCCAGTCCACCATGATAAAACGAAACATGTGGAGATAGATAGACATTTCATAAAAGAAAGATAGATGGTGGAGTTATTAAGTTGGAATACATCCCTTCCAAGAACCAAATTGCAGACATACTGACCAAGGCCCTTCACAAAT
>contig418
TTTTTTTCTTCAGATTTTTAACCATCCCAATTCATCTCTAAAATACCCGACTTCTCTGTTTATGAAATTCGTTATTTTGAACCATTCTTCTTCACCGTAAGCCCGATTTGAGTGAAACCAACGTCAAAACGACCGTGTGAATGATGGCTATATTATACCATTATTATTTTCATAAGTAAACTTGATTCTATTTCGAAAATTGACCTTTTTAGAGTGTATTTTTTATAATTTATTTTTTGACGTTTTACACATAAACTGTCTGTTGGTGGAATGGCCTCTATCCTTATTAATTCCAATTTAACAATAATAGATTCAAAACTTATTCAAAACTGAGATTCAAGAACACATGTATTATCAAGATAAAGAGTATAGAGATAGAGAAGTGTGCACCATGGATTTTTATACTGGTTCGACTATCAATTCGATAGTCTACATCCAGTCCTGAAATCACTTACCGATTCCAGCCTTTACTAGAAATGATTTGAGTATGTTTACAGACTTTCGAGCACTTCAATGCCTATACATCTAACTCAACATCAATCTACAACAACAACCAATCTATCCTTAAGAACTAATCGCCAAGCTCTAGCAAGATCAGAGATCTCTTTTAGATGATCACACACTCTAAAAAGATGACCACCAGTTTCACAATACTGGATTTCCACGCACTTTCTTTTACAAAGATGGTTCTTTCAAAAAGACTAAAAACACTTTCAATCACAATGAATTCTCACACTAAGTATTTGCCAATAATGTTTGTGAGTTGCAA
>contig419
TTAAGAAAGAAGCAGAGAAACGGGAGGCGTGGAAAAAGAAAGGTCATGGGGAATATAGGGAGGTAACTGAAGGAGATTTCTTGGGTGAAGTCACTGGAAGTGAAAAAGTGATATGTCATTTCTACCATAAGGAGTTCTATCGATGCAAGATAATG
>contig420
TATTTTTCTTTTCTATTAGCAGAAATACATCGAAGAAAAAGTTGGCCCTGATGAAAAGCTTCCATGGGTCCAGAGTGTAATTAGAAAAGGCTTCACAGGTGAGATTAAACTAACTTGCTCACCAATTGGTTTTGAGAGGGGTTAATAAAATTAATAGCGAAAGAAATAGTTCCATAGTTAATGTCAATTTTGTCATGCATTTATTCAAAGTTAAAAAAATTTCTTTACTATTAGAGCCTATTGCCATAATGGATCATTAAGAGAACAAGGTTTACTTTCTCAATTTTAACTTCATAGATCCTTTTGGTCCAAACGTCAAGAACCATAAGTTTCATTTATATAACATGGAAATGGGCTGGTCTCATTAATTAAAATTTTCTCCCGGTACCATCTATCATACTACCCCTTATCCTTATTTGTGTTTCTACAATATTTGATTTTGTTTTATTCTTAATTAATGGAACACATACAGTATTTGGCTATTACAATGATAGTCAATGAGATGAGACCGATTGAGTTAAAGTTTCTACTATTTGGGGCACTACATTTCTTGATAAACATTTGGACTTATGTATGAAATGAACTGGAAATAAGAAGAGAAACCAAAAATAGAAAGTGCATATGATGAGAACGAAATTCTATCTTCTAAATTATCCCTACGTTGGTAGTTCATGAGACTGTAATAACCAGTTGGATTGCCGATAGTTGATATCTATATCCATCAGGACCTCAACTTTTTTGAAAAATAAACTGCTTATTAAGGACTTTGTCAACAGTGCAAATCTAATTATGAGCCTATCAAAATAAAGCGCATCTTATGATTGGTCAAAGTTAAAGTTAGCCCTGGTGGAACAAACTTTGTTAGCTTGAGCATTCAGGTCTTGGTTATTTTTTAACAGGCTAGCATGCAATGTTAACAGTTGAAGAAAATGTTCACTGTGGTATTTTGTCCTCCCTGCTTTATTTTTTATTTTTTGAATGACAAATGTTAGTATAGTCAGTATTATGTTGGGGCCTGGAGGTAGGAATCGAACTCTAGACCTCCTTATCTCTCCACTTCTAAGCTCCCCCACCCCAACCACCAACACCTTATATCTCTTCATTTACTGATAAGAAATATTCTGTTTATGTTATGTCCTTCCTTACTAGATATAAGTTTCCTTACTAGATACAAGTTTCCTTACTAGATACAAGTTTCAGTGTGTTGTTGACTTAATCTAATCTAATATAATATATTTACAATTGAATGTGGTTCAGCACTTGAAAAGCTATTGAAAGAACACTCTGGGAGGTACGCTACTGGAGATGAAATTTTCATGG
>contig421
TATCTTGAAGCCACACGAACATTATACTCTTTCCCAGGATGATAAAACTCCGCAAGTCCCCAATCTATAAGGCGAAGCTTACGCTGCTCATGGTCAATCATTACATTATGCGGCTTTACATCCCGATGCATGATTCCTTGTGAATGGCAATAATCCAATGCCTGGTAGAAGTTTCAATAACTTAGAGCTTCGAAGTTGATAGCCACAAAAACTAGAAAAGGCAGGATTGGTAAAATAATATAATGAAAATATAGATTACAAACTGAACAAAGCAGCACAACAATGATAATGCATACACTAACTAGGATATATGAGCATGTATAACTGACATGCTAATAAGGAAACATGCAGGACGCATGAAGAGACATAAAGAACTAGATGCATTTTCTTTTGCAATGTATGTAAAC
>contig422
GTACGGGACGGGTTACATATGAAACATAAAATGATTTTATACTATTACAACTCTAGATATTTCTAAATTGTTCTTAGGGAACCTGTGAAAACAAAAACTTTATAAGCATATTTGCCAAGTAAATAACAATGCATGGCTCAATAAAAAATAAGTAAATAAAGAAAAGAAAAAAAGTAGGATCAGAAGCAACAACAGAATACAATTGATTCATTTTAATTATCATTCTGCAGAAGAAACATCATTATGATTGCTCTCTCCATTGCTTTCGGGCAAAGTTCCCAAATCCACACGAGATTCTTTGTCGTCCTGAGTAACTGAAGAATCAGAACTTCCTTGATCGTTCGAGTTAGAATTGCTATCTCCATCACTGTTAACTGATTCCTCATTCTCCTTTTTTGAGTCTCCTGATTCATTTTGAGCATCACCTTCATTTTCACTAGTATTGCTTTGAACAGTGTTCTCGTTCTGATTTTCACTCTCGTTTTGAGCAGCATTTCCATTTCCATTGTCATTGGTATTTTCATTGTGGTTTGAGACATTTTGGTTACCATCACTGTTGTTTTCTGAGTTTGGGTTTTCCTCTCCACTTTTTTCAGATGGATTTACCTGGCTAGCATCTTTGCTGTCACTAGCACTTTCATCACTGTTTGTGTTGCTTTGAACTGAGTTCGCATCATCATTCTGTGAAGATTCGGTGTTACTTTCTGCACTCGCCGATTCATCTTTCTTTTTTTCTGATGAAGTATCAGAAGTAGTGATTTGATCCTCATTGCTAGTAGAATCTTTGCTGTCAAACGTATTGGACGACGAACCACTTTCTTGTGTTTGTTCTTGGCCAGAATTCTTGTCCGAGTTTTCATTAGTGGTGTCCTTGTATTCACCTTTATTTGGATTGCTTTCTTGGGTTTCTGAGGAAGATTTGGAAGTGGAATCGGTCTGATCGCCAGCTGTATCTGATTTAGAATCTTCGGTTTTTTGCATTGTATTTTCCACACTAGAGTCCTCTTCCTTGGAGTTTGCATCTTCTGATGTTTGATTCTGTTTTTCAGTTGCATCATTCCCATTCTGTGATGATGAATCCGAAGTTTGTACATTATCCTTGATGGTGTTACTCTGCTCGTTCTCTTGCTGCTGTCCATCTGATTCTGATGCAGAACTCTTTTGAGAATCATTTTCTGTTTGTACCTGATTTTCACTCTCATTTCCGTGGCTGTTTTCTGTAGCAGTAGAATCATTGGCTTCAGTAGTTTCACCACTGCTTTTCTGAGACTCCGCCTCAAACTCATTCTTTTCCTTTTTGTCAGATTGTTCTTCTGGCTTGTTATCAGTTTCTTGCGAGATGTCTTGCGATTTATTATCTACTACAGCACTGGAGGCATTATCTCCGGCATAATTTTCCTCCCGAGCTTCGTTTTTTCTTTCCCCATCCTGAACCTGATTTCCAGATGAAGTCTCTTCCTGAATCTTATCATGCTCTTCTTTCTCCCCTTCTGTTCCATTTTTCTCATCCGTCCCTTCTTTACTATCTTGCCCATGATTTTCCTCCACTTGATCCTTCGCTTTGGTTCCGCTGTTTTCTTCATTCTCCTTATCTTTAGTGTCTGTTTCACTACTCTCTTCATTCTCTTGCTGACTCTTTTCCTCTTTAATTTCTCCAGTTTCTTTGTCCTCCCCTTCATTTTTGTTCTCTTTATTCTCTTGCAGACTCTTCTTCACTTTAATTTCTCCAGTTTCTCTGTCCTCCCCTTCATTTTTGTTCTCTTCATTCTCTACCTGACTCTTTTCTTCATCCTTGTTCTCTTCATTCTCTACCTGACTCTTCTCTTCATCTTTGCTCTCTTCATTCTCTACCTCACTCTTCTCTTCATCTTTGTTCTCTTCATTCTCTACCTCACTCTTCTCTTCCTCTTTGTTCTCTTCATTCTCTACCTCACTCTTCTCTTCCTCTTTGTTCTCTTCATTCTCTACCTCACTCTTTTCCTCACTAGTTTCTACAATTTCTTTATGCTCCTCAATTTTGTTTTCCTCATTCTCTTGCACTCCACCTTCACTCTCCTTGTCTATATTATCATTCTCTTCGTCAACTTTTTCCACATGCTGTTCAGTTTCCAAGTCAGTCTTTACATTTTCAGAACTCTCATCACTCTCTTGGTCTACTGAATCCTGTCTTTGCTCAGAACTCTCATCCACACCATTAACATCGTCCAGTTTAGTTTGCTCTTCATTCTTGCTATCTTGTTCATCTTCTTCCTCATCCTCCTTGTGTCTTGCATCGATAACAGCAGTTTCCTCCGTTTGAGTATTGAGATCCTTCCTCCCTAACTTAACAACCTCATTGCCCGTTTTGGTGGTTTCTGCATAGGATGCTTTCTTTTGCCGAGAGTGTCCGATTTGATAAACCAACCAAATACAAACACCAACAAGAACAATTATTTGTAGAGCATGCTTCACCTTGAAGCCTTTGGATCTCTGATTCCTCCTTGGAGATAACCTAAACATACCTAATATTCCTCACCCTCAAACTTTGCTTTATTGCTTCTTTTCCAAATACC
>contig423
AGAATACTTCTCTTTTTTCTTATTGTTTTTGTTCTTATTCAAATCTGTTAAATATTCTCAACTGCAAATGACCATTTAGAGTATACTTCATGAACTTTTTTGTTACATTTGATATCATCTACTTAGTTGTGTATTGTAATCTTTTATCATACATGGAGCAACCAATGACATGGTAAAGTGTAAAATCTTATTTTGTAGTAATCAAAAGTTTGAGGGTTACTTCAACTATGTTGTTTTTGAACCCAATGTTCCTTATCTTTTAGGCTTTGAGGAATTGGAGGATAATGGTAGTCACATGTTTTGTGGACTGATCATATCTTTATTTCCTTCTGTTTTTTGTTTCTTGCTACCTTGCCTCAGCCTGATGCAACTGATATTGCCGCACCTGATCCAGCCAGAGTGCGGCAGGGTCCAACGTTATCTTTCAGAAGAGCTGGAGGACCGGATGAATCAATTCACTTACATTATGCAGCAGAAGTTTCTATTAGGAGAAGATCTCAAACATGTAGATTACTCAAAAATAGATAACGATGAGACCCTTGACGGTCATTGGCAGAAGAGAGATGTTTTGCTGATGATTAAACTGTATCAGCTTGGTAGTGTAGAACCAGATGTGTAGATATTGGATAACCTTTGTTTCCTTTGTTTGGCCATCTTCAAAGATGTACTGTACTTAAATTAACATTTGGTGTTTATAATATAAGTTACTTGGTGTTTGTAGCTGTTTATTTCCCTAATTAACTCTAGGTGTCATATTGCTG
>contig424
CCAAGACAAACTTACGGAGGTGTGGCTTGAAAATCTGATTCATGGTGGATTGGAAAGTGGCTGGTGCGTTCGTCAACCCAAATGGCATCACTAGAAACTCATAATGCCCTTCATGAGTTCGAAATGCCGTCGTATGCACATCCCCTTCTTTCACCCTTATTTGGTGATAACCGGATTTCAAATCAAGTTTTGAGAAAAATTTCGTTCCATGTAGTTCATCCAATAATTCGTCAACTACCGGAATTGGATATTTATCTGACATTGTAACCTTATTCAATTCTCTATAATCAACACACATCCTCCATGACCCATCTTTCTTTTTAACTAAAATGACAGGACTAGAAAATGCACTAGAGCTGTTTCGAATTATACCTTGGGTCTAGCATGCTCTGAACTTGTTTTTCGATCTCTTCCTTATGGTGGTGAGGATAACGATATGG
>contig425
CGTTGATTTTGCTCTTCCAGGGGAGATCGGCTGTCAATTCAATTGCTTCCATTTATTTCAACATATTCTAATAATCAATCAATCAATCAATCATGTTTTCTCGGATTTTCGGTAAACCTAAACAGGAAGCCAATACTCTAACAACTTTAGACAAGTTAAATGAGGTAAAACTGCCAAATTCTTCGTTTATTGAATTGTGCATAATTGATAAACGGAACTTTTCACTCTTCAAACTAGTAGGTTATGATTATCTTTTAATTCGGAATAGGAGTATAATTTTTATTTTATTCCTTAATTGATAAGCAACGTTATTGTTATTGTGGATGGTGGATATCAATTGTTCCATATTTCAGTTAAGTTTTTTAGCTTATAGAAATAAGCTGAAAACAGCTTATGTACATGTCCATACACTATTGCCATAAGCTCCCTTGAATAGTTTCAGAGGGGATGGATTTATGTCAGTAGATAAGCTCAAATTGGTCAATTCAAACAGACCTTAACTTATTTGATTCATGATCTAAGGTACAGCCTCAGCATCAAAATAGTGGCTTTATTATCTGTTTTTTCTTACTAAATCCTCTGTTTTGCTCTATTCATAAAACTCTGTATTGCGTTTGTGTATTTTTTCTAAATATTGTTTGATCCTGCAGTGATGAAGATGTGTAAAGTTTGATTTGTTGTTTCTAGAAGTGATTTACAGTTTGAGGGAATTTTTTATAATTTGAAATGTTTTGTTACTTGAATTATGTAGACACTTGAAATGCTAGAGAAAAAGGAGAAAGTGCTTCTGAAAAAGGCGGGGGCAGAAGTTGAAAAGGCCAAAGAATTCACTAGGGCCAAGAATAAAAGAGGTATGTAGCAAAACTCTGGATGCTTGTTTTACAAAATATCACTGGGACACACAGCGTCTCCCTCCTCCTGACTTGCACTTATAGTTATGTTTATGTGGAGATTATTAATGTATGCTTTGGTCAAATTCAACTGGGCCTTCATTTGGAGGAAATGGCCCTTACATTACATCAAGATTGATTGCAATTGCAATTGCAATTGTCATTTTACTAGTTGTATTTTCCCTTGAGAATGTTATGATGGATGAGTGGTCAAAAAAAGGGTATTGTTTCATCGTATGTTGTTTGGACATGTGTAGAGAAGACCTATAGAAACAGTTAAGGATGGTAGATTGGATGTAGGATAACTCAGTAGCTAGAGGTTGCGGGAGACCAAAGAAAACCTTAGGCCAAATCAAGAGTTTTGCATTTAAATATGTTAGGTCAATTGATTATGAAAGATTGTTAGGTTGAGGGTCCCCATTTTATAAAATGTATATTGATAGAAAACATTTTCGACTATGTATAGCAGGTTTGATGGCTAACAAAATCAATTTGCAGCTGAATCTGTAAAATTGATAATATCTGCCATCAGAGATAAATAAAGACTCGAGTGAAATTAGGAGTGACTCGGTGAGCATAGACAAGCTTTACCTGGACACTTTACGGTGCACTTTTTACTAAATTTCTATAATTATGCTTTGCCTGTACATTTTTATACCAAAACAAACTCAACACACACTCTCCCCTCTTTAGGAATCCATTATTAGTGAAGCAGATTCATGAGTTAATAAGATATGAATTTCTTGCCAAACTTTCTTTTTGAATTTCTATGTATTGCAGCGGCAATACAATGTTTGAAGAGGAAGAGGCTGTATGAACAGCAAATAGAGCAGCTTGGAAACTTCCAGTTGCGTATTCATGATCAGATGATAATGCAACTTCTTATCCAGTAGTTACAATCATTGTTTTCAAAACTGGACCGACCATTAAATTAAATTGGCCAAAAGAAAGTTTCAAGGCTGCTTAATTCAACTATTGCTTTATTGTTTTATATATTTGCAAATAGATATAGACATACACCCACACACACACTCACTCTTAAACCCCGATCATAAGCCAGGCCACCTGTCAGTTTTCTATCTTTTCTTGCAAAACATAGGCATTTGCCAATTTTCTCCTCAGATGGCTTTTATGCGATTTTCCTCCAAAAACATGGGCATTTCCCTTGAATGGATATTTTTCCCTGTGCTTTTGCACTGATGCTGCGCCTAGCATAAATATAGAATCATATGAAAGTACAAAAAAAGTTTATATACAGGCCTGTGTGTGTGACGTGTATAAATAATGAAGAAAGAAAAATATGGAACTATAATTCTAGTATAAATAAATTGATTTATTACATTCCTAAGTATGTAACTAATAATAGACCCGTGCAATGGACAGGGAGACATTTGAAGATTATTAACCGAAGTAATTAAATAAAGAATAAAAATTGATATCCTTAAACTATAAAATGAAAAGAAATAGTTAAAACATATTAATGATACAACATTCTTCATTTGTTCCATTGGTGTGAGCTCTAGTTGTATATTATAGAGATAGATAGAGATTAAAGTACTATACTAACATTAGTATGATTTCTTAAGTTTTCCCGGTTTGAGAAACGAGTTCAGTCTATTTCTGATAGCTATGAGTAACATGATTCAGTTTTTGAGTGCCATTTATATCTTATATCTTATGCTGGTGATATATATTACAGATGATAATGTTGGAAGGTGCCAAGGCAACTACAGAAACTGTAGACGCATTGAGAACTGGAGCGGCTACTATGAAGGCTATGCAAAAAGCAACGAATATAAGCTCTATATTTTATTTGCCTATGCTTGTTTTAAACCTGAATTTTTTTAATCATATTTTGTGATGTGGAAAATGTCCTTAATGTTACTGATTGTGACATTGTTGAGTTGCAATATTATCTTTTTCAGGAATATTGATGATGTTGACAAGACCATGGACGAGATCAATGAACAAACAGAGAACATGAAACAGATTCAGGAAGCATTGTCAGCTCCAATTGGTGCAGCTGCTGACTTTGATGAGGTAGTCTTCTCAAATAATATTTTATTGCACTCTGCCACTGAAATTTTATCTTCTGATTGATTTGTTATGGAGCATTTATGTATATGTATTATGTGATATATTGGTCAGCATTCTGAATTTTGATGAGGATGAATTGGAAGCAGAACTTGAAGAGCTAGAGGGTGCTGAGTTGGAAGAACAGCTTTTACAGCCTGCAACTACAGCTCCAGCAGCCCAGGTGCATGTCCCAGCTGGGCGGCTACCTACTCGTCCGATGCCTGCAAAACCCACTCCTGAGGAAGACGAATTGGCAGCTTTGCAGGCTGAGATGGCACTTTGAGCAGGTCCCTTTTCTCAGCTGCGACACTATTGATTTAAGGTTTCTATGCATTAATGTAGCAGTTGAATGGTTTGTGTATTCTTGTTTGATGTCAACGTTTGCACAGTTGAATTCTGTTGTATGATAATATTTTGAAATGAATTTCCTGAAGCCGCATGGTTGAAAAAATATGCCTATCTTGTTTTAAGCAGTTCTTATTATTGATTTTGCTGCTGGCTTTTGCTAGGCCGGAATTTTGCAGGCATTGATTAGTATGATACGGGGCAGATAAAGAGTTGTAACCAGTGACACGGAGAATTCTGCCTCCTCGCACCATCACTTATCTTTGTGAAATTATTGAACAGAGGATGTACATAGAGGTTATAAAAATTGAAAGTTACTTTTGCCTTTGATCTCACCCTATTAGATGTTTGTTGTTGAGAATGTTGAAAACTGCGTCTACAGTCTGCACTAACACCTAAAAAGAGCACTACACTTACGTTGTTCTTGTCAAGTATTGATGATGGGATTGGATCACATGATATTGTTATGTGAAGTTGGTGTTTATCTTTATCCTCTCAGATAGTAAATAGATGGACACTATCAAAAGTTCTGAGTACTAGCGAGGAAAGAGATATATAATTAAAACATTGTTTTCGTTTAAACATCAAAGTAGAAATTCATATATAGCTAGAGCACAAGGGGGTACTCAACCTAAATTCAGCTAATTAGAGATAATATAGTTTGGAAAAGGAGAAATAGCATAAAAAGGATCACTCATGGAATAGACATTGGCTTCCCGTTTGTGGTATCTAAAAACCACTTATAAGAACGAACTTTGATAAAATCAATTGTTTTCAGAGACACTATCACTTCCAAGATTGAGAATACCCGCTCATTTCTTGCAGCCCAAATAATTGAATGTCAAATTAAACATCAAAAACAGTTTTTGCAAGTCATTTGACACGACAATAATCATTTCAAGCAAATGACACACCTCATACCAAACAAAGAAGAATAGCTGAATTT
>contig426
TAATAGTAATCACTGTTAGGTTAATTTACAATCGCAGTGAACAGAGATCGGTGAATCTAGAATATTCCATAGGAAATGAAACCATCAAAATTAAGTGATTAAGTAAGCGATGAATCGCGAAAGGAACAGATCGAAATTGAATATAAGAATGAGATCGAATGATGATTATGAAGAGAATTGAACTGAGGGAAATTGTGACTCTGAGCCCAAACGCTACCATCTTGACCGAGGATAGCAGCAGAAGTGAGGTGGTTACCTTCGATGTCACATAGAAGGTGATCATCGACGTCACTTGCCACGACATGAAGAGATTTTCTCGAGAAAATTGAAGAGATTTTCTGGAGAGCGTTTGGGTGCAAAGAAAATGGGTATGAGTAATGAGTTGATTCCGCTTGAAATCATAGAACTACCTATTCTATAAATTAATATAAATTAATATAAAATGAGAATAAGTGACAACTTTGTCTGTTAGCTAAAAGTAACTATAGTGAATTAATAAAGAAATATCAACTAAAAGTTAAGTGTCACAATTGATCTCTTTTTTTGTAGTGTTGAAATTAAATAGATTTCTTTAATTAACTAATATGTACTTATTTAAAATATGAATATTTACTATTTATGTTGTATTTGGAAATGATCTATGATGAGGTTGAGTTCGTTTTTTTAGTTAGACCGTTAAGAGGTTCATCCCTCAATTGCGTATAAATAAATATTCTACCATCCCATTAT
>contig427
ATTGGTCTTCTTAACAGTAACACCACCAGGACCCTTCTTCCCTCGAATGACAGCTCCTGGTTCACCTTGGATCACCATATATTTTGTGCCACCAATATATAATCCAGTTGGACCAAATGTTACAGGCTCAGCAAAATCATTCATGATACCAGTAATTTCCTCAGGCTTGAACTGA
>contig428
AACATCAGTTAGGGGGCCAACTTCTGAGAGAAGTTCGGTAACTGATTTTGTGGCAGAAATCGTCGGAAATGCAGAAGATGAACTTGCAGCATCAGTAGTTGCTGACCGTAGACTAGAGAGAATCTCATATAATACGCTCT
>contig429
GTGTAAGATGTTAATGTTAGTCTTAGTTCAAATCTGTTTGATTACAAAATTATGCAGAATTGCATGAGTTTCTAACTCTTACCACTTGTTTGGCTGTTGGTGTCGTATATGCAATCAACGTTTCAAACATAAAATTGGGTAATTCAATCAGAAAGAGGATGCATTAATAAAGGGAGTTCAATTTAGATAAAACCAGTCATTGTGGAATACTCTCACAAATACAAGTAATAGATGAAGATATCTCCATCTGACTATGACATATTTTATAAACTACAAATTTTTGAAACCTGTTATTATTTTCTATATGAAATCTTCCGTCAGGTATGAAATTGTCATTGCCAAATTCATCATATGACTTGCTTTTCCCTTAATTGTCCAAGCAGAATGAGTTCCCTATTCTATCAAAATTACATGAGACATATTATGAGATCCCAGCATTCCGGGAGGCCTGGCCAGAGAATCAGCCAGATGCAGTAGGCGAGCTAAGTCAATAATTTGGCATTGGTGAGTGATTGCACATGATAATAGGTTGTGTGTGAGTCTTTGATCTGTAAGGTTCGACCTCTTCTCTTGAGGGCATGTAATTTTCCTTGGCCATTGTCCTAGCAATGCCTTCACAATTCATCTCTCTTTGAAGCTGAATATTAGGATCATGTTCTACTGAAACTGAAAGTAGAGTAACAGATTCGGTCCTCCACCACCACTATTAATATAGCTCACATATTGGCAATCCCACATTTTGTATATAAAATATTGGTATTAATCTAACTTGAATTCTTGATACTACTGCCTTTTCTCTCTACATGATCTGTCCAGCTTTGTGACACTTTCCGACG
>contig430
AGTTTCTTTTGCCGCAGACATTGCAAGAAAACCAGCACCCATCTCCACCTCTTGCAAACCAACCACAACAATGCCAACATCTGATACAACAGACCCCAACCACGACAAAAGTGAATCTTGGGAAGCTCTACCTTGACCAACATTCCATGTGCCAATCAAAATTCTGATATTGTGTCGTCTTGTATAAGTAAGTTCCTTTGAGGCCAGCTCTGATCTTATTATGCTGTCAACAGGGCCTGGGGATGCAATATTCCATCCGCGTATGCCACCATGAGTTGCCAACCTATACACAGAACCGTTACCAACAGCCAATTTAAGCACAGGACTATTATGAGCAACCCATCCTGCAATTATATTGCCTTCTAAGTCCAGTACTTGGATAATACCACTCACATAGCCTACATACACTCGTGTTCCAAAAGTGCAGAAGCAATGAACGGCACAAGGGTGGCGATTAAAATCCTGCAATCGGGTTCCACTGCCATCCCACTGCACAAGTAAGCCATTTGTACATCCACTCCAAATCATCCCATCACTTGTTTGCACAAGCGCTTCTGGTCTTTTAGCATCTTCAACAAATGCCCCAGCTCCCCTGGTTGCAACTCGAAGGACAGCATCCGCAGCTCCCATTATTGCATTACGTGACCTCTGCAGAAAACTCGAACTTTGGGACTTGTCTTTTTTTGTGTTGGTAACAAACTTTACCTTCATTTCGTCTTCTACTGCTTGATCCTGCTGCACCGACGACATGTCAACTCGATTTTCTGGCTGACCGTCGATGTTAAATACTTTCAAAAGGTCCTTTGAACAGGGATCCCTTTAAAATGATGGATTGCAAGTTATTAATATATAAGTTGGAGTAGAAGGAAACACAAAGACTAAACTAAACTAGTAGCAGGAAAGTCCTTAACTTTTTGTTCACTGACTTCCTCTGTAATAAAGTCCTTAACTTTTCATCAGATATGATCTTTCGCTTTTTCGAAGGGTCAAATAGCTTGTTACTATTGCAGTACTCAATGATAATTGAAGCAACATCGTGTACGGAAATAGATCCTATAATGGTCGTATGCAAATCTTTTAAGCTCCCATTTAAGAGAGATGCAAAATTCAAGATCAATTTTTGGTTTTCTGCTTCCAACCGTTCTTTGTGATC
>contig431
AATCTCATGAGCATTCATGTTGTTTTTCAACTAAATTTGATAAAACAACAGAAAACAAATCAAGATACAGTTACTAATAATAATAATTTCAAAGCAACCACCATTTAACCTAATAACTCTACTCATTCTTTTACAGATACAATCTCCTTACCAATTGCAAGCTTGTAAAACAGATTTTGCAAGAGAAAGCAAAAGTTATTCATTCAGATGCGAAGGGGAGAAAAAACCTTTTGAGTTACGGCAATAATCACCTCACTAAAATACAGCATGGAGCTAAGGTGATGTAGAACCAACAATGAAGGGTAATATAAATGACATTCTGCTCTAAATGTGACGATGCCAAACCTGTGACAAACAAGTTATCCACTAATCACTACCCCATTTTCTTACAACGTTCTCTTTAGCAGAAGCACTCTTGTAACCTTTCTTCAAATCAAAATCAGGCTGATCACCGTTAGAAGTATTTTTCATGACTTTTGATGTTGTGAGGCCAAATCCATTTCTCACACCCCGAAGTGCATACAGCAATGGATTGATGATGACGGCAAGGATCAAATCACCTTTTGCAACTAGGAGATATATGAGAATGATGCCGAGTATAGTAAGACTAGCTTGTTTTGCTTCTTGCCAAAAATTATCATCATTAGACCACCCAAACCATCTACCCCACCCAAACCAACCTCCTCCACCACTACCGCCGGCATCACCTCCCAGCTCTTCTCGTTTTTTATTTCTTTGCCCCACTTCTCAAATTCATTTTTCTTTCCACTTAGTGCACCTTCTAATGCTTTTCTAGCTTGTTCCTGCAATCGAAATTCACTTATTAGCTTCATCTCCCTCATATCAGCTTTGCAAGGTATCAAAGACTACACACCATGACAAACTAATTTATAAGCATGACTAATCATGACACTATCAGTATAAACAATAGTGAAAATTGTTTCTGTTTCACAAACTAAAGTGCATAATACAATTTTTATAGTTATCATTATGCAAATTAATACCGTGCAACATGAGGAAGCTAGCAGAATGTATTAAGCTAAATAAAAAGCCAAACCAGTTCGGTTAACAACGGGATCTTCCAAATATTAGAGGTAAAGGAACAAATAATAAAGATTGGCATTGCATTATAGGATTACCTGCACATCTAAGAGTCTTGTAACAATGAATTGCATATAGAAACTATT
>contig432
AGGTGAAAGCCAAAACCATCACTGAAATCCATTCAGAGGCAGAAAAGAATCTTGGATTGCGTCCAGGGGCCACTGCAAGTATGAGAAACGCCCGCGGTGTTGCTCAAGGAAATACCATCGCTGGGGGCTTCCCCATTGCCCGACCTGGTACGGGAGGTTTAATGCCTGGGATGCCAGGTACCAGAAAGATGCCTGGGATGCCTGGCATCGATAATGATAACTGGGAGGTGCCTAGGACTAGATCAATGCCAAGAGGAGACATGTCCGGCACTCAAACTGGAGGACGTGGCCAGTCTCCTTACCTTTCCAAGCCATCAGCCCTAAACTCCAAGTTACTGCCTCAAGGTAGTAGTGGTCTTATTAGTGGGAAGAATAGTGCTCTGGTGCATGGAGGTGGTGCTCCTGCTCGTCCATCAAGCTTTGCTGTCAGTTCTGAGCCTGCACCTCAAATCCTGTCACCTGTTAAACCCGTTTCTGCTCCATCCCCTGAGAAGACACAGCCCCCAGCAGCAAAATTGAACATTGATGATCTTCACCGCAAAACTGCCTCTCTTCTGGAAGAATATTTCAATATTCGGCTTTTGGGACGAGGCCATTACAGTGTGTGGAGGAACTAAAAGCTCCAGCTTATTACCCAGAGTTTGTCAAGGAAGCCATTTCCCTTGGACTAGATAAAAAGTCCGCCATGTGTTGAACCTGTTGCGAATCTTATTGAGCATCTGTTTATCAAGAAGATTCTCTCAGCTAGAGACATTGGAACTGGATGTTTGTTATTTGCTTCTCTGCTGGATGATATTGGCATAGATTTACCAAAAGCGCCAAGTAACTTTGGGGAGATAATAGGGAAACTAATTTTGGCCGGTGGTTTGGACTTTAAGGTTGTGATAGAGATACTTAAGAAGGTGAGTGATGACTACTTCCAGAAAACAATATTCAACTCTGCAATGCAGGTAATTAGCTCTGCATCTGGGCAAGCTGTGTTAGATTCACAAGCATCTGATATCGAGGCCTGCCAGGTTCTTTTTGAGTGAATGGAGAAGACTTTGCACGAGAATACGAATATCTTTGTAACTGGATGAACGTCTCTGCCTTGTTTCACTACTTTCAAATTCCCTTCCCTTTTATGCTCACACTTTTGAGTTATAGAGCAATTTGTATTACAGTATGATATTACAGTGGGAGCTTCCAGTCAGGTATTTTCATCAGTTGTATAATCTTTTTTTGTTTTTATGTCGTAGAGTTGTTTATTGAGGGAAAAGTTAAACCATAAAGCTAAGGATTTTGTTTTCCAGTTGGCTAATCATATGCCAAGTTTCTCCAAGATGGTGGCCCATTCCTTAGGGGGTCCAAATGTTTTTGTATTTCATTAGTTGCCATTTTTTCCCGATTTTCTTGACAGAGTAATTGTTAAACTGGTCAGTTCATAAATGTCATTGTCG
>contig433
CTCTCTTCAAAATTAACAACCTTTATCATTTGATATCCTTGCAGTATTTAAAAAGAAAATGAAAAGCATGCTAAAATTACCGATGTCCCCAACTACTAGAAGATGAAAATGGAAGCTACAGTCTCGATGGCGTTCCGCCAGAAACTACAAGAGTTTCGCCTGTTATGTAAGAAGCATCATCAGATGCCAAAAAAGCTGCAGCAGCACCCATGTCTTCAGTTGTACCAAGCCTTCCAAGTAATGTCTTCTCTTCAAGCTCTTGTCTCATAGCAGAATTACTGGTAATGAACGAAGCAAAATTAGTCGGTACAAAACCAGGAGCAACACAGTTTACGCGCGTGTTAGGGGCCATCTCAGCAGCCAAGGCT
>contig434
ACCTGGCAGTAGTTTTGCAATGTATTGGATGCTTTATATATCTCATGCTCCATAGATAAGCCAATAGGAAGATTAAGCCACCCTCTAGCACTAGTCCAGTCCATGACATCATGCTTAGCTACTTGCACAGCATTGCTTATGGTGTTGATAAGAACACCCTGTAAAGGATCAAGCCTGTCATAGCATGTATCACAAACCCTCTGAGGATTCCTTTCCCTGAAACTAACAGGCAATAAACACCTCCCCTTTGTACATATTCGACAAAAAATCCCCCCACAAAACCGGCAATGATGTCTCCCCCTTGTAAGTGCAGTAAACGAAGCAGAACACTGCATACAAACAGTAGTAGAACTATCAGGGAGCCACTCAGGTGGTTCAGCTTCCAGGACCTCCTTGTAGGAACTATATTCAGCTCCATTTGGCAGACAAAGTGGCGGTGCACTCGGCGTGTACACAGAAGAATCAAGGAAAACATCTCCATTCTTTCCAGAACCAAGAAACGATACATTTGAACTCGGTAACAGATGGTTTACATCACTACTTGGAGCCTTGGTTTTTCCGGTCAAAATAGAATAAATCCCAGAAAGCACATTCTTCAAATTCACCTCAGGAGGCATGTTAGAATGTGAAACACCATTAGCATCATCGTTCGACTCATAACCTCCATCAAACAAGTCATCACCCTCGTAAGGAAACTGATATGATATCTCTTGGTTTGTAAATGTTAATGAGCCACCTGGTGTACCAGGTTCAGGCTCAGACCATGTAGATTCGACACGGCGATTCATATCATCATAACCAAATGATTTTTCTCTTTTCTAGCTTAGAGAGTGAAGAGTACGCAACTCTTCCATCAGAGGAACCCATTCACCAACAAAACTAAACTACTGTTGTATTTATTTAAACAGAGCAATCCAAAGCT
>contig435
CCTAGAAAATTGCATTTTGAATATTTAGAGATTTTAGATGACACCAAGTTACTGCAACAAATACATTTGAAAAATTAACTGACAGGACCTACTCTTGTTAGGATTCATAGAGAACTCACAGTCACAGGTTGATAAAACGTACTTTCTATACAAAGTAACATATGCAGAGACAATAAGCCCCCTAGACTAAGGCATTTCAAGAAAGTTTACAATTACAAATCCTAAGAATGAGAACATGTAAAAATGAATTTAAAGTGAAAAACAGATATCATTCTCATTGTGATGGGGGCTTCTCCTTTCTAAGCTCCTTGACAACAGCAGCAAGTGCTTCAGGATTAACCCCAAGATCACATAATGCAATTAGGATAGAAAGAGAATGACGATCTAACCCCGTGTTGAGAATATTAGACATGTGAAATGCCAAGTCCAAAGATTCTCTGGCCCTTCTCGCAGCTTCTGGATCCATGCTTAAACCTGAGTGAGATGTTTAATACATAATAAATAAACCAGTGGAATAAACCCATCAAACTTGTTCCCCTAAAATATCACTTTCTCTTCTATTTTGTCTCTGAAATATATAACAACTACTCCCTAAACTATTTTAATTCATCAAGTTAGTCCCTAAACTATCATTCTCTATCTTAATTTTAACTTGATGGATTAATCACATTTTAGCGACTACTAATTACATTTATATAGTGTTAGATACTAAATTGAAGGTTTACTGAACGAATTTGAGTTAAAGCAATTCAGAATCACATATTAACATAAAGCAGATAATCATTCAGAAAATGAGACATTATTGCAGAATGGTTTAGGGTTACAATGTAAACATGAAAGAGAACTTGAAACAAGACC
>contig436
GCCAGATGTGTCACGTGCGGAGTTGGTGGAGGCGCGTGGGTATCACGTGCGGATAAGGAGGCGGCGCGTGCGTCGGAGTTTTGTGCGGCGGTCTGTGGTGGTGGGTTGCACTAGAACATTAGACGCACAGCTGGAACACATAATTTTGAAGAGGGAAAAGAATGAAAGGGTTATGGCACAGCTGGAAAAGGCAGAGCAACCCTAGGATGAACCACTACTGATACCATGTAAAATATGCTTTCTTAGTTTCTTAAGTGTCTCAAACAAGATCACACATCTTCTATTTATAATGAGGTTACAATAATTACATTCAAATACTAGAAACTTGTATTTGACTAAAGTTTTACCAATAAACCTAGGAAATTGTACAATCAAAGAATAATAAATCATACTTTGAATTCTAATAGTTCTCACTTCACAAATTCTATAAGGTGGC
>contig437
GTTTCGTTAAACTTGAAAGTTTCGAAGTACAAACTTTCGAAACTTTCGAACAATGCTAAACTTTCGAAACGTAAAAGTTTCAAATATTCTGAATGTTACGAAAAAACACGTTTCGAAACTTTGAGATGCATGCATAGTTTCGAAACCTTTCGAAAGTTTCGTTTCCATTGAAAGTCTCGAAATGATTTTTTGGGTTTTTTAAATACTTTTCCATTTGTTTTTAATAATGATTTATTGATATATTGCAGTGCCTAGAATGAGAGGTGCGTTTGGTCAAATTATTCGCAACTTGATAGGTGACAGAGGTGATGGTGTAGAGAGAATTCCACCAACAACATCAAACAAACGACGCAACGAAACAAATCGTCCAATTAGGCAGCGTCGTCGAAGACAAGAGGAGGTCCAGGATGATGATGTTGAGTCCATCGAGCATGCACATATGGAGGAGGATGTCCTTCAGCCTCCACAGATGGAGCATGTTGCTGATGATATTCATGATACTTCTGCACATGCTGATGATGCCGATGAGTCGGATGATGCTGCTGATATTGATGATCAGGATCAGCAGACCGAATTTCCCGGAGGACCGACGGTGACATGTGTGTTAACACAGTACGAGCATCACGTGGCTCGGAGACTATGGGAAAGAGAGG
>contig438
CATTACTTGAAGGATAATAGTCTAGTGACACATTAAAGTATTTCAAATCCCTATAAAAATGAAAGTGCCGCAATCAAGACTATTTTTTCATACTAATAATCTTGATACATTATGGATCATTTATCCTGCCAATAACTAATATTCACAAGCCCATTTGATTAAATATCAAAACAAAGGAAATTAAGGGAAAATGAAACACCAAATTTTATTGGCAGCGCAGAATGAGCAGCAAGAACACAGCATCATCTCAATTTACAGCAATCAAAACTTGAAGGATGAAAGTATCATACAAATCACTCCACAGAGATAGCCTCAAGCAATTTCTGAGTGTCTTCATTCACAGTCACATTCTCCATCTTCAAACGCCGATGCAGAGAAGAACTGGTCTTACCGGCAGCTGCATAAGTTCTAATCAATGATTCAAACACCTCTGCCCCTACGGAATCCACAGATTTCTTCAAGATCTCTATAAACTCCTCTGCACCATCAACATCCTTCTCTTGCTCATAGTGCCGCATCATAATACCAATTGTCTCAGATGACGGAACCCACTTCTCACCATTCCCTCTACCGATAGATATTGCTTCGGTTAAACAATCCACTGCCAACTTAAAGTCTCCTTTTCGCAAATGGCAATCCAAAAATATTTCCCAGGTTTTGGCATTAGGCTTGGCCCCCCTCCTCCGAGCACGCTCCTTTAGCTCTTCAGCCTTCTCCAGCATATCCAATTTTGCATATGCCCCTATGAGAGCATTAGCAACTCGAATATCATAAGTAGTGCACGTAGATTCCCACTCACGGAAACATTTCTCTGCACCCGGGAGATCTTTCAAGTTAACCAAAACCTGAATCATATTCAGATAGCTTATGTTTGCAGTTTTAGGAAATGCTAACCGAAGAGAACGCCAGACCCTATAAACCTCATATATTTTGCCGATTCGCCCATACAACGTAATTACAAACTGGTAAGCAGAAAGATTTTTGTAAGCATTCCTCTTCTCCAATTCCTTAAGTGCTCCTTCTGCCTTCTCAAACAAACCAGCATCAACATAAATAGATGCAAGGTTGCTATACGTTGTCCAATCCCCAATGACTCGACCGTCCCTCTTCATCTCATCGATAACCCTTTCAACACCAGAAATATCATTAACAGCAGCAAGTGCTCTCATCCAGACATTATATGTGTAAGAGTCCGGCATGATATTGCTAGCTTTCATTTCTTGAATCATTGATGGAATCTTTTCTGGTTGACCTACTTTAGTATAAAGAGTCATAAGACTGTTATAAGGCATTGAAGTCAAAGGAAGGCCGAGATCCTTCATTTTTTCCACGACACCTTCAGCTTTATCAGTCATCAATTCCTTGCAGTAGCAGTTGAGAAGGGCACCGTAAGACAAATGATTTTTCGCAGAGTCTGGGAGATTAACAAAATAATTTTCAGCAGCAACAATACCCTTAGCTTTTGCAATCAAATCAATATGTATAGCTTGGTCACTGACAGTCTTAATCATATTCCTCTTAGCCATGGTTTCTGATAGCTTAA
>contig439
CCTTCTCGACAGCGTGAAGCGCAGCACCATGACCACCAACACCAGCACCAATAATCAACAAATCATAATCAAAGGATCCAGAAGTGCTGCCATTGTCAGATACCGCAGCGGATACTACCGCAGAGTGTTGGCGGCGAGGAAGCTGGCGGAGATTACGGTTAAGAGAAGTTAGCAAACCTAAATCCCAACGCTTCGCGTCTTAAACCGCAAAAGACTGAGGTTGAGAGGCTTGACAGAGGAGACTGTAAAAGAGGGATGTGATCTGGATACGATGGCGGGAGAGAGGGAGAGAGAGAGAGAGGATTGCATTTTGAGGGAGAGGAGAGAGTAGAAATGGGGAAATGAAGATGTAGAGAGAAAGAGAAGAGAGATCTGAGGAAGAATGTATAAAAGAAAGAGAAGGACCTCGTGGAGTCCGTTAGGAGTTAGGAGGAAAATAAGAAAGC
>contig440
ACATGTAAACCCAAAGACTTCAAATGATGATCACTCTTTAGTTCCCGCATACGACCACTAGCAGCCAAAAGAGCTTTAGAAGGAACACATCCTCTGTTTACACATGTCCCTCCCACCACGTCTCCCTCCACTATAGCTGTTTTCAGTCCTTGCAATCACTGCTTTATCAAAATTCACTCTCACAAAAAATGTGACATTCATGATTCATCTTACTTTATCACATAATAATCAGCATTTAACAATTAAAGTTACTTGATTTATCATATAGATAGTATTCCATCTTC
>contig441
CCACTATAGTACCAAAACCAGTAAGTATGTCTACTCCAATCGCTTTTAGAGAGTTGGTCAAATTACTACGGATTTTTGAAGCAAGATTGTTAGCATGATCAGCTACTCCTTGTCTGTCATACCCAGCAGCAGAAACATGTATACCCAAAGACTTCAAA
>contig442
CTAAAGGTCTTATCCGCAATATGTATTATGTGCTACCCAACTTTCTCTCCAATGCATTCATTCTAAATCCTTTCTTGTCTTATTTGCATACTCATCATTCGCAATGTCACCGTATTTGCAATATGGAACTTATTTACCTCCTGACTCTTCACTGTCCAACATTCAGTCTTATGCAAAATTACAAAACTTATAGTAAAACTAAAAAAGGCAACCTGATGGCTGATGCTGAAGAGCGCCAGCCATGGTGAGGTTCAAGTAAGGGTCAAACCCAGTGCGAATCTTTTGTACGCAGTATTACCTTGCATTTTCAAGGGGATGATTCCATCTATAGGTACATCTCTCTCTATTTCTTTGTCATTTTGTATGACATGTGATTGACCCAAAGTTCCTACAAAATGTGAATTGAGGTACAGTATAATCTCTATCTTTCACCTCTTAAG
>contig443
GTACCTCACTTCCAAGTGCCGTATATACATCACTGAATTCAAGGCCAATATACCCACTTCCTACAATTGCTACCCAATCAGGAACAGACTCCAGTTTGAGTGCATGGTCACTGGTAATCACAGTCTTCCC
>contig444
CTTGGATGCAAAAACTCCAGTATGATAGTCAATATTACGGGGATTTACAAGAACCCTCTGAGCCAGCTTGCTGATTTCAGGATCAAATCCAGGCATAAGCTGATCTAAAGCTTCAACAAAAGTAACCTGC
>contig445
ACCTTTGCTGATTTAAATAGCTCATCAAGAACCTCAGACAGAGTTGGATGTGCATGAACTGCAAGTTTTATGTCCTGCATGGTACCACAAAACGACGAGGTTTAGTAGATAGATTGGAGAACACAATAAGAGACATTGGTGACTAGTAATAGTCTAAAACCCAGGTGCGTCACTGTGTATAAATTACAGTATCAGTCGGTAGAAAAATTACTTGAATACATGTCCCTAATGCTATAGCATTGGATGCTTCATGGATGAGATCTGCTGCATGCAAACCGAAAATATGAACTCCTAGGATTTCTCCATTGTCAGGTCTGTATATCAACTTGGCAAGTC
>contig446
TTAAATTTGTTAAATTGTTATGGTACATGTATGGTTGCAAGACTAAACCACTGAAAAAATAGGCCACTTCAAAGGCCTCCTCGATGACTACTACTAGGAAGAGCAAACTATCTTAAAAAGAACAATAATAATAGATATAAGTATCTTTGACAGGCACTAAAAATATTAAGAAAAAAATGTATCAATACAAGTAATATTCTGCGGCAATCCATTATCAGGCTGGCGGTGATCTCCCTCAAACGGTTCCCTTCTTTTACAGGATTTTGAATGTGCTCGCTTCTTACGCCCAAAGATGCGGAATATTTCGGAAGTCCCTAATACAAGCAAATTTCTTCAAAAATTTATACTTTGTTTGGGAAGATTAGACTGCAACTGGTTCACTTACTGCGATAGATGCGTGTGCTTTAACCT
>contig447
CATTTGTATCTTTGAATTTAGGGTTAGCTCCTTCACTATTTCTCTCGCATTTCACTCCCTAACAATTCCCCTTGTTTAATTCTGTTTGTGTTTGTTGAATTTCAGAGATGGCGAAGTCAAAGAATCACACAGCTCACAACCAATCTTACAAGGCACACAAGAACGGCATCAAAAAGCCAAAGAGGCACCGTCACACTTCCACCAAAGG
>contig448
ATTCAAGCTGCTTTCCGGTGCTTTCAACAAAGGAAGCAATATCGTAAAATTATTTGGTCAGTTGGTGTGGTTGAGAAAGCAGTGTTGCGTTGGCGTTTAAAGAGAAAGGGCTTCCGCGGACTCCAGATTAATACTGCAGAAGCAGCGGGAGATCAGAATCAGCACAATGATGTAGAGGAGGAATTCTTTCGAACTGGTAGGAAACAAGCTGAAGAACGTGTTGAGAGAAGTGTAATACGAGTGCAGGCTATGTTCCGTTCGAAGAAAGCTCAAGAAGATTACAGGAGAATGAAGTTGGCTCTTAATCAAGCAAAGCT
>contig449
CAGGGAGAAAATGGTTGCAACTTTATTGTCAGCTGGGGCAAAGCCTAACTTGGTCACAGATCCAACTCAACAAAATCCTGATGGATGTACTGCTGCTGATCTTGCTTATAATAGGGGTTATCATGGCTTATCAGCTTATCTTTCGGAAAAGTCTCTAGTTGAGCAGTTCAATGACATGAGCTTAGCTGGAAATATCAGTGGCTCACTGGAAACTAGTATGGATGATCCAGTAAATTCTGAGAACTTTACCGAGGAGCAGATCTACATGAAAGATACATTGGCAGCTTACAGGACAGCTGCTGATGCAGCAGCACGCATACAAACTGCATATAGGGANCATTCGTTGAAGTTACAAACAGAGGCGGTTGAGTTTTCCAGCCCAGAAGCTGAAGCACGCAAAATAGTTGCAGCAATGAAGATTCAGCATGCCTTCCGAAATTTTGAGACAAGAAAGTGATGGCTGCTGCTGCTCGCATACAGCATAGGTTCCGTGCATGGAAGATTCGTAGAGAGTTTGTCAATAAGCGCCTTCAAGCTATCAAGATTCAAG
>contig450
ACCCTCGACGAAAGTGAGTTTCTTGATGGTTCCAGGACCACCATTTCCCTCAACAGTTTCAACAGTCTTAATGGCATCAACAGCCTTTGGAATGATGACATCAGCATCTTTCACCATAGCTTTGTAAAGCTTGGCAGGAGGGACAGTAGAGGCGGTTTCTTGCTCAAATGTGAATACACCCATGATTAATTAATTTGGTTTATACTATGAGTTTGAGAGAACAATATATACTATG
>contig451
GGTGGACAAACCTTGTATGTGTTGCACAAAATAGAAGCAATTGATGAAGCAAATTTGGGATATAATTACAGCATAGTTGGGGGTGCAGGATTGTCAGAGACAGTGGAAAAGATATCATTTGAGGCAAAATTGTGTGAAGGCCCAAATGGAGGGTCCATTGGGAAGGTGAGCGTAAAATATCAAACCAAAGGAGATGCTAAGCCCAATGAAAAGGAGGTTCAAGAAGGAAAGGCAAAGGGTGATGCTCTTTTCAAGGCCATTGAGGGTTACGTTTTGGCCAATCCTAATTACAACTGATCCATCCTTCAACTATGTCAGCTTCCAATCTAATAAATTGTTCTCTTGTTGATTTTTCCCTTTTCTCCTCAAATGTGACATTTCATGTCATTGTATCTCACTCTATCAATAAAAATTAAATAAATTAATACTTATGAAAAACAGC
>contig452
CTTCAAACAAGAATATTATTTGTTCCTATTCTCATATGCTTGCTTGAGTGGTTCTTGTATTCTATTCTCTCCAATCTTCATGTAATTAAACCTTAAACATGTTACAAAACAAACCCAATTCATAAACCCCATCGCAATATTTGCATGAAACACCAACAGCATCAACTTCATCCTCAAACTCACACCACCTCGTTGAATGTTTCTCCACCTTCTTCCCTGTCTCACACGTGCCAGAACAACCAAAAGAAAATCCTTGATTTCGAATGACCACAGGATTCTTCACCCACATACTCTGAACAAAAGTTTTCACCCTCTTTCTACATCTTATAACACTAACACCGGAACTTTTCAACTCACCAAAAAGATCAAACCCAAGTTTTCTTTTCTCTTCATCTTCATCACAATTCATCAAAATCATAGAATAAACATACTTGGCTTCGTGATGACCCTCCAAAGCCAAGTATGTTTATTC
>contig453
TGCACTGTAGTAGTCAGGATTAGGAGTGAAAGTGGAGGTATTAAGAAGGCCATAGTTCCCTCCAATTAAAGTCTGCCTGCAATAAACCTTAGTGTTGTAGCTGGATGCCATTCCAAGTTGATCTAAGTACCAAAAA
>contig454
GAGGATCTGCAGTCGGATTCAAGATGGATAGCCTTTTAAAGCTCACTGACACTCGTGCTACAAACAATAAAATGACACTGATGCATTATCTTTGCAAGGTATAAGTATCAATTACATTAAATCAAAATATTATGTGGCTGCTTACCCCTTTTTTCCTTTCGTAGGTGCTAGCTGAAAGGTCGCCTGGACTCCTTGATTTTCACAAAGACCTTGTTAGTCTGGAAGGTTCCACTAAG
>contig455
ACCTTTGTCGAATAATCCTATCTATCTTGGGTTTGGGTGTTTTCTCACGTAACCTCTTTGCACGTTCAATGTTTTTCTTTGCCTCTGCTTTCTTAATTTTTCTTTCATGTACTCTTATTGCTCTATGTATTTCCAGCAAAGGCTCGTGATGTAGAAAGCTTATATCCTTCACATGGTAGCAAGTCTGACGTCCTAACTTTTTCTTAGGCTCCCGGGGAGTTACACCTTTCAAAATGCACAGCTTCCT
>contig456
CAAACTTAATAGTGTGAGAAAGAGTTGTTGGATACATGTCATCCACATCTTGTTTCATAGCAGCTGTTCCACGAAACAAATCAAACTGCGTTCCAGGAGGAAGTAAACCT
>contig457
AGGAAATTTGAAGATATGTGGTTTGAGACGGGGAGATGCATCCTTGTTGGAGAATTATTGAATTGCAAAAAGATTGACTCGATATTTCAAAGATATTTCAAAGGATTGTAAATAATATAAAAGATCATTGCAACTTGAAAATAAATGAAGATCTTTTAGAAAAATTCCTTGTCCGCCACAAGCACTCAGTTTCAGAGTTACTTAGAGAAACCTTGGTACATAGCTGGAGTGGGATATGTTGCCAAAGCTGCCATACTCCCAAATGCATTTGACGAGAGTGCATATAAAACAGCATTTAAATATTTAAAGAAGAAATTTAGAGATTTCAACTTAGACGATGATGTGAATAGAAAGCCTCTAATTATTGTCTTGGATTCTGAAGTTCAGGTAAATGATTCATTTTTACTTTCTTATTATGTAGTTATGATATACATGTGTATATAACCATAATGTTGTAAGAACTGCACCTAAGAGCGGGTGAATTAAGTGTTAGGAAATTTTCTTATTGTTAGAGGTTTAGTAATCGATTTTTTTCTCGTTGGACAGTGTAGGACAACGAGTAAATGACAGTAAATTAATGAACACATAATATTATCCTGGTTTCTTTTGTGACAAAGAGTACATCCAGTCTTCTTCCACATTATAAGAGATTTTTTCATTATTGTTAGAAAATCTACAAATCCC
>contig458
AGGTTGTAACATTGTGGGATCTTCATGATTATAGCAACAAGAAGACTGTCATCACAAATGAGGCAGTTGAAGCTGTTTGTACAATTGGTGCTGGGAGTCTTTTTGCTTCATCTTTGGATTCATATCGGCAAAGTTCAAAAAAACACACTAGTTCTCAAGCATTGTATTTTGTTACAGTTGGTGAGCGAGGCATTGTGCCCTTATGGAGTTCTGAAGGGAAATTTGA
>contig459
CTCGCAGTCTCTTTTTCTGGCAGTGATGATGGGGGTGATCATGCAACTGTAAGGGTTTGGGATATTTCCAAAACCAAGCGAAAGAACTGCATTGCAACACTGGATAATCATCGCTCTGCAGTGACTTCCATTGCCGTATCTGAAGACGGATGGACATTGCTCAGTGCTGGAAGAGATAAGG
>contig460
ATCATTTCCAACTTTATTTATACCCAAAAACCCACTTCCACATTTATTCTACAACCTTCTACACTTTTTTCCTTGTTATCTCCGCTACCACTCTACTCTCTCAACTACTTTATCTTCTTTCTTCAGCACCCATGGCCAAGGTCAAGATCGGAATCAACGGATTCGGAAGAATCGGACGTTTGGTTGCTAGAGTGGCTTTGAAGAGAGATGATGTTGAACTCGTTGCAGTTAACGATCCCTTCATTACTACCGATTACATGACATACATGTTTAAGTATGACAGTGTTCACGGACAATGGAAAAACGATGAGCTCACTGTGAAGGACTCTAACACCCTTCTCTTCGGTGAGAAGCCAGTTACTGTCTTTGCACACAGGAACCCAGAGGAGATCCCATGGGCCAGCACTGGTGCTGATATTATTGTTGAGTCCACCGGTGTTTTTACCGATAAGGACAAGGCTGCTGCCCATTTGAAGGGTGGTGCCAAGAAGGTCATTATTTCTGCTCCCAGTAAAGATGCTCCCATGTTTGTTGTTGGTGTTAACGAGCATGAATACAAGCCAGAGTTCGACATTGTTTCCAACGCTAGTTGTACCACCAACTGCCTTGCCCCACTTGCTAAGGTTAT
>contig461
CTAGTCATCAAATCATAAAGAAATTATAGTAGTGGGGTTGGAGAAATCNTAAAAGATTGAAATGCATCAATAGAACATAGCGACGTTGCCTGGTATTAACTGGCTTTCAATCTTCATCTAATACTTCATTTAATGTTGAAACTGTACTGATGTACAACAGGACTAGCTCCGGTGGCTAGCTTTTGGGTGGGTTATGGCTACACATTTGTCTCTGTACCCAGCAATCCTTATTATCCCCAGTATGTTGTTGCTNAAACCCCATTAAATAGCATTTGCAGCATAATCTTAATTTATCATTTTATCTATATGTAGATAAATCTATTATCCTTATTTGCACTAACATTGTTATTGGGGTATGGTCCTGATGCTCCTCCTAGGAAATTATTCTGGCAAAGGAAAAATCCTGAAGTTGATAATCCCACCTCAAGCGATAGGAGTTGTTTAGAAGATGAATCGATCAATGAGAAAAGGATGCTGAATATATTCTCATGGAGGCCAGTTGTTCTTTTATTGTTCTGGGCTTTGCTGTGGTCATCCTATGTTTTAGTCCTCTGTGGCATCTATGTCCAACAGCACGGTGGTCTACGGGAGATGTTCAAAAG
>contig462
TTCAGATGTTCTTCCTTCAGGGGAATTTGCTGCTCTTGTATACTTGTGGAATCCTTTTACAATTGTTGCATGTGTTGGTCTATCTACTTCTGCAATTGAGAACCTGATGGTTGTGTTATCCCTTTATGGAGCATGCGCACGTAAGCAACTAACAATCTATGCCTTACTTAAAAAACTAACAACCTATGCTTTTTAGTTTCTGAATTGTTAGATATTTCATTTATTCTACCGAGTAGTACCGACTCAGTTCTTTGAAGTCTTATTGGTATTTACTGGTTGTTTTCTGGTAA
>contig463
TTCCTTTTCATTGCTCTCACTTTCATGTTGAGCTTCCATATTCATTTTACTCAAGGAAGTGAACTGGTCCCTACCGAAACAAGCAGTTCAAAAATATACATTATTCATGTGAATGAGCCAGAGGGTAAGATGTTTTCTCAATCAGAAGATTTAGAAAGTTGGCATCATTCATTCATGCCACCTACTGTTATGACCTCTAAGGAACAACAACCACGAATGATTTATTCATATAGAAATGTGCTGAGTGGTTTTGCTGCAAGACTGACTCAAGAAGAGCTGAGAGCTGTGCAGCAGAAAAATGGCTTCATTTCAGCTCATCCCGAAAGGATGCTACGTCGTCAAACAACACATACACCAGATTTCTTGGGGTTGCAGCAAGATATTGGATTATGGAAGGACTCAAATTTTGGAAAGGGAGTAATTATTGGTGTTCTGGATTCAGGAATCACACCTGATCATCCTTCATTCAGTGATGCAGGAATACTACCGCCACCGCTCAAATGGAAAGGGAGATGTGAACTTAATGGTACAGCATGTAACAACAAACTAATTGGAGCAAGGTCCTTTAACAATGCAGCTAAGGCAAGGAAAGGAGAGAAGGGTGAGGCGCCGATTGATGAGGATGGACACGGGACTCACACAGCAAGTACAGCGGCTGGTGCTTTTGTGGACAAAGCACAAGTACTGGGAAATGCCAAAGGTACAGCAGCAGGGATGGCTCCTCATGCTCACCTAGCAATTTACAAAGTGTGCTTTGGAGAAGACTGTCCGGAGAGTGATATACTAGCGGCATTAGACGCAGCTGTGGAGGATGGTGTGGATGTAATATCGATATCGCTTGGTCTAAGCCAGCCGCCTCCATTTTTTAATGACAGCACTGCTATAGGGGCTTTTGCAGCAATTCAAAAGGGAATCTTTGTAAGTTGTGCAGCAGGAAATTTTGGCCCTTTTGATGGTTCACTGGTTAATGGAGCTCCATGGATTCTCACTGTTGGAGCAAGTACTATTGACAGAAGCATTGTTGCAACAGCAAGGCTTGGAAATGCGGAAGAATTTAATGGTGAGTCTGTTTTCCAGCCTTCCAATTTTTCTCCAACATTGTTGCCCTTGGCATATGCAGGAAAGAATGGAAAACAAGCATCGACATTTTGTGCTAATGGATCATTGAGTGTACATTTGTATTTCTAGTAGGTCTAAGGTTGTTTTGTGTGAGAGGGAGGGGGTATAGGAAGAATTGCCAAAGGAGAGGAAGTAAAAAGAGCAGGTGGTGCAGCCATGATTCTGACAAATGATAAAATCAATGGTTTCAGTCTCTCAGCTGATGTACATGTCCTACCAGCAACACATGTAAGCTATGCAGCTGGACTAAAAATCAAGGCCTACATAAATTCCACTGCAACACCAACAGCAAACATTTCATTTAAAGGAACGATTATTGGAAACTCGCTATCGCCAGCCGTTGCATCGTTCTCTTCAAGAGGTCCTAACTTACCAAGTCCTGGTATATTAAAACCAGATATCATAGGACCAGGTGTGAACATCCTAGCTGCATGGCCATTCCCTCTGAATAACAACACCAATTCAAACCTCAATTTCAACATTATGTCTGGAACATCAATGTCATGCCCACATCTTAGTGGCATTGCTGCTTTGCTTAAAAGCTCTCATCCTCATTGGTCACCAGCTGCTATAAAATCTGCCATAATGACTTCTGCAGACACACTAAATTTAAGAAACAAACCCATTGTTGATGAAAAACTTCAGCCTGCAAATCTCCTTGCGACCGGTTCGGGCCACGTGAATCCATCAAAAGCAAATGATCCTGGATTGGTATATGATATCCAACCTGATGATTATATACCTTATCTCTGTGGTTTAGGCTACAGTGATGTGGAAGTTGGGATCATTGCACACAAGACCATTAAATGCAGTGAGACTTCAAGCATTGCTGAAGGAGAGCTTAACTACCCTTCATTCTCTGTTGTGCTTGGTTCTTCACAGACATTCACAAGGACAGTGACAAATGTAGGTGAGGCCCACTCAACTTATGGTGTCACAGTTTCGGCACCAAAAGGGGTTGATGTGAAGGTCCAGCCAAAAAAGCTTATCTTTTCAAAAGCCAACCAGAAAGAAACATATTCAGTGACATTCAACCGTATAGGGTTGGGTAATAAGACAGAAGAATATGCTCAAGGATTTCTAAAATGGGCATCTGCTAAACACTCTGTCAGGAGTCCTATCTTGGTCAAATTTGCATAGAATAATAGTGTAACCAAGCAACAACTTGTACTACCAGACAACAAGTTTAATACTAAGAAAATAATAGGAGAATCTGTCAACAAAAGGATCACCCTAAAATGATCATCTTGTGGCTACTGATAAAGAATCAAATCATATTCCAATA
>contig464
CAAGTGCTCAATTTCGACACATTTTCGTGGACCACCGCATCATCAAAGCTTTACTTGTCACCCAGCAGTCTTCCCCTAAAGATTCCTGCATGCAAGGGTCATAGTTTGGTAATCATATCCGATTTGCGACATTTGCTTACCACTGCATATTAATTGTCTTCTGTTTTAGTGTTTCTGGATAATGCTCTCCTCTTCGTGTTTCAG
>contig465
AGCAAAACAAAAACTAAAGCTAGATTATTAAGATGGATACAAAAAATGAAAATGAAACCACTCCTTCACGTTCACCCTTATTAAACACAAACACAGAAACCACAACACCAACACAAACACCACAACCAACAACAACAAGTACCACACAAAAAAGTGGTACAGATAGCATTGGAAGCCTCATAAAACTACTCCCAACAGGAACAGTTTTCTTGTTCCAATTCCTAAACCCCGTTGTTACAAACAGTGGTCACTGCAAAACAAGCAACAAGTACCTAAGTTCAATTCTTCTTGCAATATGCGGTTTCAATTGCATCTTTTCCACTTTCACAGATAGCTACACAGGTACTGATAACAAAAGACACTATGGACTTGTAACACCCAAAGGATTATGGCCTTCAGAGGCGTCGAATTCAATCGATTTATCGAAGTATAAGCTTAAAGTTAGTGACTTTGTTCATGCTGTTCTAGCATGGATTATTTTTGCAATGTTGGGTCTTCTTGATACAAACACTGTACTATGTTTTTACCCTTCTTTTATGAAAACTCAGAAAACTCTTCTTCAAGTCATGCCTGTAGCTATTGGAGTTGTTGTTGGATGGGTGTTTTCGGTTTTTCCACAACAAAGACATGGAATTGGTTACCCTCCTAGTACTGATTCTACTGAAACAACCTCTACCATATCATCCAATGGAACTTCCCAAATTCCAACCAATAATGTTTAAGAGAATCATCTTTCCATTTTCTCTCTATCATGGCAAAATTTATTATATTAAGAAAGAAAATATTTTTCTTAATATAATGCTCTGTAGTTAGAATTTATTTTGTGTGACGGTGGTTTTTATTGTTTTAAATTTATTTATGAACTTTGTGTTGGTGTGAAAATTCTTGTGTAATGCAACATAAATTTGTGCCACGA
>contig466
CTTTCCCTCCAAGAATAAAAACATTAGCTTTCCTTAGATTAATTTCCTTCAAATGGAAACCATAGGTGGGGGATAATCAAACATCATGCAAAGTACACAATTTAATGAAGCATAACACCTATACAAACCAAAACATCAGAAATCTTCCATGAAGATTACTGTATGCATAAAGGATGAGGACATCTTAAGTAGAAAAGATGAGAGAAAACATTAGGGACAATTAAAATGCATCAAGGAAAAGCAAAGCATCATCTTTTCTTTAGCCAAATGTTGCAATGAGGAAGGATTTGTAGACGCTCATAAACTTGGCCACAAATGCT
>contig467
TACTGTTGGACGCGGCAAGTCTCAAATGACAATATGGCCCTCCTTAAATTCCGATTTGATTTCTCTGCTATGCGAGCAGCAAAACCAGAAGGAAGTTGCAGCCCTTCTTTCTTACCAATGAACTGTAAAACTTCAACAATCTGCCACATGGATCTCCAAAGATTCAATAAAAATGAACATTCAGCTTATAGAATGGATATGCTAATCAAGATAAGTATACATAACAATGTCCCTGTTTAGTTTCCATGTAGTTTTCATGTTTTGGGCTTACACCCTCTAAACTTTA
>contig468
GAACTGTAAAACTTCAACAATCTGTTCTTCACTTGGTGCATTTATTCGTAAATTAAGACAACGGGAACGAATTGCTTCCGTGACTCTTGAAGAACTATTGCAACATAGAATTAATCTGCAATAAGAACTGTATTTCTCCATCGTTCTGCGGAGAGAATGTTGGGCTTCTCTAGAGAGTTTGTCAACATCATTAAGCACTAGTACT
>contig469
ACCTTTTCGGCACCAGGTCCAAACATTTGACGAAGAAGAGCCATGATTAGTGTTTTCTTGCCAGCGCCTGATGGACCATAGAACAGCAAATGAGGGCAATCATGTTCAGTAACC
>contig470
AATTTCTTGAGATTTTCAGCGATGTCACTGTGAACCATAACATGATCGAGGGTTTTGGGACGATACTTATCAACCCACAGCATCTTTCCTCACTATGTCCAACAAAGGCTAAACCCTAAC
>contig471
CTGTGAAATATCAATAATGTTGGGAGTCATCTTGGCCCAAACAGGAACTATAGCTTTTGCATTTATCCATCCACAAACTTCTTCAAGAAGAGCACAATCCTGCCCAACAACAGCACCCATTTTTCGTTCCGGCATACCATGAAGACACGAGAAGTTTATTTCAAGTGCATC
>contig472
CGACAGTTCTGAAAGAGATGGAACCAGCACTATATTTGAAGAGACAGAGAGTATATCTGTTGGAGAAGTGATTAAGAGCCCCGTCTTTAGCGAAGACGAATCGTCTGACAACTCATTTTGGATTGATTTGGGGCAGAGTCCATTGGGATCAGACAGTTTAGGTCAATCAAATAAACAGAAGATAGCTTCTCCCCTGCCACCATTCTGGTTTAGTGGGAGGAAAAACCAGAAGCAACATTCTCCAAAATCATCTTCCAAGATGTATGGCAGTCCTATGTATGATGACAGAGAGGTAAACCTTGGTTCTCATGACGAACAGCGTGTGCTGTCATTTGATGCTGCTGTCCTAATGTCACAAGAACTAGACCGCGTCAAAGAGGTCCCCGAAGAAGAGCAAATTGAGGAAGCTAATCATTATCCAATAAACGGAAATGGTACAGATCATCCGCATGTCAGTGAAATAATGGAAGAACCTGGAACTAGTGAAGCAACTCAGAATGGATCTGTTGCTCTAAGAGACTCTTGGCTCAATAACTCAACTTCCCTTGCTCGGCAACAAAGCCTGGAAAATGGCTCTTCCTCTGATATAAAAGAGAGTGCCATAAGGAGAGAAACTGAAGGTGAATTTAGGTTGTTGGATCGGAGAGAAGGCAATCGTTATGGTGGTGGTAGGTTGTTTGGTTTGGAAGATGATGAACACAATAGCAGAGGAAGAAGAGTGTCGTTTAGCATAGAAGACAATCACAAAGAGCACCTAAGAGAGACCATGGAGACAGGGGACATATCTGCGACTAGCTTAGATGAAGAAGAGGTCTCAAGTGACGGAGAATATGGTGACGGACAAGATTGGGGCAAGAGGGAACCTGAGATTGTATGTCGAAATATTGATCATGTTGATATGCTTGGTCTTAATAAAACTACACTTAGACTTCGGTTTTTGATAAATTGGCTTGTTACTTCACTACTGCAACTGAAGTTACCAGTTTCAGATGGGGATGAAAAAGTAAACCTTGTTCACATCTATGGTCCAAAAATAAAATATGAAAGAGGTGCAGCTGTGGCTTTCAACCTCAGGGACAGAAGTAGGGGGCTAATCAATCCTGAGATTGTTCAAAAGCTTGCTGAAAAAGAAGGAATCTCTCTTGGCATTGGTATTCTTAGTCATATACAAATTCTTGATAGCTCAAGACAGCCGCGTGGAGCTTTGAATCTTGAAGACACAACACTTTGCAGGCCTATGGAGAATGGTCGCCGTGATGGAAAAGGTAGCTTTGTGAGGCTTGAAGTTGTCACAGCTTCGCTGGGATTTCTGACTAATTTTGAGGATGTATATAAATTGTGGGCATTTGTGGCAAAGTTTCTTAACCAGTCATTTATCAGAGAAGGCGGTCTTCCTACTGTTCAAGAAGGCTCTGAGACATGAGATGGCACAGTCACCGCCCGTGACTTTATTCAATTTTGGATACTGAAGATGAAAATTATTTATCAAATGTCGTTAAAAGGGAGCTCTGGCCAGAACCTGCAGAGCCAAAATGATAATTTGTATGCTGCTAGATAATCAGATATGCTTATCTCTGCATCAAATTCGGATAAACAAGACTAGCTGGTGGATTTGTTAATTTATGTTTCTTGTTGCTTACAATTATTATTTTCCTCTTTATTTTTATTTTTTTGAGCTGGTTGTAGAGTTGGCTTTACAGAGTTGTTACATATTGGGTAGCCATGATGTACTTTGAAGCAAGATTGAATGGGCATAACTTCTACTGCTAAATACTTTTCCTTTGTTGC
>contig473
TTTGTTCAGACCATTCACTATTGGGAGTCTTGTACATTTAGCTTGTCTGAGATAACTGCAAATTTGAGTAATCATGCACTTTACGGTGGTGCTGAGAAAGGAACTGTTGAGCATGATATAAAGGCTAGAATTATGGACTACCTAAATATCCCGGAGAGCGAATATGGCCTTGTTTTTACTGTTAGTAGAGGATCGGCTTTTAAATTGTTGGCTGAATCATACCCTTTTCAAACGAACAAAAAACTGTTGACAATGTTCGATCATGATAGCCAGTCTGTTAATTGGATGGCTCAATGCGCCAGAAACAAAGGAGCAAAAGTGTATAGTGCATGGTTTAAATGGCCAACTCTCAAACTCTGCTCTACTGATTTAAGAAAACAGATTTCCAATAAGAAGAAGAGGAAGAAGGATTCAGCTACCGGACTTTTTTGTGTTCCCAGTTCAGTCTAGAGTAACTGGGGCTAAGTATTCGTACCAATGGATGGCCTTGGCACAGCAGAACAACTGGCATGTCTTGCTTGATGCCGGGTCGTTAGGCCCCAAGGACATGGATTCGCTTGGCTTGTCCCTTTTTCGGCCTAGATTTTATAATTACATCATTTTTACAGGGTATTTGGTTATGATCCCACAGGTTTTGGTTGTCTTTTGATCAAGAAATCTGTGATGGCAAGCCTTCAAAATCAATCTGGGAGCACCGGG
>contig474
GCTCAACGTAAAATCACAACAAATTTTAATAAGGTTAATGAATGATGATGCTAAAAAGTCATAGGTCAATCAATAAAAATATGAACCTTTAAATTTTGATGTCTTCAATGGAGTCAAGTAATCCCAAGTCTTTTCCAATGCTTTTCTAATCTTCAAATTGGTTTCCCCATCCAAATTAGCAGTTTATAACCCAAAACCCAAAGAATGTCAACACAAGTACACAACACATCTTCAAATTATATTGAATGAATGAACCTCAATGTAACAGACACCATCTACATTTGTGCTAGCTAGGAAAAGCAAATCTACAGGAATTATAATTCTGTTATGACTAGAAAGCAATCATTACAAGAG
>contig475
AACATAAGATCTATGATGCATAGGTATGGTACTAGTATCATGTATTGGTACTAGTACGGATATAGGTATTTAAAAAAATTAAGGTACGGATACATCAATGAAAAACTATTATTTTTTATATAATTTAACTAAGAGAGTTAAATTGTTCAATTCAACAATAAAAAACTCAAAAATAAAATGTTTAAAAAAATCACAAATTGTGTTCGGTTACAATAACAAATAAACTCAAATAAACAAATAATATAATATCAATATATAACAAAATCATCAATTTCACTTGAAATAAAATAAATAAAAACAGAATACCCACTAGTATGAGTACCAGTACCGGGTAAGCACCCAGTATGCGTACCATGCTTCATAGCATAAGATGCATAGGGAGTGTTTCAGCCATTATTTTGTATATAAAATGCAAGCAACATCCCAATCATCTTCCACATCATTAATTAGAAAAAAATATAAAATGACAATAAGTATTTACCTCTACAAACAATACCTAGACATATGCTTTCCCCATTCTTTCAACAAACATTGAATAAAAGTCACAAACCAAAGGTAGGTGGAAGTTCACAATTTTATGGTCCGAGACTATGTAGATCAGATCAAGAAATATTGGGTAGCTGTTTTTATCAATTTTAAGGCAGACAGATTTGGTGACAATTTGGTTTGATGAAGCCTAAATGCATATATTAGTCTACGCATAACTCATAAGTCAACGTGATAAAATGCTAATAAAGTATAATAAAGACCGATTTAAATTAAGACCATTTTACTAAAAGTAACAGTATATATTTAATTATTTATGTAACAACTCATTCATATAAAGAATGTTATATAGAAAGTTAGAGTTGATTATAAAGAATACTGACCAGTAATTCCTTTGATGAATTTGTCTCAGTAGTCTTTCATTCTTAAACTCCAAGTTCACAACACCACTGATCATCATCAACTCCAATTTTGCTCTGAGCATAATCAAGAATAGCAATAGGAAAACATTTTCAGCACGCCAAAAGCAATGGTAAGAAAAATGAACATGTAAAAGGAAGTGAAAGGAAGATTAACCAACTAACAAAATTCAATTCTAAGACAGTATTCAGGGTAACCATTAATACTGTAATTAGAACTCCTTTTATAAATCCTTTTTGTAACCATAGAGCTCTTGCTATTGTTGTCTGCCTATAATTAGAACCCTTGGATATGATATAAAATACATCATGAACCTATACCAAAGAGACAATTGAGCACACAAGGGTAAAATATAACAAAATACAAAAGCTAACAAAAAAGACATTGAAAAAAACTGAATATGCATCTGAAATTTAAGTGATAGAATTTGCAACTTTAGATCGACTGTCACAGAAGACCACAATTCCAATTGCAAAACACCTATATAATCAAATTTATTAACAATAACAAACATCAAGACTTCCAACTTGCACATATCCCTTCTTCGACACGCTACGTGATCTGTGCAAATTTCAATTTTTAATTGTTAGGGTCAAACTATCCATTATGCTGCCTTCATCAATTGGCACACAATCTTGTCCTCTGTTTCTTAGATAGTTCAATTTTTTCATCAATAGAAAAAAGTGCCATAGTATCCTAATAGGAAGTTCATGATCAACCCCTTCAAAGTTCAAACAATTATTCAATCTGATAACCAAATAAATATATTACTAAAATAATGTGGTTTGAAAATGAGCTCAAAAGAGTACCAAAGTTTGGACCTTAGACAATTAAAAGCTAAGCATTTAACTTATATCTCAAGCCTACTACTAACAGAGTGACTTCACGGCCTCATCAACATTCTTCTTTAAACAATATGAATGAATGTATAACTGCCTCATATGTATCAAGACTGAACCCAACCCGTTTCAACTGTGACATAACAACACTGGCATCACCTATCCTTCCAGCAATGCTTAAGCCAGATACCAAACTTCATGTAAACAATTGCATCCGGTCAGCATCCAGAACTCAACATCTCATCAAAATATTGCATGGCTTTATCAATATTGTTCACACCACAGAATGCAGATATCAGAACAGTATAAGTAACAGCATTTCCTTTCAGCTTTGCATAACCCATCAATCAAGCAATTATATGGAACAATGTTTGGCCTATTTTTCTTCTCAGTTTTCCTCTCTGCCAGCAAACTCAAACCATCTTCTTCCCTCCCAACTTTACTAAGTTTGTCAATCAAAGTATTATACAAGACCACATCAGGTTCCACACCAATCCTATTCTTTTCTCCTTTACCTCTCAATTTATCAAATACCCTCAACGCCTCATCGATCCTCCTAGCCTTGCATATGTGATTAATAATAATCCCAAAGGTTATAACACTGGATCCGTATTTTCGTTTCTTCCATCTCTGCCAACAGTTTAATGATCTTTTGAATGTCTCTTTGCCTTCTGAGCCCGTCAACAAGGCATTGCAAGATGCCGCTTCAACAGGACCACCCAATTTCATCACACCACCCAAGGTCATTGAGGCACAATATTGTCATCTCAATTTATCGAATTTAAGGTCATATAGACTCAAATATCAAATAGGTGTCTAAGATCATCGAGGCACAATAATGGCATCCAATCCCAATTTCATATGAATAAAAAACTCATATTAAAGGCTAAATTTAGGGTCAAGATCCAATTACATATGAATCAAAAATTCAACACATTTAGGGTCAAGAATCTATC
>contig476
AAGATGTTTACAGCTCTAAAGGACAATGTTTCTACCATCAAAATCCAGATTAAAATAGTTGAGGAAAAAACACTAGACCAAATTAACAAAGACATTCCTTCATTTTAAGGCTAATTTTTTCTACTCTCACCAATTCCCCTACACTTAAAATCTTCTGAACATAAGACACATTCCTTCAAAATATTACCGGATTAATCAAGAAGCAAGATACATAAACATATGCATGAGACTTACCTCTTGTGCTCTTTACGGGGTGGCTTCTCTGATTTCTTAATAGAAGGATCAGCACGAATGGCAGCATGAACCTTCTTGTACAGCTCTTCGAGTCCATCAGCTTCAATTCCTTTCTTAATATATTCACTGAAATGTGTCTGGTATTTCTCTGGTTCATCCTCGATCAAAGTCTTCATGTAGGCAGAAACATGTCCACCAAAGATATATTTGCGGTGAACTTCAGCATCAAGCTCTTTCTTTTCCTTGTCGAAACCAGCAAACCTTTTGTCACTGTGAGGAATATCCAAACCACCATCTAGAGCTCCCTTCAGGGCACCAAAGACACGGTTTCCAGTTGTGGTCTTAACAAG
>contig477
TTAGGGTTTCTTAACTCTTCGATTTGGGCCTAAAACCCTATCTCTATTAAGATTCAGATTCGGTTTGGGGGTTTCTGTTTCTCGAAATTTTTTGGAAGAAAGAACGAGATCTCGTTATTGATTTTGATATGGCAACCGTTGCAAATCCCGCCGATCAAACAACATCTGAGTTGTTGAAGTTATCATTAGACACTCAGCCCAAGGCCTTGGAAATCCCTGAAGCCGAACAAGAAGCCTACAGGCAATCAATATGGAACGGTTGATTCAGGAAAATCATGCAAATGGTCAGATCCCATCATATGAACGGTCTATAACCCCTGTGTTGCAGGACTTTATGGATCCCACCATGTGCTACCTCCCAAATGGTTATCCGTCTACAGCCTATTATTATGGTAGTTATGATGGGACTGGTAATGATTGGGAGGATTATTCTAGATATTTGAATCCGGAGGCAGTCGATATGACTTCTGGAGTTTATGGGGATAATGGGTCTCTTCTCTATCATCATGGATATGGATATGCACCCTATCGGCCCCTATTCTCCAGCTGGATCTCCAGTTCCAACCATGGGAAATGATGGTCAGATGTATGCGCCTCAACATTATCAGTATCCTCCCTATTTTCAACCCTTGACTCCAACTAGTGGGCCATTTACACCTACACCTGCTGTCCATCCTCAGGGTGATGTTTCCACATCTGTAGCTGCTGATCAAAAGCCACTCTCTGTGGAAGCAGCTAATGGAAATTCTAACGCTGTCTCAAATGGTGTGAGTGCTAAAAGTCGCACTCCTACTTCTGGTTATCAGGATCCCCAATTTGGTTTTGATGGAGTACGGTCACCCATCCCATGGCTAGATGCCCCAATTTTTTCAGATGGTTTTGATGGTTAACGTTTTGGGCTTCCTTTTATACTTTCTTGGTGCACGATTGTTCTCTCTCCAACGATTCTAGATTTGTCCTTACTTTCCAATTTTGATCAACGAAAAGAAGTGGCCTTGTTCAAACAACCATTATCTCTTTCGTTTTGGAAGCATTTTCTTACTTTGTTGATCGATCATGGCTTCGTTTCGTTAGAGTTGCGCCACTTCTTCTTCGGTGTTTGTCATGCAATTTAGTTCTTACTAATAGATTATAAGAGTGGCTTCT
>contig478
GTGTGAGAGTGGAGCCTTGCCTTGCCACCGTAATCTTCCACTTTCGTCTGACTGCTGCTGTTGTCCTCCATTCCCGCTAGGGTGGTTGTTCTTCAACTTATGCTTTCTCCGAACACTCGGATAGTTATTAGTAGTGAACAAAACACAACTTTCAATACAGATAATAATATTCAAGATTCATACCTAGAGACAGGAAAAAGGCAACCACAGGAGTGAAAAACATGGGGCCATTTAGGTCTATTATTACAGAAGCATGGGAAAAAACATTCATTTTAACAAAGTTATTCTGCTTTTTACATGTTACCGACACCTATCTGATCAACCATGTTATG
>contig479
ACCTATGGTCCTAGCATGCTTCCTGCAATCGATCTGTCACCAACCCACTTTCTTACTGAAAGGATCTCAACTCGATTTGGTAAACTTGCTCAAGGAGATATTATAGTACTGCGCAATCCTCAAAACCCTAGAAAGACCAACACAAAGCGCTTGGTTGGATTAGAGGGTGATACCATTACATATGTTTCTAGTTCCGAAAACAGCGATATGCATGAGACAGTTGTGGTATAGTGAATATCTTATAAAAAAATCCCATTTCAGTAGCTTTTCTTAATTTTGGTTATGCCTTTTTCTTTGCTAGTAATTCGAGATCCTTACCTTTGTTAATATAACTTGCGAGAGACCTGGCATTCATTTGGCTTCTTCATTTTAAGAATGAGCTTGGTATTTTCTGATATTAATGGCTTTTGGTCTAAGGAGGTTTAACATTTAATTATTTTTTCCATTGCTGAATGCATTATAAAGATTCTACTTTCTAAGTCCTCTTCTTTCTACTGGTTCCAAAAGGCCACGTTTGGGTACAAGGTGACAACACATATAATAGCAACGATTCTAGACATTTTGGTCCAGTTCCTTACGGCCTTATTGAGAGTAAGCTATTTTGGAGGGTAA
>contig480
AAACAAATTTTTCACCAAATTTGTCGAACCAGTGTTTCAAAGCTAATTCTGGGATTGCTCTCCAGCTAGGATACATATCAACATATTGTGATGTAATCACTGAGGTGAGGGCTCTCGAGGCCACCCTACACGGTAACCACTCTCGATCAAACAATTTTTTAAAAAACATCAAATTTGTAAAAGTAACTTGAAATGAACCCTAATCCTCATGTAGCAATGAAAAGTTAATCAGAATTTGTTACATACTCTCGATCATCCGGCCATATCATTGTTCTCCCATCAGGCGCAACCCCATGACTAGAATTGGAGCATCGTGTCCCTTGAGTCTTATTACCAATAGCAACAAGTGTTGAAGGTGGTGGATTAGCTGAAATTGAAGTATGTCGTGATGCAACAGATGTTAATGGTTGTGACGGTGAATGATCAACAATCAAGGAAATCTTGTATTATGGGACAAAACTCGGTGTGGGCATCATCACTATAAATGGTTCAGTACCATGCACCTTATTAGGTTGGATTGGAAGCACTGCAACTTGTTGGGTAGGAGGTTGAACAAGTTGTTGGGTGGGATGCCGCACATAGTGTGAGGTTGGTGTAGTGGCATTGAAATCTAGTGGCAATTGATCAACTATTGCTTGTACCTGTTGAGCTGCTTGAGTGACCTTATGCGGTAAAATGATGCGATTTTTCTTGAATGGAAGCTTGAGTCTAATCTTTTCTTTTGAAGTCATCTGTGAAATGAGATG
>contig481
CTCCCAAGGGAGAATTAGGAATTTTTCTAATAGGAGATCAGAATGGTTTTCCTTGGAGATGGAAAATTCGTCCACCAGGTTTTATCAATTTGCAAATTCTTCCTCAATTAGTTAAAAGAATGAAATTGGCTGATATTATGACAATACTAGGTAGCATAGATATCATTATGGGAGAAATTGATCGTTGAAATGATAATTGATACAACGGAAGTCCAAGATATAAATTCTTTTTCCGGATTGGAATCTTTAAAAGAGGTCTATGGAATTCTATGGATACTTGTACCTATTTTGATTCTTGTATTGGGAATCACAATAAGTGTACTAGCAATTGTATGGTTAGAAAGAGAAATATCTGCGGGGATACAACAGCGTATTGGGACCTGAATACGCCGGTCCGTTTGGAGTTCTTCAAGCTCTAGCAGACGGAACAAAACTACTATTTAAAGAGAATCTTATTCCATCTAGGGGAGATATTCGTTTATTCAGTATAGGACCATCCATATCAGTCATATCAATTCTAATAAGCTATTCAGTAATTACCCTTTGGCTATAACTTTGTTTTATCGGATTTTAATATCGGTGTTTTTTATGGATTGCTATTTCGAGTATTGCTCCCATCGGACTTCTTATGTCAGGGTATGGATCAAATAATAAATATTCCTTTTTGGGTGGTCTACGAGCTGCTGCTCAATCAATTAGTTATGAAATACCATTAACTCTATGTGTCTTATCAATATCTCTACGTGTGATTCGTTGAAACAGAAAAAGGTATTTGATGCTATTGTTATGCCCCTCTCTTTCTTTATAGTAATAT
>contig482
CTAAAACATTTTAGAAAGTTTGTTCAAAGTTTGTTCAAGGTTTGGTTGTAGGATTGGTTATGTTTGATCTGAAGTTATGGTGTATTTATACTCCCATAAACATCTCTTCAGATTCATGACCATTGATCCAAGAGGTTTGATGAAGAAATGCAATGATCCGAAACCATTTCAGAATTGAAAAATGGCATTGTTTCCAGGTGTATTCGACTACAACTTGTGTGTAGTCGAATACACATCCTTTTAACGTTCAGTTTTATTTGAATTTTGAAGCTTGTATTCGAATACACATTCTTGTATTCGAATACAGATGTTTGAATTTGGCCACTGACTTGGTTTTGTATTCGGTACACCAAGTTGTAGTTGAATACAAATGTGCAGTTTTAGCTACTAAATTAACACTCGTATTCGAATACACTATCTCGTATTCGAATACAAATGTTCAATTTTAGCTACTGACTTAACACACGTATTCGATTACACCAACTCGTAGTTCAATTTTAGCT
>contig483
CAATGAAGTAGGTGAAGTGGTTGGAATTTTTCAAGCTGTTCCAACCACTGCTGGATGTGATTCCCAAGAGCCAAACAAGAATGAAGTACCACACAGAAGAGTAAAGACCAGGCTCCCTAATAGAATGTTTAACCAATCCATTCCGGATCGACCGAATTGGTACAGAAGTTGTAACATGGGAAAACCACATAAAACACAACTTATTTGAATAACCCAGTGACCTACCAATTGTAGAAGTAGGATCTTTGGCAAGCAATAAGCACTTAAATAATACAATTCGAGTGTACCATCTTCTTTCTCATTTCGAAAAAAAGGTGCGGAAAGAAAAGAAAACAACAAAGAGATCCAAATCAAACCTAAATGGAAATGACATAAAAAGTCTTTTTACAAAACCTAGTATTAAGGGCGTTACGACGATATACGAGAGGAATAGAGAAAAACTCGTGATTGGTGTGGAAGAGAAGATATTTTTATTATATAGTTCAAAAAAGAGTCGTCTCATTTCCTTACATTAGCCATGGAAGATAAATCAAAGTAAATATCTGTAAAACATAAGCTTGTAATATAGCTACACCTAATTCCGAGAGAAGATAGGAAAAAGACAGAGGAGTACGCGAAACTGCCATTCTATGACTCAACCTTCTGACCACGAACAACTAAGACTGAAAAATAGAGGACTTGAACCTGTAATGTGTACTTAAGGGCTAGATAGACAGATGCCTTCCTATCTTCCTTCTTTACTGGTACCAAAAGATGGATAGATCTAATACGTTAATTGTTTTGATCACAGGTAGCGAAACCAAGAAAGAAAGGATTCGCGAGTGCTTTCTCTCTTTTGTCCAACTTGACTTCTTTCTTCCACATAGGCCTCGCTTGCATGCCTTGTGGCAAACTAGACTGAAAAATGGTTTATATAAATAAAGAAGAGTCACGCTCTTGAAGCCCTAAGAAATAGGCAACATCGGTTCGAATCCGAATTGGGGCTCTTTCTCCGGAATAGGAGAGTAACTTACCCAGAAAAGATGTTGCTAGGCAGGCGGTTATTATAATAGAGGTGCCTTCAAGTAGAAATTTAATTTAGCCGACACATAAAAACTGAATAAAAACTAAAGGCTTTCTCCCTCCATATCATATGCATTACCTATAGCATTCGACCCCTTCCTCTTTGTAGGAATTCATATCTTTCTACTCCTTTCGCCCTACGACTCCTCATGATGAAAGCTACTTCGCACCTTGAGTCTGCTTTCTATATTCTAAAATAGATCTCCCTTGAGCTTGGACAGTTGGGCAAGTCGAACCCTGTACAGTAGAAGTTTCAGCTATTATTGATCCAGTTGCCACCTCTTCACCATGTTTGGATGATACCGGTTCTTTCGAAGCAGATAAGGGCATTGATGGATCGTCTCACTTGCCTGCGAACATAGCGAAAAACTATTCAAATTGAGCTGACGGTAAAGTCAGCTACGTG
>contig484
ATCCCTAACTTCACAATCAAACCCTAAAACAAAAACGATGTCGTTTCTCCGAAAACACTTCAACATTTCCTTTAATTCCCTTTCTACCCTCCGCGGTTTCACAACCCTAACATCAAAACCCTTCCCTGACAATCCCACCGCTACCTACTACGACAACGTCGCCGCCGACGTAGCAAACTCCGGCGATTTCGACTCTCTTCGAGATCTCCTCAACAAGCGCATCCAAGACGGTTTCTTCAACACAAAACGAACCTTCAGTTTCATCACCAACACCAATTTCTCACCTTCTTTCCTCAACGACGTCGTAACAACACTCTCTCATCTCAACCCTGGGTTCACGCGCCGAAACGCCTTCGATTCCCTCGTCACGCGCCTCTGCAAGCTTCGACGCGTGGACGACGCGCTTCACGTTATTGAATCCATGTCGCGCGTGGGAGACTGTAACCTAAGCCCCTGCACGTTCCACCCAATCCTCAACCTACTAACAAGAGAAAAATCACTCGACCACGCGCAGCGCGTGGTCGAGTCCATGACTCGGCTCGGCGTGCCGCTCGACTTGGCGGGTCACAATTTTTTTCTCACGGCGCATTGTTTCATCGGCGATGTCAATGCGGCGGTCGGTGTTTTGGAAAAGATGGAGGAGAAAGGGTTTTGTCCGGACGCGCGTACTTACGACGCGCTTGTGTTGGGCGCGTGTAGGAAGGAAAGGTGGATTGTGCTATGGTGGTGGTGAGGAGGATGGTGGACGATGGAGTGCCGATGTTGTATTCGACACATATGCATGTGATTGAAGGTTTGTTGAAGATGAATTGTTGTGAAGAAGCTATGAAGTATGTGAGGTGGTTTAGTGGGAAAGATAAGGCTTTGGATTGTGAGCTTTTTGGGTGTTTGGGTAATAAACTTGTAGGGTTCAATAGAGTGAAAGAGGCTATGTTTGTTTTGGATGAAATGGAAAAAAGGGGTTTGTCAATGGGTTATAAATTGAAGAATTTTTATGAAATGAATTTAAGAGAAGAAAATGATGGTAAATTATTGAAAGAGTAATGATTGATTGAAAGTGGACTAGTAGGATGAAGGAATGAAGTTTAGAAAAATGGATTCTCTACAGCTAATTTTATGGTACAGTTGAATTGTGGGGGTTCAACCCTGAATATAGTGGTGGGGTTGTGGTGAAAATGAAGTTGGAATTGTTATATTGTGTGTTTTAAGCGAATATAGTATTGCAATGGTGAAATAATGTAAGGTATTATTTGTGTGTTTTAAGCTAGAGATACTATTTTGC
>contig485
AATGAATTATTGCTTCCTGCATCCGAATCAGAAAGCTGAGAATTAGAAGCATCTCCTCCTATGTCTCTATTCAATGCAGCTTGGAACGCTTCCACGTCTGCCCCTGAATGCATAGTTTCATCCTCATCATCTTCAAGAA
>contig486
TAAACTTATTTAATGATATCATTCCTAAAATACTCTTCAATTAATGATGGCATTATGAAACAAGTTGCAACGAAGTGCATTCTGAAGAAAATAATTGAGATTAACCACTATTCTTAATTGGCATATATTTTGGTTGCTTATATCGAAACCGGAGTACTGCTGTATCTTCAAATATTTCGACAGACCTAGTGTTTTGATAATTTATACTTAAGATGCATATACTATAACGCCAACATAGGGTGCATCATGCCACTAACCATGAAAACAAAAAATAACAATCGGATGCTATTCGATCACCAAAACTTTAGGTATTGCATCTTAGACAAAGACATGCACACTAGTTTCTAACTTACAGTGACAGTTGGATCTAGTTGAGAAGCAGAAGAGGGAGCAGAATTTGGCGCAAGCAAGCTACCAGATGTCGTATGGGGCATGCTATTGGATGCTAAAGAACCTCTTGAAAACTCATCCTTTACAGTGCCTTGATTGACACCACTACCATGTTCAGTTTGTGCAGAATTAACAGAAGGCAACCCATGCAATTTAGATAAATGATGCCTATGTTGCTGCTCAATAGAAAGGTCATTAGGTTCCTTTTTTACATATGAAACAGATGAAAACAAGCCCGAATTTTGTTCTACTGATGGTTGCCAAGAATTTGAAGTTTGTTGTGAAGTTGTATTGTTTACCACAGTCGACACAGATCCACCTGGCATTCGCTTGGGATCATTGAAAGAACTATGCCGTTCTACACCTAAGGGATTTAGACCAGTGCTCTGATGTGGAATTTGCCTTATGTGTGAATCAGGAGGATGAGATTGTGATCTGAGAGATGATGATGAACCAGTGGTTGACCCAGAAAAAGGGCCATAACTACCACCACTACTTCCATATGTCCCTGGGAAATGAATATGTTGTTGTTGCTGCTTATTAAGTCCTTGTAAGTGAACTGAGGATCTATCAATTTCTTGACTAACAGCATTAGAACTAGACAATGGTAATTGATTTGGCTGCACTACTCGAACATCCTGTTCCTGAGATTTTTTAGCACTAATGTCCATAGTTGAATAGATCGGCTCACTCTTCACTTGTACAGCTGAAGAGGTATTATGAGAATGGTCTGCAGCAGCATTCATACTTCTCTGATGCAGCTGTGCTAATGCATGGGGATCATTAAATTTTGCGGCACTGGAAGGAACAGTTGGCATCCTTACAGGGTGCTGCTGTCCAGAAGAAACTGGGTTGCTTCTTGTCT
>contig487
TCGGAGGAGGAGGTGAAGAACCAAGTGCTTCAAGTGGCTTCTTCTGGCCAAGAGGAGGTTTCTTTAGAGGAGGTGTCTTTGTCATAAGACCCAAAGTGCTAGATGGGATCTGAGAGCTTAA
>contig488
GTTACAACGGGGTAGTTTGAAGATGATTGACAACAACCTGATATTTGCATTTGTTGAAAGATGGCATTCCGAGACATCGTCATTTCACATGCCATTTGGTGAAATGACGATTACGTTGGATGATGTTGCCAATATTCTCGGATTGCCTATTAGGGGTGAGTTCTACAGTCCACCCGGATGTAGATAGAGTAACGACATGTAATCTTGTCGCCAATCTATTAGGAGTGACCACAAAAGAGATCTGGGAGGAGACCAAAAAGACTAGAAGTGCGCACTATAGACTGGATTGGTTGAAGGAGGTCTTCAAAAGGTCAGTGTGCAACAGAGAGATTTGACTGTGCTGCTTAGGGCATATCTGTTGAATTTAGTAGGGAGTACTATTTTCGCGAATAAGAGTCATACTCTAGTTGATGCGAAGTACCTTCCTTTATTCAGATATTTAGACGGTACAGATAAATATGCATGAGATACTGCTGCACTAGTGGTGC
>contig489
AATAATGGTATTTATTAAATTAATGAGAAGAATAAAAATTCATAGAGAAAATAATTTTTACTCCAAATTTGTAGAAATAATCTCCGCCATTTTGTTATTTCTTTTCTTCTTCTTTAACCGTAAGCTAGGGTTGTTCATGGTTGGTTTTTTTAAAAAACCAAACCATATTCATTTTAAAATCAATATATAGATTTAGATATAACCAAATCCATTATTTGGTTTAAAACCGGTTATAAAACCAATTGTAAAATTAGTTATGGTTAAATAACCGGTTTATAATTAAGCAACCGGTTTTGAAAATTTTAATTTTAAAATCGATTGTTTTTTCAAAATCGATTAAAATTTGATTATTTTTAAAAAAANATTTATTCATAGTTTAAAAAATCGGTTACTTAAAAAAATC
>contig490
ATCCTCAGTTTGGAGAAATTATTATTTTGTATTGGAGACACCAAGGTTATATGGGATCAGAGGTCTTGGACATTGCAATTTAAACGTATGCAACACTTTCAAGAAGAGTCAAACAGTGTTCTATATAGGTTCCTTTGCATGTTACCTACTATAGGGAAACTTCAGTTGTGCGATTGTTTGTTCGAAGAGATGTTCTCTGCTGAAAGACCTAATGCTGATTACACAAGAGTCCTCTTGCACCTAAAAGAAGTACAGTTAACTAATGTGGATAATCTCAACTCCATTGGTTTAGAGCACACTTGGCTAACACCCAATTCCCGAAAATCTCCAAACATTAAAAGTAAACAAATGTCATCGTTTAATAAACTTGGTACCGAACACAGTATCTTTTTCCAACCTCACAATTTTGAATGTATATAGTTGTACAGGAATGCTATATCTGTTAACATCCTCAACAGCCAAAAGCTTGTGTCGCCTAAAAGTGATGGGCATAAAATATTGTGATTCAATGCAAGAGATAATGTCCATAGAGGGGGATGAATCACATGAAGATAAAAAAATAATATTTGAGCACCTCCACACTTTGATTCTAAAAGAATTATCACAGCTGAGGTGCTTTTACCCTGGGAAATTTGCTTTATGCTTTCCTTCCTTGAAGAAGGTATCCTTGATTAGCTGTAGCAGGATGAAAACTTTCAGTCCAGTCAACAGAATAGATCCAACCAAATTGCCTTCGGGAGTTACTTTCATCAAAGATGCAACACCAAAATGGGAAGGTGATCTGAATTCTACAATACTCAAGAGGTTTGAGGAAGAG
>contig491
CCGATGCAAGAATGCATTTTGATTTTGTTTTCTTCAGTTTTTTCTTATTTTGTTTCCTGTAAAGGATAGTATTTTAAAACTATTGCAATTGCATCCAGCAATAGAAGAGTTTCAAGTTCTTCAACTTTGCTTTGTCTGAAAGGAAAGCATATATGATATTAATATTCCAACTCTTATATCAGGAAGAGCCAAAGAAGTGTGATTTTAACCATAACTTCTACAGCTTCTGATTATTCATTTGAATCAGTTTTCAGCTTCCAAAACCAAGACAAAGTTTTGTAATAGAAATGGCATCTGCAGAATCAAGTCCACTGATGTCTTCTGATCACATCGACGATTCTGTCATTGAGTTCAGTATGTGTTTCACCATATATTGGACTATGATCCTTCTTTCTTATTTTTATTAAGACAAAAAAATGGGTTAGCAAAAACAAAACAACTTTTTGGATTGTGTTTGTAGGCAAAAGACTGCAAAATAAAATGACCGTAGAATTTTTTTCATGAAACTTTAGTGAGAATTTGAAGTCTAACTTTCTTAGTTGAAAAGCTTAATACTTTTAGTAGTAACTTTGCTAGAGATCATCACAAAATTTTTTTAANAGGTAAATGGATTAGTACTCCTCATTATGTTAGTTTTCAGGATTTGAATATTGGTCATTTATATTTTCTCCTTCCATACAAACTCATGTTGTTACTATTTATTTCCAAAAAGCTAGAGAGTTCAACCACAGGTACTACCAACCTCTTCACTTATCAATACTAAAAGGC
>contig492
CTAGAGGATTCAACCACAGTTACTACCAACCTCTTCACTTATCAATACTAAAAGGCGACTGGCAATCTACAAAGGCTTTCATCGACAACGATCCGACCGCATTGACAACAAAGATTACAATACTTGGCAGGACTGCACTTCATGTTGCAGCTGTATCAGCTCAGTGGCACCTCATTGAGAAATTGTTGCAGCACATGCCTCCAAATGTGCTTGCAGAATTGGATTTTATGGGTTGTACCTGCCTTCACTATGTTGCAATGGGCGAAAGCATTAATGCAGCCAAGGCATTGATGGCTAAAAATCCTTCACTTACACAAGTTACTGATTTTAAAGGATTCACACCACTCATCTATAGTATCACTTCTACTAGATGTAAAGAGATGGTTTGGTATCTTGTTTTGAATACTACAGATGACAGACCTGGCTGTCCATTTCTCTGGTCCCTCTGCTAGTCAACTTGTTACTTTGCTTACCGCTGCCGGATTTCATG
>contig493
AATAACATTAATGCAGGTATAAAATTTATTTAGATTAACACTGTCATTAAGCAAGAAACCTGCCTTTAGAATATGAAGAAACAGTTAATATTACATGAACGAGAATGTAAGTAGCCTGAGAGTATTTCAAAAACTTGCACCATTATAGTTGCAGAAAAATAAGTTACAAAGCTTAACTGCTTAAGTTAACAGAGGAATGCAGTACCAAGTAATAATAAAAAAGACAACCAAGTCAATTCCTAATGACAAAAAAAACAAATCTACACCAAACATACCTTCAAGGTGGAAGAATTGGGATCCACAAGATGTTAGTCTTCTTTTTACGAATCGCTCCTGAAGTCAAATATCAATGCAAGCTTTAAACCATAAGACTTCTTTCAAGTATATCAATTAAAACATGTATAATAGATAAAAGCAAGGATTGCTCAATTTTTTGTTTCACAATAATATGACTTAGAAGTCTTAAATAGTCATTCAGTGAAACCAAATGATGTAAAGCTCTAATAATGTTTCAAATTTACAATCCACTCTATGAATGTATAGCTCTAATAGATCATTGCAATTAAATA
>contig494
TGGAATTAAATGTTGGAATAATATATGTAATTGATTGAGAAAAGGATGAATATAATTAAAGATGATTAAAGAAGAGAATGAATTAAGCAAAACACAAGAATTTATATTGGTGCAAAACAGAGGAACATATGTAATTGCATGTGTGTTGATTTGGATTAGAGTGTCTCTTGGTGTTGAGTTCTACAATAGCATTAGGATAGAAAAATTAACGGCCATTTTGGCTTGTAATTTGTTTCTAAAAATGTCTTTTGTTGCTTGATTGTTTTGGCTTACTGAATTTCTATTGTTATTATTAATTTTCAAGGTGTTGTCTCCAGCTGTGCTAAATTTACAACAACTATATTTCAAACGCTCTGATGAGTCTCTTCAACCATTTTCTGGCTATAAATGATTATGGTGATAACACTTGGTATTTTGAAAGTCATTTTAATGAAGTTGTTGGAAATGATGATGATTTTAATAAAAGTTTGTTGGAAATAATGATGACATTTATGAGAGTTAGTGTTGTTGTGAATTGAAAAATAAAGAGATCCCACATAAGAGGGATATCACACACTAGTAGGGTGTATAAGGTGGAGGTATGGTACTTTGGGTGTGCTCCAAGGGATACCCCAATCTTGTAAAGAAAGGAGAATGCAAGCAAAATTGACCACCACACACGCGTGCTGCCGTCCGGCCGGGCCTGGGCCTGGCCTAGGCCTTGACTTTGGCTATTTTTTAGCATATGAAAATTAATTATTTATTTAATTGAATAAATGCTTGCACTTTTATCTCTAATTGATATGTTAATTACATAATTACTCTCCACTGAGTCAACATTCAACATCTGATCCAGTTCCTTGCCCCCCAACTTTGCGCTTAAGTTTTATTGGTCAAAACCCTAATTACTAGTCATGTGCATCTATTAATGTCTCATGAAATCCAGAAAATTGCTCAAGAGATTATCTCTAAAGGTATGTCCCTAGATGAACAATTTCAAATTGTTGTTATTATTGACAAACTGCCCCCTGCTTAGTAAATTTTTTAAAAAATTCTCTCAGGCATAAAACAAAACTCTCTAGAAAATCTGATAATCCGTCTTAGAAATGAGGAGGAATCCCGAAAGCAAGACCAGAAAGATGAAGTTCTTCTTGTGGCAAATAACAAGAAAAAGAAATTCATTGGAGTAGTTTTGAATCCAAACGACAAACAACTAAAGAATCAGAACCGCACTTTAAAAACCAGCAACAAGAATGGGAACCATCCTAGGGTCCCAATTATAAGGCAGAAACCACCTCTTGGAAATGACTCTTTCCCACATTTTCTCTGTTTTCATTGTGGGAAAGAGGGTCATATAACACGCAAGTATAGAAACAAGTCTGGCCATTCTAATCAGGCTAACCTGACAGAAGAGCAATTCATTGCTAAGATAATTGGGATCAACCTTGTTGGTGGATCAGACGGATGGTGGATAGACATTGGTGCCTCACGCCATGTCTGTTATGATCGTGCTATGTTTAAAACATACACTGCTGTTGAAGATACGAAAATGTTGTTGGGAGATTCCCACACCACTAATGTTGCTGGTATTGGAGATGTGGAACTAATATTCACCTCTGGAAATACCTTAATTATGAAGGATGTCATGCACACTCCAGAAATAAGGAAGAATCTAGTTTATGGGTTTCTTCTCAATAAGGCAGAGTTTACTCAATCTATAGAGCAGATTTGTACACCATTTTTAAAAATGATATTTTTGTTGGGAAATGGTACACCACTGATGGCATGTTTAAATTGAATGTTGAAATCAATAAAATGTCTCCTTCTGCTTACATGTTGTGCGATTTTAATATTTGGCATGCCAGACTCTGTCATATGAACAAACGTGTGATTTCAAACTTAAGTAATTTAGGCTTAATTCCTAAGTTATCTATAAAAGATTTCGAAAAATGTGATTTATGCGGTTAAGCTAAAATAACAAAGAGATCGCAT
>contig495
AAGTAATAAATAAGACTTTGTAGCAGAAGCTTGCTAAAATTTCTGTATGACAACTGAATTTGCCAATCCAGCCTGCTCTATAGTCTGTGTTTCATCAGCTAGAACCTTTGGAGGGAACCCCATCATCTGAAGTTGATAATTCTGCCGACCCCCTGGTCTAGACGTATCAATGAACGCACGGATGTTTCCGATTGTGTGGTGATAATTGAAGTGTGATATCAAGCGGGTTCCATCAGCTAACCTGAGTTGTATTGAGGTTGATGGCAATGACTGATCAACCACCAGAGCAGCAGAAGGGGGTGTAGCTGAGGTGGGAGCTGTTGTTGAGGCAACA
>contig496
ATCATGTCCTGGGCAATCAACAAAGGAAACATGTCTCAGCAATTTCATCTTGCAATTTTCAAACCCTGGCACATCACACAAAGGATTATCTTCCTTTCCACTTCCATAAGCTTTGTAG
>contig497
CTTATCTACTTTCACAATTTAATAATAATATAATTATAATCGTTACCTTTTATTAATTTATTAATAATAATAATAAATTTATCATTTTTATTAATTTATAGCTGTTAACTTCTTTTAATTTATTAAATAATAATAATTTTGTAACCATTAGTTTTTTTAGTTAATATACCACCCTTAGCCTTTTTTTCTCCTTTAATTACTATTGTTAGCTCATTAATAGAAACAATTTGTTACTCATACTTTTTCTCACAATTTTTGTTATAGAAGTTTATTAAAGTTTTTATTAACGTACTTTTTTATTTATTTTTCATTTAAATTAATATTTTTAAGTTATAATAAAATGGAATATTAATGTATAAGTTAAAGGAATGGAATATAATATGATTTTTTAAAAGTTAAACCGTAAAAAATGAATGAGTTAATTTAGAGTGATGTGGCATAGTAGAACTTGAATATGTTGAGTTCACCGTTGAAGTAGAAAT
>contig498
CCCACTCCCTCCGTCTTTCTCTATCTAAAAATTTCAGATTCAGTGGGAGAGATGATGCAGTCTGGACCTGGCATGGGGCAACAGCCGCCACAGCAGTACCAGCAGCCCCCGCAGCAGCAGCCGTACGTCATGATGCAACCTCAACTTCAGGCGCAGCCGGCCATGTGGTCTCAATCCGCCCAACCTCCTCAGCAGCCCGCCAGCGCCGATGAGGTACGTACTCTCTGGATCGGCGATTTGCAGTACTGGATGGATGAGAATTATCTCTACACCTGCTTCGGTCAAACCGGCGAGGTAACATCTCTGAAAGTGATTAGGAATAAGCAAACCAGTCAATCGGAAGGTTATGGTTTTATCGAGTTTAATTCTCGTGCTACTGCCGAGAGAGTGCTTCAGACATATAACGGAGCCATTATGCCTAATGGTGGCCAGAGCTACAGATTGAATTGGGCGACTTTCAGTGCTGGGGAGAGGTCGTCTAGACAGGATGATGGTCCTGATCATACCATTTTTGTTGGTGATTTGGCTGTTGATGTTACTGATTACCTTCTTCAGGAGACTTTTAGGGCTCGTTATAACTCTGTGAAGGGGGCAAAAGTTGTGATTGATAGGCTTACTTGTCGGTCTAAGGGTTATGGTTTTGTTAGATTTGCTGACGAGAGTGAACAAATTAGGGCTATGACTGAGATGCAAGGGGTTCTTTGTTCAACAAGGCCCATGAGGATTGGACCAGCCACTAATAAAAATCCTGCCGCCACCACTCAGCAGCCGAAAGCTTCATATCAGAACTCTCAAGGTGCACAAAGCGAGAATGATCCAAATAATACAACTATTTTTGTTGGCAATTTGGATCCTAATGTCACTGATGATCATCTGAGGCAAGTTTTCAGCCAATATGGTGAATTAGTACATGTGAAGATTCCATCAGGCAAGCAATGTGGATTTGTCCAATTTTCGGACAGGAGCTGTGCAGAAGAGG
>contig499
CTTTCTATTTCTTCCTACTAATTGTTCTTTCTATTTTTTCTTTACTACGATAATTCGCATATCGAATAACTGTTTAATGAGTTGTTTATCACTCTGTTTGATTTCTTAGGCCCCCAAAAAAGGTGGAAAAGCTCCAGTTCTAGCTTCTAAGAAGAAACCTGAGAAGGTTACGAACCCGTTGTTCGAGAAACGTCCGAAGCAGTTTGGAATTGGAGGTGCGTTGCCACCGAAGAGGGACTTGACCAGATTCGTTAAGTGGCCAAAGACTGTTCAGATTCAGAGAAAGAAGAGGATTCTGAAGCAGAGGTTGAAGGTTCCACCAGCTTTGAACCAGTTCACAAAAACCCTTGACAAAAACCTAG
>contig500
CTTAGCAACCAGCCTGTTCAAGATTCTTCTGAAATACAGGCCTGAAGATAAGGCAGAAAAGAAAGAGAGGCTTTTGAAAAGGGCTCAGGCAGAGGCTGAGGGCAAAACAATTGAAACTAAGAAGCCTATTAATGTGAAGTATGGTCTCAATCATGTTACCTACCTCATTGAGCAGAACAAAGCTCAGCTTGTTGTGATTGCTCATGATGTCGACCCAATTGAATTGGTTGTGTGGCTTCCAGCATTGTGCAGGAAGATGGAAATTCCTTACTGTATTGTCAAGGGCAAGGCTCGCCTTGGAACAGTTGTTGTGATTTCAACACTTGTTTACTACAGAATTGAATATTTTTAACAATTTATTAGTGACACATTTAACACATCCTTATTTTGGAACAGTTGTCCACAAGAAAACTGCATCCGTTTTATGTTTGACAACTGTTAAAAATGAAGACAAAATGGAGTTCAGCAGGGTCCTAGAAGCAATCAAGGTGGCGTGATATTTCATTTTTCATTTCTGTTCTCTATTGTTTTTACTCTTGCCAATAATTGATGTTTTGTATATTGGTTTTGTATTTAGGCAAACTTCAACGACAAGTATGACGAAAACAGGAAGAAGTGGGGAGGTGGAGTCATGGGTTCCAAATCACAAGCCAAAACAAAGGCCAAGGAAAGGCTTATTGCCAAGGAAGCTGCCCAGAGGATGAATTAGGAGTTTTGTTATATGTTGTTGCTTTGTCCTACCATTTTTGTGTTACTTTTTATGCAAATTCTATTTTACTTGAATCTAAAGTTTTCCCCTAGTTTGGCATTACGAATTATGACCACCAAAACGTTTGTTATTTATAATAGCCATAGTATTTCTTTAAAATATCCTGC
>contig501
AGGCAACACATAGGATTGCCAAGAGATAGAAGACGTTCTTCTGAGTCTAGTTGCCAGTCTAATCATGAAACAACACCATTAAGGACTATCTAGATGATGATTTATGAACTAAGTTTAATGTTGTTTTGCATTTTTAGTCATTCTATTAATGTTTTGGTTTTCTAATATTTAAACTAATTTACTTATTGTTTTGATTAAATTCAATGTATGGTTGTTACTTTTGAATATATTATATGAATTAGATTTATTTATAAAATTT
>contig502
GTCGTCTTAAAATTGCAGACTTTGGTTGGTCTGTACAATCTAAAAGCAAAAGACAAACCATGTGTGGAACATTGGATTATCTAGCTCCGGAAATGGTAGAAAACAAAGCTCATGATTATACAGTTGACAACTGGACTCTGGGTATCCTTTGTTATGAGTTCCTCTATGGCGTTCCTCCATTTGAGGCTAAGAGTCAAGCTGATACCTTCAAAAGAT
>contig503
CTCAGTTGGAAACGAACACTACCCTAATCTCCATCTTCCCTTCTCTCTTCATTCCCACACCGATCAAAATACACTGCAATTCAATTCAATTCAATTCAAGTGAAGGAGTGAATCAGAAATGGCGAGTGCTGTGGATGCATCTGGAAACCCGATCCCAACATCGGCGGTGTTGATGGCATCCTCGAAGCACATTGGGATAAGGTGCTATGCTGAGAATTTGGAGTTTCTCAAATGTAAGAAGAAGGATCAAAATCCTGAAAAGTGTCTCGATAAAGGCCGTGATGTTACTCGATGTGTCCTTGGACT
>contig504
AGATGATGCTAGGAGAGTGTTTGATGAAATGCCTATAAGAGATTTGGTTTCTTGGAATGCGATGCTTTCGGGGTATGCTCAAGAAGGGGAGTGTTATGGGTTGGAAGCAGTTTTGTTGTTTGTTAACATGGTGAGACAAGGTATGTTGCTTGACCATGTTTCCTTTACGAGTGCGGTTTCTGCTTGTGGTTATATGAGAAACTTAGAGCTAGGGAAGCAAATTCATGGTTTGGCTCAAAAAGTTGGTTATGGAACACATGTTGCAGTTTGCAATGTTTTGATTTCGACTTATTCAAAATGTGACGTTGTTAGAGATGCAAAGGAAGTTTTTTTGGGTCATGAATAATCGAAATGTGGTGTCTTGGACGACAATGATTTCTATTGATGAAGATGATGCGGTGTCCCTCTTTAATGCTATGAGAATTGATGGCGTGTATCCAAATGATGTTACATTTGTAGGATTATTGCATGCTATAACAATCAGGAATATGGTGACAGAAGGTCTTATGATTCATGGGTTATGCATAAAAAGTTGCTTTTCATCAGAACAAAATGTCTCCAATAGCCTTATTACCATGTATGCTAAGTTTGAGTCAATTCAAGAATCAAAGAAGGTTTTTGAGGAGCTTAACTATCAAGGAACAGTATCATGGAATTCATTAATTTCAGGGTATGCTCAAAATGGCTTGTATAAAGAAGCTTTCCTTACATTTTTGTATGCAATAAAGGAAATAAAGCCCAACCAATACACATTCGGTAGTGTGTTAAACACCATTGCTGCAGCCGAGGATATATCTTTGAAACACGGACAATGTTGCCATTCTCACTTGATCAAACTTGGTTTAAGCACCGACCC
>contig505
TCCATGTTTATTTATGTGGTCAATGGCAGCGAAGACATCTTCAACAATTTCAATTGTGCAAGTAAGTGAGCTGTACTTATGATGAAAAGAACTCGTTTCAACAATGTTTAGCATGGCACTGGCTTTTGGTCCACCATACATTTGAACACCATTGCA
>contig506
CATTTTCTTGCGATACCATTTCAAGTTCAAGGACATGTGAATCCCCTAATGCAATTCTCTCAAATTCTAACTAAATATGGTTGTAAGGTCACTTTTCTACATACTGAATTTAATCATAAACGATCGAATATGGATGATTGTCAGAACAACAAGATAAAAGTGGTGACACTCTCTGATGGATTGGAATCTGAAGATGATAGAAGTGATACGAAGAAAGTTATGTTATCAATTAAAAGTACCATGCCAAATAAACTTCCAAAACTTATAGAAGATATTAATGCTTTAGAAGTCGATAATAATAATAAGATCAATTGTATTGTTGTTACATTTAATATGGGTTGGGCCTTGGAAGTGGGCCATAAATTGGGAATCAAAGGGGCTTTACTATGTCCAGCGTCGGCAACTTCTTTGGCATGTGCTGTTTGCATACCTAGACTGATCGAGGATGAAATTATTGATTCTGAAGGAA
>contig507
CGGCGAAGAAAGTAGGGGTTGCCACAGGAGTGCCCCTTGTATGTGCAAAATAAAAAAGTGTGTAGACAAGGGGGATAAGGCGGTAGCGCCTCTTCAATGCCAATCGGCAAACTTCTTCACACTAAAAATTAGAGCTTAACTAGTGATGCACAGTTTTAGCATATAGGTAACTGAAATTACATAACACCATTTGGTTAAGGAAGGAAAAAGAATCATAAGGACAGTAAGTTGACGTGTCCCTGTCATTCATCAGACAAACTTGTCATTGGCTCTCATCTGAGTGCTAAGGTCACATTGTAAAGAATTAAAGGGTTTTCTATTAAAGAAACACACCATTCACTCAAAATTTACTCAGAAGGCACATATGATTTTATGCTCTAGATATCTTAAATGAGCTAGACCCCCCACAACACCGAGATTCGAATCTAACTGAGAGATGTACTCCCCATTTAATCTCTAACACACCTCAGTATCGCTCGGTTAATCTAAAAGGTCAATAAAAAGCATTCCATAAAACAAAATTGGATTAAATATTTGTTCATACATTGCTTTGCAACAAAAATTTGTCCATATATTTTCTACACAAAACTAACAACAAAGCTATCGAAAACAAAGCTAAATCCGAAACGTGTGGAATTTCTCCTTAAAGAATCTATCATACTCATTTTGAATATGTAAAGCAAGTTCCTCTTCTCCGAAACCCTTAAGCCCATTACTCAAAACCCTAACAACATACTCATCAGGTTCAACACTCGATCCCCATCCACTCCTCTTCATCATCTCATAAATCCTAACAGTCGATTCTCTCCTCTGCGCACAAACAACAGCCTTAATCAAATTCAAAATCCCTTTCCTCTGAACCTCATCACACTGAATCCCACCCTCCGTTTCAATCTCTTCAATCAAACGGTCCACATCTTCTGACATATTACAGTTACCAAGCGCCTGCACCATTTCCGCATAAAGCGATAGATCTGCTCCGTATTCAGATCTGACGGCGGAGAAGACACGGAGTGCGAGGGTACAGTGTTGTTGGCGTAGAAGCTCCTTTAGAGTGGCGACTAGGTCAGATTTGATTAAACGAGTGAGAGTATTGGAAAGGAGTTGGATTTGGTTCGGTGGATTGATTCGGTTGATGCGTTTTAGAGTTTGGATGGCTTGGATTGCTTCGATGCTTAGGAATCGACCTTTTATAGAGGTCCACGTTGGGAACGCGGTCCTCCACATCGTACTGGAATATAGTTACGGCGCGTGGTGGCAGGTTTTGGTGTTAGAGAGGGTTGGGGTTTAAGGAAAGTGGGGTTTTGGTGGAGAGAAGAAGCCATTGTTGTGTTGAGTGCTTTACAGAGAATAGGAAACTTAGAAATACAAACCAACGAATA
>contig508
TTTTAGTTGTATGCAAGCACCACACGCAATCAGGGGTTGGATAAGTTAGAGATTACTCTGCCAAAGGGAACATGGTTGGGTTTTGATTTCAATGATTCACATCCGGATTT
>contig509
AAGCAAAATAATAGAGTGATGACTGCTATGTGGTATTTAAATTAAATACATCAAAGAGATATAAGAAAAGATAAAAGGTCTAGCAGAAGGTTCTAAAAACTAATAAAACAAGGCAGGAGCAAACATAACTTTAGCACTGAAGAGCTCTCCAATCTGACAATATCTTTACAATAACCAAGTTTGGGAAAATTGCTATTATAGGTTGAATTGTCACATGTTAAAATTGAGATATTCCTTCATACATATTTTTCTTATAGAAATATATTACTTTGAAGGTGCTTGTTTGAAACATTCCTCCAGATCCTGATGAATCTGTTAGTGAGCTCGTTGAGCACTTCTTTCTGGTCAATCATCCGGATAACTATCTTACTCACCAGGTTGTTTATAATGCAAACAAATTA
>contig510
AAAGACAGAGCCCAATCTGTCATTTCATTAGCCTTTTTTGTTGTTTATCATCTCTTTATCTTAATGTTTGTCCTCGCAACATGAAGCTTCCTTCAAGCCTCAACTATTTATGTTATGCTCAAAAGGTGAACTTTTGATATTCATCTAAGTCTTGAGAAATTGCCTGCTCGAGATATTTGAAAGTTTTCTGATATTTTAAGACACCCATTAACCAGAAATCAAAATTGTCCACTGTGACTATGTTTATGTACTTCTGTGTTGGCTTCTCAACATTTTGACTTTGGCTCACACACTTGATCTTCTTCAGTGGAATGGCAACC
>contig511
GAAAAACATTTTATTTGGATCTGAATTGGATGATCAAAGATATCAAGAAACACTTCAAAGGTCTTCACTGGTAAAGGATCTTGAGTTGCTTCCTTATGGAGACCTCACTGAAATAGGTGAGAGAGGAGTTAATTTAAGTGGAGGTCAAAAGCAGCGAATTCAACTCGCCCGTGCTCTTTATCAGAATGCTGATATATATCTATTGGATGATCCTTTTTAGTGCTGTTGATGCACATACTGCAAAGAGTTTATTTAATGATTATATCAT
>contig512
TGCAAGAGTGTGGCAGATCCGCAGATGGTGTGAGTAGATTTAAAACAAGTAGAATAAATCTTGTTGATCTGGCTGGGTCAGAACGACAAAAAATCAACGGGTGCTGCCGGAGAGTGTTTGTAAAGAAGCTGGTAACATTAATAGATCACTCTCACAGCTTGGGTATATTTGCAGAGTGTGGCAGATGGTGTGAGTAGATTTAAAACAAGTAGAATAAATCTTGTTGATCTGGCTGGGTCAGAACGACAAAAATACAACGGGTGCTGCCGGAGAGCGTTTGAAAGAAGCTGGCAACATTAATAGATCACTCTCACAGCTTGGGTATGTTTTAGTAGCATACATGTGTATTATATTCAGATTTCAGAGTATATTGCA
>contig513
GGAGAATAACAATTTCAATGATTATAAAGAAACCATTTTATAGTTCGTCCAGGACGCTAAAAATATAAAGGACAACCCTGCCTTCATGCATCGTATGATCTACTTAGACCTTAGTAGCTTTCTTCAAGCATCGTGTGGTTTTCGCTGTTCATACATGGTTTGCAGTTGTAAACTTCTTGCTGTACAGGTGAGTGAATCTGCAAAATAGCTAGAATCTGTAGTAATGTTAGTTGGTCATATAGAAATTTAGACATTTCCCTCTCCTTCCACCTTTTTCTTTCCCTTGTACTCTCTCAAATAATGCTCAGGATATGTCCGACACAGCAAAAAAAGAGGCATAATCACCTTAACAGAAATCAATTCCAACTTAGCTGTAGAGTAGAAAGACACGCACGCCAATGAAAACAGTATATCCCAAATCCTATTTTAAAAAATGAGGATGTTCGGTTTTTTTATATTACAATGTATAAACAAAAGGAGCACTGTGCACAATATTTCACTACTACTTATAAGCCCTGATTCATGATTCTAAAGAGTAAAAATAGCTGAAGCTGAATGGAATGTTAAAGCACATAACTAAACAAAACAGGACAAACACGCAATAAACTCAAGACTGGGAAGCAAAAGAGATAATCAATCAATTATTGATCACATTTTCAAAAGTTACAACAGCCACTGTCCTAAGTTAAAATGCTACCTCACAAAACTTGAGGACCAAAGATGTCATTTATGCACACACAAAATTGTGTGAAGTAGAAGGTCGAGGGAGATTTACATATAAGATGGATTGTTTTCTGTGATCATCTACTTGCAACTATCATCATCATTGGGGTCTAACTCCCACAAGAACCTCTGTCATCCTTGTAATCATCATCAATATCACCACAGATATCTTCGATATCATCATCTTCAGATGTTTCAGCAGCTGTATCATCCAAGTTGACTTTCTTTTTATCCACGTTTGGGTTGTATGTCCACTCCAACCTTTTTAATATATCGCGATCTTTCCAGTTTTCCACAACCGATACAGTCTGCTTCTTAGCTTTCCCCATCAAAATTTCCTCCCAAGAAAAGGCAGTATCGGCAGTCCTTTTCAACACTCCATCACTACTAGCATCCCCGATAACAACCGTCTTGAGACATCGCAGCTTTGCTTCCTTTATCACATCAACAAAATCATAATCATCTGATATAAGGACCACACACTCAACCCTCCTATGATCCATCATATCCACAATATGATTTTTCAGCGCGATATCCGCAGCTTGTGGGCTGTCCAAGACAGTTTGAACCCAAAACCCTGCCCTTTTCAGCTCATCAGCCAAACCATACCCAACTTTAGGAGTCAAAACAGCACTTGCAGCCTTCTTATACTTTTCCATTTTCATAGAATACTTCCCCACCAATTTTACCTTCCTACTCCCTCTAGCTGACTCAATCTGGTTCACCCTTTTCAAGTGCTCACGCTCATGCAGTTGCTTGAAATGGTTAACAAGTTTTTCATTCGTGTAAAATTTTCTCCCACAAACGCGACAAAGATAAGGCTCATTAGGTTTAATGACGCCCTTATTCTTCAAACGGAACAACAGTTGCCGCTCTTTCCTCCTCTCACTAACGACTCTGGGGACATTGCTAAAGGTGTGGCTATTGCCATAGGCCACCATATGTCGAACAACCCCAAACGAAGCTGCAGTTATTCTCAGCTTAGTGGCAACTACATAAGGTGCGATGGAATTCGGTGGTTTATTATCCAAGTCCCAGAAAAGCCCTACCCTAAATAGCTTCTCATTTGGTGCCAAGTTTGGATTTTTATTCAAAGTCCTGCTACAACCCCCGGAATGAAAATTTCTCAATGCACCATATGTTTCTATTGTAGAGAAAAATCTACAAAATTTGGGGATTGAAACCATAACCAATAGGTTTTTATGTTCTTCTACACAAATCAAACAATCTCCTAAGAAGAAAACAGAATCCAATCAAGTTTCATATATAGAATACCAATTTTTCTAAACAAGTAAAAGATTGGAGATTTGATTTGATTTAAAGGAACGGAACTACCGAACTTTTTCTATAAAAGCAGAATTGAGAACGTTATTATCAACTGCAATTCACACTTTATGATAATAATTGTTTTAAAGCACTGTAATAGAAGTACTTAAGAACATGACTTACTTATAGGGAGGGTTTTATTTTTACGTTTGGAATCACAGGAAGTAGAAAAACGTAGAGAGAAGGGAGACACAGTGGTTCTGGAAAAAGGAGAGTGAGAGAGAGACAAATTTGGTACCGATCGATCGAAAAGGGCTTTCTCTCACCCTTGCTCGCTCACACACCCAACCGTAACGCTGCGCAATGATCTTAAGAAACAACGCAC
>contig514
AGGCCTTCTATTTATATCTCAACTAGACCCTTACAATAGTAACTCTCATTTAATATCTTCCTCTTTCTCATACTGTACACACTTAATATCCTCCTCTAGCGAATCCTACAAAGCTCCCCCAACTGCAATCTTGCATGTAACTAAAAGATATCTTCCAACAGGCTTCATGTGCTGGTTGCTTCTGTCATTGGACCAAGAAGCATCCAGCATATTTGCAACAAATTTGGAAGAAAAAGGGATAGTTATTCAGGAATAATAAAAGACAGACACTATTGTTGTTACAAATATCACAGTGAAACTAGCAATGTTCAACTTCTAATCAAAACAAACATAATAGTGACCATCTCCACTAATCCTCTTTTATAACTATGAAAAGAAAATAAAAATTAGATGATCATATTCAAAAATTCAAATCACAAATTTAAACTAGAAAGCATCTCATCTAGTTTTACTTTTACATTAGACCTCTAACAACCATTTCTTGAAGAAGTTTTACTGCCTTATCATTCTTGTTGTTTTCTAAACAAACAACGAACGATAATGTCGTAAGTTACAGCATCAGGAATGCAACCATTGTCTTCCATTTTTGATAAAAAGGATAATGCTTCATCAAGTAAGCCCTCTTTACAAAGCCCTTTAATCATAACAGTATACATCCTAACATCAAAATGATATCCCTTAATCAGAAGATCTTCATAAACCTTTTGTGCATCTTTAAGCCTTCCACTTTTGCATAGTCCACCAACAAGTATTGTGTAAGTACACATATTTAGCTGAATTCCCTGGTCTTTGATTTTCGTCAATAATGCAATTGCCTTGTCAACATGATTGTTTTTGCACAAAGCATCTAATATGGAATTGTAAGTGAACATGTCAGCAGGTTGACCTCTATCATGCATCTCATCTAAAAGATCCCAAACTTCAGAGATTCTCCCTGATTTGCAAAGTCCATCGATGAGGGAACTGTATGTTATAGTATTAGGCGCCATATTTTTGAAACGTATTTCTTTAAAAAGATCCATGGCTTCATCCACCATTTTATTCTTACATAATCCATTAATCATAATATTGTAGCTATGAACATCAGGAGTCACTCCCTTTCGGACCATGGTGTCGAATACATATTTGGCCTTGTTTACATCATCAAGTAAGAAATAACCATCCATTAAAGAATTATAAGTAACAACATTGGGTTTCATATCTTCTTTTATCATCATAGCTAACACACTTTTAGCCTGTTTAACCTCTCCTTCCTTACAAAAACCATCGACCAATATATTAAAAGTATAAACATTTGGGTTGATGTTTTTCAACTTCATTTCATTTAACAAACCAACTGCTTCTATCAATCGACCCACAATGCAAAATCCATATATTAAAGTACTGTAAGTGACAACATTAGGATAAATTTTCTTGACAATCATTTCAAAATATAAATCACATGCATCAATTACGAGTTTATCCTTGCACAGACTATCAATGATTGTGTTGTACATTACGACATCTGGCTTAACCGATAACCCTTCAATCTTTCTGAGCAATTTCATGGCAGCTCTTGTTTCACCTATTTTACATAATCCGTTGATCAAGGTCCCATAACTAACTTGATTAAGGTGAAATCCCTTAGCAATAACATCATCATGAAAGTGCAATGCTTTCATAACATTACCATTAAGACAAAGACCTTTGATAAGTGTATTAATT
>contig515
GGAGTGGTGGATACACCGAAAACTCCCATCCCTTTACATTCTAACTCCTCTTGTGCAATCTCTTCTTCCGACTTGGCCTCCAGCACCACAATCTCTCCTTCATCGTTGACCACTTCATCGTCCCCCAAGATAATCAATCGTAACTGCTTCGTTGCGCATTGATGGAGGGGATCCCATCGTTCATTGCAACGAAAACAGAGTCCCTTCGCGCGACGCTCATTAACCTCTGCGCTTGGTAAATGGCGAAGGCCGCGTGAGTGACGGCGTGAAACGTCACCAGAGTTAAGACGTGAAGGAGGAGTAGAATTGGGAGGGTGTGTTGACCCGATTTGAGATCCAGGACCCAACCCGGTACGCATTTTACCCACATTGTTACTAGTCTGGTTAGGGTTTCCAAATCTGTTCCCTTCCCCTTCGCGATTGACCCAATTAGGTTTTTGAAATCGGGCCCAAGAACCTTGACCCGGTTTGTAGCGAGATCCAGATCCCTGCCCCGAAACAGCAGCAAATCCACTCTCAACATCACGAGCCAATTGCATTGCTAAGTAACGATTACGAGGCTTGAAGGTACGCACACGAGAACGAATGTCATGACGTAAACCACCAATGAAATAACCAAGAAACTGTGGTTCTGGTAAACGGCCACACTGTGAAGAATACAATTCGAATTCAGCAATGTAATCCTCAACAAATCCAGATTGTTTTAATTCCTTCAATTCTTCAAAAGGATTCTCCAAACGACCACCACCAAAACGAACGATCAACGCCTCCGTCAAACTCTCCCAAGACAAATCCTCCGTAGAATCGTGCCATAAATTGAACCAAGGAATCGTAGGACCTTCCATACTGAGCTTCGTCAATTGAATTCTCACGTCTGCCAAAATGCGTTGTACGTCGAAATACGTTTCTGCTCGAGTGATCCAAGCCACTGGATCATCACCGGTAAACGCCGGCAATTCCACCTTCTTCGCAGCTAAACGGAATTCATCTAACGGTGAGGGAACCGCTGTAATATTGTCCTGAGACGTCGTCAAAGCCCTCTGAATTTCAGAACCAATGAAGTCACGTAAAGACTCAATGCTGTCCTCCACACGTCCCAAACGCTCCTCCACTCCGGTGATTCTTGCGTCCATTCTGGTTTGCATGAACGTAGCAGGTCGGACCAATTGATAGAGCAGAGATAAGATAGAATTAGATGAAAAGAATTATTGTATTAATTGATAAGAAAACAGAAAATGATTCCAGAGCTAATGCTCCTCAGTTAGAGAAAACAATTCTCTTACTGCCCAACCTCTAAGGTGTAACTGAAAAATGAATAAAAAACATCCAGCTATCTCTGCACACACTCCCCTTTATTAGTGGAATATTAATTCCTATTTATTAGTGGAATATTAACTCCCTATGCCAGCTAGACAATCATTATTTTTCTGCATTCCCCTTTCTTTATTCTTTCTCACATATACTTGCCATTGCTTAGGCCCCACCTCAT
>contig516
AGTAGGTGTGTGTTGCTGTGCTAGTGAATGGGACATCATCTTCGTTGCAAATTCATGCTGTCTCAGTTCCTTCTGCAAGGGACTTGTGTTGAAGCCAAGAGGTACCATGCTGTCTCAATTTCAGCC
>contig517
CTTCCTTCTAGATTGGTATTCAGAAGTAATTTAATAAACCCAATTTCAGTACTCCTCTTCTTAAAATTTTAGCACGTTACATTTGGTGCTTTCATTTCACCATGGCAGAAAACACAAGGTTGAAAGAGCTCAGTTCTGACGTCAAGCGCAACGCTGAAGCAATCGAAAAACTCTCCAACGATATTCACGAGCAGATGTCCCGATTGGGAATTGCAAATTCCTCTCGCTTTGAACAACTGGAGGCGATGCAAATGAACACAGAGAGCAAGTTTTCGCAGACCACATCCGCGCTTGATATGCTACTGAACCAGAGCCCACAACGAAAAACCCATGGTGCCGGTAACTCAAACAACAATCATTTCAGGTGAAGAAACATTAAACTTGAATTTCCGCGTTTTGATGGCAACAATGTGCTAGAATGGATATTTCG
>contig518
CCGAAATGATCGTCGGTGGGAATAGAAACCACTGTTATAATATATTAGTAAGAACTAAATTGCATGACAAACATCAAAGAAGAAGCAGCGCAACTCTAACGAAATGAAGCCATGATCGATCATCAAAATAAGAAAATGACGTCCAAAACAGGATAGATAACGGTTGTTTGAACAATGACACATATTTTCGTTGATCAAAATTGGAGAGTAAGGGCAGATCTGGAACCATCGAAGAGAGAATAATCGTGCACCAAGAAGAATCCCATCAATTGAATTGCAAATCTTCCAAACCTGTCAGCTAAGAGCCCACTCATAAGGGCTGCAACAGCTGCCACGACAAAGGCTGGAGAGTTTCCTCCACCAAAAATCTGATCCCACGGTCCACTTCCCAAGGACACCACAATCTGTGCGACCACTATTCCCAGAATCAGGATAACCACTATTCAAAGAATCAGAATCAAGACACCCATTCAATGCCTCCACAACATTAGCAGCATTGTCTGGATTTTCGAAACTGACAAACCAAACACTTTGACTACCATTTGCATCTCTCATCAAAACAACACTAGTAATGCATCTCCCCAGTTGTTCCTTCACCGATTTGGCCATCTCGACCACGCAGTCCTCTGCTGTCGTAGCTGATTGTGGCAACCTTACAGACCGAAAGAAAGGAACAACTTCCTCTATCATTTTCACTCCTTCCCATTCTTTCTTCAATTTGTCTATGACATTTCCTCTTTCTGTTCTCGAAACATACGGCAACCCGCTTTTCACACCGAGGCCTAGGTGGTCACATATAACTTTCACACACAATCCACACCATATGTCTTCCACAGTTTCCCACCTGATTTTTCCTTCTCCTGCCAACACCAAAGCTGGGACCAATGTCGGGCCAAC
>contig519
AGGTTTGGAATCTTGACACATTTGAGTGTACAATGACACTCCATGGGCATACTGGCCCAGTCACATCCCTTAGATGTTGGGACAATTTCTTGTTATCTGGTTCATCTGACTGCACCATTAAGATCTGGGCTGCCACTGAAGAAGGACCTCTAAAAGTGATATATTCACAAAATGTGGAAAACGTAAGTAGCTTAACTTGTATAATATTTGTGCATAAGTATAAGTTTTTTATTGTGTTGGTTGTATAATTTTTGGGTATTGAGTGGTCATGTAAATTGTTGCTAGACGAGAATTTGGATCGATAGAGGTTGGTTCCGGTGGACTCTTCTTCCCCAGAGATGGTACTGGTTTGATGACGGCCTGGAAATGGTTGAAAGATCCCAAATTGGCAGCATCCTCTTGAGTCATGAGAAAGATAATCTTCTTTTGGTTTTCTTGCACCAACTACCTTGTTGATGTGATTGATGCTTTCAGGCAGAGGAGTATATGATCAATTATAGTCCATTAGAATCCTCTTGAGTCATGATCATTTATACAGTTTGTAACACTAGTCAATTTATTTTCCCCCG
>contig520
ACTAAGTTTATTAATATTACTGGCTTGACTTGTTAATGAATGATTACCGTAGTTGGTTCAGTGGTTCATTTGGCCAAACTAGTCAGTCTAGTTTGAGTTTATTATTTATGATATAGGCATGCCGATATCTTAATACAATATTGTTTGAGTTACTATTGTGCTTAAGTTAATCAGTTAGTTTAGACTTATAGACTTTTCCACTTTATCTTGTTAGTTTGCTTATGTGGCTGAACACTCAACTGAGGTTCACTCAGTGTCTTTGTACTCAAGTCTGAATTAGCCATTTGGTTTTTATCTAGTTATCTACATCTGAGATTAGAAATATAATTTTTGTCTGGTTTGTTAAAATGGTTGAAACATACAGAGGGGGTTTGGAGCTTCTTTATGACTCCAAAAAGATTCACAATGTCAATGTTGAACAGCAAAATGGAGAAGATAAGGTAATTTATGACTTAAATAAATTATTGGTGGTTTTTCAACACATCCTATGCTCGACATTTTTATAAGGTTCTCTTCAATCTTATCAGTTAACCATGAAAGGGTTGCTTGCTTGGGTGAAAACCAATTTGATTAAGGAGAAGCCCAAAATGTTCATGAAAGGAGATACTGCGTGAGCTTAATGATATTAATAGATCCGAATCATGCAGCATTGGTTGAAGGTTGTTTCTCTAGAGTGAGCTTATTTTTAAAGTGAGTAATTAAGGGTGTAGCTACTGTCAGTTTTATCTGAAGTGCACCATTAACTGATAAAATATTTTTAGTAGAATAAACACAATTGTTGGAGTCATGGTGAATTAAATTTGGCAATCAAATTTGCTGAATCAACTTACATAGCCTAGTATATGCATTAAACAATGCACTTTCAC
>contig521
CTTAGGAGGGGTTGTAGGTGCTGATGAATCTGAACTCACGGGGGGAGGTTGAGAAGTAGGAGGAGCTTTAGGAACAACTCTGGTGCTCCTCTGAACAGCTGATGATTCAGATGGCTTGGCAGTTGCATTAGTAACTGATGCATCAGATCCACCATGAAA
>contig522
TGTTAACTTACAAAAGATGAAAGGATGAAGGACCAGCTACAGCAGAAACTCTTTGTGCCCGATGCGCTTCACACTTATAAAGCTCCTTCATCTCTTTTTTAGTGCGACGTGCCTCACGCCGTTCCTCCTTCACAGCAGTCTACCAAACAACACAATTGTCAAATTAGCAGATTTGTAAAACCATTATTCTTACGAAGACAACAGCTGGTGAGTTCTCGAAAAGAAGTTGATAATGACAGCATGCATAAATAAAGCATCATAAACTCAAGAACTAGTAAAAGCAGACCAAGTAATACAGTTACCTTTCTCTCTTTCTTCTCCTCCTTTGACTCTTGGCCATGTTGCCTTCTCCTGTACTGCTCAGGTCTTGCAGCAGAGTCTCTGACATTTTCGGCAGCCGGTCTTCTACCAGCAGGCAAGAAGTCGACAGGAAGCTTTGCTTTTCCTCTTAGGAAAATTATTGGAGTAGAGGAACTCAAGGCTGCAGTCATAGTTTCAGCCAATTTCTTTTTCCTAGTTGCCCCAGGTATTTCAATCTTCCCAGGGAGGTTATCCAAATTTGAGTACGTCGAAACAACAGTTTCACAATCCCAAGCTTCTGACTCATCACTACTTTCTTGAAAAATAACAACATCCTTGTCTTCATCTTCAACTTCATATTGCTCACCATATTCCTTGCAACGGCGAATCACATCGGCAGCAGAATCTTCTTGTCCCTCACTTCCTGGAGCATCTTTCTTCAATAAATCTGCAGGAACCTTATACTTGCCATCATCTTCAACTTCTAGGCTTTCCATCTCATGGTTGCTAAGAGAGAGTTTGAGCTTTTCGGCAAGTGACTCATCTTCAGCTCCATAATTTTCCTCGTAATCACCATCATAATCATCATCACCACTATTATCATCACTTCCATACTCTTGTTGTTCTAAGCAAATCAAA
>contig523
TAACATCACGAGGAACATGCTGAAGCTTAAACTTAGGATTACTATAGAAAAAAGAACCACCACCAGCATTCTTAATTTCCCTCAAATGAGTCAAGTAATTATAACCATCATCAGGAAACCCTAGCTCCAGAATATCCTTCCTAACATCATCCGACAACGGACCACTACCATCGTCGAAACCGTCCTCGGTGTCAGCGTCGGGGTCATCGGGTGAATCGGCGAAGACGGAGTCGGCGGAGATTGGATTGTTGTCGACGCGGACGAAAACACGGTCGTCGGATTGAGTGAATGCGGGGTCGGTTGAGTCACGGGGCATTAGTTGGAACGTGAGAGAGCTTTTCTTGTTGATGAATTTCTTTGTCTTCCCCATTTTGTTATCGGCTTGTTTTGAGTAG
>contig524
ATCATGTTTGTTGTAGGTGATTCATGAGAATACATGTTCTGAAGTTGCTGTAAGGGTGTGCCTGAACCCTTTTTACCTAGGGATTTGTGTAACCCAAGTATCT
>contig525
GATTATGTGTTTGGTGATCGTAAGTTTGGTGGAAATGCTCAATCTATAACCAAGCACCGGTGGATACACCACACGTCTTTTCTATGGGATTATGGGGGCCAGAACATGTCTTATCTCAAGTTACCTGCAAAGGCTCCCAAGTATCGATCGTAAG
>contig526
TTCTGTCCTATAGTCTAATTCTTTTCCTGATTTTGTACCATATTGCTGTTTGTTAAACTTAAAAATGGATGTATAAATTACTAATGACAACTGAGTTTGTTAATCGTGTTTTATTTTGGGCAATACCCTAGTGGTTTACTTGCTAAGAATCCATTTGAGACTTAAGTTCTTAGAAACATTTTTTATTTTTTAATAATAAGCTTGGTTCATTGAACTTAAAGTCCTAATTATCTTGGCCATTTTCCTGAAATCACTTCTGGCTTCTGGGAATGCTGCATTCCCCAGCATTCCTAAGTATGAAAAAATACCCAAGATTATTTAGATAATAATTGTATCTAGGAAATGAATGTTACATTCTAGAGGCCACTTGTTTATTTTCTTTAAATGTAAGTAATGCCTCCTTCATTCCCTCCCTCTCAATGTGGAATATTTTACATAGGAAACTTTCAGAACTTGTTGAAGTCAAGCCTGTGTTGCGAGATCATATACCCGTCATCACAAGGTTTACTGGGGGAGGAACTGTTGTTGTTGACAATGACACTATATTCGTTACACTGATATGCAATAAAGATGCTGTTCCAAATGTTCAACCCTTTCCCCGTCCCATTATGTCGTGGAGTGGCCTATTGTACAGTAAAGTTTTTGAAGGGCTTGCCGATTTCCATCTTCGTGAAAATGATTATGTGTTGGT
>contig527
GTCACAGGGTTTCCTCAGACTAATGCATTTTCTAGAGTTCAGTCTGGTAATGGTTTAGCTAGATTGGCTTCATTTCAGCATGATTATCTACATGCCCCTCAAAATAGGTTTATGTCGACCGAGACAAATTCAGCTGATTCTTCTTCTCAAGACAGTACCATTCTGGAACCAGAAGTGCCTCCTCGCATCAAATTTAAGAGATTAGATAAAACTGCAAGGCACATTATGCAG
>contig528
TTTTGAAAATACTTTATAGGCATATGTAAATATGAATGGTTCTCATGTATTTGAAGTATTGGTTGTATCATTTACCTTTATATTAAACATCTAATATATTGGATTTAACGCTTTATCAATGAAGATATTTGAACTTCTTTTCGAGCTTGTTGCTTTGATCATATTTGTTGATCTTTGTCTTCATAAAAAACATGTATTTTACATTCTCCGCCTTTTTGATTATGACAAAATGTTGTTGTTTTAGAGAGATTGTATCATTCTAACATTACTCCCCCGTAATGTATGCGTACTCCCCCATTGATCTTGAATGTATGTGATCACATTGAAAACTTGTTTGAAGACCTACAAAGGTTTTTAAAGAAACAACAATACCAAAATTTACTCCCCCTTTTGAACCATGATCAAAAAGAAGAAAAAATATAGAAACATACAATTCCAAACATATAAACACGAATAAAGGGAAAAGTAGTACACATTGTAAAAAAAGAGAATGATATAATAAAGGATGGAATCATGTTCAATTAAGTACATCATAACGACCGAAATGGTAACCAAATTTGAATATTGTCAGCATTAATCGATATACAACCAAACTATAATAACTAAAATCCTAGCATCGAAATATTACAAAAACAAACAATAGCAAATAAACTACCTAGCATCGAACTATTCAAAATTCGTTTGAATGTGGAGATGATCAATCTAGTCAGATAAACTACTTATGTCCTGGATAATNTGTCATAGTTGCGAGCAATAGTAGTTTCGATGTTGTA
>contig529
AGTATCACCAGCGCGTAAATCCATGGACTGTATGCAAGGAGTCACACCCTCCAATACATACATCCTACTGTTGTTATTAGGCCAAAATCTGAACTGAAAAGTCCATTCATTCCCCTTCACGTCTTGGACACGCAAAGGAAGACCTTCAGAATGTGAAATAGGAGGAAAATAAGCC
>contig530
CCGTCCTCTCTCCAATTGGAACATTTCCATGAACACGGCAAGCAAAGAATAACGCACCCAAAACAGCAGCATCTGCCGCCATGGGCATATTTTTAATGAGTTCTTCTGCTTCCTCCAAATTACCAGCCCTTCCTAAAAGGTCCACCATGCATGAGTAGTGTTTAAGCTTAGGAGATATATTGAATTTAGAGCTCATTTGGGAAAAGTGTTTGCGGCCTTCTTCAACTAAACCTCCATGACAACAAGCTGATAACACACCAAGAAAGGTGATATCATCAGGTATTATTCCAATATGAATCAATTTTTGAGAAATAGGATATAGCATCATGAGCATTCCCATGAAGCGCTAAACCACAAATGATGGCCGTCCACGTCAAACAATTTCTTTGAGGAATCTCTTCAAAAACCTGGAGTGCCTTTGAAATATTTCCACACTTGCCGCACATGTCGTGATAGGATTGCTAGTTTCTTCAGTTTTACAGTCCAGTTCTAACATGTCGACAAGTGCAGTTCCTAAGTCAACGTCTAGAGAAATATTGCGTATTCCAATATAATGTTGAATCCATATTCCAGCGTCAAGTGCTCCTAGTTGTGAGCAGGCTGACAAGCAGTTAACCATAGTCACTTTATCATGTTCGACCTTACTAAATTGCATTTCATGGAATAGAGCCAATGTCTTTT
>contig531
ACATCAGCTAAAATCACAGCCACTGTTGTGCCACTATACAATTCATCCCACAAATACAAGCACATCACACAAATGAATGAGATTCCAAACCACCGTGATTGGAACACTAATGCACAATCAGCATTGCGTCGAAATAAATAAATAACAATTCAGCAGTAACTCATCTTGGTGGGAAAAGATGTTGCCATTTGGAACATATGGAAGATGCTCCACAACATACATTCCCGCGACATCTAGCCTTAATAGAAACATCTGACACAGGCAAGAATGGTTTACAATGACGAAGGTCTCCATTAATTGCGCATAATGACAATCAGTATTTGGTGACAACTTTTTTGATAACACGAAATTCCAAGATATTTGGGAATAGCAGTTATATATGAAATTCTTGTTTTACATTGTTAATTAGACATCAAGAGTATTATTCCCCTTTCCTTACAACCAGTAAATGTCCCTCATAGTTTTACATAGCCAACCAACCTCAATATTTTTAAAAAAATAGACAACTCAACTCATTGGGATCTCAACAAAATTTGTTCCTGAAACCTTCTTCAGAAAATAGTAACACTCAAAAATCAGGTCATTGGTTTTAATAATGACCAACAAGATAAAAACACAGCCAATGTTTCATTTATTCATTATAAATTGGGTGGGAGGTTGGAATCTTGAGGAGAGGAAGACTCAAGAAAAAGGCTACAAAAACAATAACTATTTACAAATTCTTGCTACCTGTTCATGTTCACCATCCATCTTCGAAAGAAATAAGTGCCAAAAGAAAACAGCATATGATACCTCATACACGGCTTCGAGGCTTTTGGGTCCCAGTTCGTGGAATAGCTAATAAAGCTAAGAGCCCACTCATAAGGGCTGCAACAGCTGCCACGGCAAAGGCTGGAGAATTTCCTCCACCAAAAATCTGATCCCACGGTCCACTTCCCAAGGACACCACAATCTGTGGAACCACTATTGCCAGATTCAGGACACCCATTGATAACCCTTGGCCAAGTCCCAATGGTTCGATATGCGTTGAAATCAAGGCATATGGAACACTGTAAGTTATTGCCAGTGGAAAGCCAAGAATGGTAAAGATTGCTATCGCTGCGACCACAATGCCTGTTGGTGGTGGTAGACCTTTACCTACATAGCCAATGCTATTTGCCACATAGGTTAACACTAACATTGCAAGAAAGCAAATAGTCATCAAGATATTTGAGATTCCCCACACAAAACCAGCCCCCCGCTTCCTGCATAGCCTTTCCATAAGCAATGATGTTACTCCAAGAACAACTGAATTAAGCAACAAACCAAGTGCTCCCATTCTAACTCCAGTATCATAAATAAGGCCTCCATTTGGATCACCACCATAAATTTCTCGACCCATCCAATCAGTATCAAAGAGAATAAACGGGAACCACCCAATCCATGTCAGAGCAGTTACAGACAGTACAATCCATATAGGGAATGAAAAATATTTAAATGTCCCAAACAATTCCCACATGAAAGCTTCTTCCGCACTACCTGTCCCTTCTCCGGCATGCACTGCCCCACTTGAACTTAGAGGCACTTCATGAGCAGACACAAGGCTGAGATATGTTGTGACCGCAATGAAAGCAACGTCGAGAAAGAAAGCAGACTTGAGATTTGCACAACTAATAGAGCATGCAGGGGTAAGTGTGAAAGTAAAAATCTTGTACCAACCACTGTATGCCCCAGTTGCATAGCCAAGAATGTTACCAATGGCCATAAACAGGGAGAAGTAAGCATTTGCAACACGTGTCCTCCGAGCATCATTGC
>contig532
ATTTATATTACTTAGTGTTATGTTTTAAGTGTGTAATTCATTGAAATTATTATGCTTAAAAGAAGAAACACATAACCCAAGTTTCACCCCATTTGTAACCCATCCATGGAGTTGTTTTTGTGCCTCAACGACTTGTAGGTTTTTCAAGTTGAAGTTGAGAAGACTTGACTTGTATGGTTAACGGTCTGTAGATTTCAAGCTGGATGTTGAGAAGATTGGATTGTAGGGTAGAGTGTTGTTATTCAGGATTCAGGCTCTGAAGTAATGGATAAATTCTTCTATGTAAAGGGACTAGATGTAACTATCACGTTGGTAGTGAACCAACATAAATCCTGATTTTTTTCTATGCTCTGATACTTTGTTTTATTGTTGCTTTTGTTTTGTTATATTTATTCTAGTATTTCGAACCATATTTTTAAAATGAAGTTTTTAATAAGAC
>contig533
CTCCCAGACTTCTTTCTTCCAGGTGCTCAACATTCCTACTAAGATTAACAAGGGTACTGTTGAAATCATTACCCCTGTTGAACTCATCAAGAAGGGAGACAAGGTTGGTTCGTCAGAAGCTGCATTGCTTGCCAAGCTAGGCATAAGGCCCTTTTCATATGGTCTTGTGGTGCTTTCTGTTTATGATAATGGTTCAGTATTTACCCCCGAGGTTCTTGATCTCACTGAGGATGCTCTCATTGAGAAGTTTGCTATTGGTGTCTCAATGGTGACTTCACTTTCGTTGGCCATCTCATACCCAACACTTGCTGCTGCTCCTCACATGTTTGTGAATGCCTACAAGAATGTTCTTGCTGTCGCTGTTGCAACAGAATATTCTTTCCCTGAGGCCGACAAGGTCAAGGAGTTCCTAAAGGACCCAAGCAAGTTTGCTGTAGCTGCAGTTGCTACCCCAGCTGCTGATTCTGGTGCTGCCCCTGCTGCTGCTGCCAAGGAGGAGGAGAAGAAGGATGAATTGATGGTATAGTCTATGTTACTGATCCTGGATTTGCTATGCAGAATGAGGTGTTTGAGGATATCCTTAGAGCTGCAGGAAGGAGTAGAAGCCGACACAAAGTTGTAAGTTTCCAACTTGGACCGTGGAGTAACCAATGAAGATATAAGGGAACTTTTCTCTGAGCTTGGAGACTTGAAGCACTATGTTGTTCAATTTGACATTGAAGAATCTGCTCAGAATCTAATTGATAAGTTGAATGGTTCTGGTTAGTCTAATGGTTATGGTTTTGTTCAATTTAATAATGTTTATGTGAAAAAACCTATTTGAGTGGATGAGTTGAGAAGGTATTTGGAGAATATGGCACCATCACTAGTGCTGTTTTGATGAGAGATGCAGATGGTAGATCAAAGTGTTTT
>contig534
ATGGCTGCAGTACTGGCTATGGATGACTCAGTATTAGATGCTGATCAAGTGGAAAATCTCATTAAATTTTGTCCTACAAAAGAGGAAATGGAACTTTTGAAGG
>contig535
CAATTAGAATTGCAATTTACCAACATTAGAGAACTTCATGAACAGAGTATGATCTGATTGTCCCTGCATATATCCTTGCCTTTTGACCGACCGAGTGAATTTTTCAAACCAAGCCCTTGGAGATTGCTTGAGACCATAAAGGGATTTTTGTAGTTTGCACACATTTGAACCAAATTTATCTTCAAAGCCAGGTGGGCTATCCATGTATACTTCCTCCTCCAAATCACCATTCAGAAAAGCATTCTTTACATCAAGTTGGTTAAGAGACCAATCTAAATTCACTGCCAAGGACAAGAGAACTCTAATAGTGTTTAATTTGGCAACGGGAGCAAAAGTCTCTGAGTAATCAATGCCATATGTCTGAGTAAACCCTTTAGCAACCAAGCGTGCCTTGTATCTTTCAACTGTGTTATCAGAATTATATTTCACAGTAAATACCCATTTACAGCCAACAATATTCTTTCCTCTAAGTAACGTCATGACTCTCCAAGTTTGATTCTTCTCAAGAGCTCTCATCTCCTCAAGAACAACTTCCTTCCACTTTGGAATTTTTAGAGCCTCTTGTATATTTTTTGGAATTTCTACAGCAAACAACTTAGAGGTAAATGCAGCAAATGAAAAAGACAATTTTGAGTATAACACATAATTAGACAAAGGATATTTAGTGCATGATCTAACAGATTTTCTAATTGCAATAGGAAGGTCTATATCAGGATACTCGACACGACTCTTAAGAACAGAAGAAGACTTACATGTATCAAGATGAAGTATCTATTGGTTCAGAATCTTGGAAGGGTCGGGGAATGGATCCTTCATTTCTCTGTTTATGGTTTCTTCTTTCAAAGACATTTCCCTCTCA
>contig536
GCATCTTCTTAAGGTTGCTAGAGCTTTACTATTTACAAATAAGGTTCCAAAATATTTGTCGGGTGAAGCTGTTTTAACTGCATCATATTTAATTAATCTTATGCCATCTAAAGTTATAAAATTTCATACCCCTCTTGATGTTTTTCGAAATTATTTTCCTTTGACTAGTGTCTCTGTTGATTTGCCACTAAAAGTTTTTGGTTACACTGCTTTTGTTCATTAGTATAAACAACTTAGCAAACTCGATCCCTGAGCAATAAAATGTATTTTACCGGTTACTCTCCAACCCAAAAAGGGGTATAGGTGTTTTGAACCAAAATAAAAAAGAATTTTTGTACCCATGAATGTTACTTTTGTTGAAAATCAACCATTTTTTATTGACATTCAACTTCAGGGATTTTTTTAAGGTAAAATTCATCTT
>contig537
AATAGTGGCGTGTCGCGGCCAACCCCGAAAACCGGTATAGTGGGATACTGGGATTACCTCTATTTTTTGGACAAATTACATGAATAATACTATATAAACATGCATAATTAAACAATGTCTCAAACTAATAAACATTCGTAATAGTAATAAAAAAACCCCAAGTCTTAATCAAAACATACATTTAAATACCAAATATCATCATCTTCTTCAACATAGAGTAATAAAATAACAAAATATTATAACTAAAATGCATGTTATAGGAATCAAATATCAATATCATCTTCAACATAGTCTTCTTCCTCCTCCTCTTCCCATCAACTTCATATATTCTTCGTTTTCCTCCTCCTCCCCATCATCTTTAACATAAATAGGTTCAATTTCTTCAACATTTTCTTCTACCACCACTTCTTGTGCTATTGGCCTATATGCACTTGAAGTTGCTTTTTTTGCTGCCCGCCAGCTCATTAGCCCCACTTGCATTGGCAACATCAGTCCACATTAGATTATCATCAGTATAAACTAATCTTCAACAGGGTTCACCATCTTCCC
>contig538
TTGAATTTGCAGTCAGAGACATAATCTCACATCGCGCTGGCCTTAAAAAGGTTCCATGGGATGGATATCTGAAGTATTCGCGTCCCAGCCCAAAGCATAGAGAAAGAAAGCAA
>contig539
CAACTTTATGCTTGCATCATTGTGCTCACATAATAATCGGATCTTCTTCCAATAGCAAATACCTCCTTCATATATATGTTACTAGTAACATATGAAGAGCCGGAAATACGCATAGTAGCGTCATAGAAAATCCTCAAAAGGGAAGCACCGTATTAGCAAAGTCCCAATCCTTGGATAGAGGCACGCCAGGGTCCTTTATCCTTAGATAATTCTTTGACATACTTAGCATCGGCAATTTCTAACAAATCAAATGCTTTCTTATACTTCACAGCCGTTACTAACATTAAATATGTAGAATTCCATCTAGTTTCCACATCTAGACATATGAGACCTTTATAAGAAATTTTCTCCCTTTCAACGCATCCCTTAAACCTTGCCAATCTCGAAGGAGACGATCTCACATACTTGACTGCTTTCCGGATTCTTATGATAGATATGTCCTCATCTTTTAAACCTTCCTTTACAATCAAACTCAAGATATGTGCACAACACCGCATATGGATATATTATCCGTTCAAGAGCAAACAATTCCTCGCATTCATCCACTTCTTCATAAATTTAATTCCAACATCGTTAGACGATGCATTATCTACTGTTATGCTAAAGACACGATTCAACTCCCAAGTTTTTGAACATGTCTCGACTTCCTTAGCCATGAACTCTCCTGTATGGCTTGTGATTTGACAAAAATTCAAGATTCTCTAATGCAAATTCTATTTTTTATCAATGAAATGTGCAATTAGACTCATGTAGCTTAGATTTTGGATAGAAGTCCATGTGTCCGTCGTAAGACAAACCCTCCCACAATGTTTTGAGATGACAATTTTAAGTCTTTCTCTCTCCGCATCAAAAAGTGACCAAATAGCACACCTTAATGTAGTGCGGGATGGAATATCAAATTGTGGTTGTAAGACATTCACAAAGTTTCGAAAAAACACATTCTCC
>contig540
CTCTTCAAATTTCTCCATAGCACACATGTTTTGCTCGGTTGCTAAATTAAAAACATTATCCAGGTTCTGTTGGCTTGATAATTTTTCCATTTCCAAAACCTTAATCTTCAAGGTACAAGGACAATAAATATATAAGTCAGACGGATTTAGAAATCACAAATAAATAAAATGATTTCATTACGATATATGAAGAATATTTTAGGCTTAAATGTAACATCCCCAAATTTTCAGGTTCTGTTGGCTTGAGATTGATATATATATATGTTGTCAGTCTCAGATAGCGGCAGATAGTGGCGCGGAGCGCCAAACCCTAAAAATGGGATAGAGGGATCGCGGATAGTGGGATGACCGCTATTGCGAAGGCCAAAAGACAGTATATAAACTAAATATAAAATAGAAATAGTATACAAAAACAAAACGAAAATAGCAAAATATACAAAATTAAAGAGTAATCATACTTAATAACCAAAATCCAACATCAAAATCAAGTTCTAATAGTAATTGCAATCAACAAAATAGAGAACAAAGCAGACAAGTCAAAAAAGAACGAAAACAATAGAGCAAGAACATAATATTGAACAGAGTAAGAAAAGAACAAAAACACTAAGCAAGAACAGGAACGAAACAG
>contig541
GGCAATTATAACACAATCACCACGACAACATAAGTTTCAAAANGGTTTTGCAATCAATCACACTTACACACAATTCCACAACATCCTCACTTGGCAATTATAACACAATCACCATGACAACTTGAGTTCAAACACTCAATCATAATCTTGAATCAAACACGACTCGCGTATATGCCAAAATGCATGGACTCGGAATTCCAAACCAAAACCCTCCTCGAAGGGCTGTAAATCATAATTGTACCGCCTATCACAGGCCGAAGTACTAAATTACTGAGGTGTCACCTATCACGGGTCAGCACGATTTACTAAAAACGTAAATCGTAAATGTACCGCCTATCACAGGCCGAAGTACTATTTACCGAGGTGCCACCTATCAC
>contig542
ACTATTTCAAATAGCATATACTACCTCCCTCCTTCGATATAAAACTTTGAAAAATTTCTTGGTCACTTTTTATTTTAAATTTTAGATTTTATTAATTATTTCTTTACCAAAATACTCCTAATTAATTTACATCTTTTTAACTTCCCAAATCTTCTTTTGCTTCGTTATTGGCTTCTCTTTGTAGCTTATACCCAACCTGCAGCACTTGTCACTGGGCGAAAAAGAATTGAAGTTGATTTTGCAGGGAAGCCTCTTCAACAAATTAAAATTTCTTCATTTTCCGTGCTTTCATGTTGAATCAGATGCATTTCCATATGCATTTCTACAACATGTGCCCAATATAGACAAGCTTATGGTGTTCAGTAGTTCCTTCAAGGAGATTTTCTGCTTCCAAAGACCTGATGTAGTCCATACAGAATTCCTATCCCATCTTAAAGTATTAATATTTGAATTACTTGAGGATCTCAATTCCATTGGGTTAGAGCACTCTTGGGTTGAACCCTTAGTCAAGAATCTAGAAACATTGGAAATAACTAGATGTTCTCGTTTAAGGAAAATAGCAGCATCCCCAGTATGTTTCTCCAATCTGATGCGTTTGATTTTGTATGACTGTCATGGATTGGTAAATTTGTTCACATCCTCAACGGCCAAAACTTTGACTCGACTCAAAACAATGGAGATAATTAATTGTAAATCAGTACAAGAGATAGTGTCTCATGAGGGTGATGCATCACATGAGGATGAAAAGCTAATATTTGATGAGCTCCAGAGTTTGATTCTTAAAGATTTATACGAACTCAAGTGCTTTTATACAGGGAATTTTACTGTGTGTTTTCCATCCTTGGAGAAACTGTTTTTAATCAACTGCTTCAAGATAGAAACTTTCTGTCCAGGTACCATTAATGCAGACAAGTTGTCGGAAGTTAAATTTCTGGAATTATCAGATGCTGACCCATTGGACATTGATCTCAACTCTACCATAAGGAAGAGATTTCTAAAAAGGTATCTGTTAGCTTTTTCTTTGAAAAGTTAAATATTACGGTATCTATGTTCATACCATATGCACCCCTTCTTCTAGTAACAAGGCTCTGATACCACGCTGGCCGGGAGCCTTCCATACCATGAAATATAGCCTACTTACATTCATTTATAATTTGACTAGGTGAAGTTCAACTCCAATAATTGATGAAGTATGACAAAGACAACTGATGAAGAGGAACGAAGTTGTCCAGTGTTGCTATTTTATTATTAATTTGGATTTAATATCCAGTGTTACTATGTTGTGTTTTTGAAAAATAACTATGCTTGTGCGGTTTGAAGTTACTTAGTTGATTGTTCTATTTATTAGTGACAACAATGTGTGTGATTGATTATATATTAAGTTATTGACAGTCATGAAAAAACAAAGACCTGTATCAGGGACTATATAATAGTGTTCTTGTATGTTATCTTTGTATATAATTACTCATGAACA
>contig543
TAGCACTCCCTCTAGATGAAATATAAACAAAAAAGTAAACGTATCTAGTGTAAGACCAAATAAGAGTATTGAACCAGATACATCATAACATGTATTTTTTTACTTATATTTCATTGCATAGCAATAACACAATTATAATTCAAATTACTTGACCTATATTTGATGTTCTAATACTCCGCTTGAAAAACAGGATATTGGATACTCCAAGCTTGCACATTTGGCTCCACAGTATGGACTATGTAAGACTTTTTATCTCCAACCCCAAGATGTTTTTCTTTTTAGCTTTTTGGATGTTGAACTGAAATCTTGTTACATTTTGATCTACCCTTTTACAGACTCCAGCTTTGTTCCACCACTGATTTATGCACTCATGGGTAGTTCCCGCGATATCGCAATAGGACCGGTGGCAGTGGTTTCTCTCTTATTGGGGACTTTACTTCAGAACGAGATTGATCCCAATACAAATCCAACTGAGTATAGACGACTTGCTTTTACTGCGACGTTTTTCGCTGGGATTACACAGGCAACTCTTGGAGTTTTTAGGT
>contig544
ATAAAGTACTCTTTTTCCATTTTAATGTTTCCTATTATCATTTTTTCTATTGAGTATGATTCATGTTATTGTTGGAATCTAGACAGTAGTATATAAATACAAGTTCTAAATCCTAAACTTGAAATATTAATACAAATAACGTGTAGTAGGAGATGTAAACACAAATAACCGAACTTCGTCATATATTTTCTAGTTGTGTTTTTCTTTTTTGTTCTTTACTCTTTTGAAGCAGTGTTGCTAATCTACGATATTCATATCTTATTATTTTGTTGGTCTTGTTAGAGATGATACTAATGTGGAAAATGGTATTATACTTTGTTTTAGATTCTTGCCAACGTCAACAGGAAGGTTATGAGCAAGATCTATTGCAAATGATACTTGATAGTGGAAAGAATTCAATCTTACAAGACAGGTTCATTGTAGATAACTGCAGAACTCTATTCTTTGCTGGACATGAAACTACTGCAAATACAGCGTCCGTGGTGCCATTCACCGGCTTATGGTTTGGTTATTGAACCTGATCAGGGAGTTGTTCTTAATATGGCTAGAATTTAAACAATAATGTAACTAAATGAGACATATACTACTTCTGGTTTTTTTCTATTAAAAAAATCAATCATGTTAATTATGAACAGAGTTAGAGGCTGCCTTATTCCAATATTGTTGTGAGTTGGAGAACCAATTTGGATTTTCATTCTTTTTTGCTTTCTCAAATTTAAGATGTTTCCACCATATTGAATTGTGTAGCAGATTCCTTAAAAAAATAGTGTAACAGATAAATATGAATTGTGTGATTTTTGAAATGGGTTGCAAGTGCCAAGTGGCGTCATTCTCATAACTAAATCTAATAGGTCTCAATATAGTTCTCTAATTCATTAATGAAAAAACATATTGTCAGCAAAACAACTTTCTTGTTATTATTAGTTACATGTGTAAATGCATCTTCTTTAAATCTAAAATTGTGTTTGGCCAAAAGTTTAAGTTTGTGACTAAATGATATCTCCTATTTCTGGTCATCTCCATTGTTGTTGTAAAGCTCCCCACAGTGTGAGAGTCACTCCTCTATGAAAACAGCCTACTCACCCCTCGCATTCTATGACACCGTTTTTCCCTTCATCTTCTTTCTTTTCAAACCCTCATTCATTCTCCGCTATAACACACCAACCTACACAAAACACCACCTACATTGACCTCATCCATTTCTCGCTAATCTCTTTCTGGTTCCTTCCAATGGTTTCTTTGAATTTAATTTTGGTTCCAATTGGCTTTGATCACGACACGATAATTTGTATTTTACCATCATTCTGTGATGATTTCGTGATTTGGCGATAGAATTGTTTCTCCGCTAATTTAGCGATGCTCATATCTGTTCAAAGAAACAGAATTCCGTTTAATAATCTTGATTCAATTATTGTTATAGTAATCAATTATCATCATTCTTTATTTTGCTTTCAAATTTTAATACATTTAGTCTCAGATTTTAAGTTTGATTATATAGTATTGCAATTCTAAGTAAGTGCCTATTGTTAAATGAGAAAGAAAGGTAGATTTGTAGCATTGCTTGCATTATAATTAATTTATTCTAGCTAGGTGCCGCGTAGACAATCATTGTCTTATAGACGGATTCCTGATTAAGATAAATTTGTTCATTTTGGCTCTTTGATATTGTTATGAAAGCTTTAAACATAGATCTCTCTTGCACTATGAATTCACTTTTGGTAGTTTCAATTTGGATATGATGATTTCTTTGGTTTGGTAGTAGAGTTGTTTCTACAGTATTCTTTTTATGCTCATACCCGTCTAATGAAACAAAATCTTTTTTCTAGAAGATGTAAGATAGAATTAACACAGGGTGGTGTCTCAGATTTAAAATTTGAGTAGATAGTATTAGAAATTTGAAGAGTAAAGAGCAATTATTTCATCTTGACTGCATTATTATGAAATATCATCATTACCTTTTTTGTTTTCCTTGACAGAATGCAAAAATATCCAATCCTTAAGAGGAATCTGCAGTATCTAAGGCGAATAATTTTTTAAGTAAAATTATTTATCGTTTTCATTTTGGTCCTGCAAAGAAACTTCAAATCACACAATGTTCATCATTTCAAGATGTTGAAGTTGGTTGTAAAGATTCAAAACTAAGCACAACAGCCCAGACGAGGATGATGGAAATGAAAATGGCCCAATAAGGACGAGTCCAACCCAAAGAAGGTGCTAGTGCTACTACTGCAGGGGAAGAGGAAGATACTTCCTCTGAAATCAGAACCTCCAAAATTACATGCATGTAAGAATGAGAATAGATCATGTTACTAATAGCCAAATTCTTGCAAAATGTGCAAGGATTATTGCCTTTGTTTTTTATGAATGACATTGACAATGGCAAAAAAATATGTACTTGACACTGTATAAACTTGCCTTAATATGGGTACAGGAGGAGAAAAATCAGTGAGAGGATGAAGATTCTCCAAGATCTTGTACCAAGTTACAATAAGAGGTGCAGGTAAGTTAAATCAGTATTTATGCTTCACTGTAGTTTAATTTTTTAGTATTTTGCATAAAGGTATGTGGCATATAGGAACAGTTTTTTTAGTATGTTGATCAATATATAGTAATAATAAAGGTTTTTATTCTTTTGAGAGACAAACGACTTTTATTATATCCTAGTTCTGTCACCATTAAAATTGCTGTATGATGGAGAAAATAATTTATAGTAAAGAATTATTTGTTTATTTGTCAAAAAAGACAGAAATTTAATTCCTTAGCGCCCCTAATACACACATGTGTACTTCAAGATGATTATATTAGATTAATTAAAGGAAATTATTGATGAATTATGTTAGGTACTGGATTTGGGCCTAGAACAATAAATGGGCCAAATAGAGAATTGTTTACGATATGCTTATGTAGCAAATTTGTTAGCGGGAGAATGTAGTTATATTAAGGAGACGGTTAGCAAGGAGGAAATCATTTTCAGAATCATATTTAATTAGAACCTTCTAGATTTGGGAATACAAAGAAATTATCTTCGCTGAGGAGCATTGCTCTGGAATTATAAGGATCATTCTCTATAATATTACAATTTCTATTGATCTTGGAGACTGGTCTCTATCAAATTACATATTTTTATTATCTCAAAGTAATACAAATTGAGATCAAAATAAAAATAAATAAT
>contig545
GGGATCTTAACAAGCTAATAACATTTAAACACAATAAATACTTTTAATATATACACACACAAATCTTATCTTAAAAGCTACAAATTTCATGAAAATAGGTAAGCAAGTTCTGAAGAGTTCACTATGACTAATTCTAACTAGTTTCACACCACACATCAAATATCATGAAAGGTTATATGAGCTTTAGAGGCCACACATTACCAAGCACGATTGATCCACTCAATCCGGTAAAAGCAATCAATATTTCCTGTGCATACAGAACGTGCTATGAGAGACTACCCAAGATTCAAGGATAAAAAAACTAACAAGAAAACATATACAGTAAGAGAATGAAAGGAAAAATATTCTAATAGCCAAGAGGGGCACTTAAAGCAACCTTAGTTTCTAAAATTTCTGCCTCCTGTTGAATGATACTCTCCAAAACAGCTTCAGATGAGGTCAATTGATGGTTAAAATCTTCCATTTGTTGAGCTAAAATGTCAATCTTCAAACGCATCACTTCAACATCCTTGGTAACCTGTTTCTTGGAATCCAATAAATTTTGGAATACATCTTGAGAAAATTGCAAATCAGGAAACAAAGCGCGCTTTTCGACACCATCCAACCAATCCTTATCAAAAGCACATCTGCGCACATCTTGTAATAACTCAACAAATTCATCTTGGCTTGAACCTAACACATCCAACACACTATTGGTTTGGAGGAATTTCAATAGCTCAGCTAGGCAGTTGTATGCATAACCCTTGTATCGGTTACTAAGTGAAGTGTCCCTTAAAAGAACTGAAGGATACTTAACAAGAAAGTCAGTCAACAAAGACAAGTTCTTGTAATCCAAATGCTTCTTGGAGACCAGTTCCTCAAGCTCCCATGTGACAAGAGAAGGAGAACTTAAATATTTCACTATTTGAGAAGGGTTCCC
>contig546
TTTAGAAGGCATGGAAGGAGTCTGAAATGCAAGAGGCAAAGGAATGCTATTGCTTGGAGAGGGCTTAGATTTTGAAACTCTAAATTCATCATCCTTAGGAAACTGCTCCTCAATAGTTGAGGTTACTTTCACGACAACATCATCATTCAGAGAAACTTGATCA
>contig547
CGGGTCTTAGGTTAGAAATTATGATAGCTGCAACAGGGGTCCTAGCAGATACAACACTGCCTGTTGCTGGAAACTCCAATAAGGCATTAGCTGACTTCATACTAAGTAGTCGACTGCTCCTCTGGTGACCAGTGCTCTCGGCGACAAAACCAGGGCTGCCTGTTCCATCATTGTCAGTCCACATAACAGTGGCACGATGATATTCTGGTCTAAATGGATCTGTCTTTATGGGATGTTGAAGCCGAACTTGCACTCTCAGATGATGAGGATTTGTCCACCCCGCAACCTGACGTATAGCAGGGACCACAAAGAGATGAAAGCAAACTGAAGAGCTGACAGGATTTCCAGGAAGTCCAAAAGCTAGAATTTTACTTTCTGTTGATTGAGAGTCAATCTCTGCAAAAGTAAATGGCTTGCCTGGTTTAATAAACACCTGAAAGATAGATAATTCCTGAGCTAAGATACCATGATTTATGAAATCACACCCACCAAAGCATTAGACAACAAATTTAATAAACACTATTTTTACAACTGCCGCAATACAACATACAACTCGCACCAACAAACCAAATAACAGGAACATCAGAATGACCAATAAGAATCAAATAAAACTTGACATAACCTTATCGAAATGTACTTTTCCTCTCTTTTCAAGCAAGGGCCGAATAAAATCTTTGTCTCCCATTGAAACACCTCCAGAAGTTAGGAGAATGTTAATTCCAGAAGCAAAAGCCTTATCCAAGATCCTTCCTTGGCCTTCTTCATCATCCTTAGCAATACCAAGATCCACAACTTTGCACTGATGCTGTACTGCAGCTGCCAGCAGCATGGCACGATTAGAGTCCCTGATCTG
>contig548
TACCGATGCGACTTTGAGTAGTCCGTGTAGTTGATCCCCAGAAACCAATGGAATTCTAGTTGTTGACGAACTCCCAAATTTATCACCATGACTAACATATATAAGTCCAAGAGAAGATATTGCATTTGATAGGGTCCAATTCTATTTGTTCCTTGAAACCATCTCTGGGAGTGGAATATGACTCATTCACAGGCGAAGACATGGAATCATAGCATTTTGGAAAAAAGTCTATGAAATTTGGTAATTGACAGAGCAGCA
>contig549
AGTGACTTGAGTTCAACATGTTGGTATTGGCTAAATATGTATTTCAGCGCATCACATTTTCTTACTAAGATAGCTTCTAGTACTGGAAAATCTTGAGAAGAGAGGAAGGGAAGTATCGATTCTAATCGGTGACATCCCTCAATATCAAGAACTTTTAATTTTGGAAAAATCGAGCCATGCCTCTTGTTATCATTATCACCAACATCTATTTCTTCTATTGATTCCTCCTCTCTTTTTACATCTATTATGTTTTTCAATTCCTCACAATCAGATATTTCCAATTTCTCTAGCTGCACCAGATTCCAAGACATCAATGGAAATAGGGAAACCAACATTGGGCATTTCTCCAGTATCAAGGTCTTCAGATTGCAGAGATTTAGCGTGCAATTAAACAATCTTTTAAATTTTTTACACTGCTTCATCGATAACATCTCTAAATTCTTCAAAGAGTCAAAGGATAAGGAACCATTGAATAGTTCTTCCAAATTTTCCATAGTATCCAATTCTAGTACAACCAACTTGGACAAAAGACTTGGTACTTGAGAACCAATAGAGTCAATGAGACACTGTAACTGTGAAATACAACTCAAGCGAAGCTCAACAAGATCATCCATACCTTGACCTATAGGAACAATCTCAGGCATGAGATTTCTCCATCCCCTCTTAATTCCTATTAGTCGAAGAAACTCTGTTGTTCGCATGAAATACTTGAACGTTGCTTCTGAAAAAACAGATGCATCATCACTAGCACAAAAACTCAAATACCTTGATTGTGAATAATTCATTATATACCAGTAGTTACAAATACGATACCTTTGCAACTCAGGTATGGCTATTTCTCGACAAAAACCGTTAAAACTCTCTATGAAATATAACTCTTCAAGTGATGAGCATTTTTCAATGACCTCAAATGGATTATTCCTTAGAATTTCACAATTATCCAAGTTCAACAATTTAAATTTTCCCAATTTTGTAATTTCGAATGGCAATTCATTGATTGTGCAGGACACCAAATCAAGAGTCTCAAGACTTTCCAGCTTTCCCAAAACNGAGATGTCACCTAAATCCACTTTA
>contig550
CTATCTATGTCAGCAACTAGAGTCTCAAAGTTTGGTAACACTCAAATTTACAAGAAAACAAATCCATGTCCTTCCCTTCACATAATAAATATTTAATATTTATTTCTTTTTGAACCAATAACTTTTGATCTTTGATAGATAAATTTACACCCCGAATCTCTTTGTTCGCTATCCATTGAGCCGCATCACGAACTAAATCATGCATTTTTACATGTCTTTCACCGACATCCAACAACAAACAAGAATCTATGAGTTTATTTTTGGCAACAACTACTTGGTTTCGAGTATCATCGTAGCAGCCATAATCTTCCCCAAAAAGGCCCGTTCCAATGCCAAGTCTAGTTAGAATTTCAACAGAAATTTCTTTATCTTCTGGGAATATAGAAGATAAGAGGAACAATCGCTTGGCCTTTTCATCCTTCATATAATCATAGCTAAACTTCAAACATTTATAAATTCCAGCCATATCTTCATCAACACCATGCATCACTTGCATTCCAGCATTAGAAAAATATGCAATCAGGACAGAATACCAAAAAAACATGTTTGTTTTGTTTTATGTCCTCTTGAATGAGCTTTTCAACTTCCTCTTCCCAGAAACGAACATTGGCTCGAATGTCTTCATCTCTTCCTGTTGCCACTTTAGCACGTTGCTCCAAAGTTTTTCTTTCTACTTCCAACCTAGATTTTTTCTTCTTCGAATTCCTTAGCAATGCATGTGAAGCAAAATACATGACGT
>contig551
ATTATTTTCCCGAGAAGATTTGACGGTAGTATCAAATTCTCCAAGTGGATGTTGTTGGTTCATCAAACATTGTTGACTCGTTGAATGTTCATTCACCAACTCCTGTATTAAGAACAGAAGCATTAGTGATATGAAAGTATTAATAACATTCATTATCAAGTCATAGACTATTGAATGAGTTTTATGGAGAGGAATATCTAAGGAAATATGACATGGCCTGCAAATTACTATTGAATTTGTTGGTAATATTGCTACTGGTGGTATCTCTAAATCAGGATCATTTTCAACAAATTCATGCTCTACTTCTGGTGTTTGTTTCATTTGTATCTGCACAAAAAACAGTATGCTTGATTCAAAGACATTGTCATGGTGATTGTATTCAAGTGTGAGTAGCTTAAATAAATAGAATGGTATTGACCTTTGAAGAAGAATAGCGTAATGCTGTTTCAACTTCCAACCCAACAGTAACAAAATATTTAGTGGTTTCTGCACTTGGATTTTCATTAACACTATCGCGACCATTGGACTCTTCTTGTAATTGTCGAAATAGACTCCGAAAGACTTCATATGTTTCATAATCTGTA
>contig552
CTTTCTATCTCTATCTATATCGACAATTAAATCTCAAGTTTGGAACACTCAAATTTACTAAGAAAACAAAATCCCATGTCCTTCCCTTTACAAAATAAATATTTAATATTTATTTCTTTTTGAACCAATAACTTTTGATCTTTGATAGATAAATTTACACCCCAAATCTCTTTGTTCGCTATCCATTGAGCCGCATCACGAACTAAATCATGCATTTTTACATTTTCTTTGTTTTCGGTATCAACGACATCCAACAACAAACAAGAATCTATGAGTTTATTTTTGGCAACAACTACTTCGTTTCGAGTATCATTGTAGCTGCGATAATCCTCCCCAAAAAGGCCCATTCCAATGCCAAGTCTAGTTAGAATTTCAACAGAAATTATTTCATCTTCTGGGAATACAGAAGATAAGAGGAGCAATTCCTTGGCTTTTTTATCCTTCATATAATCATAGCTAAACTTCAAACATTTATAAATTCCAGCCATATCTTCATCAACACCATGCATGGACACAGGCTTCTTCAAGGATTTCAAGGTCGCATCCCACTCATGCTTGCGAAGTTGTTGGCCCTTTAAACTGCTGGCAATGACTGCAATTGCAACTGGTAATCCTTTGCATTCCTTAGTAATTTTTTGTCCCTTACTGATCAAATTTTTTGAAGAACTATTGTTTATACCGACATACCTTTTGAACATGATCCATGCGTCTTCGTCAGATAAAATCTCCAATTCAATTTTCTTATCACAACTCATTTTATTTAATATTCGTTTACTGCGTGTGGTTATAAGAACTTTGCAACCTTTGTGATTGTCTCGTTTTGGAATTCCTATTACATCAAAATCAAGAGGGGGGTCTCGATCCCACACATCATCCATTATTATAAGAATTTTCTCACCATTTGTTAATCTGCTCCAGAGTATTTTGGGTCGATCTGAGTCATTACAGTTCTCCAATTTCAATCCTAAAGGTCCAGCAATATCATCTTGAATCTTTTTTATATCAGGAGTAAATGACACTGTTGTATCAATGACATGAGCGAATTGTTCAGATTCCTCTAGTTCTTTACCCAATTTTTGGCCAATGTAGTTTTTCCGGTGCCCCCCATCCCTTGCAATCCGGTTATATAGTTCTTGTCATCTTTTAGTGCATCAAACAGCTCTTTGAATTTTGACTCTCTGCCTTCAAAACGAATGTAATCTTCGGATGAATAACGTTCAACATCTGGAAGACGGCGAGGGAGTTCAATATTTTCAAGTTTCTCTCCCTTTTCTGTTAATCGTTTAATCTCCTCCATCTTATTTGCCAACTGTTTTCCCCTTTTATATCGCCATATGCAATCAGGACAAAATCCAAAAAAACATGTTTGTTTTGTTTTGATGTCCTCTTGAATGAGCTTTTCAACTTCCTCTTCCCAGAAACGAACATTGGCTCGAATATCTTCATCTCTTCCTGTTGCCACTTTAGCACGTTGCTCCAAAGTTTTTCTTTCTACTTCCAACCTAGATTTTTCTTCTTCGAATTCCTTAGCAATGCACGTGAAGCAAAATACATGACGTGATTCTGCTATTACCCCATTTATCAATTTCTCCACATATGTCTTCGCCAAATCAGTCAAGCAACTCACCATCT
>contig553
GAACCCTTCTCAAATAGTGAAAGATTTAAGTTCTCCTTCTCTTGTCAGACGGGAGCTTGAGGAACTGGTCTCCAAGAAGCATTTGGATTCCAAGAACTTGTCTTTGTTGACTGACTTTCTTGTTAAGCATCCTTCAATTGCCTAGCTGAGCTATTGAAATTCCTCCTAACCAGTAGCGTGTTGGATGTGTTAGGCTCAAGCCAAAATGAATTTGTTGAGTTATTACTGTTGGAAAAATATTCTAATAGCCAAGAGGGGCACTTAAAGCAGCCTTAGTTTCTAAAATTTCTGCCTCCTTTTGAATGATACTCTCCAAAACAGCTTCAGATGAGGTCAAAGCACGCTTTTCGACACCATCCAACCAATCCTTATCAAAAGCACATCTGCGCACATCTTGTAATAACTCAACAAATTCATTTTGGCTTGAGCCTAACACATCCAACACGCTATTGGTTAGGAGGAATTTCAATAGCTCAGCTAGGCAATTGTATGCATAACCCTTGTATCGGTTACTAAGTGAAGTGTCCCTTAAAAGAACTGAAGGATGCTTAACAAGAAAGTCAGTCAACAAAGACAAGTTCTTGGAATCCAAATGCTTCTTGGAGACCAGTTCCTCAAGCTCCCGTCTGACAAGAGAAGGAGAACTTAAATCTTTCACTATTTGAGAAGGGTTCCCTAATAGAGAAGAAAAACTAAGTTAAGACT
>contig554
CTGTGTTTCGTACGAAAAATTTATAAATTTCAACGATCTTGTAGGGAGTAGATTCTAAACACGAAGAGAGTTTTCGACAATTTCGTACAAAACGATTTTTTGTTGTCTGAAATTGAATTCCTTGGGTGAAGAAGAGGCTTGGTAGTTTGTCAAATACTATAAAATTTAGTTTTGGAATCTTGACTTTATGATCACCTTCACTTTTGAATATTTCCTCCAATTCAAGTGCTTTTCTTATTACTAGTGCCTCTAGCTCAAGAAACTCTTTACATATGGAGACCGGAAAGACATATTTCAACTTGCAGCACTTTACTACAACAAGTACTTTTAGCTTTGGGAAGGAATTCAACATGTTTTGATTCTGCAAGTCATCTTCAATGATATGTTTCAACTCCTTGCATTCTTCTATTCTTAGAAAAACTAATTTTGATAGGCATCTTAAAATAGAAGTGGAGAAAAGTACTTCCAATATTTCACATCGTATGATTATTATCTTTGTAAGGTTTTTTAGGACAAAAGAATTTTTGGGTCCCCCAAAAAGGTACTTCATATCATGCATATCAGATAACTGAATCTTTTGCAACCCTAAGTTCATTGGTTGTCCATCCATTTCATTGAGACAAAATAAATTTTCTGCTTTGGAGTTATCTACCCTGAG
>contig555
GTGGTATGATTAAATTATATGCATATTTATAAGTGTAGTAGCACTCCTAGATGTTAGTTGAGATTGACTGCAGTTAGCAACCTCTGTCTGTAGTATGCTCAGACACATTAAGATTGTCTAATCAGGATTAGATGGTTCAGATTTTAAATTTGGATCTCAAATTTAAAATTATTAAAATTTGAACATTAAATTTGAATTTGTTTTTAAGATTATAATTAATTAATGTACTCCAGATTAAAAATTAATGAATATGAAGAAGGATACTTGATATGAAGGTTAAGACAATAATAACTAAAATAAAGTCTTGCACATTTTATGATTCTAAAAAGTGAAATGAAATGCTCCAATGATGATCAATTTTTCGCTCATTTATGAAACTTAATAAAATGAGAAAACTTGCTAATGAATCAACAAAAAGTTTCCTAGATTATACTATCATATGGTATGTATGATGATGGTATGTAGTAAATAAAATGAAGATGACATGTGCATGGTTTGTTTATTGGAATAAACAAACAAGACCCCACGTGACTGATTATAGAGTGGTTAGATTATTATGTTAAGACATTCAACTTTAAAAACAGAGGAAAACAGAGCTTACTAGTTTGAACTGTGGCAAATCCATGTAATTATGCATAAGTCAAGCATGTGGTTGACTAGGCTAAGTCAAAAGTTTAAGTTTATGCAAGTAGATATTTTACTTCATGTACTAGAAAAATGTATAATAATGATGTGAAATATGATACTAATCCGGTCTCAATCTCAAGTTTAAATAAAGAAAAAGCATATTTCAAGATCTAAAATGAAAAAATAATTAACTAAACCATATATAATGCTATTATTTGCAGTATA
>contig556
TTGCAAATGTTTCCAAATTCCTTTTGATGTAGGCTTTGGAGCATATTAAAATCCAATTTTGCCAACCTGAGTAGAATCACATTATGGGATGCATCTTGCTCATATACAGAGATGTAGCGTCGTGCCTCTAGCCTGGGCAAGTTTTTGCGGAGAGATTGCGTTAAGCTATGTTTGACTTGTGCTGCAAGAAAAGGGCTCAATTGGGTGGAAATGGACTTAAGGTGAGTAGAGGTGAAAGCCAAGGCCTCTTCCAAAATTTCCTCTCCATGAATCATCATATGTGATGCTTCGTACAAGCTTAACATCCCCTCAACATCTGCGATGAGCCTTTTGCTAAATATTCCTTGCTCGTCTTTAAATTTTTTGAACACATCTGTAATTTTATTTAACAACCACAATATTGAATGCTCCTTAGAGTTAGTAACAATTCAAAATTTCAATGTAGTCTAGATTGGAGTTGGCTTGATCATTTAGACACCCCTAAGTACTCTAAATAGTACTAAAGTCCATGTTGAAGACCAATATAAAAAACTATAAAATGTAAAAAATAGAAAATTTTATATACCAGGTGAAACGTAAAGCCCACGTTGCCTTAATACTCTAAATAGCACGGCAAGAGAATGAAGGTTATCTTCAAGAATTATTTCTCCATTTACAACATAAGTCTTGTGAATAAGTTGCAACACTTGGTCGATCTCATGTTCAAAATGATAGCCGACACCCAAACGACATATGGAATCAATGAATTTGACTTTGTCGAAGGGCTTCTCATTGTTTGTAGCTAGCATATTTCTCACTTCATTTTTTAAACTATCAATTTCAGCTGCATTACTCTGAT
>contig557
TTGCTTGTACATTTGAAGCACTTGCTTTTGGGAGCACATCCATGTGTGGAAGAAGTACTTTCTGGTGGTGGTTAATATCTGCAGTTACATTTTATGGTGCAACCTGGGAGTACTA
>contig558
CAAACCTGCACATTAGCACCAGTAACTATGTTAGGCTTATCATATGGTTTGCCTTCTAATTTTCTCTTAGTCTGCCATTTTCTTTTGAAAGCTAAACCAGCTAACATTATTGCCTCTGATGAACCAACGGTCCCCACACCTACTGCAGTTTCCTCTGCACCAATAGGAGCATTGAATAGATGTGCTATTATATTCACACACCGGTTCTGAAGCTCAGTAGTGACAGGGTACTCATCCATGTCAACATAGTTCTTGTTGAGTGAAGCCATGATAAGCTTATCACACTCAGGCTCCATCCAAGTTGTCACAAATGAAGCCAAGTTAAGCCTTGGCTTACCATCTAACATCAACTCATCATTTATTATTTGATATGCTGCATCCTTTGGTATAGAACTCTCTGGCATCTTGAACTTTGG
>contig559
ACCTGACTGTCCATCAGCATTTGGAGAAGCTAGTGGTAGACCAGAACTTGGTCCAGCAGCAAGACCCTGCGTCACATTGTCATTTCCAATGAAAATAAAATAACCTAATCTCAACAAACAAACATCTAATGCAATGAGATAACACAACACCATTACCAATGGCACGTGAAGGAGGAGTGGCAATTTGAGACTGCTGATATTTCAAAATGGTCCAATCAAAGACATAATCAAACTGGAATCCTGGAGCAACAAGGCAAGAACAGCTAAAAATGACATTAAAACATAGCCCATCTAGACTCTAAAATATTGTTTTCAAGGACAATAGCCATTAGTGCATTCCAAATAAAATATAAATCGAAAATCGAGGCTCAAACCTTCACGGATGAAAAGGTCGCGGAAAAGCCTTTTCAAATATGCATAATCTGGTTTATCATCAAACCGCAATGACCGACAGTAATGGAAGTACGAAGCAAATTCTGAGGGGTAGCCACGGCAAAGAGACTCAATAGAAGTAGAAAC
>contig560
ATTACTAATAGAAACTTGCAGGCTGACCAGTCAATCTTAGTGTCACAAGAACTATACATAAATAAGAATGAGGAGAGAATTTTGAGAAACTTCAGCAAAGACAGAATTTGGAAATTGCACATAAAGACAAAAGGAACATATAAAATATCATAACATATATTCCCCTTTGAAGTATTACACACACACACAAATACAATCAATTGAGCCATGCACTCAGCCCCACTCAACTCCACCTAGTAAAAAGTGGTTTGCTTGTTGTTGACAATGATAAAGAAATCTAATTATAGAAGCAAAATTAGTACTGCAAGGCGCAAGCTATAAAAGGCTTCACAAATTGTCCGAGAAGAGAGGATCACCACCAGCTAGCAAACGAGATCCTCCTGTTTTCAGATCAACAGCTCCGAATTGAACGTACTCTCACTATCAGCTATTGTATATTTCCCTTAGATCTT
>contig561
TGTGGGACAATATTTGAATGAGATGACACAATATTTGATAAACACGAAGGAGTCTATTTTAATATATATTATAGATACATTTTTTTAATTATTATATATAGATACATATATATCACAGATCTAGTTTGTTACAAGGTAAAACAAACACAATAGTTCTTATTGATTAAAGAAAAACATAATTAAAAAAACATACATAGTAATGTAACCGTAGATAATGAGTGAGGGAATTGAATTCCTTCTCATCTGTTATTCATATTCATAGTAGAAACACAACAACCATGACCTTCTTTAAATAGAGATACTATTGGGAATGCCTCTAAAAGTCAATCCTTCTTCACTAGAAGGATAAAGAAGAGTGTATGGCATCTTCACAGGTCCATTTCGATTCCTAAGTGTCTCATCATTGTTCCTTTGAGTGAGCTTTTGCTCAATTTCAGCCAACTTCTTTCCAAACCTCTTGTAGGCCTCTATTGGTTGTGAGTCAGAAGTCCATAGATCACCTTCAATTCTCTGTCCAAGGTATTGCTCATCAGAAGCATGCCTTGACAAGACCTCTATAATGGTCAGGTCAGTAAGGGTATCATTCTTTGGTGTGATTGTCCTCAAATATGTCTTTTGGTAGTTCTTAGCAAGTTCATCATACTCAGGGGATCCTTTCTCAGGCATATATCTCCTACTTTTAGTTGGTCGGTTAAGGATATATCCTCCATATGGATATTGTCCAAAATTAACAGCTGCATGAAGTGCTGAAGCAATCCATATGAGAATGGTGCAAGCTTCAATCAACTCTTTACGAGTTTGCATCTTAAACCACCATGTAGCATTCTTCAAGTCACCATGACCAACCTCTACAAGTTCTTTCCAAAATGCTTGGAGTTCAGAATCTTGTGCAATAGCATCATCTGACTTGTAGTAAAAATTCACATATTCTTCAACCCATGACTTGATAGCAGCCCATATTTCTAGTCCATCAGAAGCATAAGGGTAGTCTTCTATTAGAAGGCGAATACCATATGGTGAGGATGGATCCTCAACAGCCACTCCCCTTTTAATCAAAAGGAAG
>contig562
TACCCTTTTGAGTAAATCATAAGGTAGTCCTTGCTCAGTGAAAACCCAATCCTTGTAAACAGCAGAAGACATTTCCAAAGCATATCCACCCCACAAGAATGTTGATTCTATAATACCCTCAGCATTGACAAGGACATTTCGAGCAAGTGCATTTATGTTCATTGTATCACGATAATGTGGAAGTAAAAGTTTATGAATAGGATGAACCACACTAAGATGTCTATTTGTAGCAATGATGAATGGCTCAACAACAGCGTGAGTGTTCAACCAATGGC
>contig563
TCAACCAATGGCTAACAAGTTGGTGATAACAGGAGTCATTTACAACAACATAAGCCTTGGAAAGTAGCCAAATTGAAGCTTCAACACCTTCGCTTGCCGGCAAGTATACATTACTAACAGGACCAAAACTATCACCTTGAGGATGTGGCCTACTTAGCTCAATTGCCAATGGCTTCAATGTTCCATCATTTTGCAAGAAAAGAATGGTTCTTGTAGCATAGGCCTTAGTGTCGGTTGCATTTATTTTCCTCAAATATGGAAAAAGTGGATCGTGGTGATCAAGTATATACAATCTATTATTTTGGATGGCCTCTTAAACAAAATATAATTTTTTTGATGTGGTTCATTTGAATAAAACAATCAATTTTGCTGAAAAAGAAAATATAATGAATCCTTTTGGGGAGTGTCCAATTGTCTTACCTCTTCTACGGTGACACCACTCATGTTTGGCTCTAAGTGTTCTTTGGTTATTGTGCTAGTATTATCACCATAGATTTGACTATCTAACTTGCTCTTTGGTGGGAACTCCTAAGTATTAATTGTAGCAAAAATGAGGTTAATTACCAATTATAATTATAGGATGAAAAGAGACAAATTATAATGTTAACTATGAAGTTTACCGTAAGTATTTTGATGATGTGTGGATTAACACCAGCAATCATCTCCCTTGCAAATTCCTCATCAGTCATCCAAGCAGAATGATCCACTATTCATGATAGAAAATTTTAATAGAACATTGAACATCTTTTTTATGATTTAGCATGTAAATATATTTACAAGACTAGGAATTTGTGAGAATGATCCACTTGAACCACTTTAGGTGGTGGAAATTTAAGTGCCGATTCACCATCACTTCGGAAAAGTTCAGTAAACAATGGTATTGGACTAATTTCACTTAATATATTAGTAGGAAGCTTAATTCCACCATCATAGAGCGAGCGTACATCGTCAAAAGCGTTAAATTCAGGTTCATTAAGTTGTAATGTAACTACAGATCTTAACCGAGGTATGATATTTTGAGATGCTGATTTGAGTATGTAAACAAGAAAATCTGACGACTTCAAGTGACCAAATGATTCATCTCTTGGAAGGTAAACAACGTCGCTCCGACTCTCACTCTTAGGATCTTTGCTA
>contig564
CTTAGGATCTTTGCTAGTTGGTTTTTTGCCAGTTCTACCCCTTCGAGGGTAAGGAAGGGTGCTCGATCCTCCAAGAATTGGACGAGCTAAGGTACTTTTCTTGTCGGGCTCACCCAAATCATTGTAGACATCATAATCATATATTCTTTCCCATTCTTTACGTTCTCCAGTTCCATCTCCTCTTAAAGTTTTCAACTCTTCTTTTCTATAGTACACTAATGGAGCTGGTGTTTCACTTGGAATATATGTCTACATAAATTTAATCATTCATAACCTCAAGTTTAACGAACAATAATCTATATATATAACATTTTTAATAAATATATTTAACAAAGTAAGATAAAATTTATATACTTGGAATATATGCCTTGTTGGCAAAGAAAATGCGACCAGTTTTGTACTTTTTAGAATTGTAAACCCATGAGTTGCAAACAAAGTTGATGGTTCCATGGTTTGGAACATCTTCAAGAGTCAAACTCACAAGGAAGAATTCACCTTGCATAAAATTATCGATATAAAAAGCTCCTGGAATTCCCATATCACTATCCCATTCAAAATGAATACTGAAAGCAGTTTGTTTGTCTCCCAATGTTGGTAAAGAGGTAAGAAGACCTTCCAAAAAATGTTTGCTTTCCTACTTTTCCTTTTCCAGTTCCAT
>contig565
TTCCATCGTCAGTTGTAGCACTGATCAACTTGAAAGCAATAGAACGACCCAAGAAAGAAGTGGCGGTATCAAGTAAAGAGCCGGCGATATCTCCGATAGCGCCGATGGCACCACCGATTATACCACCGGGGCTTTGAACTGCAGTGAGAGCGTTGATGTCCAAAACATTCTTTTGCATCAACACCACAGTTCCTTTCAGCTTTTCGCCTCTGTTAAAAATACCTTTCACCAATGAAGCCATCAAGCTATGTTAATTAATTCACTTTCTTTGACAAATGTA
>contig566
GGCCGATAATTTTATTATCTCACTATATAATCGTAATTATCTTATAAAATGATTACATAATCAATAATTTGTATCTATTATCATTATAAATCAGTGCATTGTCATTAAACTATTTACTAAAATATCTGAATTATTTCATTACCATTATAACTCAGGCCGAATGGATGAACAAAATTACTTGAAAGAATTTGAGTAATAAGAGACTTTAGATTTTGAATAGTTATAACTAATAAAGTTGTTAATGTGAGAATTATGATTACTATAACTTAATATCTGCTCTCTGAAATTTGTGTAGGAAGTGGAAAAGGGAAAGTAGGAAAGCAAACATTTTTGGAAGGTCTTCTTACCTCCATACCAACATTGGGAGACAAACAATCTGCTTATAGGATTCATTTTGAATGGGACAATGACATGGGAATTCCTGGAGCATTTTATGTCGAAAATTTCATGCAACATGAATTCTTCCTTGTGAGTTTGACTCTAGAAGATATTCCAAACCATGGAACCATCAACTTTGTTTGCAACTCATGGGTTTACAATGATAATAAGTACAAAAGTCATCGCATCTTTTTTGCTAACAAG
>contig567
TGATAAACTTACGTTTGTTATTGAACCTGTTCGCGTGTCTAGAAAAATTTGGAACAATTTTTTATATATCAAACCATAAGTCTACCGTTGATTCATAAGAGTAGGCGCGATATTTTAAAAAGAAACTCGAATAAAAGTCGTGTTGATCAAAAGATAAGAAAAATAAAGATAAAAATCATTATGATTTGCTTGTTCCTGAAAATCTTTTTTCCACTAGACGCCGTAGAGAATTGAGAATTCTAATTTCTTTGAATTCTAGAAAGGCTTTGCATAGAAAGAGAAAAAATTACAATGAGAATAAAATAAATAATTTTTCTCAAGTTTTGGCTAAAAATAACGATTTTGATAGCGAAACAAAAAAACTAATGAATTTGAAATTATTTCTTTGGCCAAATTATCGATTAGAAGATTTAGCTTGTATGAATCGCTATTGGTTTGATACCCATAATGGAAGTCGTTTCAGTCTATTAAGGATACGTATGTATCCTCGATTGAAAATTTGATCGATAATCTATATTTCTCTTCTATTTACCCTTATCCTAATATTTCTCGTAACATA
>contig568
ATTTTTCAAATAATTAGACAACATATGATGATTTTGAAATTAACCAAGAGAGTTCAATCTTGCATAAATAAAGCTTGGTATGAAAATAAATTACAATTTACTTTTTTCGCTTTTGGTTACACAGAAACGCTTTGCACGTCAAAAACAATCTAAAAAAGGGAAAAATGTAAATCACACAAATTAACATGTAAATGACATGATATATATTAAATAAATTTAACCTTATTCTTGTTCCTTTGTGATCAACACACAGCCTTAACCACGTGCAAAGATTAAAAGACTCAGTTTTTATGCTTCTCAATCAGCATTGTAAGCTCGTCTTTTTTTGCTCCTACCACCTTGTCAACAACTTCTCCTTTCTTCATCAATATGAATGTTGGCATTGCTTGCACCTGATATTCTTGAGTCACATCCATTAATACATCCACATCAATCTTGATGAAATCAACAATATTTTTGTACTTTGTAGCAAACTCTTGGATGATTGGATCCATGTATTTGCAAGGTGCACACCAAGTAGCCGTAAATTCAACCACCATCAGCTTGTTAGTTTGTTCAGAAGCTTTAAGGTGAACCTTCCATTTAGCAGTGGAATTAAAGGTAAGAATGTTAGATGATGACTTTGCTGATGATGTATGAACATACTCCATGTTGGATAAATTGCCACCCTATTTTGCTTCTTTCTTTTGGGATTGAGTAAACTAATTTTTTTAAATTTTGAATAGAAGTTATTCTTAC
>contig569
AGATTGTATTAGAAATGATTGAACTTAGAGAACTGGATACCGCACGCGCTATTTTAAGGCAAACACAGGTGATGGGTGTCATGAAACAAGAGCAACCTGAAAGATATTTGCGTCTTGAGCATCTTCTAGTTAGAACGTATTTTGACCCAAATGAGG
>contig570
TAAACTAGAGAATACAATACACATCTTTTATCCTTCAATTTCTCACAAAAACGGTAGGTAGTAGAATCTGGATGTAAATAAATATGTAGAAGTTCTAGCAATACAGCTATAAAAAGTGAAAAAAGTATTCTAGAACAAGTGAAAAAAAGTTCATATGTAGCTATTATTAGGGCTAAACCCCTTTTTAGATCATTTGTTAAGTGCTTGCCTTTCTTTGACAAAATTGGCATTTGCAAAGCAGAGTGAGACGAAACTTATGCGAATCACTAGGATGCCTGGCATGCTTACAACCATCGGATATTAAGTTACTATCACAGAAGACTTATGTTCTTGGAACTCTACCTAGAATTTCTACTCCAGGTCGAATTGATTGTATTAGTATCTTTGCAAATGAGATTGTCACAGCTACA
>contig571
CAGCTACAAGGAGACCAATCTCTACAGATGCAAACAAGACGCCAACGAAAGCTCCAATACATGCAAGAAAGTCTAATTTGTCAACCTTCCAAATATAGCGAGCCTCATTTACATCGATTAATCCAGGAAGTGCAGAGAGGATGATAGCAGCAAGGATAGCCATAGGGGTGTAGTACAAGAGCCTTGCAAATAATTGCAAGAACAAAATCACAGTAATGGCCATCACAATATTTGAGACTGCTGTTTGACATCCTGCACTATAATTAACTGCTGTCCTTGAAAAAGAACCTGCAGCAAGAAAATATAGAAAAAATATTTAGACACTCCTCATACAGCCTTTCAGCTGTTATAAAAGAGAAGTAAGACAGTTAAATATGTTTTCGGTCTTTATTATTTTGTTTATTAAGGGACTAGAAAGATTTAAACCAAGAAAGGTTTTTATGATGATTAAAAACAAAAAGTGATATACTGCAGGAACTAAAAAACATATTTAAACCAAGAAAGATTAATGATTGAAAAAAGACCCAGTTGCCACGTAGCATGAAGTTAAGGATCCAGCAATGTTCATGATTCCCATTGACAACATTTCTCTGTTCCCATCAAGATGATATCCCTTAATGGATGCGAAAGATCGACCGACAGCCATTGCTTCCTGAATCATAAGTTCATATGGCCATATTGGTCACAAGACTCCAAACTGTGAAATAGAAATAAGGTTTAGCAAAGAAGGTCTAATACTACCCATGTCCTTAATATTAAAATTTTGAAAATACAAATATAGCATAGTGGTTAGACCGTTTTCTCCCCAATTATACCAATCTCTATTAGGTTTTCAAATGCTACTTGGTTTACTTATTTTGGAAACTTAATTTTTCCCTGTGAACAAAGACAGGAAATTATCATACTAACCAATCACAAAATGAATAGCTAAGCACTTGCAATATAATCTTACCCACAGTTGTCATCCCAGACCCCATCATTCCT
>contig572
GATGTATTTATAGAGTTTTTTTATCTGATTAGTTGCTTTCTTGGCTGTGTCTCTATTTGAGTTTGAGCTTTCTAGTTCTTTGTTTGATGTTTCGTTTTCTTTGCGCATCATCTGCATTTTTCTGCATCTCTGATGCCTTCATAGTTTTAGATTATTTGTTCTGATCTGTTCATTGCTGAGCTTTTATTTGTCTTTTAGTTTCTTTTTTTAAACTCAAAAAATTGTTCTCTTTGTTCTGCACAAAGTGTACCAAGACTGACTTAAAAAAATGTTTTTATGTTTC
>contig573
TAGCAACCTCCATGACATGCACTCAAGTAGTGCCTTTATATCATTGGCATACTTTTATAATAATAATGTATGAATTATAGGTGAGATAATTCCTTTCATCAATCTTTAATTGTCATAAGCTACATCTCTATGTGCTGCTCCAAAAAGTTTTCTTGGCACATTTTCCAAAATTTGGTTCACTCGTTGGATTCTTATTCCCTCTCAACCTTCACCGAGATACAAACTAAAAGAATCCTAACAATCGAACGTCCTAAAGAATTATTTCTCAAACGTTCCCCATAAGCATTTCCTAAGAAATAATCATATATAACTTCATCCTCATAAATTTGGCAGTAAAATATCTCAAAAACCCACATATCTTCCTCGTCCATCTAGTAACTGAAACGATCATTT
>contig574
CCTATACAACGTTGCTTTGCATATTGTTCAATTTTTCCAAAGAAGTCCATCTTACATAAAAAGATGGTAGTTCAATTGTGGATTGCAGAAGGCTTAGTAGAACTACCCACAAATCAAGAAAATTGGCAAAAAGTTGGAGAAGAATACTTTGATGTACTAGTGTCATGGTCGTTGATACAACGACGATCTATCAATGATGAGGAAGCAAACTTTGAAATGCATAACCTCATCCATGATTTAGCTACAGTGCTTTCATCAATTCTACTTGAAAGAGTACATAATTTGTCATACAATAGAGGGCTATATGACTCATTTAATAAATTTGATAAAGTGGATGGATTAAAATATCAAAGAACCTTTCTAGCTTTACCATTACAAGAACAGTTACCTCTTTGTTTACTATCGAACAAGGTAGTACATGACTTGCTGCCAACAATGGAACAGTTACGTGTCTTATCTTTGTCAAACTACAAGAGTATAATTGAGGTTCCCAACTCTATCGGAAATTTATTATACCTGAGGTACTTAAATCTTTCTCGCACTAAGATTGAAAGGTTGCCTTCTGAAACATGCAAACTTCACAATCTGCAATTCTTGTTGTTGTCAGGCTGTAAAAGGCTCACTGAATTGCCAGAGGACATCGG
>contig575
TTTTTTTCCCAGCTGGTATTGTGATGCCTAAGGAAGAAGTTATTTTATTTGATCCTATATAATGTTTTAAGACTATATGTTTACCAGTTCATCTACCAGATTTAGTGGTTTAGTCTTTGTTTTTGAATTATTTAATACTGGTTGCAGATCTACCAAGGGATTCAAGTGTGATTTGTGGCTTGCACCAAGATGGCAGCAATGGCATCTCAGGTATAAATTTCCTCTTTGATTGGTCTAATATTCATCCTTTTTTTCCATCTTTTTTAATATTACAAAAGTTAATGTTTCATCGCCATTTTTCTACTAGAGATGAGCTTGTAGAGCAATCTACTAGGCATCTGAGTCATTTTCAGGTATTGTTATGGAGGACTAGGACTTAACAGACGAGTTCATTAATTTTTTATGAAAAAGCCTAGCAGGAACATTAATGTTAAAGTTATTAAAATGTAATTTTGAAAATATTTATAAATATCTGAATTGCATCACTAGGAATAATTTAGGATAACCTAGATAATACTAAACGTGTTCATCCAACTGGAATAATCTCTCGTCAACCTTTTTTGGTCATGGTCTACTTTCTATAAACCTTTGTATTTTGTGTGTTTGCTTTCATAGATTGAATCCATTATGTTTTTTCCATTACCACCTCAAATTGATAGGATATGAAGACAGATGCTTTTTTTCTCCAGCTGCAATTATGATACCTAAGGAAGTTATTTGATCCTAAATTAATTATGTTTTGATTTTTGAGACTATACATTTTGTTGTTTATCGTTTCATCTACCAGATTTGGTGGCTTAATCTTTGTTTTTGAATTATTTTATCCTGTTTGAAGATCTACCCTGGGCTTCAAGTTTGATTGATGGGCTTGCACCCAGATGGCAGCACTGACATCTCAGG
>contig576
ATAATAATGAGAGATATTCTAAGATTCTCTATGATTATAAGTTGATCATAGAAAATAACTCAAGATACTCTAATATAATATAAAAGATGTTATAAGATATTATAAAATATTTTCTAATATTCTAACATATACCTTAGGCCTGCAACACTGTTCAATTTCAATCTCACAGTGTTAGTCCTTTCTGCAAGGGACTTGTATTGACGCCTAGAGGTACCATAATTCCTTCACTACAACTTTTAATGATTTATTACATTTTTCTCCCTCCTTCAGTTCATTAATTTTTACAAGTTCTTGTTCATGAGTTTTCTATGCTTTAGTTTTTTATATTGCTTTTATTTACTAGAAAGTCTTTGCGAAAAAGCGATTGTTTATTCACTTGATAATGAAACTGATTACATAAAGAGTATAAATAGTACAAGTAATTTAGCTGTGTATGATCATAAAAGAGTTGGTAATTAGGAAACTGATTCCCTATAAATGTTGTCCTAAAAGGAAATAAAAATTAATACATATTGTGTATGATTCTAATTAATACATACTAATAACTATACAAATCAGAGTCTTATGATTCTTATTTTTGATCTCATAATAAACACTCCCCCTCAATCTGGGTGGTAGATATCTATCATGCCCAAATTGGATCTTATATTTTCATATGTATTTCTTGGGAGAGCTTTTGTTAGGATGTCTGCTGTTTGATTGCACGATGGTACATGATCAATACTTATAGTACCATTATC
>contig577
ATAATTTTCTCAAAAAAATGGAACTGTATTAAACTATATGCCGGCCATTCCATAATCTTATTTTTGAGCCACTTAGCAATGATTGTACTATGATATTAACTCATGTCATCTTTACTTACACATATAGCAAAGGATTCAAAAATCAACATATTTTTAAAATCAATGAAAAGATTGTTCTGTAATGTCTCTAACATAATTGGGTAAATAGTTGCTAGTTGTTATACTCAACTAAACTCTTGCTTCCATGGCTTCTGCTCTTCATCGTCTGGATGCTCCTTCTCTGAATGTGTTAAATATAGGATGAATGTGCCGTGGCTATGGTCGAAGAAATCTCTACGAAGGCCTGTATATTCCCAGGACATCATTCAGATTTGACGAGAAAAACATTGGACGAATCTACCTCCAGTTGAGCAAATACAAACCTAATATAAACATTTATGCAGATACTATGTCAATTTCGACGGAGACTATTGTTCAATAAAACAAAGCAGTAACCAGTATATAGAAAATAAAATCAGGCGTGGACAATATTTTAGGCACTATTGCTTGCTAAGAGACTACAAATTTGCAACATATATAGGATTAGAGGTAAATAAAACAGAATCTATTCTAAATTACTATGAC
>contig578
CTCAAACTCAACTTACACACCGCATCAATGATATTTGTCACAATAAGGCCTAAAAAGAGATAGCAGCAGTAGTAGTATCCCGACAGAAGGGGTTAAAAGAGAGACAAATAGGAGAGCAAAAAATTGCCCCTAATGGTGCCAATGTGATTGACAGTTCTTTTGGTGCCAATAACTGATCCAACTTTCCCAGTATGGCCATTGCAGTAAATGCCCTGATCATTTAAATTAAAAACACACAAACAAGAAGAAGCATTTATAGTGATCAGATTTTCATTCTACAATATTAACTAGTGGTCTTCAAAATTTATTCAAGAAATAAAATACATAACATTTACCAGATAATAAAAGAATAGTTCTTCATAATTCCACAACCTAATGTGGAATTATTCACAACCTACTCTGCAAATGTTTTTGTGAAGAATTGGATTCATCTAACGTGGATAAATTTAGGGATCAGTTTCATCTGGGAAATAAAAATTTCAGTGAAATAAAAGAATAGGACTGGTGTCAAAAGATTCAAGACAGATACTTTTAATATGTAATCACAAATATTATTGCTAACTTTTCATTGTAACTTTTTAACTAACTAATGCATTTAGTATCCTTTTAAAACTTAGATTGTGAAAGTTAGTTTTTACGTGACTCCGATATTTGACTCCCAATTTTTTGTCCTTTTTTAGAATTATGACTATTGCATATGTATGTCTTTTTTTAGAATTATGACTATTGTATATGTACGAAAATAAACATTTGATAGGTTAAACATTTGAAAATGTCAAAGCAGCAAGCAACAAACAACCTACTAA
>contig579
GTTTGTGGGATTAATTGATTGGATACCCAAGAACCATAATCTTTACTAGAAACAGCTTCTACGACGATAGGCATAAAGGCATGATTAGTTCCACAAATCTCACTGCACTGACCATAGTAAACCCCTTCTCGTTGTACCAAAATAGAGATCTGATTTAAACGACCAGGTACAGCATCACATTTGACACCAAAGGAAGGTACAGCCCAACTATGAAGTACATCAGCAGATGTTACAATAATACGTAGATGAGTTTTGGCTGGTACAACCACTCTATTGTCCACTTCTAATAAACGTAATTGACCCAATTCTAGATCATCTTCGGGAATCATATAACTGTCAAAAGTGAGTGACTGTTCATCGGAACTGTTATAGTCTGAATACTCATAAGTCCAATACCATTGATGTCCAATAGCTTTGATAGTCATGGCTGGATCTACTACTACCTCGTCCATTGAGTATAACAGAGCAAATGATGGTATAGCAATGAACATCAGGATGATACTAGGAAATATGGTCCAAAGAATCTCGATAGTAGTTCCATGAACAATCCTTTGCGGGATTGGATTTTTTTGATAGTGGAAATGCCATAAAGCGCGAACCAAGATCCATAATACGAAAACCAAAATAAGAATAAGGAAGAAAAAGATATCGTGATGTAAGTCTATTATTCCTTGCATCATAGGTGTTGCTGCGTCTTGAAATCCTAATTGCCATGGTTCCGCTGCATCACAAGGAGCAATCGTGAGGAATAGCCATTCTAATTTCATTTGCTTTGGTTTATTTCTTTTTGAACTGCTCCCCCCAACAAGAGGAAAGACTTGTTTGTTGTAAATAGCTGGTTGGGTTTACCAATCAAGAAAGCAAATAGGACTCTTGGGAACAAGAGGATGTGTGAGACTTTATTTATTTTCCGAACCAGGTACGTGGTCCTTCCCTGAAATGTATTAACACGGTTTCACTTTGATGCGTGAAAACAGCCAGGTATAAATCCACTCAAAGTTTTTATCCTTCTCGAGCTTCGATTTCATACCTTAAAGGAGATTCGAGAAAAGATAGAATAGGAAGACGTGTTTCCAGAACAAACAAGATACCAGGTTGATGCCAAGTATTCCACCACTTGACTGAAGACTTAATTATTGGTATATCGATCGCTCCAGCACGGATTGAAATAGGAGCCGGTTTGACAGGAAGCTTTTGAAAACGCAGTGCACCCAGGTAAATCAGAAACAAT
>contig580
GACCTGGCACTCCGGATCACCAAATCGCACATTATACTCAATTAACTTTGGCATGCCAGACTTCTTCTCAATCATAAGTCCAGCATACAAAACACCAACAAACTTGCAACCTTCTGCTGACATCCCTTTTACTGTTGGCATGATAATAGAATCCATTACTATAGATTGAAGTTCCTTGGTTAATATAGGAGCGGGAGAGTATGCACCCATGCCACCAGTATTTGGCCCTGTGTCACCATCACCAACTCTCTTATGGTCCTGAGCAGATTCTAGTGGAATTGCATTTTCTCCATCAACCAATGCAAAAAACGACGCTTCTTCTCCTTCTAGAAACTCCTCAACGATGACACGACAACCTGCAGAACCAAAATCACCCTTCACCAGCATTGAATCAACTGCTTCATATGCTTCTTCAAGTGTCATGGCAACAGTAACTCCTTTTCCAGCAGCCAGTCCATCTGCTTTGACGACAATTGGTGCTCCTTCTTCTTGAATATATTGCTTTGCTGCAATCGGGTCTGTAAACGTTTTGTACT
>contig581
CCGAAACTGACTTGTATTTATCCAGATTTTTCAGGTAGATAGTTAGTGCACCATGCCCACCCATAGAATGACCAAATATAGAAGCTTTTGATGTGTCAAGCTGTGGAAAGTTATCACTTAGAAGCTTTGGCAATTCCTTGACAACATAATCATACATACGCCAATTCTTCCATTTCTCTTGTGTAGCATTGAGATAAAATCCTGCACCTAG
>contig582
TCTTGGAGAAGTGTCGGGGACGATCAATGCAACGCCTTGTTGGGAAGCGGCGCGTTGAGCACCTGACTTGAAAATGAAATTCTCGTCGGTGCAAGTGAGACCAGAGAGCCAATAGAGAACAGGGAATAGTACTTTGGTCTTAGAATCAAGAGAGTCAGAAGGAGAAGGAGAAGGAGAAGGAGGAAAGTAAATGTGGAAGTTCATTGAACAACCAAGGGTATTGCTGTAATGTTTGTATCTCTTATTGTAACCGCCAAACATCTTCGAGCTACTCAACTCCGTCACTGCGTCTCCCATTTCTTCGTCTCTCTCTACACTTTCTCACCCTAACCCTCTCACTCTCTCTATGTA
>contig583
CATTTAAATTGTTAATTTTCAAAGAAGAGTTTGATGTTTTTTGAGATAATAGAGGGAAAAGATGAGGTTCGAGGTATAGTTATTGATAGAAAAAATTGAGTTAAGTGAGGTATGAATAATGAAGGGAAAAAGATTGAGTTGGGTAATAAAAAATATGGATTGTGGGTTGATGAAGATGATGA
>contig584
CTGTCCCCCAAACTCTTTGCTGCACAAGGAAAAATACATTTTTACCAAAATTCACATTTGTCAGAATATGCTGATTCACACAATTAATTGTACAGTACATGAATGATAGTAACACAAAGCAACACCTATGATACACGGACCCCCCAAGAAAGATTTCTCATATATCTCACCATTGCAGTAAAAAAATTAAAACCCCATTGTCCTCATGAATGAATGATAACATGGGGCGATGAGTAAAAATATGTAAAATCAATGAGAAAAATAGCCAACACTGACAATCCATGACACAGACAACCATTAACTTGATTCTGTACCTATGCCTCAATTTACAATGGGTGGGTGGAACCCCGAATTCAACTGCTAGCTTCGTATATGTGGTGAACCTAGCAACAGGTACCGATTTTGCCTCTCGAACGTGTATCTTCTAAAGGGATGCAGAGTGACTGGTGAGAACCAGGACTATGAAAGCCTGCAAGCTTTCTGCGGTATTAAAGATCAGAAGCTCGCATACCCCGTAAATGGCATCATGCTATGTACATAACACAGAAATTCAGGCAATAGCACAACCTGTTATGGCATAAACGTTGGGGGCATTCGTAATTATCACTATATCCAAGCCAGCGAACCTCGGTCATTTGCTACTGGAGGACGACCTCTGGTTGGAGTTGGTGGTCTGTTAGCATTCAACTCCTGCATATTAACCCCCAAAAAATTGTTTGCAATAAGTAAATTGCAGAAAGATAATTCAATCCCATACTATTTTGCAATAGGTCAGTTCAAAATTCACTTAGATGTGATAGTTAACAATGTGTATTTGATAGGTACAATATTAAGTAGCACTAAGAAGGAGCCAACTGCAAATCATTTGATGAATAATATTTGAAGGAATACCTGCATCCATGTATCTTCAATATGCCGTTCTGGGGACGTTTCTGGTGAAGAAAGTGCAGGTGGTAATGGATGAATCAGTTTAGGAACCACAACAAGATCTCTACCCAAAACTAATATTGCCCCAGCATTATTCGCAGTACC
>contig585
TCACAGAGTGGTTATTGCCGCAGAGACTGGTGGAGCATTAGGTGGCATGGTTAGACAGCTTTCAATTGATCAATTCGAAAATGAAGGCAGGCGGGTCAGTTATGGGACTCCAGAAAATGCAACTGCTGCTAGAAAATTATTAGATCGACAGATGTCCATCAATAGTGTCCCAAAAAAGGTCATAGCACACCTCTTAAA
>contig586
CACCGCTGCATGCTGATATCTTGGAGATGGTGAGACACCAGGAGCAATTGCCCATTCCCAACGACCATCTCTATGCTTAGCAAGTCCATATGCACTAGCCAATGG
>contig587
GGAAAGAGACCTTTGGCTGACGTATGGGCCTTAGACACAGCTGCCAAGCCATATGAATGGCGCAAATTAGAGCCAGAAGGAGAGGGTCCTCCTCCATGCATGTATGC
>contig588
TGGACTTGAAGCCTTTATACAAATGAAATATGCACCAATGGAAATTATAATAGTTCCCATTAATACTGAAACTGTAATGATGACTGTTCCTTTGTGCCCTTTATCTGTGATTAAGGAAGAATAAAAATGTAAAACTGCAGAATTTATGTCCAAACAGAAAATATATTCTCCACCCCACATTTCAAAAAATCACGTGTTTCCGGACGTGTGCTTCTGGACAACACATAATTCACGTTTTTATTAGTGAGATTGGGGTGTGGGGAAAAAGTTCCTCCCAAAAATATATACCTGAGACGTCAAGTTCAGCATAGGCTACGCGAATGAATAGATCAGCTCCTCCAGTTTCGAATTGTTGTATGTCAATTAGATTTCCATTCCAAGACATACAACCAATATCAGAATAATATGAATATGCAGTGCAAGAGCAATTCACCAAACACTTCCTTCTGCATTCATCTTGTTCATCTGATGACAATTCTGCAAAATCAGGCACTTTAACCGTATGAAATTCCAAAAAACCGTCTGGTTCATTACCATGTGCACTCTTGGTATCATTGTTTGCACTTTCACACTGCAAGCCTGTCCTCCTAACACATCCACTAGTCCAATTTTGTTGATTCCATTCTTGTTTGTTTCTTGGTTCAAACCCTTGTAAACAGCTACAATGTGGTGACACTTTTGAACTACAATTTCCAAATGGACCACAAAAACCATAAACATCACAATCCGATTTCGATTACTCCATGTGACTTGCCACTCCTCTTTCTCAACACTCCAAGAATTTTCATGAATTTGGCCTTGTGAATTCAGTCTATAGATTACAAGTCCACAGTCGTCTGCTCTGAAATACAAATTCGTCTGCTCTGAAATACAAATCAACAGTTCCTCTCGTACCATCTTTTTTCAAAATGAAAACCATTAAGGTAAAGAGTTCCCATGTCTTCTATCCCTATAAAAATTTGATTATTCCAAGGACCACTTCGCCAATACGGCCGAGTCTCATTCCAAATGATAACTTCCGAAATAGTCAGGCGTTTGACGCTTAAAGAGAAGTTTCCAACGGACGGATCAGAAGGTGTTTTCCATGATGTAAGTTTTACTTTCTCACTACTTCTTTTGTAGCTTGTAAGTTTCATGTTTGGTAATATTTACATTTGTTGGATGGTTGAAACTCTCCCATATACTGTTTCCTGTTAATGTTTCACATAAAGGACAAGGTTTCCATCATCTGAAAGTTGGAAACTAGAATTTGTTGTAACGTTGGGAACATTTGATGACCAAAGAACATTTTTTTGTCCATTCAATAGTACAAGAATGGACCATCATTGGATATTGTAACAACACCAGAAGAATTATTGATCAATGGTTGGTTTCTATTAGCAACCCATACCACAAAGTCTTGAGTTTTGCACCAAATTCCTACATATCTATTTGTTGAATTTTGAGGTGTGAAGAATCCCAAGGTGAAGTTTCCACTATTTGAGGTTAGAGTTTCATGGTCTTTGATCATCAATTGTGATGATGTTGTGTTGTCTTTGGCAACAACAAGAACATGTATTGAATAACAACATAATACTAATAGTGTAGAGATCAAATGTTTGCACTTGCTTAAACACATCATTGAAATGAACAAATTTTTATCTAAAAGAAATAAAAAGTTATATGCATTCTTTTTTATTTCTTTATATAAGAATAATAACTTTTCCTTCTTCTTGTTTAAACATTTCAATATTGTCGTCTATGACTTATGAGTCGAAAGCTTATGTCGTGCAAACGGCATATTTAGAAAAGCAGTTTATGTTCACACTA
>contig589
ATATGTTTTAAGCAATCTAACTAGTTTTTACTCCGAAGTGGTTGCCTATAAACAACTCAATTAAACTCACATACTCATGATATGAAGAAAGAAAAATAAGACAGCAGGAAGGAAGCCCTTCCCTCATCCCCTGTTGGTTTGGATGATACTTCACAATCTGGAGCTTCTATGCTTTGTCGCTGTGGATGAGGGTGCTTTTGTTGTGCTTGAGGATAAAGACGATGATGAAGTCTCTTCAAAAAGAATAGTGAATATCTCTGTCACAGATGAGGAAATACTGCCCTTCCTGTTGCCCCTGATAAAGGAAGCGTTGAAATCTCCACATCCTTGGTTGGAGCCTATAAGGGCTAACAGCATGATGAAGGCATAAGTCACTTTAGCAGTCTCAATAACCTTTGTACCTTTAAAATTCAAAACAATTCTTTTTTTGGAACCAAAAACATGAAATCTTTCTCCACTTCACTCTCCCCAATATCCTTCTGTTTTTGATGCATGCATAATGCAGTCTTTCAAGTGATGAGAGCTGGAAACAATAAAGGAAAAAAGTAATATGGTAGTTAATTTAAAAAAGAAAATAGGATGGTTTTTTCTTAATTGTTAACTATATAGATATGAATTGGTATGTGACCAATA
>contig590
TTTGACTTCCCTTTTTTACCCAATTTCTTCGAAAGTTTGTAATATCTGAATCTGATCCTACCCACCCCTCGAACATTTGAAACTTCCGAATCTCAAAAGTAAGTAAAAAATTCGAATATTTCAAATATTCGAGAAATGTATGAAACCCCAAATCGTTCGAAAGTTTGTATCATATTGAAAGTTTCGAAATGAAAGTCTCGAAAGTTTGAAAGTTTAAAAACATAGAAACTTTCGAAAGTTTCATGGAATTAGAAAGTTTCGAAATGGTTGATGCTCGAAGAAATGAAAATTTCAAAATAAAGGTCGAAAATATGAAAGTTTCGAATGATGAAACTTTCGAAGTATATTGTTCCCATAAATAATGAAACTTTTGAAAGTTTCGAAATACAGAAACTTTCGAAGAATATGAAAGTTTCGAAATGCAAAATTTTGCAAAACTTTCTATATATGTTGAGTTTCGAAAATTTGGTATTAATGGAAAGTTTCGAAATACATTTTTAAAGAAATAAATAGTAATAAATAATAATAAATTTATAATAATAAATTTATGGTAATAAATTAATAGTAATAATAAATTTGATATTTAATTTCAGAAGTTTCAAAAATTTCAGAACTTCCGAAATTTTCGAAATGGAATTACTTCGAATGTTTAAAATTTTCGAAGTATATGT
>contig591
TAAAAATGAAATGATCTTTGACACGACGCAGTGACACACGATCCTCCCATTCTTTCCCTCCTCTGATGCACTCCCTACACAAAGTGCATGCCCGTGGGTTGACTACGGTAGCCCTTCTTCTACCT
>contig592
CTGCTATGAGAATTCTTCGAAAAGCATTGGCAAGTGATGGATCAATACCAATCATGTCAAACTCAATGTCATCATCTGTCAACTTTTTCACTTCAACCTTGAAGTTTCGACAGAAACTGTCCAACCGTACACTGTTATCAACTCCTAATGCTGCATAAGCGCCAGAATAATTTATGGTATCTGTATGCTGAGGAGCATCGATACTGCAAACAA
>contig593
ATGCTGAGGAGCATCGATACTGCAAACAACGCGAGTTTTGATAAGTTCAAGATGTGGAGAGAGCTTGGATGGAACGTCTTCTAAATTCATTATGAAATCGAGTATTCCTCCGCCATTACCATTCTTCTTCTGTTCTTGTTCTTCATCACTCGACGACATAGTTATTGTGTTTCTCTCCCTTCGTGGGTTGAAAATTTTT
>contig594
ATCTGTCACAAGAATCATGCCAAGAGGAAAAGATATTATATAAATTGATATCAGGTCTTCACTCCTCCATATCAGTACATATAGCTGCTGATTACTTACTTGATGAAGCTACAAATATGGTAAATCTTGTGTTCCTCTTCTCAGAAGTAGCTAACTTTATGTTTCGTAAAAATGTTTTCATTGCCTTTGTGGAATCAATACATATTGCATATTTAAGCATGTAGGTATCCTTCTGTTATTGAATTTTCTTTTGGTATAATGGTTTTTTATGCACTAAAATAACCTTGCAACATTATAAATTGGTTACTCTAATGCAATGCATTTTGACTTCAGAAAAACCTATTATATACTAACTTCTTTCCTGTCCTTTTTATTATTCTAGTGGGGCCAAAATCTTACTATGATGTACGACCGAGTCCTACAATACCCCGATCGTGTCAGAAATTTGTATTTCACCTTTCTCTTTGTCCTGAGAGCAGTAACCAAAGTAAGTATAAATTGTCCTGGTTTGAATCAATCGATCATGTTATTTTCTTCTTCTTTTAGAACTCAGTTAAAAATATTCTTGATGCAATCTACATATTGCTTTAGGCTGCAGATTACCTCGAGCAGGCCGAGTACAATACGAGCAACCCTAATGAGGACCTTAAAACACAATCCTTTATAAAACAGCTACTTTACAACCCGAAGCTTCAAGCTGCATGTCCTGTTCCATTTGATGAAGCTAAGTTGTGGAAAGGCCAAAGTGGACCTGAGCTAAAACAAAAAATTCAACATCAATTCAGAAACATCAGTGCATTGATGGATTGTGTA
>contig595
CGTGGTGGGTTTGAATTCCTTCAATTTCTGCAATTTCTTAAACTCAATCTGAAGGTTCTCTTGCTCCTTGCCACGATTTTCAAGTTCTTCATCCTTTTGTTTCAAGATCTCGTCTTTGGCTTTCAAGAGCTCATCGGTTTTCTCCTTCTCGAGACGCAATTGCTGTAGCTTTTCCAGCATGTCGAGCAAATCTTGTTCGAAAGATTGTTCCTTTGGTTTTCCCTTCAAATCCGGAATGTTCATAGCTAAGATGTTGGCATCATTGGTTGATGAGGTTTTGGAGAAATAATTTGTAAGTTTTGGGGGAAAATAGTTTTGGAGCGAGCACGAGAACAATTTCAGATAGTGAAATAAAACGCGGGGTAATTTCAGAAAGAGAAAATGGAGTGCGAGGTAAAAGAAAAACATGTTTCTCTTCAAATTGAGGCCGCGGTTGTAGGAAATTGTCGCATCAACCGTCGCAAACAATGAAAGAGGGCGGTTCCTTGGCAACCGTCGCAATTTATGTGCTACTATCTTCAATTTTTTTGT
>contig596
GCTAAAGCTAGTGGCATTGGTCAAGCCACTCCTCTCCCATCTTTATCTCTTGACTATGTCTTTTGTTCCAATTGTCCATTTAATTTAATTTCTGTTAGTCGTCTGACTCCAAGTCTAAATTGTTCTATAACTTTTACTCCTGATTCTTTTGTTAAGCAGATGATTGGTACAGGATATGAGTCCCAAGGACTTTAATACCTTCAGTCTTCATCTACTGTTGCTTCCACTTCTAGTATGGAGTCCCCATGTCTTCTTCATTGTCGGTTAGGTCATCCAAGTCTCAAAAAGTTCAGAGCTATGGTCCCTCACTTGTCTCACTTGAAGTCTTTAGATTGTGAATCTTGTCAGCTTGGGA
>contig597
CACGTGAAACCATCCAAAGGTTGGTATAGTGATTTTAGGATTGATATATCCACAATTTTGACACTTCCTGAATTCCTTTTTTAGAAACTTCCTTAAAACAGACATTGCCTCACTAAATTGAAGGGACGTCCAATTTTTCTCCCAGTTGCTCAGCACTACTACATTGGCTGTCATCACCATCACATAAATCTGCGGATTCATCTAGGTTAATTGCATCCAAATTTTTTGCCTTGGCAATATTCCCTTTCATAATAAGCTCTAACTGGTTTGCACGCAACTCCACCT
>contig598
CACGTGAAAGCTCTCTCAGCTGCTCAAGCCAGAGCAAATGTTATTTCAGGAAATGATGCATCCTTGGCAAGCGAAATAATCCATGATGATATATCTTTAGGAAATGGGGATACTACAGATGTAGAGGATATTACCTCTGGTGATACTGCAAATAGTAATGCAAAAAGGCAAAATAAAGAAAAACAAATATCGTCTCATACACTCGCTGGGTCTTTGCTACCGTCCC
>contig599
CTGGCCAAAAAGACTTGGTTACTGGAATATGTCAGTTGCTGGAAAAGAAGGAAGGCATCTTTCGCCAGAAAATGATGGGAAAGAGAGTTAATTAATGCATGCCGCTCTGTCATTTCACCAGATCCTTATTTGGCAGTCAATGAAATTGGGATTCCCCCATATTTTGCTCTGAGGTTAACATATCCTGA
>contig600
GAGAGTGACTCCTTGGAATGTAGTTGAATTAAGGAATGCTATCCTAAATGGTCCTGAAACCCATCCTGGTGCTACCCTCTATGCTGATAAAACATCAACACTCAAGCTTCCACTAGATAGGAGGTCACGTTCTCTGACATCAAGGAAATTACAATCCTCAAGAGGGGTTATCATGCATAATGGGAAGATACATGACAATGAATTTGAAGG
>contig601
AATGCACTGATAACCTGTTTCCCTGTCCACAATGGCTCTGGCTTGAATATTGCCGGAGGAAACAGAAACATTTCACTATCAGAGTTTGACATGAAAATTTTCTGTCCTGGTTTGCCAGGGAAAGAGCCCATCCCAGTCATGGATACACCAGAACTGTAGAGAAGTTGATTGAACTCTTCACAGCTCCAAAAAAGGTATCTTTTTTTGTGAGAAGAGCAGCACTTACAATATGATCCT
>contig602
GGTTAGTTGACACTGCAGTCAAAACATCTAGAAGTGGTTACCTGCAAAGATGTCTAATGAAAAACCTCGAGTGCCTTAAAGTTTGTTATGATCATACTGTCCGTGATGCTGATGGTTCAATTATCCAGTTTCACTACGGAGAAGATGGTGTGGATGTTCATCAAACTAGCTTTATCAATAAATTTGAAGCATTGTCAACT
>contig603
ATTGTCAACTAACAAAGAGTTGGTTTACAGCAACTGTTGCCGTGAGCTAGATAAATCCAGTCCATATATTAACAAATTGCCTGATGCTCTTAAAGGAAAAGCAGAAAAATTCATTCGGGATTCCTCTTCAAAACAAAGAAATTCTGGTTCAATGACACACACGAATTTCCTGCAGTTGATGGAACACAAGTACGTCTCAAGTCTTGCTCAACCAGGTGAGCCAGTTGGTGTGTTAGCTTCTCAGTCTGTTGGTGAACCTGCAACTCAGATGACT
>contig604
TTGCTTCGAGACAGCATCAAATTTCATTGTTGAAGCAGCTTGTCACGGGCAGGTGGACAATTTGGATTCTCCTTCTGCTAGAATTTGTCTTGGTTTGCCAGTGAAGATGGGAACTGGGTGCCATGAATTAATACAGAAGCTGGAAACATGATGTAGCTAGTATGTTCCTCAGCGCTAGATCTCTCTGCCCATCAACAAATTTTGACACCATACTGTACAACTACTATGTGCATATTTTTTATGGTCTGGAAAGTAACTATTTGTTTGCAGGTGTATTAATATAGTTTGAAATGTCATAATATCATATTACCTATCAAATATAAGTTATTTAGAAAGAAAACAAGC
>contig605
AGATCCGGAAGGGAAGTATGAAGACCTTGGAAAATATGGAAAAGATTTGACAGCAATGGCTAAAGCAGGAAAACTTGACCCAGTTATAGGAAGAGACGATGAAATACGCAGGTGCATCCAAATTCTCTCCAGGAGAACAAAGAACAATCCTGTACTAATCGGTGAGCCTGGTGTTGGAAAGACTGCAATTTCTGAAGG
>contig606
TCGTAGGCCATAGTGCAAGGTCATTAGAGAAAATAGCCATCAAATTTGGGGGACATGAACAACAATCAAAATTTGTAGGACCACAATTTCAATGCTTTAAGCTTAAATCATTATTAGACAATCCATATAATGGTGATGAAATTACAAATACAACTCAAGGTCAAATGACCACAACTACAATAAGGTTTGCAAAAACAAAACTCAGCTTCGGATAATAGTGTCCCTTGATTGTCATTCCTAATCATTGCCATAATCTCAATGTCCCATGAATAGCAGATTATATTTTGTTGAAGGCAACAATGTCACAACTCTGGACATATTCATTGATGGGCTCAACAGTAAGACGTTCCTCAATAAGAGTGTCAACAGAAACCAGGTCATCCACAATAGAAAGCATAATTTGCAGTTTTTTGATACCGTACCCAACAGGAACAAGTTTGGCTATCACATTAATAAACTAATATCAGAATGGAAAACAAAATAGCTATAATAAACTATAAATAAACATACTAAAGCATACGTATTTAAAAATTAATACTAAAGAAGTTAGGTTCTAAACATTTGAAAATATATTTAAATAAATTAGACTGAAACTTTTCATTTATATTTCAT
>contig607
ACCACTGACATAACTGCGTGTAAGAAGGTACTCATCAAGTTTCTTCAAACCAGATTCAGACTTAAGGTTGTAGAATGTGACTGCCATTTTCTTCTTCTAATTCTG
>contig608
CAACAGTAAATGGATATGCCTCTAGATTTGCAAAAACTGAATTATATGTAAACTGTCATAACTTCTGATATCATATGATTAAATATTATGTCACTCCTAAGGATTGTTAACTGTAGTCTTGGTATTGATTCCATTTATATAATATTGGTACAAAAACACATGTCACAGTTACTATTGATGCCAATTTTTTTGAAAATTTAAGGTTGAACTCTATCTATTATTAATGTGCTGCATAATTTTTAGGCTTGTTGCCTTCAACTTAGGTTATCTTCCCGGCGGTGACAAGAAATAAAAACAAGATCAGAAACAACGTTAATGGCATTAGAAGCTGCAAAGAGAATTCTAATACCAGGAGGGCTTATTAGCATAGTGGTATACGTCGGGCACCCCGGTGGACGGTGATATTTCTCATTCTCTATATTAATCCATCTTTGTGCTGCCAAATATCCTGATTTTCCATCAATCTTTTAAATTACATATGAATATTTGAAGTCTCACTGAGCATGTCAATCTGGTTGATTAAGATATATTGAAGTAATTTAAACTGTTCCCTTTACAAGACATGAGTTAATTTGTGCACGACTATTATATGGTTGTTACCTATGTAATCAATGTGTCGGTGTTAGTATAGGACACCAGCACAAGTTGGACACCGGAACATGCCTTCGATCAATAGTGTCGGTGCTACAATGGTTGTTACATTTTATTGTAAATTTTTATAGTTTTCGTGAACGTTTTGGTTTTAATATTTTTATTAACTAAAGGAGAAATACTCTATAAACAATAACGCATCGCTCACTTTTGAGGAGTCAAATCTATTTTGGTAAATGTCAATGCAATGATACTAGTAACTTTAAAATGGAGGAATTTCCTATGGTTATATTTATTTTAGGTAACACATTTTTTATGTTCAGTTGTTAATTTGCTTTACATATCCAATAATAATGTTTTGAACTCCGTCCAGGAAGAATTGGAAGCTGTTGAAACTTTTGCTGCTACATTGTCGGTTGAGAATTGGATCTGTTGCAAGCTCCAAATGTTAAACCGTCCATGTGCTCCGATCCCAATTTTCTTATTCCAAAGATAATTTAAATGTCTGCTATATGATTTATTGATTGTAAGAATATTACAAATCCTTGCCCTTAATCTTATAAAACAATTAGTTATCTTTGATTTGTTGGATAGAAAATAATATAGGAG
>contig609
ATGTAAATAACTGACTATTTAATGGGCAGGAGAGTATTTTTGTAATAGAAACGACAACTTCAAAATTAACATAATTGAAAGATGTGAAATTAGATTACTTAAACAGTAAATTGAAGAAAAAAAAGATCAATAATGAAAATAAAGAAATGTATTATTTATGGAAGTGAAAGATAACTGCAAAAGGATGAATATCCAAATGCCCACAGAGCTAGGCTCCTACAGACAACAATATCCTATGTCCATAACTAACAAATGACTTTCCAAAAGATAACCATTTCTCTCTCACCTTAGTCCCTATACAACTGATTGGGTAACATGCTTTCCCCATCCCCTGCCTCATAAGCATTCCTTTTCCCCCTCTTTTATTTTTCTCTAATAAATCCCCACGTCAAAAGCTCGGGGTCCTAACGGAAACAAATTTTGCTTTGCGTTGGAAATTATCATGG
>contig610
AATTTATCATAATATATATATATATATATCAGTCGTCAATTGATTCCCAGAACATGCTTTTAATTCAATTGAAAGTTCAAACGAAAATAACAATGAAGGTTGGATAAACCTCCCACACATAAACAGTAAATGACTAAAAAAAGAAAACAAACTAAAACGATGAGTTCAGCCAAACAAGGCAAAACACTTATTCAACAGAAACAGACGACAAAGACAGAAACAGACGACAAAGACAGAAACACAAGACGAAGACAGAAACACAAGACAAAGACAAGCTACTCTTCTTCATCTTCATCCTTCCAGCATTTGAGAGTTGATCTAGGCGAGCCACAGTCAGAAGTCTTAACAAATTTTTGGTAGACAACAGAACCACCCATTCCAAGTCCTTCGTGGCTCCTCTCTTCACGACAGTATCCCTTAACATCCAGCAAACAGCCCTGTTCAAATGATTTGCTTGCGTTGTCCACATGAACAGCTACAGAAAACTCAGTTGGTTCGAAACAATCAAGCACTCTCACCACCAATTCGTTCAGATTCATTGTTTTCAAATTGTATCCCACAGTCTCAAAGCTTGCATAGCTGAAACCATCTTCAGGAGTAACATGAATGGTAGAAACAGCAGCTCCCTCAACAGAATTCATTGAATAACCACAGGGTTCAAAATCGAAGTCGCAAATTTCAGAATTTGGAAGAATCTTTCTGATGCCAGAGTTAACAGTCATCTTGGCAGCTGAACCTGATTGTTCTTTGAAGAAAACCAAAGCTTTCTCTCTGTCTAGGCCAGTCATGCACATCTCTAAAGTGTAGACAGAGTCAATTGGGCTCACGGAATCTGCAGAGGCAGAGTAAACATGCCAATTTTGTGCTTCGTTGGAACCGCCCATAATATAAGCCATACTGCCTGATCCAAGCTTCCCAAAGTAACCATCAAGGACAGCTACTTCCTCCGAAAAGTGGCGATGAGGATAGGACTGAGCTCCAGGAAAAATGAAACTACCGCGAGAGTACCTAACAGATCGAACTTTGAGAGAAATGGACTCGGCCAATTTCAGTATGGGTGGGATTGAAAGCAGTAACTTGGTAGTACCACAGGTTTTGATAATGATCTTGTAGGCATAAACAAAAAGGCTGGACTCAGACAGAACATAGGAGTCAACATCGTCGTTGGCTAGGGAAGAAACAATGGTGCATTCCGCCGGTGCAAGAATTTCATCCAATTGAGATTTTGTGAGAGATCTTAAACCCCTACCCTGAGGGTCAGAAAAAAGTCCTGGATCGGAAAAGCATATTTCCAACCTCTTTTCGAAACCTTCGAAACCAATTGCAGAAACTGCCATGGCCACAGTTCAAACAGAAAGAAATAAAGAAAATACAAGGAGATAAACAAAGAGTACAATCGCAAAGAGAGGGTTTGGAAAGATGTTGTTTGAAGGAGAGTAGTGAATAAAACTAGACAAAAACTAAAAAAGCTAATAAAAAAATGCTTGCATGCACGGGACGGAATATCAGTAGGGAATATCAGGATGGCTTGCGAGCACAGTTGGAGTAAGCAGCTGATCTGAATTTCTTGATTCCACCGTTAGGACGAATGTCTTCAATGCTGTATCCGAGGGGGGCTTCGTAGAATAATGATGATGATGAATTACTACTACTACTACTAGACTTCTTTTTACCTCCTTTAGACTCCATTAGCTCATTCAGTCCTGATTTGATAAGATCAAATTATAAAATGCCGCAGCTTTCAATACCTTCAACCCACCGAGATCAAATCGAATGAAATAGATACGAGTGGGAACTTGGGAGAAGGGAAAGCGCGGAGAGAAACGAAACCCTAGAAAAGAACGATCTAAAGTTAAAGATTATAATAAGAAAGAAAAGATCGAAATCAC
>contig611
TTAATTTTCTTTGTAAGATAATTCCAAGACAAATAAAGGCTGAAAAAGCTGTTACTGTTATCAGGAAAACTGTAGAAGATCTTATTGTAAAATGTAAAGAGATTGTAGAGTCCGAAAGGTGAAAGAATTGATGCCGATGAAATATGTGAATGACGCCGATCCTAGTATTCTCCGATTTTTGCTTGCCAGCAGAGAAGAGGT
>contig612
GATTCTTCCTCATTGGCAAAAGCGCAACAAGAGGTTGACAAAGTTTTACAGGCAAGGCGTCCTACCTATGAAGATATTAAAAATCTTAAGTTCTTGACGCGTTGTATTATCGAGTCGCTCCGGCTCTATCCACATCCGCCGGT
>contig613
ATTCATTCCATTCAGTGGTGGGCCTCGCAAGTGTGTCGGTGATCAATTTGCTTTATTGGAAGCCACAGTTGCTCTTGCAGTGTTTCTACAGAACATGAACTTTGAGCTGGTCCCTAATCAGAATATTAGCATGACAACTGGAGCAACAATACATACAACAAATGTAAGGTTATCTATTTATGTCTTCTTTGATATGTGTAATTATAGAACTTTATCAACTTAGTCCTCCACATTAGCAATATTTCACAATAATCATTAAAATTGCAAAATGTTAATCAGGTTTGCCCCTCTTACTAGATCTGTTATCAAATGTATCCTTCATAAGTTAATATTATTTATTTAGTGTCAAATGCATGGAGAAGTATGTTAAGATTAAT
>contig614
GGTTCCATAAAATAAGAACAACACGTAATAATACATTAATAAATAAGTGGACAAAATGATTTCTTATAGCAAATATATCTTATTTGGTTGGCAATCGGAGCAGGTGATTCTAGAGCTCTCCCCTCAAATCATCTGTTATTTATAGCAAGTTTAGTCAACTTAGGTAGAATTCTTGTCCCTTTGATTTGAATATGACTGTCAAATACCTC
>contig615
TTCTGGCCAACCCATCCAACACTGCGAGTGGGGTTCCCACTCAGCTGGCATCTGAAATCCAAGAGCGGAAGGCGTGTCTTGGAGTTGCATCATGCAAATATTCTCTCTGAGATTTTGCTTTGTTCTTCAGAATCATTTTTAGGGAAAAATAAACGAAAATTAA
>contig616
TGAGAGGAACTAGCACAAACAGTTACTCTCTCAAATCTGGAGATCGCAGATGCCACGCTGGCAAATACACGTTGACCGTGAACAGCACCGTCACGCCAATTGTCGGCGCGTTCTGG
>contig617
CGCCGATTTGTGCGATAAAGGTTCCGACCCGAACACTAGGAGCTTGAACACCTCTATTGGATGGTCTAACATCATAAAAATTGAAGTTGTTGGATCCCCAAATCCATGAAGAAGTTTCACATTGGTCAGTGAGGTCTTGATCTTACACACTTTATTTTGTCAAGTGAAGGTTTATCGACTGTTGTGGTGACAACATGGCCTAAAGCTTTATAACCATCAGGTGCCACTGGTAGCCAAACAAACAAAGAGAAATCCTGTGAAGCTGAAAAAGATGTAGTATTGAATACAAATGTGTAATCAATTGGGGATTTTAAAGTTCCATTGCTTGTGCTTGAAGAAACATCTTTTGCAACAAGAACATATCCAAAAAGTGGCTTGTTGTTTGGTTGGCTGTAACTACCTAACATAGAGAATCCTTGAGGTATTCCTGTTGGTTCGTAGACTGAGACGCCTTGATCGTCTGGTCCATCTTCGTAGGCGCCCCAAACTTTGCTAAACGTTGATACTTGAGACACTTGTAGTCCGCCTAGGTCAAGGATTCCATTCGCGAAACCGTTACCTGCATTTCGCAATTCAATATTCGATATAATGAGACTAATTCACTACTATATTGTTTTAAAAAAAGCTATAACAAACAGGCCTTTATTCACTAGAATGTATCACAAGAGGACAAAAAATGGCAGCCATACGATGGATACCTACCTTCTGGCCATGAATTTGATGTAATTGGAAGCTTAAATATGTTATCAACCGGGCGCAATCGGGATCGCTTTTCCTTGAAGATTTTCTTATGATCTGCATATATACAATAACATAGGATAAGACAACTACAAAAATGTAGACGATGTATGGAGAACAAGGTCAGTCATAATAGCGTTGTTCAATTTCACTTATACACTTAGTTGTTCTATTTAGGTTGTTTTTGTTGTAATCTTTTTCACG
>contig618
AAACACTGATCCACTCTACGATGACTCGATATGATAGTGGTGCTGACTTCACAATTCAAGTTTTACTTGACAAGGAGTACACCGTCTATGTGCGAAAAAGGCCCTTCCTCCGCGAGTTTTTGGAGAGAGTATCAGAAATGTTTGAGATCATCATTTTCACTGCTAGTAAAAAGATCTATGCTGAAAAGTTGCTAGATGTTCTTGATCCTGACAAAAAGTTTTTTTCTCGACGAGAATACCGAGATTCGTGTATCTATGAAGATGGTACCTACACCAAAGATTTGACAGTTCTTGGAATTGACCTAGCAAAAGTAGCCATAGTAGACAACTCTCCTCAGGTTTTCAGGTTGCAAGTTAACAATGGGATTCCTATTGAAAGTTGGTTTGATGATCCATCTGATTCTGCCCTGATGTCTTTACTTCCCTTTCTGGAGAAACTGGTTGATGTCGACGATGTCCGCCCCATAATTGCAGAGAAATTTGGGAACAAGAAGGATTAGTTTTGCATTTCAACTCATTGGCATATATTCTGGACCCCTTTGCCTTTCATAGAAACAGTAGATTGCCCTAATTTTAGGATATTGCAACAGTCAGAAATAACCCTTCCTAGTTAGGTGTTGTCCCTCCAACCCCCCAACCCCTTCACATTTTAAGTTTTGACTCTAGTTAGTTTTCAAAAACTAGCTATGATTCTGGTGATAGCTTGAT
>contig619
CGAGGAAGACGAAAAGGTACTCTTTTCTCAAAACTTTCGGGGAAGAGGACGTGGTCGTGGAGGTCATGGTCGAGGTGGTCGAGGCAGCAACTTCGAGAGAGGACAGTCAAGCCAGCAGAATGGGCGTGACAGAGGACGTGGTACAAAGAGGTGGTCGATCGAACTACTCCAACTTCGAATGCTACAAGTGTGGGAAGTATGGTCTATTACGCGAAGGATTGCAACTCCTACAAATGCTATAACTGTGATAAAGTGGGACATCTTGCAAAGGATTGTCAAGTCGAAAAGAAGGTAGAAGAAACAACCAATCTAGTTTTGGAAGCTGAAGCGAATGAAGGCTTCTCTTGATGGCTCAAAATGAAATCAACACCAGTAATGACACCATGTGGCATCTCGACTCAGGGGCAAGTAATCATATGTGTGGTCACAAACACCTGTTTAAAGAAATGCAAAAGATTGAAGATGGTCATGTGTCTTTCGGAGATGCATCGAAAGTGAAAGTCGAAGGCAAGGGTACAATTTGTTACTTACAGAAGGATGGCTTGATTGGATCAATCAAGGATGTTTATTATGTACCAGATCTCAAGACCAACATCCTGAGCTTGGGGCAACTTATAGAAAAGGTTATTCGATACTTATAAAAGNTCGGATACTGCATTTGAAGGACAAGCTAGGGCATCT
>contig620
TATTGTTTGTTCTTGTTTTTGTTCTACTCGTTTGTGATGAACTCGATTTCTTGATACCAATTTTTTGTAGCCCGATTGCTCCTATTGCTTGCTTCTTGATGGCTCGATTTTAGGGTTTTCAATTAAAGGATATCGTTATGGATTTGCGTACTGATATGTTTCTTCTCAGATAGTTGATATAAAAAGTTCACAATTCTCTTGACTCCTCTTTTACAAAACGGTTATCAAGAATTATTTATATAATTTTTTCGATATAATTCTTCATCATTCGATTGAAAATCGAGATACAAAGGATTAGAACGGGAATCTAGATAGACAAATCAAGTTTCTTCAATGAGTCGCTCTTTTATTTTTATTTTTATTTTCTTGCTTTGATTTCAAGACATACGAATTGAATTGCGAACCTGTTTTTCTGCAGCATGATTTGTCGAAATAATAACGTTCTTCATATTCATAGCAAAGAATGGTTGCTCGAGTTTTGTTTGGTGATCTCTAGTAAAAAAATATTGTTTCAATCTTTCTTTTTAGATTCTGAGAGCATATTTTCTTTAAGTAAATTATTTTCGTTTACATACTTCTGTTTTCATTCTTGATTTTGTTGGTCTTTGGTGTTGCAGGAGAGGTAATCTGTGAACACACGATTCCTTCTTTTTTCTATTTTACTCTTCTTTGATCTTGATGTTTTGTATTCTTGGTTCTTGATTTTGTTCTTGCTGGATTCTTTCATTGAGTTTGTTGTTCTTATTTGCATGATCTGCAGCTATTTTTGAGTGCGTTGGGAGCTCTGATGCAAGTTTTGTTAGACGTTTTGCAAGACATGGTCATCAATCATCACCCCTGGTTGAATTTACTGAATTTAGTTTCTTCACTGAATTGTATTATTTTCCTATTATGACTTTGAATGTTTTGATCTCCATACATGTGAATTGAAACATGAACCTGTTTTCTGCGGTGTAGGGTGTTTTGAAGTAAAATAACGTTTTGTGTAGTATCAAGCCTTAGGTTTACTTTTGTACACTGTTCTTGGATTGTGAATTATTTTCATTTCATGTGTGAGTTTTTATTGCTAGTGTTCTTGATTTACTCAGTTTGGTGAGCCTATCTAATTGGCGACTTGGTTTGGAGAATTATGCTATTTGTCACGAACTATTTGTCACGAACTATTTGTCACAGCGTAATCATGCTGATTATCTGTTTGCTGGGACAACTTTGTTGAGAGAGCTTTCTGTTATCGTCTTTTACTCATTAGTTGTTTTTGTGGTTTTTTGTGAGTTACGATGATACTCCTAAAAAGATATCCTCTTTGTTACAGTGGCCCAAGGACTCATCTGTAGTAAGAAGAAGCCAAAATTGTGTCATTTCATATGGAGTACACGATCTTGCAAGTTGGATGGAAATTTGTTCCAATGATTCATAAGCTCTTGCAGGTTGTGTCGTATACTTTTAGCTGTTGCTAGGTTTTAATTCGGCCATCTCTACTAAGAATCTTCACATTTCATTATTTGGCAGGAAGAGGTTCAGTTCTAACACACCTTTAGGATAAAAACAGTCATTTTGTACTTACATATCTAATATCTTATTGTTTTGGGATATTTGTCCTTTGATGGAGTGTCCTGCTGGTTTTGGATTTTTTGTGTTGCTGTTTCAGCAAGATTCTCGAGTGTACCTTTTCCCTCACCAAGGATGTGGAATTAGGGATAACTTGGTTTGGTATTTTTTTGTTCTGTTGATTTAACACTTCGTTTGTTATATTTTTTTCTATTTTCTTGTCAATTGTGATACTTAGGAGTAAGGTTAAGAATAATATTATTATCTCTAGTTGTACATGAATTCCTTCTGGTATAGGGGTAAAGTCTAATTTTGCTTTGGAGCACTGGAATCTACAATTGGTGCATGCACTCCTTCTGGAATAGGGGTAAAGCCTAATTTTGCATCGGAGCTCTGGAATTTACACTTGGTTGTGTCCAATATTCTCACGATTGTCGTTCTTTCATTTGGTGATCTCTACTTTGACGATGTAATTTTCATGTTTCTTTGTCTTTTGAAGACTTGTTTTCTTGATCTTTTGAGAGCTATGTGTGGGTGTCACAGGGGGATGTAGACAGTGAAAGCCATGGCAGAGATTATCAAGGACGTCATTTTGCTATGTTGGAGAGAGCCAATGATTTTTGTATGATATTGTATAGTGGCAATGTTGATTTTTGTATTGTGGCAATGTTGATTTTTGTGTTTTTTTACTGAGAGTTGTAAGAGAGGTTATGAAGTGCATGTACATCTTTTTCAAGGATAATTTAAGACATGCATTTATGTGTTTTTTGCAGTGAGTTGAAGTTTAGATATCTATAACGTTGAGACTTGTTGGACGGATAAGAAAGGGAAAGCCCTAGATAAATTAAATTTCTTCATTGAGTCTTTATTATTGTTATATCCGGATGTTTGATCGCAAAATATTCAATTGAATTGTGAACTTATATTTCTAG
>contig621
GTTTTTTTGTTAGATTTTTCATCTCTCTTAGATCTGGGTTTGATTAAGTAACTTCATTTTTTCAACTGAATCTACTGAGCATGCCATTATATTATGTGTTGGAAGGTCGTCATCACGGTGAGTAAGAGCAAAAAAGGTTAGGGTGAGTCTTTTACGATTTTTAAATTTATTTTCAATTTTATGATTGTGACATTTTGAATCCATTTAAGTTTTGAATTTTTTAGGGTTTTTGAACGTTTTCTGTTTTGGGTCTTTGGTGGTTTCTTTCTGTTTTTATTAAGTTGGATTCAATGTGTTTAACTTAGGGTTTGTCTTGAAGGTTTTATTTTTCATTTTATATGTGTAATATATTTGAAAAGACTAATTTTGGTTTCACTGTTCCTAATTTTGGTTATTTATTTGTCTTGTTTAGTTTGATTGTGTGAATTATTCATATTTGTAACTGCAATGTGAAATGAAATAAAATGGGAAGGAAAATATAGCTTACTGTTTTATTGAAATCAATTCTAAAATGTTGCTAAACAAAAATCTAAAACACTAACATCAAGATTCAAGATTCTAATCTTTGTTGACGAGATTCGAGAGAAATTAAGTTAGATATTTGTTTAGAGAGATGCTGATAAGATAGTATATTCAAATTGTCTATTTTTTTCTGGACATTTATTTTGTGCATAAGGTGCAAATATACATTTTTTGAATGGTCTTGTACAAAACTTATGA
>contig622
ATATCTGAACTAATTGAGAATGAATTCGTCAAATCCGTAAATGTAATGGAAGAGAATTCCAGTTTGCAAGAGTTAGTTGAAGAAAAGCCTCTTCACATAAACAAAAGGCAAAATGATTTAGATGAGCAGTGTATGGAAACTGATTATATAAAAGCCAAGAAGGTGGAGATGATTAAGAGAAATGGGTCAATAACAGATTACTATGAGCTTGAAATTCAATACAGAACCAATTTTCTGAGTTTTCAAATTCTTCTGGATTGCCTGTAGCATCCTACCTGCAAAATAGTCGAAGGAAACTTGTAGTAATGTCCTCTGATTCTGAGGATGAGGACTCAAATAGTCGACACCCTCTAGACACAGATGATGAAGCTAACAAGAGACATTCCTTCAAAGAAAATAATGAATGTACCTCTGAGCTTCAGTTGAATGATAACTGCCCCAGCACATCTGTTCGTAAACTGGTTTGTTCTGAATTGGAGGATTCAGATGAGGAGCATGTTAAATATTCAGAAACAGCTGATGTTACATGCATAAATGAGACATCTAAATCATTAGATATATCCTGTGTACCAGAATCAACTATTTGTTCCTGAGACTACAATAGAAGATGGAACAGAGACAATGTCTGGAGCAGTGTCTTCTTGCCATGCTCTAGAAGTTTCTATAAATAATGAGTTGAAACCATTCACTTCAAGTGTTCGCAGGCGTTTAGCAAAACTGTCACAAAATTCAGATATGTTGATGGATACTGAAATGCCAGATTATTCCCCAAAAGAGGCTTTGCAAGATTTTATAGATCAAAAT
>contig623
TCAAACAAGGTCAAATCACTCCCACCAGTTATGTTCCATACAATTCCAGTAGCCCTCTCTATACCAATATCTAGTAAAGGCGACTGGATAGCATTTAATGCAGCATCTCTTGCCCTTGTTTTCCCTTCAATACAAAAAGAAGCTTGAGAATAAATTTCAAATTTTACTAATATATGTACCATGAACCACAGTGTACTCATCAATTCTGAGCTAATCAAACCGAGGTATATGCCAATCAAAAGGTAATCAATTCAAACATTAGTGTAAGTTAACAGAAAGTGATGTCGAGAGGTGAAGTTTTATTGTTGAAGAGAATTAAAACATATTCACCATCAATGTGTGAGCTTTTCCAGAAGTTTGAAGAGTGGCATGACTTGCGAGAGTTAACTTTATAACCTTTAAATTGTTTTGTTTGGATTTGTTATGTTAAAGGAAGTTTCAAGGCAGTGCCAGTTATCCTCTAAAACAACTTTAGTTGTACAATCCTTCCGTTATAGACATGCATGCCATACCATATGGTAAGCTATACATATGGTAGTCCTACATATATAATTTCAGTATCATACCACACTACATGTATTATATAAGCAAAAAGCAGGTTTCGGAATAATTATTTGGGTCAAATAGAAGAACTGGACCCAGGAGCAGCACTGCAACCCCATGAGCGGTTTACATACATACCAGTTGCAGTTCCTATCCCCATAAGTGAAGAACCTGCATTGGCCATTATAGCTCTAACATCTGCAAAGTCGACATTCACCAACCCAGGTATCTGCAGTGAATTAACAAAATTAACAAGCATTTATAATTTTAAAAATAGACACTGCCTGCCAGCTTTGAACATGGGCAGAGTATAATCAGGACATCTTATTGGT
>contig624
GAAGACTAATTCTTCTTTCTTTGTATTTGGTTTTAAACTTCATGAAATTCTCTAGCACTTTATGTGTCTTTGCTTCAATTTTTGATTTATGCTTCTTAGATGTCAAGGATTAAAAAGCAGTCAACATTTTTGCAAGATTGGAGCAAGATTATTGAGAGGTAACTACACTTGGAACCTACTATTGATACTTGTATTGGATTTTGGTATTTTTATTTAAGAACTATTTTGTTTTAAATTTTGTAATGTTGTTTTGCTAGAAAAGTGAAGTAGTTTGCGGTGGACACTTACTGGATTTGTTGTTTAAAGCATTGCATTTGCTATCATTCCTCTTTTGGTAACAATGAAAATGATGATAAATTATTTCAAGTTGACGATGAAGACAATGAATTTGAAGAGGATGACATAGATGACAAATTTGAAGAGGACAACGTAGATGCTAAATATGAAGAACACACACTTGAATGATCTAGATGATGATTTTAGATTATGCTTTTTTGGATGATGTTTTTTTACTAGGCATGTACTTGATTGAAGCATCAAAACTTCAACAAACTATATATTTTGCTAGACTTAGTACTTTAAGTATTAAACTTTATTTGAATACTACCATTTATTTGTTTACTATATATGTTACTAATCTTAGACAATTTGTTTATTACCATTTATTTGAATACAAC
>contig625
CAGGTTTTCTTGGGCCAAAGTGGAGGACTTGACACTGAGGGCAATGAACTTCCACGTTTAGTCTATGTTTCTCGTGAAAAGCGTCCAGGGTTCCAACATCACAAGAAAGCCGGTGCCATGAACGCACTTGTTCGAGTTTC
>contig626
GGTGCTATTATTTTTAAATACATCTATAGAGTTGATTTGTTACTTTAGTTGATGTTTGTGACCTGGTGTATCTCCTTTGATCAACCAAAACATGTAGCTGCTATGCTAGAACATTTTGCAATAGGATTGAATGGCTTACTTGAGCCAAAAGAACATGCATGGTGACTGGAACACTGGTTAGTACATAGGCGAATTAGCAACACCGCTTAGTACACAGGCGAGTTAGAAACGGTAACAAGAATATGCCAATTATGTGATGTAGAAATCTAGAAAAACATTTTATGCATTTGATTTCATCTCAGTTATGCTTGATTAATTTAATATATTAACAAGCTATCAAAATTTTGAAGGTGTGTGGTATTGAGATCCAGTGGAGCTCATTGTATTGATTAAAATGAAAACCATATTAGAGATATTACTTATATTCATTTGTTTCTGCATGTCCTATTGACAAATAGATTTCCAATTGATTTCTTTTTCCTTTTACGGAGCCTCGAATGATTGCCAATGCATTTGTGGTAGTCCTGACTTTTGTTGTTTGTCTCCTTTTCTGTCTAAATATATCGAGAACTTAGTTTGGACTCAGGACATACATCTTACAAGCATGTGAATCTAATTCGGAAGATATGTCTCCTGAAACTGATGATTGTGTTGAATGCT
>contig627
GTGGGTATCCTAAGAATATGCATTTCAGGGATTTGGGATTTAATTTTCCTTTATTAGGCTGGTTGTCATGCACAAATGCAGTGCAGCCAAAGACTTTGGGAGGAATGGATGAAAGGATTTTAATGTGTGGGTAAATGGATAGAAGGGTTTGGCAAGGGGTTTTGAACATAAAGGCTTTATAAGGCATTATGTTAATTAAATATGATGCTGAAAGGACAGCTTCACCCCAAAAAATGATTTAGTACATTAGTTGATAAACATAAGGGACCTAGTAACCTCCATGAGGTGCCTATTTTTCCTTCTCAGCAATACCATTTTGTTGTGGTGTGTTCACACAACTGGTTTAGGTGAATTATTCCATGCTTGAAAAGGTGAGAGTTGAGGGAATGGTGATAGTATTCACGGCCATTGTCAGTTCGTAGGACTTGGATTTTCGTTTGGATCATATTGTTGAAGTTCTCAAAGATTTCTCTCACTTCAGATTTTTCTTTCATAAGGAACACCCATGTAACTCGTGTATGATCATCTATAAAGGTCACAAATCATTCTGAACCAGTTATGTTCTTAACACGGGAAGGTCCCCAAACATCACTATGGATTAATGAGAAAGGTTGGGATGGTTTATAATATTGAGGAGGATAATGGTTGCGTGAGTGTTTGGATAATTGACAAATTTCACATTGAAACAAATTTGAATTTTTATTGAATAGAAAAGTAAACATTTTTTCAAGGTACATAAAGTTTGGATGTCCTAAACGATAATGCCATAGCATGACAACTTCCTCTAGGTTTTCACCACTTGATGCAGCAACATAGACTGAATTATTTCTTCTCTTCTTGAACTCACTAACTTGAAGGAAGTAGAGACATGCACATTCCTCAGCATTGCCAATCTTCCTCCCCGAATCCCAGATCATGAAATTCGCATAGGTAAGGCAAGAATTTAGTGAAACAATTTAGATCTAGAGTCAATTTACTTATGGACAAAAGGTTGCAATTCAACTTTGGAACATAAAGAATTGAGTTAAGAGTAATGTCCTTGGAGATGATTACTGAGC
>contig628
AGGCAAATGAGATACTGTCATCCTTTGATGTTAGCCTAAGGCAATATGCAATCAAGCACTTAACTAAGGTAAACCTTTTGAGTTTTGATTCTGTAGATATCAATTTGTCATGATTAGCCATATAGTTTCAAGTTTAAGCTGTGGCACATTCAAAATTTGTATCAGTCTGGAGTTCATCTTATGAGGGGTGTTGTGAAGGAGGTGCATCCCCAAAAGTTAATTTTGAGTGATGGAACTGAAGTTCCTTATGGTCTCTTGGTATGGTCCACAGGGGTTGGTCCCTCTGAGTTTGTCAAAAAACTGAATTTTCCAAGCTCACCTGGTGGAAGGTATGTGAAGCCACAATAAAACAAAT
>contig629
CTTGCTTGTTTCGTGATTACGTTGCGAACTCTCAACTATAACTGGTTGCGGTTCGATTCTTGGTTTCATCTTCGCGATTCCTGATTGTCGATTACAATTCTTAGGTGTTGCGATTGTGCTTTTGGGTTGTTTCTCGCTGCTGCTCGTTACTGCGTTTCTGGGTCTTTCTCGCTGCCGATCGTTACTGCGTTTCTGGGTCATTCTCGCTGCTGCTCATTAAATTCTCGCTGTCTGCTCATTACATTCTCGCTTGCTGCTCGTTACTGCGTTTCTGGGTCATTTTCGCTGTCTTGTTGATTGGTTTCCGCTCAGCCGCCGCTGCTTGCGTGATCGCGTTTGGTTGTCTCGTGGTAATTTTTTGTTACAGACCTGTTGTTTAAGAAGCATTTGATTGATCCCTTTGCTAGCTTCAG
>contig630
GAACGAAATGCGTTCCCTTGGCAAAACTTATTCAGTACAAGACAAGGTAAGGAAAATCATGAGTTGTCTTCCAATCATATGGAGACCAATGGTGACAGCTATAAGTCAAGCCAAGAATCTAGAAGTATTGGGCTTAGAAGAACTTATAGGAACTCTAAGGGCACATGAAGTACTGTTACTAGAAGATAAACCAGTAAAGAAAGGCAAAGTAATAGCCTTAAAAGCATCTCAAAGCTCACCAAACATACAACAAACAAATGAGAAAAGTGATTCAGAAGAAAGTCAAGAAGATGTTGATGAAGAAATTGCTCTTCTCACAAGGAAAATACAAAGAATGATGAGGAGAAGAGATCAGATCAAAAGGGGTTCTCCAGACAAGAAGGACTTCAAAACTGAGATTGATAAAAGCAAAATCACTTGCTTTGGGTGCAACAAACAAGGACATTATAAAACTGAATGTCCATCAAACAAAAAAGGACCAAAGAAATATCCTCTACAAAAAGAAATCAATGATGGCAACCTGGGATGAATCTGATGAATCAGAAACAGATGAACCTGAAGAAGCCAATCTGTGTTTAATGGCAGATATTGAA
>contig631
CTTAATATCAATCCAATTACATTTGAATAGAACAACCTTGTACTTGCTAGAATAATCTAACTAAATTATATCAGTTAATTGTCCAAAGTAATCAATTTCATCTTTTGAAGTCTTAGTCTTTACAACTACTCCACTATTTAGTGTTTTCAAATATCTCTCTCTCTTCTTTGTGTGAAAACCTAAAACCATTAATTGCATAACCAGTGTATCTTCTCACTACCTCAAATGGCCCACGAGCTAACCATCTAAGTTCATGAGTTACTTGTGGACTCATTTGTTCATCCAAACGCTGAATCTAAAACATTACATAAAAATAAGTAAGTTGAAAATCATTAAACATTAAAATTATACAACTCATTAAAATATGCTCACCCTTTGTTGAAACCACTCAATAAATTTTTGACCATGCTGTTTATCAATTTCAAGCTGTGACAATCGTCGCGGCCGAGACTGTCTTTTAAGAACT
>contig632
TCTCAGCGATTTCAAGCAATTCAGCTGCAGTTCCGACATCTGCAGCCAAACACAAGTTACTCTCCTTCTGAGCCATTATCTCAAACAACCTCTTTCCAGTTAGATTCTTAGATAGCTTTGCCCTCTCCACAAATGATAAAGACTTGACCTTAGTAATTGGCTTCTCAACCTTTGACAAAGCTGCAACCTTCCGATTCTCTTCTAAGAATCTGGTAACAACCCCAACCATCTCGTCATCAAGTCTTCCATGATCCCTCAAAATTTTCACCATTTCAGTCAATTTAATAATTGCATGAAGTTTGATGCCATTCTCCTCCAAATTTTCTCTCCCACCTTGCTCTCTATCAATCAAGACAACAGCGTCACTGATCTTTAACCCCACAGCACGTAGCGGCGCAGCTGTTTCCAAAACTGATGTTCCACTGGTAACCAAATCCTCAATGATTAAGCAACTTTGGCCAGGCTTGAAATCACCTTCGATGGCTTTAGCAGTGCCGTAGTCTTGAATTTCCTTACGACGCATGACCATGGGAATGCTCTGAGCAAGAGAGACACAAGTGGCAATGGGTAAGGCAGTGTAAGGGACACCACATACAAGTTCGAAGGAAGTGGAAGAGACGGACGAAATTAGGGTCTCAGAGATTTGCTGGAGGAGAGAAGGATATGATATAATGAGACGGAGATCGATGTAGATTGGTGAGGAGATGCCAGATTTGAGCTTGAAGTTGCCAAATTTGACAGCAGATATCTCATGGAGTTGAAGAACAAGAGACTCTACCAACGATGACGACGACATTTCCTCACAAATAATATTCCCTCTTCAGCTTGTTGCAAGATTGTTGTTTAAATAACCTGGTGTTATTAA
>contig633
AGAACNCTAAACTTGTGATGTGAAATTCACTTCTTAATATAACACATTTTTCTAGGCTTATTCTCACAAACCAATTCAATAAATAAGGAATGGGGAATTCGGAGATAATTTGTTGCAAGAATCAAGCTCCTTCCATGAATCTCCCAACCTTTTCAAATCAACAAGAGAAGATCCACTTCCTCCTCTTGCCTCGTTAGCACTTATTTTCATCTTCAAAATCCTTTCTCTAATATTTTTTCCTTTATCTGATTCCATCAACTCAATAACTCGCTCCCCTAACTCAGAAGCACTTACAAATTTGTCCGCTGACTCGTTTAGTTTCAATGCAATTTTTGTTTCCTTCACCAAAATCACTCTATTAAGATTTTGTTCAGCGTAAAGCGGCCATGTAATCATTGGAACTCCTTCACAAATAGCTTCCAAAATTGAATTCCACCCACAATGAGTCACCAACCCACCCACCGAATCATGACTCAATATCGCTCTTTGTGGGGCCCAGTTCCTCACCACCATTCCCTTCTCCTTTGTCCTCTCCAAAAATCCTTCCGGCAACAACTCGTCCAAACTCAAATCATCTAAATCTAACTCGCTTCTAACAACCCACAAGAATCTTTGCTTACTTTTCTCCAATCCAAGAGCTATCTCATTCAACTGAGCCTTAGAAAATCTCCCCATACTCCCAAAGCTCAACAACACAACGCTTTGACAGGGCTGCAAGTCGAGCCAACTCATACATTGATGTTCGTCTGTATCATACAAGGTTGAAATCACTGGTCCAATACAAAAAATCAACGGAGAGGTTCCGTCCGGAACACACGACCCATCTCTTAAAGCTTTAATAGCTTTACTTTCAAAAGCATCAAAAGTGTTTATAATAACTCCATCACTTTCCCTAAATACTTTAGCACATTCAAGCAAAATTTGGTAACCTGGACTAGTTGGATCTTTCCCATCGTCGGGATAGTCATCAACGAATAACGTCGGCAACCCAGGGAGTTCAATAGGTGTGTCAATGTTAAAGTCTTTTATAGCTTTTGTGGCTTTTTTGTGATAAGTTGGAAGATGAAGAAAAAGTGATAGCATAGAAGCTGCTGAGGTGAAGTAAAAGTAAGTAGGGATATCAAGTATGTTGTTAATTTGTGAAGCACTATAATTGAGGAAATCCAAAATAACACCTTTGATGTTTGTGGTTTTTGAAATGGATTGAAAAATATTGTGAACATGATGGTTGCAAAGAGGGGAGAGTTCAAGGGTTTGTAAGTGAGGTGGGAGTTTTAAAGTGAGTGAAATGGAAGGAATAAAATGGAAGTTTATGGATGGAAATTTGTTAGAGATAGAGGCAATCAGTTGAGTGGTGGAATCATTATTCTTATTGTTGGGTGGTGTGAGGATGAGAATTGTGATGGAAAATGAAGGGTGATGGGTTAATATGAGTTTGCCTAATTCAACCATAGACATTAAGTGTCCACTCCCAAAGGCAGGGTAAAGAACTATAGTTTCCTTCATGATTGTGAATATGGAAATTCTTTTTTCTTAATTTTGAAGCATGTGAACAAGTGTATATATTGACAAACTATGCCCTATTGTG
>contig634
CAACATGAAGCTTTGCTTTCTTTAATGGGCAGCTTAGGAGTAAAAAAGAAAGATCATTGTCTTAAAATTTGCATTAACCTGGAAGAAACATAAGTTAACCTAAGAAGAGGTAAGAGAAGATTCTGAAATTATCCATCATGCATGTTTGTCACAATCAGACTTTTGTTATTACATCAAAAGAAAGTTA
>contig635
GACTGTTGATCTTGAAGCTTCTGAGCCTATTTCTATAGTATACAGCCGAAGAACCTCTTCAAATAAAAGAAAGGATATAAGGAAGGAAGTGGTCGTTCCAGCCCATAACACACCTATTAGAAGAAAGGATATTGCGAAGGAAGTGGTCGTTTCTGCTAGTAGCACGCCCATTAGAAGGAAGGATAAAGAAAAGGAAGTGGTCAATCCTGTGAGTAGCACACCCGTTAGATGGAAGGATAAAGGGAAGGAAGTGGTCATTCCTGCAAGTAGCACACCCATTAGATGGAAGGATAAAGGGAAGGAAGTGGTCATTCCTGCAAGTAGCACACCTATTCAAGGGAGGAAGTGGACATTCCTTCAAGTAGCACAACCATTTTTGAAGGTCTCTAATACTAGGTAATCAACCCCTTTTACNGTAACATAGTGATAGATAGTGTTAATATGCAAGTGGTATTAAGTTTAGGACCAATAGTTAGAGGAAAATAGGAATGGACT
>contig636
AAGCACCGTGCCAAGTCATCTAAACAAGACGTGTTCAAAGATCCCATCTTGCAAGATTATATTGAAAAACAAAATGCTTACTTTAAAATGATTGATGAATTTGAACTATCAGAGGAGGAGGCTGAAACAGTTAGTGATAACTAGAAAGTGGTAAAGTGATTGATGAATTTGAACTGCCAAAAGAAGGAGACTATATCTATTGATAACTGGAAATGTGATGAAGATGTAATGTAATGTAAGTATAAATAGCAGCTTGAAGCTTCTTTGTCATGGTAGGTTGTATAGTTGTGATATGATAG
>contig637
AGGAGCATATTTTGGAAACTCAAGACAATGCAGAAATTGACCACGTCAAAGCCAACGTTAAGCCAAGTAGAAAAGCACTTCAGACCTTGGGTTATGCAGAGTTGACTATTGAAGATTTTTTTACG
>contig638
TTATCACTTCTTAAAGTACGAATAGAAACAACAAATTGAGTTTTAATTTCTTGATAAAATTGACTCAAAAATGGAAAACAATTCAAAACTATTTTCATTAAAATTAACCAACCACGTACAACGAGAGTAATCATCAATAAAAATAATAAAATACTTAGACTCTAAAGTAGACACAGTAGGAGAAGGACCCCAAACGTCAGAGTGAACTAAAGGAAAAGGGAACAAAACCCTTTTATTGATTCGATTAGGAAAGTGATTACGGGTGTGTTTCCCTAACTGACACGACTCACAATGTAAAGTGGACAACTTAGACAAACTAGGTATTAGTTTTTGAAGTTTGGTAAGACTTGGGTGTCCTAACTGAGCATGGATAGTATGAAAGGACTCTGGCAGAGCACGTCTTGGAAGATGGAGAAAGGTAATAGAGGCCTTGAGACTCATATCCGACGCCAATCGACCGCCCCGAACTCCGGTGCTGCAAGGTAACATTATCATCAGTGAAAATAATAATACAATTATGGACCGAGTTGATCGGCTAACTGAAAGTAAATTAAAAAGACATCGAGGTACATAGAGAACAAATGCAAATGAGATGGAAGAGAGAATTTGGACAGTGCCAACTCCTTGAGACTGTATTTGAGTGCCATTGGCAGAAGTTATAGTAGGTAAAAAGTC
>contig639
CCTCTCTCCATCTGTTCCCAAATGAAGTTTCTTCACAGCAACAATCATATCTGAACTCACCTTAGCCTTGTAAACAGATCCTTCCCCTCCAATTCCAATGAGATATTTGTCATCAAAATTCTCAGTAGCTTCAATGATATGTTCAAACAACAGTTTCCCATCATGACCCCATATGGAAAACACTTCTTCACATTTTGCTTCATTAGAATTTCCATCCTTGGTTTTTGTCTTTCTTGCTCTTCTATAAAGAATATACCTTGAAATTCCAACTACACAAAATACTATTGCTAGAAAACCTAAGATAACAAACAATACAAGTAGAATAATCTTGTGGCTCTTTTGACTGTGGCTTGTTGGGCAAGAAACTAAGCCAGTGAGATTACCACACAAGCCTTTGTTATTTTGTAATGATTCAATTGAGGCATTGAGAAAAGCTTTATTATTTGGTATTCTACCTTCTAACTGATTGTTTGATATGTTGACATAAGTCAAGCTTGACATTGGATCCTCAAAACTTGATGGAATGGTGCCAGAAAGATTATTGCATGACAAATTCAGATTTTGTAAATGATCCAACTCTCCTAGAACTGTTGGTATGGTTCCACTCAACAAATTCCAACTAAGATCAAGAGATTCAAGAGGCTGTGAGAGTTTAAACTCTGAGGGAATTCTCCCTTTAAAATTGTTTTTGCTCAAATTCAAGTTCATTAACAAGGGTAACTTCACAACTTCCTTTGGAATTGTGCCACTCAACATGTTTCCTCCAACATCAAAAACTATGAGATTTTGTAACAACCCAATTTCACTTGGAATATTTCCTGAGAGATGATTGTTGCTAATCTTAACTTCAAGTAATGATTTCATGTATCCAAGTTCCTTTGGAAGCTTTCCTGTTAATTGGTTGGAAGAAAGGTGAAGTTTGCCTAGCATGTTTGCCTCCAAAAGTGTTGATGGTATGCCACCAGAGATATTATTGTTGGATATCATCAAGGTAATAAGACTAGGACACTTCCCCCAGTTTGATGAAATGTGACCATGAAACTTATTGTCACTTAGATCAATGTATGTCAATTTCGGATACACGCCGAAATCTTGTGATATATCTCCTTCAATTTGATTACCCTCAAGCCTAAGTCTTTCAATAGTAGAGCAGTTTTTCAAGCTTGTTGGTATTGGACCAGTGAAATGGTTTTGAAAAGCATGGAAATCTGTTAGAGATCCACCAGAACATATTTGAGGTGGCAAATGGCCAGTGAAATCATTATTGTCTAATGAAAAGGTATCCCATTTGGTAAAGTTATTAAATAACCTTTGTGGAATGCTACCATTAAATTTATTGATGGATAATTCCAAAATGATTAACTTTGTCAAATTTCCAATTATGTCAAGAATAGGCCCTGAAAGATTGTTTTCTTGGAAACTTATGACTTCCAAATTGATTAACTGTCCAATAGAAGCAGGGACTGACCTCCAGACAAATGATTAGAGAACATTCTCAGTTGTCTTAACTTAGTCAAGTTTCCTATGGTGTAAGGAATAGA
>contig640
CTACCTATATCTGCAATGATCAACAAAACAACACTAGCAATAACAGAAGAAAAGGCAACTGTATTTGGCGTATCCCCTTTTGTTCCTGGTAAAAATGCAAATATCACTCCTATAAACAGAAACAAAGCCTCAAT
>contig641
CTTCTGTGAATGAATTAACAGGGACACATGAACCATAATGTCATGCTGGCTGTTTATATATTTCATAGGCATTAATTTCAGCATCCACACTTCTCGATTCCTTTGTGAAAGCTTAGGGGGTGAGATTATCAACCCCATTCAAAATTTTTGGAGATAATTGACAATTTTCTAGTCATATATTTCTTACTAATGTTTGTTCTGGGTTGTTGTCCTCTGACTGGGTACAATCCAATGTTGAAATTTTGGTGTCTGTGTGCATGTTTTTCTCCAGTTTAGCTTACAAGATTCTGGATTAACACTACCTTTCTCTTTGCGAGCAATTTTGGATAACTTGGTTAGGTATCTTTTGGGGCCAACTTGGCTGGGAAGAGTTAATATTCTTTTACTGTTTTGTTGATATTTGTGATTTGTGCTTGGTATACTCCTAAATAGATATCAGCTTCGTTACAGTGGCCGAAGGACTTGCCTGTAGTAAGAAGAAGCAAAAATTGTGTAATTTCATACAAGAAGCAAATTGGATGGAAATTTGTCCCTATGTTTCATTGTCTTTTGCAGGCTGTTTCGTATACTTTCTACTGCTGCTAGACTTCATATTTGGTATTAAGAATTTTCACATTTCATTCTTTGTTTGATACTGTACATATACTATTGTCGATTCCTTTGAGGTTTATGTGTGGAAGTTACAGTTGAGATAGTCTATGTTTGTGTTGTTTGCTATGGTACCTGTGGCACGAAGAAGTTCAGTTCACATACCTTCAGATAAAAACGGTCATTTTTTCTCTACATATCTAATATAATTGTTTTGGGATTAGTTGTTCCTTTGTTGGTAGTGTTCTGCTGGTGTTGGATTTTTTATGTTACTGTTTCAGCAAGATTCTAGAATTTTGAAGCATACAAGATACTAGAGTATAACTTTTCCCTCCTCGAAGATGTGGAATTCAGAAAAACTTGGTTTGGCACTTTTTTGTTCTTTCGACTTGTCATTCCTTTTGTTATATTTTTTTCTATATTCTTGTTAATTGTAAGGACAAAAATAATAATATCATCTCTCAAGTTCTACAAGATCTGGTGTAGGGGTGAAGTCAAATTTTGTATTGGAGGACCAGAATCTACAATTGGCTGTGTCATATTGTCAAAGTTGTCGTTCTTCGTTTGGTTGTCTCTACTTTTGACAGAATTGTTCACCTTTCTTTGTTTTTTGATCATGTTGTGTGGGTATAACTAGGAGGTAGAGTGAAAGCCATTGTAGAGATTATCAAAAAAAGAGCCTATGAATGTTCCATAGGATGTGAAAGCTGTTGCTGACATTTTAGTGACATGCTTTATGCAATGCCTTTGGATTTAAGGATTTAGTGGGTGAGTTTTCTCTATGAATTTATTAATTCTGAAATGAATATCATGATATTGTAATGTGCAATATTGAATATTGTGTTTTTTATTAAAAGTTTACAGTGGTGTCAGTATTTATGATTATGAAGTGCATGTACATTTCTTTCAAAGATAATTTGAGACATGTGTTCATCTGTTTAATAGGAAGAATTGATCCTTGGACATTTAGAGCCTTTTTTGATACTATGCAATGATTAGAAATAGAAAAACCGCCAGATAAATCAAACAACTTCGTTGGGACATTATTTTTATTTACAGATTTTGATCTTAAGGATATGGATTGCGACATCTGTGGCGTTAGTATCAAGTTCAAACCGATATAACTTTGAATGTAATGTAGGATGTGAAGGCATTTGCAGACATTATCAAGGATGTGAAGCCTTTAGGATAAAACTTGTCATTGATTGAAATGTAATTTTTGTTAATTAATAGTTGT
>contig642
[truncated: 33,150,813 more chars]
