# Supplementary material for: Dissecting the Root Nodule Transcriptome of Chickpea (Cicer arietinum L.)
Source: PLoS One. 2016 Jun 27;11(6):e0157908. doi: 10.1371/journal.pone.0157908 (PMC4922567; doi:10.1371/journal.pone.0157908)
Supplement: S1 Table — (XLS) [file pone.0157908.s005.xls]

## Sheet: Sheet1
S1 Table: Comparison of chickpea transcriptome to proteomes of A. thaliana, G. max, L. japonicus, M. truncatula and P. trichocarpa
	aligned chickpea unigenes	chikpea unigenes failed to align	% unigenes aligned	% unigenes unaligned
A. thaliana	49783	33622	59.6883	40.3117
G. max	58250	25155	69.8399	30.1601
L. japonicus	51103	32302	61.2709	38.7291
M. truncatula	51970	31435	62.3104	37.6896
P. trichocarpa	52531	30874	62.983	37.017
