# Supplementary material for: Dissecting the Root Nodule Transcriptome of Chickpea (Cicer arietinum L.)
Source: PLoS One. 2016 Jun 27;11(6):e0157908. doi: 10.1371/journal.pone.0157908 (PMC4922567; doi:10.1371/journal.pone.0157908)
Supplement: S2 Table — (XLSX) [file pone.0157908.s006.xlsx]

## Sheet: major GO categories
S2 Table: GO, COG and KEGG annotation of chickpea root nodule unigenes
Major GO categories		Percent of annotated unigenes
nucleic acid metabolic process	biological_process	5.95
transport	biological_process	5.71
cellular component movement	biological_process	0.03
cellular membrane fusion	biological_process	0.01
cell communication	biological_process	0.23
multicellular organismal development	biological_process	4.06
behavior	biological_process	0.02
metabolic process	biological_process	22.23
cell death	biological_process	0.18
catabolic process	biological_process	2.18
biosynthetic process	biological_process	5.82
cellular process	biological_process	26.03
cell differentiation	biological_process	0.73
extracellular structure organization	biological_process	0.01
macromolecule metabolic process	biological_process	9.2
secretion	biological_process	0.06
regulation of biological process	biological_process	8.04
response to stimulus	biological_process	9.52
extracellular region	cellular_component	2.12
proteinaceous extracellular matrix	cellular_component	0.06
extracellular space	cellular_component	0.12
intracellular	cellular_component	18.6
cell	cellular_component	37.74
nucleus	cellular_component	1.64
chromosome	cellular_component	0.51
cytoplasm	cellular_component	14.17
cell surface	cellular_component	0.07
membrane	cellular_component	23.5
external encapsulating structure	cellular_component	1.47
nucleic acid binding	molecular_function	3.73
motor activity	molecular_function	0.35
catalytic activity	molecular_function	30.69
helicase activity	molecular_function	0.67
signal transducer activity	molecular_function	0.94
receptor activity	molecular_function	0.75
structural molecule activity	molecular_function	0.28
transporter activity	molecular_function	2.47
binding	molecular_function	20.23
protein binding	molecular_function	3.5
protein transporter activity	molecular_function	0.1
ion transmembrane transporter activity	molecular_function	1.1
channel activity	molecular_function	0.29
antioxidant activity	molecular_function	0.18
kinase activity	molecular_function	4.72
oxidoreductase activity	molecular_function	3.31
transferase activity	molecular_function	11.76
hydrolase activity	molecular_function	11.45
lyase activity	molecular_function	0.79
isomerase activity	molecular_function	0.6
ligase activity	molecular_function	1.54
enzyme regulator activity	molecular_function	0.2
transcription regulator activity	molecular_function	0.34

## Sheet: COG groups
COG groups
Category		Number of unigenes
[A]	RNA processing and modification	42
[B]	Chromatin structure and dynamics	94
[C]	Energy production and conversion	649
[D]	Cell cycle control, cell division, chromosome partitioning	91
[E]	Amino acid transport and metabolism	682
[F]	Nucleotide transport and metabolism	210
[G]	Carbohydrate transport and metabolism	707
[H]	Coenzyme transport and metabolism	296
[I]	Lipid transport and metabolism	370
[J]	Translation, ribosomal structure and biogenesis	886
[K]	Transcription	411
[L]	Replication, recombination and repair	601
[M]	Cell wall/membrane/envelope biogenesis	265
[N]	Cell motility	2
[O]	Post-translational modification, protein turnover, and chaperones	1030
[P]	Inorganic ion transport and metabolism	363
[Q]	Secondary metabolites biosynthesis, transport, and catabolism	247
[R]	General function prediction only	1947
[S]	Function unknown	263
[T]	Signal transduction mechanisms	298
[U]	Intracellular trafficking, secretion, and vesicular transport	131
[V]	Defense mechanisms	205
[Y]	Nuclear structure	9
[Z]	Cytoskeleton	183

## Sheet: KEGG pathways
KEGG pathway
KEGG pathway ID	KEGG pathway	number of unigenes
3010	Ribosome	125
1230	Biosynthesis of amino acids	93
3040	Spliceosome	91
3013	RNA transport	90
190	Oxidative phosphorylation	82
230	Purine metabolism	81
1200	Carbon metabolism	78
240	Pyrimidine metabolism	70
4141	Protein processing in endoplasmic reticulum	70
4110	Cell cycle	56
4120	Ubiquitin mediated proteolysis	52
3008	Ribosome biogenesis in eukaryotes	51
3015	mRNA surveillance pathway	46
3018	RNA degradation	44
195	Photosynthesis	41
4075	Plant hormone signal transduction	38
520	Amino sugar and nucleotide sugar metabolism	36
4144	Endocytosis	35
564	Glycerophospholipid metabolism	34
330	Arginine and proline metabolism	34
3420	Nucleotide excision repair	34
500	Starch and sucrose metabolism	32
510	N-Glycan biosynthesis	32
4142	Lysosome	32
3050	Proteasome	31
4146	Peroxisome	31
270	Cysteine and methionine metabolism	30
10	Glycolysis / Gluconeogenesis	29
3030	DNA replication	29
4626	Plant-pathogen interaction	29
