# Supplementary material for: Dissecting the Root Nodule Transcriptome of Chickpea (Cicer arietinum L.)
Source: PLoS One. 2016 Jun 27;11(6):e0157908. doi: 10.1371/journal.pone.0157908 (PMC4922567; doi:10.1371/journal.pone.0157908)
Supplement: S3 Table — (XLSX) [file pone.0157908.s007.xlsx]

## Sheet: Early_vs_control
S3 Table: Annotation of significantly differentially expressed unigenes
3-36 HPI_vs_control
Sequence name	Sequence desc.	Hit desc.	Hit ACC	value1	value2	log2(Fold_change)	log2(Fold_change) normalized	z-score	p-value	q-value(Benjamini et al. 1995)	q-value(Storey et al. 2003)	Signature(q-value(Storey et al. 2003) < 0.005)
contig73000	non-cyanogenic beta-glucosidase-like	gi|502148906|ref|XP_004507316.1|PREDICTED: beta-glucosidase 12-like [Cicer arietinum]	XP_004507316	45	0	6.49185	7.21042	7.81601	5.45e-15	1.94e-12	1.4e-12	TRUE
contig51828	peroxidase 4-like	gi|502097667|ref|XP_004491048.1|PREDICTED: peroxidase 4-like [Cicer arietinum]	XP_004491048	80	1	6.32193	7.04049	10.4799	1.07e-25	7.99e-23	5.77e-23	TRUE
contig73001	non-cyanogenic beta-glucosidase-like	gi|502148906|ref|XP_004507316.1|PREDICTED: beta-glucosidase 12-like [Cicer arietinum]	XP_004507316	77	1	6.26679	6.98535	10.299	7.12e-25	4.92e-22	3.55e-22	TRUE
contig48436	copper amine enzyme domain protein	gi|657384522|gb|KEH27747.1|copper amine oxidase, enzyme domain protein [Medicago truncatula]	KEH27747	32	0	6	6.71856	6.68783	2.27e-11	5.18e-09	3.74e-09	TRUE
contig34013	PREDICTED: uncharacterized protein LOC101495244	gi|502138766|ref|XP_004503522.1|PREDICTED: uncharacterized protein LOC101495244 [Cicer arietinum]	XP_004503522	25	0	5.64386	6.36242	5.95426	2.61e-09	4.53e-07	3.27e-07	TRUE
contig55856	rna recognition motif 1 in plant mei2-like protein	gi|502133408|ref|XP_004501753.1|PREDICTED: protein MEI2-like 4-like isoform X1 [Cicer arietinum]	XP_004501753	24	0	5.58496	6.30353	5.83925	5.24e-09	8.52e-07	6.15e-07	TRUE
contig1125	peroxidase 53-like	gi|502122764|ref|XP_004497888.1|PREDICTED: peroxidase 53-like [Cicer arietinum]	XP_004497888	22	0	5.45943	6.17799	5.59982	2.15e-08	3.03e-06	2.18e-06	TRUE
contig26470	peroxidase 52-like	gi|502136836|ref|XP_004502855.1|PREDICTED: peroxidase 52-like [Cicer arietinum]	XP_004502855	22	0	5.45943	6.17799	5.59982	2.15e-08	3.03e-06	2.18e-06	TRUE
contig33393	lim domain-containing protein isoform 2	gi|567866277|ref|XP_006425761.1|hypothetical protein CICLE_v10025331mg [Citrus clementina] >gi|567866279|ref|XP_006425762.1| hypothetical protein CICLE_v10025331mg [Citrus clementina] >gi|568824641|ref|XP_006466705.1| PREDICTED: protein DA1-related 1-like isoform X1 [Citrus sinensis] >gi|568824643|ref|XP_006466706.1| PREDICTED: protein DA1-related 1-like isoform X2 [Citrus sinensis] >gi|557527751…	XP_006425761	21	0	5.39232	6.11088	5.47494	4.38e-08	5.83e-06	4.2e-06	TRUE
contig34012	PREDICTED: uncharacterized protein LOC101495244	gi|502138766|ref|XP_004503522.1|PREDICTED: uncharacterized protein LOC101495244 [Cicer arietinum]	XP_004503522	21	0	5.39232	6.11088	5.47494	4.38e-08	5.83e-06	4.2e-06	TRUE
contig10957	caffeic acid 3-o-methyltransferase	gi|502114148|ref|XP_004494877.1|PREDICTED: anthranilate N-methyltransferase-like [Cicer arietinum]	XP_004494877	20	0	5.32193	6.04049	5.34626	8.98e-08	1.11e-05	8.03e-06	TRUE
contig60872	blue copper	gi|502083132|ref|XP_004487369.1|PREDICTED: blue copper protein-like [Cicer arietinum]	XP_004487369	20	0	5.32193	6.04049	5.34626	8.98e-08	1.11e-05	8.03e-06	TRUE
contig21753	transcription factor bhlh96-like	gi|3641870|emb|CAA09459.1|hypothetical protein [Cicer arietinum]	CAA09459	19	0	5.24793	5.96649	5.21348	1.85e-07	2.09e-05	1.51e-05	TRUE
contig13483	hydroxymethylglutaryl- mitochondrial-like	gi|502108072|ref|XP_004493382.1|PREDICTED: hydroxymethylglutaryl-CoA lyase, mitochondrial-like [Cicer arietinum]	XP_004493382	18	0	5.16993	5.88849	5.07624	3.85e-07	3.96e-05	2.85e-05	TRUE
contig48349	lrr receptor-like serine threonine-protein kinase rch1-like	gi|502174856|ref|XP_004515615.1|PREDICTED: LRR receptor-like serine/threonine-protein kinase RCH1-like [Cicer arietinum]	XP_004515615	18	0	5.16993	5.88849	5.07624	3.85e-07	3.96e-05	2.85e-05	TRUE
contig74418	inactive purple acid phosphatase-like protein	gi|502130502|ref|XP_004500671.1|PREDICTED: probable inactive purple acid phosphatase 27-like [Cicer arietinum]	XP_004500671	17	0	5.08746	5.80603	4.93414	8.05e-07	7.57e-05	5.46e-05	TRUE
contig20697	chia_cicar ame: full=acidic endochitinase flags: precursor	gi|544006|sp|P36908.1|CHIA_CICARRecName: Full=Acidic endochitinase; Flags: Precursor >gi|17942|emb|CAA49998.1| chitinase [Cicer arietinum]	P36908	33	1	5.04439	5.76296	6.8747	6.21e-12	1.61e-09	1.16e-09	TRUE
contig26258	peroxidase family protein	gi|502136661|ref|XP_004502775.1|PREDICTED: peroxidase 5-like [Cicer arietinum]	XP_004502775	16	0	5	5.71856	4.78671	1.7e-06	0.000141611	0.000101737	TRUE
contig51829	peroxidase 4-like	gi|502097667|ref|XP_004491048.1|PREDICTED: peroxidase 4-like [Cicer arietinum]	XP_004491048	31	1	4.9542	5.67276	6.66216	2.7e-11	6.06e-09	4.37e-09	TRUE
contig1531	gdsl esterase lipase cprd49-like	gi|502104123|ref|XP_004492446.1|PREDICTED: GDSL esterase/lipase CPRD49-like [Cicer arietinum]	XP_004492446	61	2	4.93074	5.6493	9.34478	9.21e-21	5.17e-18	3.73e-18	TRUE
contig10959	anthranilate n-methyltransferase-like	gi|502114148|ref|XP_004494877.1|PREDICTED: anthranilate N-methyltransferase-like [Cicer arietinum]	XP_004494877	15	0	4.90689	5.62545	4.63341	3.6e-06	0.00026831	0.000193023	TRUE
contig27902	rab3 gtpase-activating protein catalytic subunit-like isoform x1	gi|502129438|ref|XP_004500304.1|PREDICTED: rab3 GTPase-activating protein catalytic subunit-like isoform X1 [Cicer arietinum]	XP_004500304	15	0	4.90689	5.62545	4.63341	3.6e-06	0.00026831	0.000193023	TRUE
contig74417	inactive purple acid phosphatase-like protein	gi|657394293|gb|KEH34962.1|inactive purple acid phosphatase-like protein [Medicago truncatula]	KEH34962	15	0	4.90689	5.62545	4.63341	3.6e-06	0.00026831	0.000193023	TRUE
contig74419	inactive purple acid phosphatase-like protein	gi|502130502|ref|XP_004500671.1|PREDICTED: probable inactive purple acid phosphatase 27-like [Cicer arietinum]	XP_004500671	15	0	4.90689	5.62545	4.63341	3.6e-06	0.00026831	0.000193023	TRUE
contig4364	peroxidase family protein	gi|502080442|ref|XP_004486565.1|PREDICTED: uncharacterized protein LOC101506026 [Cicer arietinum]	XP_004486565	85	3	4.82443	5.54299	11.0247	2.9e-28	2.54e-25	1.84e-25	TRUE
contig26469	horseradish peroxidase-like protein	gi|502136836|ref|XP_004502855.1|PREDICTED: peroxidase 52-like [Cicer arietinum]	XP_004502855	14	0	4.80735	5.52592	4.47359	7.69e-06	0.000495086	0.000355365	TRUE
contig40277	atpase asna1 homolog	gi|502157463|ref|XP_004510885.1|PREDICTED: ATPase ASNA1 homolog [Cicer arietinum]	XP_004510885	14	0	4.80735	5.52592	4.47359	7.69e-06	0.000495086	0.000355365	TRUE
contig50045	defensin-like protein	gi|502155954|ref|XP_004510254.1|PREDICTED: defensin-like protein 19-like [Cicer arietinum]	XP_004510254	14	0	4.80735	5.52592	4.47359	7.69e-06	0.000495086	0.000355365	TRUE
contig55855	rna recognition motif 1 in plant mei2-like protein	gi|502133408|ref|XP_004501753.1|PREDICTED: protein MEI2-like 4-like isoform X1 [Cicer arietinum]	XP_004501753	14	0	4.80735	5.52592	4.47359	7.69e-06	0.000495086	0.000355365	TRUE
contig61200	cationic peroxidase 1-like	gi|502096326|ref|XP_004490699.1|PREDICTED: cationic peroxidase 1-like [Cicer arietinum]	XP_004490699	14	0	4.80735	5.52592	4.47359	7.69e-06	0.000495086	0.000355365	TRUE
contig64559	monoglyceride lipase	gi|502112585|ref|XP_004494378.1|PREDICTED: monoglyceride lipase-like isoform X2 [Cicer arietinum]	XP_004494378	14	0	4.80735	5.52592	4.47359	7.69e-06	0.000495086	0.000355365	TRUE
contig10325	phytanoyl- dioxygenase domain-containing protein 1-like	gi|502143285|ref|XP_004505285.1|PREDICTED: phytanoyl-CoA dioxygenase domain-containing protein 1-like [Cicer arietinum]	XP_004505285	27	1	4.75489	5.47345	6.20986	5.3e-10	9.97e-08	7.2e-08	TRUE
contig51410	thioredoxin-like protein cxxs1-like	gi|502083959|ref|XP_004487617.1|PREDICTED: thioredoxin-like protein CXXS1-like [Cicer arietinum]	XP_004487617	13	0	4.70044	5.419	4.30651	1.66e-05	0.000950822	0.000682342	TRUE
contig51412	thioredoxin-like protein cxxs1-like	gi|502083959|ref|XP_004487617.1|PREDICTED: thioredoxin-like protein CXXS1-like [Cicer arietinum]	XP_004487617	13	0	4.70044	5.419	4.30651	1.66e-05	0.000950822	0.000682342	TRUE
contig51551	probable xyloglucan endotransglucosylase hydrolase protein 32-like	gi|571443574|ref|XP_006576235.1|PREDICTED: uncharacterized protein LOC100796698 isoform X1 [Glycine max]	XP_006576235	13	0	4.70044	5.419	4.30651	1.66e-05	0.000950822	0.000682342	TRUE
contig65593	peroxidase 53-like	gi|502122764|ref|XP_004497888.1|PREDICTED: peroxidase 53-like [Cicer arietinum]	XP_004497888	13	0	4.70044	5.419	4.30651	1.66e-05	0.000950822	0.000682342	TRUE
contig70128	probable anion transporter chloroplastic-like	gi|357490565|ref|XP_003615570.1|Major facilitator superfamily protein [Medicago truncatula]	XP_003615570	13	0	4.70044	5.419	4.30651	1.66e-05	0.000950822	0.000682342	TRUE
contig71957	uncharacterized oxidoreductase at4g09670-like	gi|502181020|ref|XP_004516741.1|PREDICTED: uncharacterized oxidoreductase At4g09670-like [Cicer arietinum]	XP_004516741	13	0	4.70044	5.419	4.30651	1.66e-05	0.000950822	0.000682342	TRUE
contig82898	PREDICTED: uncharacterized protein LOC101512239	gi|502078952|ref|XP_004486106.1|PREDICTED: uncharacterized protein LOC101512239 [Cicer arietinum]	XP_004486106	13	0	4.70044	5.419	4.30651	1.66e-05	0.000950822	0.000682342	TRUE
contig2241	isoliquiritigenin 2 -o-methyltransferase-like	gi|502181064|ref|XP_004516752.1|PREDICTED: isoliquiritigenin 2'-O-methyltransferase-like [Cicer arietinum]	XP_004516752	74	3	4.62449	5.34305	10.2651	1.01e-24	6.86e-22	4.95e-22	TRUE
contig939	isoliquiritigenin 2 -o-methyltransferase-like	gi|502165460|ref|XP_004513588.1|PREDICTED: isoliquiritigenin 2'-O-methyltransferase-like [Cicer arietinum]	XP_004513588	97	4	4.59991	5.31848	11.7486	7.18e-32	9.55e-29	6.89e-29	TRUE
contig15095	type i inositol- -trisphosphate 5-phosphatase	gi|502160520|ref|XP_004511772.1|PREDICTED: type I inositol 1,4,5-trisphosphate 5-phosphatase 2-like [Cicer arietinum]	XP_004511772	12	0	4.58496	5.30353	4.13124	3.61e-05	0.00184872	0.00132654	TRUE
contig16474	non-specific lipid-transfer protein at5g64080-like isoform x3	gi|502159103|ref|XP_004511394.1|PREDICTED: non-specific lipid-transfer protein-like protein At5g64080-like isoform X3 [Cicer arietinum]	XP_004511394	12	0	4.58496	5.30353	4.13124	3.61e-05	0.00184872	0.00132654	TRUE
contig31967	tubulin beta-1 chain-like	gi|502139309|ref|XP_004503723.1|PREDICTED: tubulin beta-1 chain-like [Cicer arietinum]	XP_004503723	12	0	4.58496	5.30353	4.13124	3.61e-05	0.00184872	0.00132654	TRUE
contig46297	cyclin a-like protein	gi|502132814|ref|XP_004501541.1|PREDICTED: putative cyclin-A3-1-like isoform X1 [Cicer arietinum]	XP_004501541	12	0	4.58496	5.30353	4.13124	3.61e-05	0.00184872	0.00132654	TRUE
contig66768	cellulose synthase a catalytic subunit 3	gi|502127947|ref|XP_004499886.1|PREDICTED: cellulose synthase A catalytic subunit 3 [UDP-forming]-like [Cicer arietinum]	XP_004499886	12	0	4.58496	5.30353	4.13124	3.61e-05	0.00184872	0.00132654	TRUE
contig73623	PREDICTED: uncharacterized protein LOC101512239	gi|502078952|ref|XP_004486106.1|PREDICTED: uncharacterized protein LOC101512239 [Cicer arietinum]	XP_004486106	12	0	4.58496	5.30353	4.13124	3.61e-05	0.00184872	0.00132654	TRUE
contig75759	cellulose synthase-like protein g1-like	gi|502127117|ref|XP_004499569.1|PREDICTED: cellulose synthase-like protein G1-like [Cicer arietinum]	XP_004499569	12	0	4.58496	5.30353	4.13124	3.61e-05	0.00184872	0.00132654	TRUE
contig27904	rab3 gtpase-activating protein catalytic subunit-like isoform x1	gi|502129438|ref|XP_004500304.1|PREDICTED: rab3 GTPase-activating protein catalytic subunit-like isoform X1 [Cicer arietinum]	XP_004500304	23	1	4.52356	5.24212	5.71372	1.11e-08	1.69e-06	1.22e-06	TRUE
contig940	isoliquiritigenin 2 -o-methyltransferase-like	gi|502181064|ref|XP_004516752.1|PREDICTED: isoliquiritigenin 2'-O-methyltransferase-like [Cicer arietinum]	XP_004516752	69	3	4.52356	5.24212	9.89662	4.31e-23	2.81e-20	2.03e-20	TRUE
contig73002	non-cyanogenic beta-glucosidase-like	gi|502148906|ref|XP_004507316.1|PREDICTED: beta-glucosidase 12-like [Cicer arietinum]	XP_004507316	156	7	4.47805	5.19661	14.8689	5.25e-50	1.35e-46	9.72e-47	TRUE
contig21754	basic helix loop helix dna-binding family protein	gi|502117225|ref|XP_004495746.1|PREDICTED: transcription factor bHLH96-like [Cicer arietinum]	XP_004495746	11	0	4.45943	5.17799	3.94666	7.92e-05	0.00351189	0.00251716	TRUE
contig33854	annexin d4-like	gi|502158046|ref|XP_004511009.1|PREDICTED: annexin D4-like [Cicer arietinum]	XP_004511009	11	0	4.45943	5.17799	3.94666	7.92e-05	0.00351189	0.00251716	TRUE
contig46298	cyclin-a3-1-like isoform x2	gi|502132816|ref|XP_004501542.1|PREDICTED: putative cyclin-A3-1-like isoform X2 [Cicer arietinum]	XP_004501542	11	0	4.45943	5.17799	3.94666	7.92e-05	0.00351189	0.00251716	TRUE
contig50032	beta-amyrin 11-oxidase-like	gi|502155968|ref|XP_004510260.1|PREDICTED: beta-amyrin 11-oxidase-like [Cicer arietinum]	XP_004510260	11	0	4.45943	5.17799	3.94666	7.92e-05	0.00351189	0.00251716	TRUE
contig62853	abc-2 type transporter family protein isoform partial	gi|590590799|ref|XP_007016837.1|ABC-2 type transporter family protein isoform 3, partial [Theobroma cacao] >gi|508787200|gb|EOY34456.1| ABC-2 type transporter family protein isoform 3, partial [Theobroma cacao]	XP_007016837	11	0	4.45943	5.17799	3.94666	7.92e-05	0.00351189	0.00251716	TRUE
contig64908	probable glutathione s-transferase-like	gi|502103858|ref|XP_004492380.1|PREDICTED: probable glutathione S-transferase-like [Cicer arietinum]	XP_004492380	11	0	4.45943	5.17799	3.94666	7.92e-05	0.00351189	0.00251716	TRUE
contig65592	peroxidase 53-like	gi|502122764|ref|XP_004497888.1|PREDICTED: peroxidase 53-like [Cicer arietinum]	XP_004497888	11	0	4.45943	5.17799	3.94666	7.92e-05	0.00351189	0.00251716	TRUE
contig70127	probable anion transporter chloroplastic-like	gi|502095924|ref|XP_004490571.1|PREDICTED: probable anion transporter 4, chloroplastic-like [Cicer arietinum]	XP_004490571	11	0	4.45943	5.17799	3.94666	7.92e-05	0.00351189	0.00251716	TRUE
contig71361	non-cyanogenic beta-glucosidase-like	gi|502148912|ref|XP_004507318.1|PREDICTED: non-cyanogenic beta-glucosidase-like [Cicer arietinum]	XP_004507318	11	0	4.45943	5.17799	3.94666	7.92e-05	0.00351189	0.00251716	TRUE
contig80215	lysine histidine transporter	gi|593789848|ref|XP_007157963.1|hypothetical protein PHAVU_002G113000g [Phaseolus vulgaris] >gi|561031378|gb|ESW29957.1| hypothetical protein PHAVU_002G113000g [Phaseolus vulgaris]	XP_007157963	11	0	4.45943	5.17799	3.94666	7.92e-05	0.00351189	0.00251716	TRUE
contig33856	annexin d8	gi|502158046|ref|XP_004511009.1|PREDICTED: annexin D4-like [Cicer arietinum]	XP_004511009	20	1	4.32193	5.04049	5.30529	1.12e-07	1.34e-05	9.65e-06	TRUE
contig71370	beta-glucosidase 24-like	gi|21684781|emb|CAC08209.2|beta-glucosidase [Cicer arietinum]	CAC08209	120	6	4.32193	5.04049	12.9958	1.29e-38	2.11e-35	1.52e-35	TRUE
contig10956	caffeic acid 3-o-methyltransferase	gi|502114148|ref|XP_004494877.1|PREDICTED: anthranilate N-methyltransferase-like [Cicer arietinum]	XP_004494877	10	0	4.32193	5.04049	3.75139	0.000175854	0.00666613	0.00477778	TRUE
contig20255	zinc finger 1 homolog	gi|502120193|ref|XP_004496879.1|PREDICTED: zinc finger protein-like 1 homolog [Cicer arietinum]	XP_004496879	10	0	4.32193	5.04049	3.75139	0.000175854	0.00666613	0.00477778	TRUE
contig39549	cyclin-dependent kinase inhibitor 7-like	gi|502152913|ref|XP_004509150.1|PREDICTED: cyclin-dependent kinase inhibitor 7-like [Cicer arietinum]	XP_004509150	10	0	4.32193	5.04049	3.75139	0.000175854	0.00666613	0.00477778	TRUE
contig41554	linoleate 9s-lipoxygenase-like	gi|502156314|ref|XP_004510412.1|PREDICTED: linoleate 9S-lipoxygenase-like [Cicer arietinum]	XP_004510412	10	0	4.32193	5.04049	3.75139	0.000175854	0.00666613	0.00477778	TRUE
contig54214	hypothetical protein MTR_2g437620	gi|657397613|gb|KEH37329.1|hypothetical protein MTR_2g437620 [Medicago truncatula]	KEH37329	10	0	4.32193	5.04049	3.75139	0.000175854	0.00666613	0.00477778	TRUE
contig57809	homeobox-leucine zipper protein hat5-like	gi|502093580|ref|XP_004489987.1|PREDICTED: homeobox-leucine zipper protein HAT5-like [Cicer arietinum]	XP_004489987	10	0	4.32193	5.04049	3.75139	0.000175854	0.00666613	0.00477778	TRUE
contig57894	asparagine synthetase	gi|502129378|ref|XP_004500279.1|PREDICTED: asparagine synthetase, nodule [glutamine-hydrolyzing]-like [Cicer arietinum]	XP_004500279	10	0	4.32193	5.04049	3.75139	0.000175854	0.00666613	0.00477778	TRUE
contig57895	asparagine synthetase	gi|502129378|ref|XP_004500279.1|PREDICTED: asparagine synthetase, nodule [glutamine-hydrolyzing]-like [Cicer arietinum]	XP_004500279	10	0	4.32193	5.04049	3.75139	0.000175854	0.00666613	0.00477778	TRUE
contig61201	peroxidase family protein	gi|502096326|ref|XP_004490699.1|PREDICTED: cationic peroxidase 1-like [Cicer arietinum]	XP_004490699	10	0	4.32193	5.04049	3.75139	0.000175854	0.00666613	0.00477778	TRUE
contig62154	gdsl esterase lipase at1g74460-like	gi|502170972|ref|XP_004514956.1|PREDICTED: GDSL esterase/lipase At1g74460-like [Cicer arietinum]	XP_004514956	10	0	4.32193	5.04049	3.75139	0.000175854	0.00666613	0.00477778	TRUE
contig62155	gdsl esterase lipase at1g74460-like	gi|502170972|ref|XP_004514956.1|PREDICTED: GDSL esterase/lipase At1g74460-like [Cicer arietinum]	XP_004514956	10	0	4.32193	5.04049	3.75139	0.000175854	0.00666613	0.00477778	TRUE
contig64996	bel1-related homeotic protein	gi|502131414|ref|XP_004500978.1|PREDICTED: BEL1-like homeodomain protein 10-like [Cicer arietinum]	XP_004500978	10	0	4.32193	5.04049	3.75139	0.000175854	0.00666613	0.00477778	TRUE
contig4365	PREDICTED: uncharacterized protein LOC101506026	gi|502080442|ref|XP_004486565.1|PREDICTED: uncharacterized protein LOC101506026 [Cicer arietinum]	XP_004486565	78	4	4.2854	5.00397	10.4675	1.22e-25	8.93e-23	6.44e-23	TRUE
contig51552	probable xyloglucan endotransglucosylase hydrolase protein 32-like	gi|502111482|ref|XP_004494070.1|PREDICTED: probable xyloglucan endotransglucosylase/hydrolase protein 32-like [Cicer arietinum]	XP_004494070	19	1	4.24793	4.96649	5.1608	2.46e-07	2.64e-05	1.9e-05	TRUE
contig991	probable glutathione s-transferase para-like	gi|502129634|ref|XP_004500375.1|PREDICTED: probable glutathione S-transferase parA-like [Cicer arietinum]	XP_004500375	19	1	4.24793	4.96649	5.1608	2.46e-07	2.64e-05	1.9e-05	TRUE
contig71369	non-cyanogenic beta-glucosidase-like	gi|21684781|emb|CAC08209.2|beta-glucosidase [Cicer arietinum]	CAC08209	168	9	4.22239	4.94096	15.3358	4.41e-53	1.58e-49	1.14e-49	TRUE
contig16044	thaumatin-like protein pr-5b	gi|3549691|emb|CAA09228.1|thaumatin-like protein PR-5b [Cicer arietinum]	CAA09228	37	2	4.20945	4.92802	7.19387	6.3e-13	1.8e-10	1.3e-10	TRUE
contig53771	helicase protein mom1-like isoform x1	gi|502145460|ref|XP_004506038.1|PREDICTED: helicase protein MOM1-like isoform X1 [Cicer arietinum]	XP_004506038	18	1	4.16993	4.88849	5.01154	5.4e-07	5.32e-05	3.83e-05	TRUE
contig79400	leguminosin group485 secreted peptide	gi|502087002|ref|XP_004488396.1|PREDICTED: periaxin-like [Cicer arietinum]	XP_004488396	18	1	4.16993	4.88849	5.01154	5.4e-07	5.32e-05	3.83e-05	TRUE
contig35606	peroxisomal fatty acid beta-oxidation multifunctional protein mfp2-like	gi|502150946|ref|XP_004508202.1|PREDICTED: peroxisomal fatty acid beta-oxidation multifunctional protein MFP2-like [Cicer arietinum]	XP_004508202	17	1	4.08746	4.80603	4.8571	1.19e-06	0.000104989	7.55e-05	TRUE
contig40244	cell differentiation protein rcd1 homolog isoform 2	gi|596022820|ref|XP_007219107.1|hypothetical protein PRUPE_ppa015606mg [Prunus persica] >gi|462415569|gb|EMJ20306.1| hypothetical protein PRUPE_ppa015606mg [Prunus persica]	XP_007219107	17	1	4.08746	4.80603	4.8571	1.19e-06	0.000104989	7.55e-05	TRUE
contig44960	tgacg-sequence-specific dna-binding protein tga- -like isoform x4	gi|502145778|ref|XP_004506173.1|PREDICTED: TGACG-sequence-specific DNA-binding protein TGA-2.1-like isoform X4 [Cicer arietinum]	XP_004506173	17	1	4.08746	4.80603	4.8571	1.19e-06	0.000104989	7.55e-05	TRUE
contig49828	laccase-like multicopper oxidase	gi|502096208|ref|XP_004490661.1|PREDICTED: laccase-3-like [Cicer arietinum]	XP_004490661	17	1	4.08746	4.80603	4.8571	1.19e-06	0.000104989	7.55e-05	TRUE
contig68719	gdsl esterase lipase cprd49-like	gi|502104123|ref|XP_004492446.1|PREDICTED: GDSL esterase/lipase CPRD49-like [Cicer arietinum]	XP_004492446	99	6	4.04439	4.76296	11.7036	1.22e-31	1.46e-28	1.06e-28	TRUE
contig47477	mannose-1-phosphate guanyltransferase alpha-like	gi|658045481|ref|XP_008358418.1|PREDICTED: mannose-1-phosphate guanyltransferase alpha-like [Malus domestica]	XP_008358418	16	1	4	4.71856	4.69698	2.64e-06	0.00020729	0.000149426	TRUE
contig57890	asparagine synthetase	gi|502129378|ref|XP_004500279.1|PREDICTED: asparagine synthetase, nodule [glutamine-hydrolyzing]-like [Cicer arietinum]	XP_004500279	16	1	4	4.71856	4.69698	2.64e-06	0.00020729	0.000149426	TRUE
contig13481	hydroxymethylglutaryl- lyase	gi|502108072|ref|XP_004493382.1|PREDICTED: hydroxymethylglutaryl-CoA lyase, mitochondrial-like [Cicer arietinum]	XP_004493382	15	1	3.90689	4.62545	4.5306	5.88e-06	0.000402766	0.000288726	TRUE
contig14504	lipid transfer protein	gi|502174694|ref|XP_004515579.1|PREDICTED: uncharacterized protein LOC101507803 [Cicer arietinum]	XP_004515579	15	1	3.90689	4.62545	4.5306	5.88e-06	0.000402766	0.000288726	TRUE
contig37256	adenylyl cyclase	gi|502151163|ref|XP_004508309.1|PREDICTED: uncharacterized protein LOC101505266 [Cicer arietinum]	XP_004508309	15	1	3.90689	4.62545	4.5306	5.88e-06	0.000402766	0.000288726	TRUE
contig53232	glutamate dehydrogenase	gi|502107100|ref|XP_004493157.1|PREDICTED: glutamate dehydrogenase 1-like isoform X1 [Cicer arietinum] >gi|502107103|ref|XP_004493158.1| PREDICTED: glutamate dehydrogenase 1-like isoform X2 [Cicer arietinum] >gi|502107106|ref|XP_004493159.1| PREDICTED: glutamate dehydrogenase 1-like isoform X3 [Cicer arietinum]	XP_004493157	15	1	3.90689	4.62545	4.5306	5.88e-06	0.000402766	0.000288726	TRUE
contig55853	protein mei2-like 4-like isoform x2	gi|502133410|ref|XP_004501754.1|PREDICTED: protein MEI2-like 4-like isoform X2 [Cicer arietinum]	XP_004501754	15	1	3.90689	4.62545	4.5306	5.88e-06	0.000402766	0.000288726	TRUE
contig55854	protein mei2-like 4-like isoform x1	gi|502133408|ref|XP_004501753.1|PREDICTED: protein MEI2-like 4-like isoform X1 [Cicer arietinum]	XP_004501753	15	1	3.90689	4.62545	4.5306	5.88e-06	0.000402766	0.000288726	TRUE
contig57521	alanine--glyoxylate aminotransferase 2 homolog mitochondrial-like isoform x1	gi|502104417|ref|XP_004492533.1|PREDICTED: alanine--glyoxylate aminotransferase 2 homolog 3, mitochondrial-like isoform X1 [Cicer arietinum] >gi|502104420|ref|XP_004492534.1| PREDICTED: alanine--glyoxylate aminotransferase 2 homolog 3, mitochondrial-like isoform X2 [Cicer arietinum]	XP_004492533	15	1	3.90689	4.62545	4.5306	5.88e-06	0.000402766	0.000288726	TRUE
contig7651	PREDICTED: uncharacterized protein LOC101496492	gi|502097315|ref|XP_004490964.1|PREDICTED: uncharacterized protein LOC101496492 [Cicer arietinum]	XP_004490964	15	1	3.90689	4.62545	4.5306	5.88e-06	0.000402766	0.000288726	TRUE
contig73005	non-cyanogenic beta-glucosidase-like	gi|502148904|ref|XP_004507315.1|PREDICTED: non-cyanogenic beta-glucosidase-like [Cicer arietinum]	XP_004507315	248	17	3.86673	4.5853	18.3916	1.53e-75	7.87e-72	5.68e-72	TRUE
contig1164	lea protein	gi|502184033|ref|XP_004517269.1|PREDICTED: late embryogenesis abundant protein 2-like, partial [Cicer arietinum]	XP_004517269	14	1	3.80735	4.52592	4.3573	1.32e-05	0.000774691	0.00055768	TRUE
contig3790	probable beta- -galactosyltransferase 20-like	gi|502184084|ref|XP_004517281.1|PREDICTED: probable beta-1,3-galactosyltransferase 20-like [Cicer arietinum]	XP_004517281	14	1	3.80735	4.52592	4.3573	1.32e-05	0.000774691	0.00055768	TRUE
contig64907	probable glutathione s-transferase-like	gi|502103858|ref|XP_004492380.1|PREDICTED: probable glutathione S-transferase-like [Cicer arietinum]	XP_004492380	14	1	3.80735	4.52592	4.3573	1.32e-05	0.000774691	0.00055768	TRUE
contig71368	non-cyanogenic beta-glucosidase-like	gi|21684781|emb|CAC08209.2|beta-glucosidase [Cicer arietinum]	CAC08209	98	7	3.80735	4.52592	11.5288	9.45e-31	1.03e-27	7.42e-28	TRUE
contig71956	uncharacterized oxidoreductase at4g09670-like	gi|502181020|ref|XP_004516741.1|PREDICTED: uncharacterized oxidoreductase At4g09670-like [Cicer arietinum]	XP_004516741	14	1	3.80735	4.52592	4.3573	1.32e-05	0.000774691	0.00055768	TRUE
contig58207	burp domain protein	gi|502149163|ref|XP_004507416.1|PREDICTED: BURP domain-containing protein 9-like [Cicer arietinum]	XP_004507416	41	3	3.77259	4.49115	7.44421	9.75e-14	3.1e-11	2.24e-11	TRUE
contig19511	duf1644 family protein	gi|502124580|ref|XP_004498587.1|PREDICTED: uncharacterized protein LOC101488637 [Cicer arietinum]	XP_004498587	13	1	3.70044	4.419	4.17627	2.96e-05	0.00156749	0.0011229	TRUE
contig19941	cellulose synthase a catalytic subunit 1	gi|657990872|ref|XP_008387657.1|PREDICTED: cellulose synthase A catalytic subunit 1 [UDP-forming]-like [Malus domestica]	XP_008387657	13	1	3.70044	4.419	4.17627	2.96e-05	0.00156749	0.0011229	TRUE
contig33855	annexin d4-like	gi|502158046|ref|XP_004511009.1|PREDICTED: annexin D4-like [Cicer arietinum]	XP_004511009	13	1	3.70044	4.419	4.17627	2.96e-05	0.00156749	0.0011229	TRUE
contig40279	atpase asna1 homolog	gi|502157463|ref|XP_004510885.1|PREDICTED: ATPase ASNA1 homolog [Cicer arietinum]	XP_004510885	13	1	3.70044	4.419	4.17627	2.96e-05	0.00156749	0.0011229	TRUE
contig4371	peroxidase family protein	gi|502080439|ref|XP_004486564.1|PREDICTED: uncharacterized protein LOC101505702 [Cicer arietinum]	XP_004486564	13	1	3.70044	4.419	4.17627	2.96e-05	0.00156749	0.0011229	TRUE
contig49829	laccase-like multicopper oxidase	gi|502096208|ref|XP_004490661.1|PREDICTED: laccase-3-like [Cicer arietinum]	XP_004490661	13	1	3.70044	4.419	4.17627	2.96e-05	0.00156749	0.0011229	TRUE
contig51109	dna-damage-repair toleration protein drt100-like	gi|502081722|ref|XP_004486948.1|PREDICTED: DNA-damage-repair/toleration protein DRT100-like [Cicer arietinum]	XP_004486948	13	1	3.70044	4.419	4.17627	2.96e-05	0.00156749	0.0011229	TRUE
contig53374	btb poz domain-containing protein at1g21780-like	gi|502135909|ref|XP_004502495.1|PREDICTED: BTB/POZ domain-containing protein At1g21780-like [Cicer arietinum]	XP_004502495	13	1	3.70044	4.419	4.17627	2.96e-05	0.00156749	0.0011229	TRUE
contig62550	serine threonine-protein kinase aurora-1-like isoform x2	gi|502131753|ref|XP_004501090.1|PREDICTED: serine/threonine-protein kinase Aurora-1-like isoform X2 [Cicer arietinum]	XP_004501090	13	1	3.70044	4.419	4.17627	2.96e-05	0.00156749	0.0011229	TRUE
contig6764	endo- -beta-glucanase 1-like	gi|502168629|ref|XP_004514432.1|PREDICTED: endo-1,3(4)-beta-glucanase 1-like [Cicer arietinum]	XP_004514432	13	1	3.70044	4.419	4.17627	2.96e-05	0.00156749	0.0011229	TRUE
contig8938	non-cyanogenic beta-glucosidase-like	gi|502148914|ref|XP_004507319.1|PREDICTED: non-cyanogenic beta-glucosidase-like [Cicer arietinum]	XP_004507319	13	1	3.70044	4.419	4.17627	2.96e-05	0.00156749	0.0011229	TRUE
contig16475	non-specific lipid-transfer protein at2g13820-like	gi|502159093|ref|XP_004511391.1|PREDICTED: non-specific lipid-transfer protein-like protein At2g13820-like [Cicer arietinum]	XP_004511391	25	2	3.64386	4.36242	5.77366	7.76e-09	1.22e-06	8.78e-07	TRUE
contig9931	expansin-b3-like precursor	gi|502168726|ref|XP_004514453.1|PREDICTED: expansin-B3-like [Cicer arietinum]	XP_004514453	25	2	3.64386	4.36242	5.77366	7.76e-09	1.22e-06	8.78e-07	TRUE
contig31731	39s ribosomal protein l53 mrp-l53	gi|502139538|ref|XP_004503807.1|PREDICTED: uncharacterized protein LOC101499401 [Cicer arietinum]	XP_004503807	49	4	3.61471	4.33327	8.06987	7.04e-16	2.75e-13	1.98e-13	TRUE
contig73004	hypothetical protein PRUPE_ppa025619mg	gi|595834074|ref|XP_007206795.1|hypothetical protein PRUPE_ppa025619mg [Prunus persica] >gi|462402437|gb|EMJ07994.1| hypothetical protein PRUPE_ppa025619mg [Prunus persica]	XP_007206795	61	5	3.60881	4.32737	9.00095	2.24e-19	1.15e-16	8.29e-17	TRUE
contig14503	lipid transfer protein	gi|657376357|gb|KEH21451.1|Lipid transfer protein [Medicago truncatula]	KEH21451	12	1	3.58496	4.30353	3.98656	6.7e-05	0.00310489	0.00221586	TRUE
contig14522	udp-arabinopyranose mutase 2-like	gi|502101859|ref|XP_004491891.1|PREDICTED: UDP-arabinopyranose mutase 2-like [Cicer arietinum]	XP_004491891	12	1	3.58496	4.30353	3.98656	6.7e-05	0.00310489	0.00221586	TRUE
contig15443	cinnamyl alcohol dehydrogenase	gi|502077329|ref|XP_004485621.1|PREDICTED: probable cinnamyl alcohol dehydrogenase 1-like isoform X1 [Cicer arietinum] >gi|502077332|ref|XP_004485622.1| PREDICTED: probable cinnamyl alcohol dehydrogenase 1-like isoform X2 [Cicer arietinum]	XP_004485621	12	1	3.58496	4.30353	3.98656	6.7e-05	0.00310489	0.00221586	TRUE
contig18017	transcription factor	gi|502125867|ref|XP_004499094.1|PREDICTED: uncharacterized protein LOC101491353 isoform X1 [Cicer arietinum] >gi|502125870|ref|XP_004499095.1| PREDICTED: uncharacterized protein LOC101491353 isoform X2 [Cicer arietinum] >gi|502184255|ref|XP_004517314.1| PREDICTED: uncharacterized protein LOC101498847 isoform X1 [Cicer arietinum] >gi|502184259|ref|XP_004517315.1| PREDICTED: uncharacterized protein…	XP_004499094	12	1	3.58496	4.30353	3.98656	6.7e-05	0.00310489	0.00221586	TRUE
contig30134	aspartate aminotransferase	gi|502140078|ref|XP_004504047.1|PREDICTED: bifunctional aspartate aminotransferase and glutamate/aspartate-prephenate aminotransferase-like [Cicer arietinum]	XP_004504047	12	1	3.58496	4.30353	3.98656	6.7e-05	0.00310489	0.00221586	TRUE
contig37254	adenylyl cyclase	gi|502151163|ref|XP_004508309.1|PREDICTED: uncharacterized protein LOC101505266 [Cicer arietinum]	XP_004508309	12	1	3.58496	4.30353	3.98656	6.7e-05	0.00310489	0.00221586	TRUE
contig48681	something about silencing protein 10-like isoform x3	gi|502142960|ref|XP_004505165.1|PREDICTED: something about silencing protein 10-like isoform X3 [Cicer arietinum]	XP_004505165	12	1	3.58496	4.30353	3.98656	6.7e-05	0.00310489	0.00221586	TRUE
contig50034	beta-amyrin 11-oxidase-like	gi|502155968|ref|XP_004510260.1|PREDICTED: beta-amyrin 11-oxidase-like [Cicer arietinum]	XP_004510260	12	1	3.58496	4.30353	3.98656	6.7e-05	0.00310489	0.00221586	TRUE
contig54867	lrr receptor-like kinase	gi|502129679|ref|XP_004500392.1|PREDICTED: probable LRR receptor-like serine/threonine-protein kinase At1g06840-like [Cicer arietinum]	XP_004500392	12	1	3.58496	4.30353	3.98656	6.7e-05	0.00310489	0.00221586	TRUE
contig62854	abc-2 type transporter family protein isoform partial	gi|502082132|ref|XP_004487073.1|PREDICTED: ABC transporter G family member 3-like [Cicer arietinum]	XP_004487073	12	1	3.58496	4.30353	3.98656	6.7e-05	0.00310489	0.00221586	TRUE
contig67890	pmr5 cas1p gdsl sgnh-like acyl-esterase family protein	gi|502082445|ref|XP_004487169.1|PREDICTED: uncharacterized protein LOC101503983 [Cicer arietinum]	XP_004487169	12	1	3.58496	4.30353	3.98656	6.7e-05	0.00310489	0.00221586	TRUE
contig70874	btb poz domain-containing protein at1g67900-like	gi|502092776|ref|XP_004489774.1|PREDICTED: BTB/POZ domain-containing protein At1g67900-like [Cicer arietinum]	XP_004489774	12	1	3.58496	4.30353	3.98656	6.7e-05	0.00310489	0.00221586	TRUE
contig7638	auxin transporter-like protein 1-like isoform x1	gi|502097332|ref|XP_004490968.1|PREDICTED: auxin transporter-like protein 1-like isoform X1 [Cicer arietinum]	XP_004490968	12	1	3.58496	4.30353	3.98656	6.7e-05	0.00310489	0.00221586	TRUE
contig71367	beta-glucosidase 24-like	gi|21684781|emb|CAC08209.2|beta-glucosidase [Cicer arietinum]	CAC08209	152	13	3.54749	4.26605	14.1574	1.68e-45	3.35e-42	2.42e-42	TRUE
contig73008	non-cyanogenic beta-glucosidase-like	gi|502148904|ref|XP_004507315.1|PREDICTED: non-cyanogenic beta-glucosidase-like [Cicer arietinum]	XP_004507315	45	4	3.49185	4.21042	7.6759	1.64e-14	5.57e-12	4.02e-12	TRUE
contig12748	cytochrome oxidase complex assembly protein	gi|502110221|ref|XP_004493828.1|PREDICTED: uncharacterized protein LOC101502842 isoform X1 [Cicer arietinum] >gi|502110226|ref|XP_004493829.1| PREDICTED: uncharacterized protein LOC101502842 isoform X2 [Cicer arietinum]	XP_004493828	11	1	3.45943	4.17799	3.78699	0.000152483	0.00598877	0.00428443	TRUE
contig17451	receptor-like protein kinase 5-like	gi|571433543|ref|XP_003516786.2|PREDICTED: receptor-like protein kinase 5-like [Glycine max]	XP_003516786	11	1	3.45943	4.17799	3.78699	0.000152483	0.00598877	0.00428443	TRUE
contig27934	dihydroflavonol reductase	gi|388520381|gb|AFK48252.1|unknown [Medicago truncatula]	AFK48252	11	1	3.45943	4.17799	3.78699	0.000152483	0.00598877	0.00428443	TRUE
contig35591	lipoamide acyltransferase component of branched-chain alpha-keto acid dehydrogenase mitochondrial-like	gi|502150938|ref|XP_004508198.1|PREDICTED: lipoamide acyltransferase component of branched-chain alpha-keto acid dehydrogenase complex, mitochondrial-like [Cicer arietinum]	XP_004508198	11	1	3.45943	4.17799	3.78699	0.000152483	0.00598877	0.00428443	TRUE
contig36733	synaptobrevin-like protein	gi|502152349|ref|XP_004508885.1|PREDICTED: VAMP-like protein YKT61-like isoform X2 [Cicer arietinum]	XP_004508885	11	1	3.45943	4.17799	3.78699	0.000152483	0.00598877	0.00428443	TRUE
contig40243	cell differentiation rcd1-like protein	gi|566194498|ref|XP_006377627.1|hypothetical protein POPTR_0011s08710g [Populus trichocarpa] >gi|550327965|gb|ERP55424.1| hypothetical protein POPTR_0011s08710g [Populus trichocarpa]	XP_006377627	33	3	3.45943	4.17799	6.55934	5.4e-11	1.17e-08	8.39e-09	TRUE
contig4375	peroxidase family protein	gi|502080439|ref|XP_004486564.1|PREDICTED: uncharacterized protein LOC101505702 [Cicer arietinum]	XP_004486564	44	4	3.45943	4.17799	7.57412	3.62e-14	1.18e-11	8.52e-12	TRUE
contig49827	laccase-like multicopper oxidase	gi|502096208|ref|XP_004490661.1|PREDICTED: laccase-3-like [Cicer arietinum]	XP_004490661	22	2	3.45943	4.17799	5.35565	8.53e-08	1.07e-05	7.73e-06	TRUE
contig52215	dna helicase-like protein	gi|502129158|ref|XP_004500204.1|PREDICTED: LOW QUALITY PROTEIN: ruvB-like 2-like [Cicer arietinum]	XP_004500204	11	1	3.45943	4.17799	3.78699	0.000152483	0.00598877	0.00428443	TRUE
contig63222	appr-1-p processing enzyme family protein isoform 2	gi|502167741|ref|XP_004514238.1|PREDICTED: protein GDAP2 homolog isoform X1 [Cicer arietinum] >gi|502167743|ref|XP_004514239.1| PREDICTED: protein GDAP2 homolog isoform X2 [Cicer arietinum] >gi|502167746|ref|XP_004514240.1| PREDICTED: protein GDAP2 homolog isoform X3 [Cicer arietinum]	XP_004514238	11	1	3.45943	4.17799	3.78699	0.000152483	0.00598877	0.00428443	TRUE
contig63652	transcription factor jungbrunnen 1-like isoform x1	gi|502098771|ref|XP_004491313.1|PREDICTED: transcription factor JUNGBRUNNEN 1-like isoform X1 [Cicer arietinum]	XP_004491313	11	1	3.45943	4.17799	3.78699	0.000152483	0.00598877	0.00428443	TRUE
contig65590	peroxidase 53-like	gi|502122767|ref|XP_004497889.1|PREDICTED: peroxidase 53-like [Cicer arietinum]	XP_004497889	11	1	3.45943	4.17799	3.78699	0.000152483	0.00598877	0.00428443	TRUE
contig66180	tyrosine-protein phosphatase 3-like	gi|502090004|ref|XP_004489090.1|PREDICTED: tyrosine-protein phosphatase 3-like [Cicer arietinum]	XP_004489090	11	1	3.45943	4.17799	3.78699	0.000152483	0.00598877	0.00428443	TRUE
contig73003	beta-glucosidase 12-like	gi|502148906|ref|XP_004507316.1|PREDICTED: beta-glucosidase 12-like [Cicer arietinum]	XP_004507316	33	3	3.45943	4.17799	6.55934	5.4e-11	1.17e-08	8.39e-09	TRUE
contig777	beta-amyrin 11-oxidase-like	gi|502155970|ref|XP_004510261.1|PREDICTED: beta-amyrin 11-oxidase-like [Cicer arietinum]	XP_004510261	11	1	3.45943	4.17799	3.78699	0.000152483	0.00598877	0.00428443	TRUE
contig83245	ribosomal protein l20	gi|197294135|ref|YP_002149756.1|ribosomal protein L20 [Cicer arietinum] >gi|197089823|gb|ACH41093.1| ribosomal protein L20 [Cicer arietinum]	YP_002149756	11	1	3.45943	4.17799	3.78699	0.000152483	0.00598877	0.00428443	TRUE
contig8476	geranylgeranyl diphosphate chloroplastic-like	gi|502098689|ref|XP_004491294.1|PREDICTED: geranylgeranyl diphosphate reductase, chloroplastic-like [Cicer arietinum]	XP_004491294	11	1	3.45943	4.17799	3.78699	0.000152483	0.00598877	0.00428443	TRUE
contig22269	2og-fe oxygenase family oxidoreductase	gi|502094952|ref|XP_004490336.1|PREDICTED: protein SRG1-like [Cicer arietinum]	XP_004490336	21	2	3.39232	4.11088	5.20868	1.9e-07	2.13e-05	1.53e-05	TRUE
contig33394	protein da1-related 1-like isoform x1	gi|502153131|ref|XP_004509228.1|PREDICTED: protein DA1-related 1-like isoform X1 [Cicer arietinum] >gi|502153133|ref|XP_004509229.1| PREDICTED: protein DA1-related 1-like isoform X2 [Cicer arietinum]	XP_004509228	21	2	3.39232	4.11088	5.20868	1.9e-07	2.13e-05	1.53e-05	TRUE
contig538	glycerol-3-phosphate acyltransferase 3-like isoform x1	gi|595792313|ref|XP_007199905.1|hypothetical protein PRUPE_ppa007262mg [Prunus persica] >gi|462395305|gb|EMJ01104.1| hypothetical protein PRUPE_ppa007262mg [Prunus persica]	XP_007199905	21	2	3.39232	4.11088	5.20868	1.9e-07	2.13e-05	1.53e-05	TRUE
contig64076	transmembrane ascorbate ferrireductase 1-like isoform x1	gi|502119311|ref|XP_004496575.1|PREDICTED: transmembrane ascorbate ferrireductase 1-like isoform X1 [Cicer arietinum] >gi|502119314|ref|XP_004496576.1| PREDICTED: transmembrane ascorbate ferrireductase 1-like isoform X2 [Cicer arietinum]	XP_004496575	30	3	3.32193	4.04049	6.19409	5.86e-10	1.09e-07	7.87e-08	TRUE
contig30973	polygalacturonase at1g48100-like isoform x2	gi|502141821|ref|XP_004504655.1|PREDICTED: polygalacturonase At1g48100-like isoform X2 [Cicer arietinum]	XP_004504655	39	4	3.2854	4.00397	7.04299	1.88e-12	5.16e-10	3.72e-10	TRUE
contig18880	aquaporin tip4-1-like	gi|502124305|ref|XP_004498471.1|PREDICTED: aquaporin TIP4-1-like [Cicer arietinum]	XP_004498471	29	3	3.27302	3.99158	6.06747	1.3e-09	2.32e-07	1.67e-07	TRUE
contig64075	cytochrome b reductase	gi|502119311|ref|XP_004496575.1|PREDICTED: transmembrane ascorbate ferrireductase 1-like isoform X1 [Cicer arietinum] >gi|502119314|ref|XP_004496576.1| PREDICTED: transmembrane ascorbate ferrireductase 1-like isoform X2 [Cicer arietinum]	XP_004496575	29	3	3.27302	3.99158	6.06747	1.3e-09	2.32e-07	1.67e-07	TRUE
contig4374	peroxidase family protein	gi|502080439|ref|XP_004486564.1|PREDICTED: uncharacterized protein LOC101505702 [Cicer arietinum]	XP_004486564	76	8	3.24793	3.96649	9.80341	1.09e-22	6.86e-20	4.95e-20	TRUE
contig74420	inactive purple acid phosphatase-like protein	gi|657394296|gb|KEH34965.1|purple acid phosphatase [Medicago truncatula]	KEH34965	19	2	3.24793	3.96649	4.90154	9.51e-07	8.75e-05	6.3e-05	TRUE
contig68721	gdsl esterase lipase cprd49-like	gi|502104123|ref|XP_004492446.1|PREDICTED: GDSL esterase/lipase CPRD49-like [Cicer arietinum]	XP_004492446	75	8	3.22882	3.94738	9.72393	2.38e-22	1.48e-19	1.07e-19	TRUE
contig27964	3-hydroxyisobutyryl- hydrolase-like protein 5-like isoform x1	gi|571541740|ref|XP_006601850.1|PREDICTED: uncharacterized protein LOC100818188 isoform X1 [Glycine max] >gi|571541744|ref|XP_006601851.1| PREDICTED: uncharacterized protein LOC100818188 isoform X2 [Glycine max]	XP_006601850	18	2	3.16993	3.88849	4.74064	2.13e-06	0.00017157	0.000123535	TRUE
contig3109	beta-xylosidase alpha-l-arabinofuranosidase-like protein	gi|502077097|ref|XP_004485551.1|PREDICTED: beta-xylosidase/alpha-L-arabinofuranosidase 1-like [Cicer arietinum]	XP_004485551	18	2	3.16993	3.88849	4.74064	2.13e-06	0.00017157	0.000123535	TRUE
contig40242	cell differentiation protein rcd1 homolog	gi|502174062|ref|XP_004515427.1|PREDICTED: cell differentiation protein RCD1 homolog [Cicer arietinum]	XP_004515427	18	2	3.16993	3.88849	4.74064	2.13e-06	0.00017157	0.000123535	TRUE
contig72999	non-cyanogenic beta-glucosidase-like	gi|502148904|ref|XP_004507315.1|PREDICTED: non-cyanogenic beta-glucosidase-like [Cicer arietinum]	XP_004507315	27	3	3.16993	3.88849	5.8061	6.39e-09	1.03e-06	7.38e-07	TRUE
contig78724	glutathione s-transferase f9-like	gi|502128459|ref|XP_004499970.1|PREDICTED: glutathione S-transferase F9-like [Cicer arietinum]	XP_004499970	45	5	3.16993	3.88849	7.49573	6.59e-14	2.11e-11	1.53e-11	TRUE
contig18879	aquaporin tip4-1-like	gi|217073051|gb|ACJ84885.1|unknown [Medicago truncatula]	ACJ84885	17	2	3.08746	3.80603	4.57427	4.78e-06	0.000336555	0.000242872	TRUE
contig33129	polygalacturonase at1g48100-like	gi|502154605|ref|XP_004509758.1|PREDICTED: polygalacturonase At1g48100-like [Cicer arietinum]	XP_004509758	25	3	3.05889	3.77746	5.53283	3.15e-08	4.35e-06	3.14e-06	TRUE
contig10413	serine threonine plant-type	gi|502143198|ref|XP_004505256.1|PREDICTED: uncharacterized protein At4g06744-like [Cicer arietinum]	XP_004505256	39	5	2.96347	3.68204	6.84831	7.47e-12	1.86e-09	1.34e-09	TRUE
contig78184	trafficking protein particle complex subunit 9-like	gi|502125033|ref|XP_004498769.1|PREDICTED: trafficking protein particle complex subunit 9-like [Cicer arietinum]	XP_004498769	39	5	2.96347	3.68204	6.84831	7.47e-12	1.86e-09	1.34e-09	TRUE
contig4566	pathogenesis-related protein 1-like	gi|502085017|ref|XP_004487816.1|PREDICTED: pathogenesis-related protein 1-like [Cicer arietinum]	XP_004487816	23	3	2.9386	3.65716	5.24613	1.55e-07	1.79e-05	1.29e-05	TRUE
contig78636	beta-glucosidase 12-like	gi|502148906|ref|XP_004507316.1|PREDICTED: beta-glucosidase 12-like [Cicer arietinum]	XP_004507316	46	6	2.9386	3.65716	7.41925	1.18e-13	3.68e-11	2.65e-11	TRUE
contig23674	ornithine decarboxylase	gi|502131180|ref|XP_004500902.1|PREDICTED: ornithine decarboxylase-like [Cicer arietinum]	XP_004500902	38	5	2.926	3.64456	6.73473	1.64e-11	3.88e-09	2.8e-09	TRUE
contig4376	peroxidase family protein	gi|502080439|ref|XP_004486564.1|PREDICTED: uncharacterized protein LOC101505702 [Cicer arietinum]	XP_004486564	15	2	2.90689	3.62545	4.22301	2.41e-05	0.00130392	0.000938139	TRUE
contig51946	shikimate o-hydroxycinnamoyltransferase-like isoform x1	gi|502148121|ref|XP_004507045.1|PREDICTED: shikimate O-hydroxycinnamoyltransferase-like isoform X1 [Cicer arietinum]	XP_004507045	15	2	2.90689	3.62545	4.22301	2.41e-05	0.00130392	0.000938139	TRUE
contig53371	btb poz domain plant protein	gi|502135909|ref|XP_004502495.1|PREDICTED: BTB/POZ domain-containing protein At1g21780-like [Cicer arietinum]	XP_004502495	15	2	2.90689	3.62545	4.22301	2.41e-05	0.00130392	0.000938139	TRUE
contig65815	protein lurp-one-related 11-like	gi|502156620|ref|XP_004510565.1|PREDICTED: protein LURP-one-related 11-like [Cicer arietinum]	XP_004510565	15	2	2.90689	3.62545	4.22301	2.41e-05	0.00130392	0.000938139	TRUE
contig75758	cellulose synthase	gi|502127117|ref|XP_004499569.1|PREDICTED: cellulose synthase-like protein G1-like [Cicer arietinum]	XP_004499569	15	2	2.90689	3.62545	4.22301	2.41e-05	0.00130392	0.000938139	TRUE
contig28947	66 kda stress	gi|502138140|ref|XP_004503300.1|PREDICTED: 66 kDa stress protein-like isoform X1 [Cicer arietinum]	XP_004503300	14	2	2.80735	3.52592	4.03684	5.42e-05	0.00261363	0.00187728	TRUE
contig35900	acid phosphatase	gi|502151434|ref|XP_004508439.1|PREDICTED: bifunctional purple acid phosphatase 26-like isoform X1 [Cicer arietinum] >gi|502151436|ref|XP_004508440.1| PREDICTED: bifunctional purple acid phosphatase 26-like isoform X2 [Cicer arietinum]	XP_004508439	14	2	2.80735	3.52592	4.03684	5.42e-05	0.00261363	0.00187728	TRUE
contig41391	homeobox-leucine zipper protein revoluta-like	gi|502145367|ref|XP_004505999.1|PREDICTED: homeobox-leucine zipper protein REVOLUTA-like [Cicer arietinum]	XP_004505999	14	2	2.80735	3.52592	4.03684	5.42e-05	0.00261363	0.00187728	TRUE
contig4744	duf581 family protein	gi|502086082|ref|XP_004488103.1|PREDICTED: uncharacterized protein LOC101495380 [Cicer arietinum]	XP_004488103	14	2	2.80735	3.52592	4.03684	5.42e-05	0.00261363	0.00187728	TRUE
contig49636	gdsl esterase lipase 5-like	gi|502156604|ref|XP_004510557.1|PREDICTED: GDSL esterase/lipase 5-like [Cicer arietinum]	XP_004510557	14	2	2.80735	3.52592	4.03684	5.42e-05	0.00261363	0.00187728	TRUE
contig566	linoleate 9s-lipoxygenase-like	gi|502156316|ref|XP_004510413.1|PREDICTED: linoleate 9S-lipoxygenase-like [Cicer arietinum]	XP_004510413	14	2	2.80735	3.52592	4.03684	5.42e-05	0.00261363	0.00187728	TRUE
contig61744	peroxidase 3-like	gi|502171701|ref|XP_004515086.1|PREDICTED: peroxidase 3-like [Cicer arietinum]	XP_004515086	14	2	2.80735	3.52592	4.03684	5.42e-05	0.00261363	0.00187728	TRUE
contig70077	phospholipid glycerol acyltransferase family protein	gi|657397677|gb|KEH37377.1|phospholipid/glycerol acyltransferase family protein [Medicago truncatula]	KEH37377	21	3	2.80735	3.52592	4.94412	7.65e-07	7.25e-05	5.23e-05	TRUE
contig81821	glycoside hydrolase family 1 protein	gi|502081670|ref|XP_004486932.1|PREDICTED: beta-glucosidase 12-like [Cicer arietinum]	XP_004486932	14	2	2.80735	3.52592	4.03684	5.42e-05	0.00261363	0.00187728	TRUE
contig68722	gdsl esterase lipase cprd49-like	gi|502104123|ref|XP_004492446.1|PREDICTED: GDSL esterase/lipase CPRD49-like [Cicer arietinum]	XP_004492446	54	8	2.75489	3.47345	7.88178	3.23e-15	1.17e-12	8.45e-13	TRUE
contig32284	ankyrin repeat protein	gi|502156334|ref|XP_004510422.1|PREDICTED: uncharacterized protein LOC101494327 [Cicer arietinum]	XP_004510422	121	18	2.74894	3.4675	11.7908	4.35e-32	6.25e-29	4.51e-29	TRUE
contig36840	probable pectate lyase 22-like	gi|502176321|ref|XP_004515847.1|PREDICTED: probable pectate lyase 22-like [Cicer arietinum]	XP_004515847	20	3	2.73697	3.45553	4.78668	1.7e-06	0.000141143	0.000101737	TRUE
contig96	non-cyanogenic beta-glucosidase-like	gi|502148904|ref|XP_004507315.1|PREDICTED: non-cyanogenic beta-glucosidase-like [Cicer arietinum]	XP_004507315	72	11	2.71049	3.42906	9.05428	1.37e-19	7.16e-17	5.16e-17	TRUE
contig71373	non-cyanogenic beta-glucosidase-like	gi|21684781|emb|CAC08209.2|beta-glucosidase [Cicer arietinum]	CAC08209	85	13	2.70895	3.42751	9.83607	7.87e-23	5.05e-20	3.64e-20	TRUE
contig12839	casein kinase i-like protein	gi|502110079|ref|XP_004493794.1|PREDICTED: casein kinase I isoform delta-like [Cicer arietinum]	XP_004493794	13	2	2.70044	3.419	3.84258	0.00012175	0.00502343	0.00360648	TRUE
contig13951	glycosyltransferase family 8 protein	gi|593337995|ref|XP_007140013.1|hypothetical protein PHAVU_008G076900g [Phaseolus vulgaris] >gi|561013146|gb|ESW12007.1| hypothetical protein PHAVU_008G076900g [Phaseolus vulgaris]	XP_007140013	13	2	2.70044	3.419	3.84258	0.00012175	0.00502343	0.00360648	TRUE
contig15444	probable cinnamyl alcohol dehydrogenase 1-like isoform x1	gi|502077329|ref|XP_004485621.1|PREDICTED: probable cinnamyl alcohol dehydrogenase 1-like isoform X1 [Cicer arietinum] >gi|502077332|ref|XP_004485622.1| PREDICTED: probable cinnamyl alcohol dehydrogenase 1-like isoform X2 [Cicer arietinum]	XP_004485621	13	2	2.70044	3.419	3.84258	0.00012175	0.00502343	0.00360648	TRUE
contig15990	cdpk-related kinase 5-like	gi|502160932|ref|XP_004511959.1|PREDICTED: CDPK-related kinase 5-like [Cicer arietinum]	XP_004511959	13	2	2.70044	3.419	3.84258	0.00012175	0.00502343	0.00360648	TRUE
contig1613	protein yipf1 homolog	gi|388497276|gb|AFK36704.1|unknown [Medicago truncatula]	AFK36704	13	2	2.70044	3.419	3.84258	0.00012175	0.00502343	0.00360648	TRUE
contig58977	low quality protein: protein argonaute 1-like	gi|502173121|ref|XP_004515257.1|PREDICTED: LOW QUALITY PROTEIN: protein argonaute 1-like [Cicer arietinum]	XP_004515257	13	2	2.70044	3.419	3.84258	0.00012175	0.00502343	0.00360648	TRUE
contig74415	inactive purple acid phosphatase-like protein	gi|502130502|ref|XP_004500671.1|PREDICTED: probable inactive purple acid phosphatase 27-like [Cicer arietinum]	XP_004500671	13	2	2.70044	3.419	3.84258	0.00012175	0.00502343	0.00360648	TRUE
contig8475	geranylgeranyl diphosphate chloroplastic-like	gi|502098689|ref|XP_004491294.1|PREDICTED: geranylgeranyl diphosphate reductase, chloroplastic-like [Cicer arietinum]	XP_004491294	13	2	2.70044	3.419	3.84258	0.00012175	0.00502343	0.00360648	TRUE
contig76961	seed lipoxygenase	gi|502156318|ref|XP_004510414.1|PREDICTED: seed linoleate 9S-lipoxygenase-like [Cicer arietinum]	XP_004510414	26	4	2.70044	3.419	5.43427	5.5e-08	7.16e-06	5.17e-06	TRUE
contig57520	alanine--glyoxylate aminotransferase family protein	gi|502104417|ref|XP_004492533.1|PREDICTED: alanine--glyoxylate aminotransferase 2 homolog 3, mitochondrial-like isoform X1 [Cicer arietinum] >gi|502104420|ref|XP_004492534.1| PREDICTED: alanine--glyoxylate aminotransferase 2 homolog 3, mitochondrial-like isoform X2 [Cicer arietinum]	XP_004492533	19	3	2.66297	3.38153	4.62448	3.76e-06	0.000275829	0.00019905	TRUE
contig58214	burp domain-containing protein 3-like	gi|502149169|ref|XP_004507419.1|PREDICTED: BURP domain-containing protein 3-like [Cicer arietinum]	XP_004507419	82	13	2.65711	3.37568	9.60067	7.94e-22	4.75e-19	3.43e-19	TRUE
contig39850	probable lrr receptor-like serine threonine-protein kinase at1g14390-like	gi|502158646|ref|XP_004511229.1|PREDICTED: probable LRR receptor-like serine/threonine-protein kinase At1g14390-like [Cicer arietinum]	XP_004511229	31	5	2.63227	3.35083	5.88465	3.99e-09	6.76e-07	4.88e-07	TRUE
contig53802	mlp-like protein 34-like	gi|502123920|ref|XP_004498311.1|PREDICTED: MLP-like protein 34-like [Cicer arietinum]	XP_004498311	85	14	2.60204	3.3206	9.70747	2.8e-22	1.71e-19	1.23e-19	TRUE
contig14523	alpha- -glucan-protein synthase	gi|502101859|ref|XP_004491891.1|PREDICTED: UDP-arabinopyranose mutase 2-like [Cicer arietinum]	XP_004491891	18	3	2.58496	3.30353	4.45715	8.31e-06	0.000527984	0.000379672	TRUE
contig15515	cyclin-dependent kinase 12-like	gi|502077290|ref|XP_004485608.1|PREDICTED: cyclin-dependent kinase 12-like [Cicer arietinum]	XP_004485608	18	3	2.58496	3.30353	4.45715	8.31e-06	0.000527984	0.000379672	TRUE
contig21993	serine threonine-protein kinase fray2-like isoform x1	gi|502116589|ref|XP_004495504.1|PREDICTED: serine/threonine-protein kinase fray2-like isoform X1 [Cicer arietinum]	XP_004495504	18	3	2.58496	3.30353	4.45715	8.31e-06	0.000527984	0.000379672	TRUE
contig51823	sodium-coupled neutral amino acid transporter 10-like	gi|502097643|ref|XP_004491042.1|PREDICTED: putative sodium-coupled neutral amino acid transporter 10-like [Cicer arietinum]	XP_004491042	24	4	2.58496	3.30353	5.1467	2.65e-07	2.79e-05	2.01e-05	TRUE
contig54024	PREDICTED: peroxiredoxin-2B-like	gi|502163981|ref|XP_004513009.1|PREDICTED: peroxiredoxin-2B-like [Cicer arietinum]	XP_004513009	24	4	2.58496	3.30353	5.1467	2.65e-07	2.79e-05	2.01e-05	TRUE
contig61745	peroxidase 3-like	gi|502171701|ref|XP_004515086.1|PREDICTED: peroxidase 3-like [Cicer arietinum]	XP_004515086	18	3	2.58496	3.30353	4.45715	8.31e-06	0.000527984	0.000379672	TRUE
contig6210	late embryogenesis abundant protein	gi|502081022|ref|XP_004486742.1|PREDICTED: uncharacterized protein LOC101509865 [Cicer arietinum]	XP_004486742	18	3	2.58496	3.30353	4.45715	8.31e-06	0.000527984	0.000379672	TRUE
contig19342	eukaryotic translation initiation factor 3e	gi|217073216|gb|ACJ84967.1|unknown [Medicago truncatula]	ACJ84967	41	7	2.5502	3.26876	6.69642	2.14e-11	4.92e-09	3.55e-09	TRUE
contig52039	inositol oxygenase 1-like	gi|502156137|ref|XP_004510326.1|PREDICTED: inositol oxygenase 1-like [Cicer arietinum]	XP_004510326	29	5	2.53605	3.25462	5.62117	1.9e-08	2.72e-06	1.97e-06	TRUE
contig563	lipoxygenase loxn3	gi|219935421|emb|CAG44503.1|lipoxygenase LOXN3 [Pisum sativum]	CAG44503	208	36	2.53051	3.24908	15.0451	3.72e-51	1.03e-47	7.41e-48	TRUE
contig564	linoleate 9s-lipoxygenase-like	gi|502156314|ref|XP_004510412.1|PREDICTED: linoleate 9S-lipoxygenase-like [Cicer arietinum]	XP_004510412	108	19	2.50696	3.22552	10.8058	3.23e-27	2.58e-24	1.86e-24	TRUE
contig2302	gibberellin 20 oxidase 1-like	gi|502142992|ref|XP_004505176.1|PREDICTED: gibberellin 20 oxidase 1-like [Cicer arietinum]	XP_004505176	17	3	2.5025	3.22106	4.28423	1.83e-05	0.00102032	0.000732334	TRUE
contig35607	multifunctional family protein	gi|502150946|ref|XP_004508202.1|PREDICTED: peroxisomal fatty acid beta-oxidation multifunctional protein MFP2-like [Cicer arietinum]	XP_004508202	17	3	2.5025	3.22106	4.28423	1.83e-05	0.00102032	0.000732334	TRUE
contig467	replication factor c subunit 3-like	gi|502163218|ref|XP_004512764.1|PREDICTED: replication factor C subunit 3-like [Cicer arietinum]	XP_004512764	17	3	2.5025	3.22106	4.28423	1.83e-05	0.00102032	0.000732334	TRUE
contig52063	acid phosphatase	gi|502156123|ref|XP_004510320.1|PREDICTED: stem 28 kDa glycoprotein-like [Cicer arietinum]	XP_004510320	17	3	2.5025	3.22106	4.28423	1.83e-05	0.00102032	0.000732334	TRUE
contig58206	polyol transporter 5-like	gi|502149160|ref|XP_004507415.1|PREDICTED: polyol transporter 5-like [Cicer arietinum]	XP_004507415	17	3	2.5025	3.22106	4.28423	1.83e-05	0.00102032	0.000732334	TRUE
contig65910	calcium-binding ef hand protein	gi|657385938|gb|KEH28435.1|calcium-binding EF hand protein [Medicago truncatula]	KEH28435	17	3	2.5025	3.22106	4.28423	1.83e-05	0.00102032	0.000732334	TRUE
contig66013	plant f1m20-13 protein	gi|502142018|ref|XP_004504752.1|PREDICTED: uncharacterized protein LOC101511145 [Cicer arietinum]	XP_004504752	17	3	2.5025	3.22106	4.28423	1.83e-05	0.00102032	0.000732334	TRUE
contig79290	glutathione s-transferase f9-like	gi|502098762|ref|XP_004491311.1|PREDICTED: glutathione S-transferase F9-like [Cicer arietinum]	XP_004491311	39	7	2.47805	3.19661	6.46724	9.98e-11	2.07e-08	1.49e-08	TRUE
contig73006	non-cyanogenic beta-glucosidase-like	gi|502148904|ref|XP_004507315.1|PREDICTED: non-cyanogenic beta-glucosidase-like [Cicer arietinum]	XP_004507315	136	25	2.44361	3.16217	12.0192	2.82e-33	4.4e-30	3.17e-30	TRUE
contig26246	caffeic acid-o- partial	gi|502136647|ref|XP_004502769.1|PREDICTED: caffeic acid 3-O-methyltransferase-like [Cicer arietinum]	XP_004502769	16	3	2.41504	3.1336	4.10521	4.04e-05	0.00202355	0.00145622	TRUE
contig41482	endosomal protein	gi|62321047|dbj|BAD94118.1|putative endosomal protein [Arabidopsis thaliana]	BAD94118	16	3	2.41504	3.1336	4.10521	4.04e-05	0.00202355	0.00145622	TRUE
contig58877	oxysterol-binding protein 3c-like	gi|502145048|ref|XP_004505855.1|PREDICTED: oxysterol-binding protein-related protein 3C-like [Cicer arietinum]	XP_004505855	32	6	2.41504	3.1336	5.80571	6.41e-09	1.02e-06	7.38e-07	TRUE
contig61666	mo25-like protein at5g47540-like	gi|502079330|ref|XP_004486227.1|PREDICTED: putative MO25-like protein At5g47540-like [Cicer arietinum]	XP_004486227	16	3	2.41504	3.1336	4.10521	4.04e-05	0.00202355	0.00145622	TRUE
contig76964	seed linoleate 9s-lipoxygenase	gi|502156318|ref|XP_004510414.1|PREDICTED: seed linoleate 9S-lipoxygenase-like [Cicer arietinum]	XP_004510414	16	3	2.41504	3.1336	4.10521	4.04e-05	0.00202355	0.00145622	TRUE
contig76966	seed linoleate 9s-lipoxygenase-like	gi|7208773|emb|CAB76909.1|lipoxygenase [Cicer arietinum]	CAB76909	16	3	2.41504	3.1336	4.10521	4.04e-05	0.00202355	0.00145622	TRUE
contig78722	glutathione s-transferase f9-like	gi|502128459|ref|XP_004499970.1|PREDICTED: glutathione S-transferase F9-like [Cicer arietinum]	XP_004499970	64	12	2.41504	3.1336	8.21072	2.2e-16	9.18e-14	6.63e-14	TRUE
contig79819	copper amine oxidase	gi|525345013|ref|NP_001265996.1|primary amine oxidase-like precursor [Cicer arietinum] >gi|3819099|emb|CAA08855.1| copper amine oxidase [Cicer arietinum]	NP_001265996	320	60	2.41504	3.1336	18.3634	2.58e-75	1.16e-71	8.35e-72	TRUE
contig18881	aquaporin tip4-1-like	gi|502124305|ref|XP_004498471.1|PREDICTED: aquaporin TIP4-1-like [Cicer arietinum]	XP_004498471	21	4	2.39232	3.11088	4.68744	2.77e-06	0.000215534	0.000153709	TRUE
contig29234	40s ribosomal protein s16	gi|502090495|ref|XP_004489247.1|PREDICTED: 40S ribosomal protein S16-like isoform X1 [Cicer arietinum]	XP_004489247	21	4	2.39232	3.11088	4.68744	2.77e-06	0.000215534	0.000153709	TRUE
contig60437	glutaminyl-trna synthetase	gi|357444721|ref|XP_003592638.1|Glutaminyl-tRNA synthetase [Medicago truncatula]	XP_003592638	21	4	2.39232	3.11088	4.68744	2.77e-06	0.000215534	0.000153709	TRUE
contig48422	1-aminocyclopropane-1-carboxylate oxidase	gi|502092780|ref|XP_004489776.1|PREDICTED: flavonol synthase/flavanone 3-hydroxylase-like [Cicer arietinum]	XP_004489776	26	5	2.37851	3.09707	5.20502	1.94e-07	2.16e-05	1.56e-05	TRUE
contig62639	probable xyloglucan endotransglucosylase hydrolase protein 32-like	gi|502145522|ref|XP_004506064.1|PREDICTED: probable xyloglucan endotransglucosylase/hydrolase protein 32-like [Cicer arietinum]	XP_004506064	31	6	2.36923	3.0878	5.67562	1.38e-08	2.06e-06	1.49e-06	TRUE
contig75959	peroxidase 4-like	gi|502096332|ref|XP_004490701.1|PREDICTED: peroxidase 4-like [Cicer arietinum]	XP_004490701	31	6	2.36923	3.0878	5.67562	1.38e-08	2.06e-06	1.49e-06	TRUE
contig12923	auxin-induced protein aux28-like	gi|502109838|ref|XP_004493739.1|PREDICTED: auxin-induced protein AUX28-like [Cicer arietinum]	XP_004493739	40	8	2.32193	3.04049	6.4006	1.55e-10	3.12e-08	2.25e-08	TRUE
contig1780	ru -associated	gi|502092725|ref|XP_004489754.1|PREDICTED: ruBisCO-associated protein-like [Cicer arietinum]	XP_004489754	20	4	2.32193	3.04049	4.52584	6.02e-06	0.000405758	0.00029199	TRUE
contig3090	shaggy-like protein kinase 41 isoform 1	gi|587874977|gb|EXB64104.1|Shaggy-related protein kinase kappa [Morus notabilis]	EXB64104	25	5	2.32193	3.04049	5.06006	4.19e-07	4.23e-05	3.05e-05	TRUE
contig3329	probable ubiquitin-conjugating enzyme e2 24-like	gi|502077908|ref|XP_004485781.1|PREDICTED: probable ubiquitin-conjugating enzyme E2 24-like [Cicer arietinum]	XP_004485781	20	4	2.32193	3.04049	4.52584	6.02e-06	0.000405758	0.00029199	TRUE
contig360	acyl-activating enzyme peroxisomal	gi|502140712|ref|XP_004504308.1|PREDICTED: probable acyl-activating enzyme 18, peroxisomal-like isoform X2 [Cicer arietinum]	XP_004504308	15	3	2.32193	3.04049	3.91947	8.87e-05	0.00381721	0.00274808	TRUE
contig40793	homeobox-leucine zipper family protein lipid-binding start domain-containing protein isoform 4	gi|109729910|tpg|DAA05769.1|TPA_inf: class III HD-Zip protein CNA2 [Medicago truncatula]	DAA05769	15	3	2.32193	3.04049	3.91947	8.87e-05	0.00381721	0.00274808	TRUE
contig49130	plant inositol phosphorylceramide synthase	gi|502118973|ref|XP_004496463.1|PREDICTED: uncharacterized protein LOC101492422 [Cicer arietinum]	XP_004496463	15	3	2.32193	3.04049	3.91947	8.87e-05	0.00381721	0.00274808	TRUE
contig51821	sodium-coupled neutral amino acid transporter 10-like	gi|502097643|ref|XP_004491042.1|PREDICTED: putative sodium-coupled neutral amino acid transporter 10-like [Cicer arietinum]	XP_004491042	15	3	2.32193	3.04049	3.91947	8.87e-05	0.00381721	0.00274808	TRUE
contig59128	nac domain protein	gi|502089208|ref|XP_004488843.1|PREDICTED: NAC domain-containing protein 21/22-like [Cicer arietinum]	XP_004488843	20	4	2.32193	3.04049	4.52584	6.02e-06	0.000405758	0.00029199	TRUE
contig60436	glutamine--trna ligase-like	gi|502120770|ref|XP_004497076.1|PREDICTED: glutamine--tRNA ligase-like [Cicer arietinum]	XP_004497076	20	4	2.32193	3.04049	4.52584	6.02e-06	0.000405758	0.00029199	TRUE
contig75358	pentatricopeptide repeat-containing protein mitochondrial-like isoform x5	gi|571462326|ref|XP_006582251.1|PREDICTED: pentatricopeptide repeat-containing protein At4g04790, mitochondrial-like isoform X5 [Glycine max]	XP_006582251	15	3	2.32193	3.04049	3.91947	8.87e-05	0.00381721	0.00274808	TRUE
contig82312	peptide nitrate transporter	gi|502169566|ref|XP_004514636.1|PREDICTED: probable nitrite transporter At1g68570-like [Cicer arietinum]	XP_004514636	25	5	2.32193	3.04049	5.06006	4.19e-07	4.23e-05	3.05e-05	TRUE
contig53804	mlp-like protein 34-like	gi|502123920|ref|XP_004498311.1|PREDICTED: MLP-like protein 34-like [Cicer arietinum]	XP_004498311	124	25	2.31034	3.0289	11.2498	2.32e-29	2.32e-26	1.67e-26	TRUE
contig9175	3-isopropylmalate dehydratase small subunit 2-like	gi|502147758|ref|XP_004506903.1|PREDICTED: 3-isopropylmalate dehydratase small subunit 2-like [Cicer arietinum]	XP_004506903	39	8	2.2854	3.00397	6.28381	3.3e-10	6.28e-08	4.53e-08	TRUE
contig356	isoflavone 4 -o-methyltransferase-like	gi|502142782|ref|XP_004505105.1|PREDICTED: isoflavone 4'-O-methyltransferase-like [Cicer arietinum]	XP_004505105	29	6	2.27302	2.99158	5.40784	6.38e-08	8.12e-06	5.86e-06	TRUE
contig562	linoleate 9s-lipoxygenase-like	gi|502156314|ref|XP_004510412.1|PREDICTED: linoleate 9S-lipoxygenase-like [Cicer arietinum]	XP_004510412	105	22	2.25481	2.97338	10.2605	1.06e-24	7.06e-22	5.1e-22	TRUE
contig75957	peroxidase 4-like	gi|502096332|ref|XP_004490701.1|PREDICTED: peroxidase 4-like [Cicer arietinum]	XP_004490701	19	4	2.24793	2.96649	4.35942	1.3e-05	0.000771636	0.00055593	TRUE
contig79712	formate dehydrogenase mitochondrial-like	gi|502090619|ref|XP_004489286.1|PREDICTED: formate dehydrogenase 1, mitochondrial-like [Cicer arietinum]	XP_004489286	19	4	2.24793	2.96649	4.35942	1.3e-05	0.000771636	0.00055593	TRUE
contig74970	transmembrane partial	gi|502124909|ref|XP_004498721.1|PREDICTED: extensin-2-like [Cicer arietinum]	XP_004498721	71	15	2.24286	2.96142	8.42052	3.75e-17	1.62e-14	1.17e-14	TRUE
contig82346	glycoside hydrolase family 1 protein	gi|502148357|ref|XP_004507134.1|PREDICTED: non-cyanogenic beta-glucosidase-like isoform X2 [Cicer arietinum]	XP_004507134	33	7	2.23704	2.9556	5.73504	9.75e-09	1.51e-06	1.09e-06	TRUE
contig565	linoleate 9s-lipoxygenase-like	gi|502156312|ref|XP_004510411.1|PREDICTED: linoleate 9S-lipoxygenase-like [Cicer arietinum]	XP_004510411	47	10	2.23266	2.95122	6.83942	7.95e-12	1.94e-09	1.39e-09	TRUE
contig79714	formate dehydrogenase mitochondrial-like	gi|502090619|ref|XP_004489286.1|PREDICTED: formate dehydrogenase 1, mitochondrial-like [Cicer arietinum]	XP_004489286	47	10	2.23266	2.95122	6.83942	7.95e-12	1.94e-09	1.39e-09	TRUE
contig82268	burp domain-containing protein	gi|502130929|ref|XP_004500818.1|PREDICTED: BURP domain-containing protein 17-like [Cicer arietinum]	XP_004500818	47	10	2.23266	2.95122	6.83942	7.95e-12	1.94e-09	1.39e-09	TRUE
contig18920	amino acid permease 6-like	gi|502124266|ref|XP_004498452.1|PREDICTED: amino acid permease 6-like [Cicer arietinum]	XP_004498452	28	6	2.22239	2.94096	5.26989	1.37e-07	1.59e-05	1.15e-05	TRUE
contig31966	tubulin beta-1 chain	gi|475614034|gb|EMT28959.1|Tubulin beta-1 chain [Aegilops tauschii]	EMT28959	23	5	2.20163	2.9202	4.7596	1.94e-06	0.000158521	0.000114266	TRUE
contig70110	kunitz-type protease inhibitor	gi|525314345|ref|NP_001265999.1|triosephosphate isomerase 1 precursor [Cicer arietinum] >gi|7208767|emb|CAB76906.1| trypsin protein inhibitor 1 [Cicer arietinum] >gi|289780361|emb|CBJ34319.1| Kunitz-type protease inhibitor [Vigna unguiculata subsp. cylindrica] >gi|364506557|gb|AEW50185.1| Kunitz-type protease inhibitor [Cicer arietinum]	NP_001265999	23	5	2.20163	2.9202	4.7596	1.94e-06	0.000158521	0.000114266	TRUE
contig77355	beta-amyrin 24-hydroxylase-like	gi|502100416|ref|XP_004491712.1|PREDICTED: beta-amyrin 24-hydroxylase-like [Cicer arietinum]	XP_004491712	41	9	2.18763	2.90619	6.33974	2.3e-10	4.47e-08	3.22e-08	TRUE
contig50922	plastocyanin-like domain protein	gi|502173488|ref|XP_004515341.1|PREDICTED: uclacyanin-2-like [Cicer arietinum]	XP_004515341	22	5	2.1375	2.85607	4.60363	4.15e-06	0.000298547	0.000215229	TRUE
contig62713	alpha-dioxygenase 1-like	gi|21068668|emb|CAD31840.1|putative alpha-dioxygenase [Cicer arietinum]	CAD31840	22	5	2.1375	2.85607	4.60363	4.15e-06	0.000298547	0.000215229	TRUE
contig76962	seed linoleate 9s-lipoxygenase	gi|502156318|ref|XP_004510414.1|PREDICTED: seed linoleate 9S-lipoxygenase-like [Cicer arietinum]	XP_004510414	35	8	2.12928	2.84785	5.79822	6.7e-09	1.07e-06	7.69e-07	TRUE
contig32125	glutelin type-a	gi|502140358|ref|XP_004504184.1|PREDICTED: 11S globulin seed storage protein 2-like [Cicer arietinum]	XP_004504184	128	30	2.09311	2.81167	11.0172	3.16e-28	2.7e-25	1.95e-25	TRUE
contig37255	adenylyl cyclase	gi|502151163|ref|XP_004508309.1|PREDICTED: uncharacterized protein LOC101505266 [Cicer arietinum]	XP_004508309	17	4	2.08746	2.80603	4.01052	6.06e-05	0.00285005	0.00205001	TRUE
contig51616	atp sulfurylase	gi|598096302|gb|AHN52256.1|ATP sulfurylase (chloroplast) [Cicer arietinum]	AHN52256	17	4	2.08746	2.80603	4.01052	6.06e-05	0.00285005	0.00205001	TRUE
contig55929	syntaxin-22-like isoform x1	gi|502162431|ref|XP_004512499.1|PREDICTED: syntaxin-22-like [Cicer arietinum]	XP_004512499	17	4	2.08746	2.80603	4.01052	6.06e-05	0.00285005	0.00205001	TRUE
contig67891	protein trichome birefringence-like 39	gi|449463298|ref|XP_004149371.1|PREDICTED: uncharacterized protein LOC101205461 [Cucumis sativus] >gi|449509085|ref|XP_004163488.1| PREDICTED: uncharacterized protein LOC101226154 [Cucumis sativus]	XP_004149371	17	4	2.08746	2.80603	4.01052	6.06e-05	0.00285005	0.00205001	TRUE
contig68106	copper ion-binding laccase	gi|502103902|ref|XP_004492390.1|PREDICTED: laccase-8-like [Cicer arietinum]	XP_004492390	17	4	2.08746	2.80603	4.01052	6.06e-05	0.00285005	0.00205001	TRUE
contig10558	ras-related protein rab11a-like	gi|388522627|gb|AFK49375.1|unknown [Medicago truncatula]	AFK49375	21	5	2.07039	2.78895	4.44347	8.85e-06	0.00055681	0.000401115	TRUE
contig33574	peroxidase 73-like	gi|502152754|ref|XP_004509077.1|PREDICTED: peroxidase 73-like [Cicer arietinum]	XP_004509077	21	5	2.07039	2.78895	4.44347	8.85e-06	0.00055681	0.000401115	TRUE
contig76671	PREDICTED: uncharacterized protein LOC101495679	gi|502136690|ref|XP_004502789.1|PREDICTED: uncharacterized protein LOC101495679 [Cicer arietinum]	XP_004502789	21	5	2.07039	2.78895	4.44347	8.85e-06	0.00055681	0.000401115	TRUE
contig79818	copper amine enzyme domain protein	gi|525345013|ref|NP_001265996.1|primary amine oxidase-like precursor [Cicer arietinum] >gi|3819099|emb|CAA08855.1| copper amine oxidase [Cicer arietinum]	NP_001265996	247	60	2.04148	2.76004	15.16	6.51e-52	2.12e-48	1.53e-48	TRUE
contig6006	major intrinsic protein family transporter	gi|502082255|ref|XP_004487111.1|PREDICTED: aquaporin PIP2-7-like [Cicer arietinum]	XP_004487111	74	18	2.03953	2.75809	8.29352	1.1e-16	4.65e-14	3.35e-14	TRUE
contig79817	copper amine oxidase	gi|525345013|ref|NP_001265996.1|primary amine oxidase-like precursor [Cicer arietinum] >gi|3819099|emb|CAA08855.1| copper amine oxidase [Cicer arietinum]	NP_001265996	485	120	2.01495	2.73351	21.1406	3.36e-99	2.42e-95	1.74e-95	TRUE
contig13197	probable nitrite transporter at1g68570-like	gi|657379095|gb|KEH23566.1|peptide/nitrate transporter [Medicago truncatula]	KEH23566	20	5	2	2.71856	4.27881	1.88e-05	0.00102798	0.000741268	TRUE
contig21802	e3 ubiquitin-protein ligase rnf13-like	gi|502118717|ref|XP_004496378.1|PREDICTED: E3 ubiquitin-protein ligase RNF13-like isoform X1 [Cicer arietinum] >gi|502118720|ref|XP_004496379.1| PREDICTED: E3 ubiquitin-protein ligase RNF13-like isoform X2 [Cicer arietinum]	XP_004496378	24	6	2	2.71856	4.68722	2.77e-06	0.000213915	0.000153709	TRUE
contig22391	casein kinase i isoform delta-like	gi|502114901|ref|XP_004495077.1|PREDICTED: casein kinase I isoform delta-like [Cicer arietinum]	XP_004495077	16	4	2	2.71856	3.82707	0.000129678	0.00523626	0.00376812	TRUE
contig25662	2-oxoisovalerate dehydrogenase subunit mitochondrial-like	gi|502137042|ref|XP_004502945.1|PREDICTED: 2-oxoisovalerate dehydrogenase subunit alpha, mitochondrial-like [Cicer arietinum]	XP_004502945	16	4	2	2.71856	3.82707	0.000129678	0.00523626	0.00376812	TRUE
contig27515	peptide methionine sulfoxide reductase	gi|502133645|ref|XP_004501840.1|PREDICTED: peptide methionine sulfoxide reductase-like [Cicer arietinum]	XP_004501840	28	7	2	2.71856	5.06279	4.13e-07	4.19e-05	3.03e-05	TRUE
contig2992	metal ion transporter	gi|502077339|ref|XP_004485625.1|PREDICTED: uncharacterized protein LOC101500878 isoform X1 [Cicer arietinum] >gi|502077341|ref|XP_004485626.1| PREDICTED: uncharacterized protein LOC101500878 isoform X2 [Cicer arietinum] >gi|502077344|ref|XP_004485627.1| PREDICTED: uncharacterized protein LOC101500878 isoform X3 [Cicer arietinum] >gi|502077348|ref|XP_004485628.1| PREDICTED: uncharacterized protein…	XP_004485625	16	4	2	2.71856	3.82707	0.000129678	0.00523626	0.00376812	TRUE
contig4372	gaiacol partial	gi|502080439|ref|XP_004486564.1|PREDICTED: uncharacterized protein LOC101505702 [Cicer arietinum]	XP_004486564	24	6	2	2.71856	4.68722	2.77e-06	0.000213915	0.000153709	TRUE
contig4373	af149277_1peroxidase 1 precursor	gi|502080439|ref|XP_004486564.1|PREDICTED: uncharacterized protein LOC101505702 [Cicer arietinum]	XP_004486564	16	4	2	2.71856	3.82707	0.000129678	0.00523626	0.00376812	TRUE
contig48807	#NAME?	gi|502116461|ref|XP_004495442.1|PREDICTED: 4,5-DOPA dioxygenase extradiol-like protein-like [Cicer arietinum]	XP_004495442	16	4	2	2.71856	3.82707	0.000129678	0.00523626	0.00376812	TRUE
contig52038	myo-inositol oxygenase	gi|502156137|ref|XP_004510326.1|PREDICTED: inositol oxygenase 1-like [Cicer arietinum]	XP_004510326	44	11	2	2.71856	6.34664	2.2e-10	4.3e-08	3.1e-08	TRUE
contig58879	oxysterol-binding protein 3c-like	gi|502145048|ref|XP_004505855.1|PREDICTED: oxysterol-binding protein-related protein 3C-like [Cicer arietinum]	XP_004505855	32	8	2	2.71856	5.41237	6.22e-08	7.99e-06	5.76e-06	TRUE
contig62714	alpha-dioxygenase 1-like	gi|502090685|ref|XP_004489308.1|PREDICTED: alpha-dioxygenase 1-like [Cicer arietinum]	XP_004489308	16	4	2	2.71856	3.82707	0.000129678	0.00523626	0.00376812	TRUE
contig7357	pathogen-inducible alpha-dioxygenase	gi|502090719|ref|XP_004489319.1|PREDICTED: alpha-dioxygenase 1-like [Cicer arietinum]	XP_004489319	20	5	2	2.71856	4.27881	1.88e-05	0.00102798	0.000741268	TRUE
contig7655	glycosyltransferase family protein	gi|502097311|ref|XP_004490963.1|PREDICTED: exostosin-2-like [Cicer arietinum]	XP_004490963	24	6	2	2.71856	4.68722	2.77e-06	0.000213915	0.000153709	TRUE
contig82615	minor allergen alt a 7-like isoform x1	gi|502077532|ref|XP_004485679.1|PREDICTED: minor allergen Alt a 7-like isoform X1 [Cicer arietinum]	XP_004485679	32	8	2	2.71856	5.41237	6.22e-08	7.99e-06	5.76e-06	TRUE
contig74971	hypothetical protein PHAVU_007G002400g	gi|593582547|ref|XP_007142613.1|hypothetical protein PHAVU_007G002400g [Phaseolus vulgaris] >gi|561015803|gb|ESW14607.1| hypothetical protein PHAVU_007G002400g [Phaseolus vulgaris]	XP_007142613	55	14	1.974	2.69257	7.05971	1.67e-12	4.61e-10	3.33e-10	TRUE
contig561	linoleate 9s-lipoxygenase-like	gi|502156314|ref|XP_004510412.1|PREDICTED: linoleate 9S-lipoxygenase-like [Cicer arietinum]	XP_004510412	192	49	1.97025	2.68882	13.1822	1.11e-39	1.9e-36	1.37e-36	TRUE
contig39701	aldose 1-epimerase-like	gi|502090209|ref|XP_004489156.1|PREDICTED: aldose 1-epimerase-like [Cicer arietinum]	XP_004489156	35	9	1.95936	2.67792	5.6152	1.96e-08	2.79e-06	2.01e-06	TRUE
contig64078	transmembrane ascorbate ferrireductase	gi|502119311|ref|XP_004496575.1|PREDICTED: transmembrane ascorbate ferrireductase 1-like isoform X1 [Cicer arietinum] >gi|502119314|ref|XP_004496576.1| PREDICTED: transmembrane ascorbate ferrireductase 1-like isoform X2 [Cicer arietinum]	XP_004496575	31	8	1.9542	2.67276	5.27911	1.3e-07	1.52e-05	1.1e-05	TRUE
contig12922	auxin-induced protein aux28-like	gi|502109838|ref|XP_004493739.1|PREDICTED: auxin-induced protein AUX28-like [Cicer arietinum]	XP_004493739	27	7	1.94753	2.6661	4.92014	8.65e-07	8.06e-05	5.79e-05	TRUE
contig18919	amino acid permease 6-like	gi|502124266|ref|XP_004498452.1|PREDICTED: amino acid permease 6-like [Cicer arietinum]	XP_004498452	27	7	1.94753	2.6661	4.92014	8.65e-07	8.06e-05	5.79e-05	TRUE
contig27513	peptide methionine sulfoxide reductase-like	gi|502133645|ref|XP_004501840.1|PREDICTED: peptide methionine sulfoxide reductase-like [Cicer arietinum]	XP_004501840	27	7	1.94753	2.6661	4.92014	8.65e-07	8.06e-05	5.79e-05	TRUE
contig75960	peroxidase 4-like	gi|502096332|ref|XP_004490701.1|PREDICTED: peroxidase 4-like [Cicer arietinum]	XP_004490701	27	7	1.94753	2.6661	4.92014	8.65e-07	8.06e-05	5.79e-05	TRUE
contig225	cysteine proteinase rd21a-like	gi|502125689|ref|XP_004499026.1|PREDICTED: cysteine proteinase RD21a-like [Cicer arietinum]	XP_004499026	46	12	1.9386	2.65716	6.41058	1.45e-10	2.96e-08	2.13e-08	TRUE
contig41559	linoleate 9s-lipoxygenase-like	gi|502156316|ref|XP_004510413.1|PREDICTED: linoleate 9S-lipoxygenase-like [Cicer arietinum]	XP_004510413	23	6	1.9386	2.65716	4.53286	5.82e-06	0.000402306	0.000288726	TRUE
contig50902	20s proteasome subunit alpha type 1	gi|217072126|gb|ACJ84423.1|unknown [Medicago truncatula]	ACJ84423	23	6	1.9386	2.65716	4.53286	5.82e-06	0.000402306	0.000288726	TRUE
contig72081	kunitz proteinase inhibitor 1	gi|525313309|ref|NP_001266050.1|kunitz-type trypsin inhibitor-like 2 protein-like precursor [Cicer arietinum] >gi|14161088|emb|CAB76907.3| trypsin protein inhibitor 2 [Cicer arietinum]	NP_001266050	92	24	1.9386	2.65716	9.06631	1.23e-19	6.6e-17	4.76e-17	TRUE
contig60135	probable polygalacturonase-like	gi|502105320|ref|XP_004492778.1|PREDICTED: probable polygalacturonase-like [Cicer arietinum]	XP_004492778	19	5	1.926	2.64456	4.1093	3.97e-05	0.00199635	0.00144065	TRUE
contig25215	l-ascorbate oxidase-like	gi|502134017|ref|XP_004501971.1|PREDICTED: L-ascorbate oxidase-like [Cicer arietinum]	XP_004501971	53	14	1.92057	2.63913	6.85581	7.09e-12	1.81e-09	1.3e-09	TRUE
contig23143	pathogenesis-related protein pr10	gi|502084966|ref|XP_004487804.1|PREDICTED: disease resistance response protein DRRG49-C-like [Cicer arietinum]	XP_004487804	34	9	1.91754	2.6361	5.48759	4.07e-08	5.48e-06	3.96e-06	TRUE
contig82677	major intrinsic protein family transporter	gi|502082255|ref|XP_004487111.1|PREDICTED: aquaporin PIP2-7-like [Cicer arietinum]	XP_004487111	98	26	1.91427	2.63283	9.31084	1.27e-20	7.01e-18	5.06e-18	TRUE
contig25212	l-ascorbate oxidase	gi|502134017|ref|XP_004501971.1|PREDICTED: L-ascorbate oxidase-like [Cicer arietinum]	XP_004501971	86	23	1.9027	2.62127	8.70118	3.28e-18	1.57e-15	1.14e-15	TRUE
contig76422	annexin d1-like isoform x1	gi|502178085|ref|XP_004516176.1|PREDICTED: annexin D1-like isoform X1 [Cicer arietinum] >gi|502178090|ref|XP_004516177.1| PREDICTED: annexin D1-like isoform X2 [Cicer arietinum] >gi|502178095|ref|XP_004516178.1| PREDICTED: annexin D1-like isoform X3 [Cicer arietinum]	XP_004516176	26	7	1.89308	2.61165	4.7744	1.8e-06	0.000148143	0.000106907	TRUE
contig71363	non-cyanogenic beta-glucosidase-like	gi|502148912|ref|XP_004507318.1|PREDICTED: non-cyanogenic beta-glucosidase-like [Cicer arietinum]	XP_004507318	22	6	1.87447	2.59303	4.37458	1.22e-05	0.000735066	0.000530009	TRUE
contig71372	beta-glucosidase 24-like	gi|21684781|emb|CAC08209.2|beta-glucosidase [Cicer arietinum]	CAC08209	22	6	1.87447	2.59303	4.37458	1.22e-05	0.000735066	0.000530009	TRUE
contig29515	endo- -beta-glucanase	gi|502139054|ref|XP_004503629.1|PREDICTED: endoglucanase 6-like [Cicer arietinum]	XP_004503629	51	14	1.86507	2.58363	6.6474	2.98e-11	6.61e-09	4.77e-09	TRUE
contig44351	archaeal vacuolar-type h+-atpase subunit e	gi|502139106|ref|XP_004503647.1|PREDICTED: V-type proton ATPase subunit E-like [Cicer arietinum]	XP_004503647	47	13	1.85415	2.57271	6.36644	1.93e-10	3.8e-08	2.74e-08	TRUE
contig66205	gamma carbonic anhydrase mitochondrial-like	gi|502161184|ref|XP_004512067.1|PREDICTED: gamma carbonic anhydrase 1, mitochondrial-like [Cicer arietinum]	XP_004512067	18	5	1.848	2.56656	3.93455	8.34e-05	0.00362443	0.00261238	TRUE
contig78507	sll1 protein	gi|502151082|ref|XP_004508269.1|PREDICTED: uncharacterized protein LOC101493459 [Cicer arietinum]	XP_004508269	18	5	1.848	2.56656	3.93455	8.34e-05	0.00362443	0.00261238	TRUE
contig21801	e3 ubiquitin-protein ligase rnf13-like	gi|502118717|ref|XP_004496378.1|PREDICTED: E3 ubiquitin-protein ligase RNF13-like isoform X1 [Cicer arietinum] >gi|502118720|ref|XP_004496379.1| PREDICTED: E3 ubiquitin-protein ligase RNF13-like isoform X2 [Cicer arietinum]	XP_004496378	25	7	1.8365	2.55506	4.62538	3.74e-06	0.000276334	0.000198918	TRUE
contig41481	phagocytic receptor 1b-like	gi|388490662|gb|AFK33397.1|unknown [Medicago truncatula]	AFK33397	25	7	1.8365	2.55506	4.62538	3.74e-06	0.000276334	0.000198918	TRUE
contig50900	20s proteasome subunit alpha type 1	gi|502126081|ref|XP_004499172.1|PREDICTED: proteasome subunit alpha type-1-B-like [Cicer arietinum]	XP_004499172	35	10	1.80735	2.52592	5.43784	5.39e-08	7.04e-06	5.08e-06	TRUE
contig58880	oxysterol-binding protein 3c-like	gi|502145048|ref|XP_004505855.1|PREDICTED: oxysterol-binding protein-related protein 3C-like [Cicer arietinum]	XP_004505855	28	8	1.80735	2.52592	4.86372	1.15e-06	0.000103054	7.43e-05	TRUE
contig8014	cold-regulated 413 plasma membrane protein 1-like	gi|502149079|ref|XP_004507384.1|PREDICTED: cold-regulated 413 plasma membrane protein 1-like [Cicer arietinum]	XP_004507384	28	8	1.80735	2.52592	4.86372	1.15e-06	0.000103054	7.43e-05	TRUE
contig83182	protein aspartic protease in guard cell 2-like	gi|502166437|ref|XP_004513892.1|PREDICTED: protein ASPARTIC PROTEASE IN GUARD CELL 2-like [Cicer arietinum]	XP_004513892	21	6	1.80735	2.52592	4.21208	2.53e-05	0.00136255	0.000983273	TRUE
contig47635	transcription factor divaricata-like	gi|502095940|ref|XP_004490575.1|PREDICTED: transcription factor DIVARICATA-like [Cicer arietinum]	XP_004490575	31	9	1.78427	2.50283	5.09122	3.56e-07	3.68e-05	2.65e-05	TRUE
contig7352	alpha-dioxygenase 1-like	gi|502090719|ref|XP_004489319.1|PREDICTED: alpha-dioxygenase 1-like [Cicer arietinum]	XP_004489319	62	18	1.78427	2.50283	7.20029	6.01e-13	1.73e-10	1.25e-10	TRUE
contig68873	aquaporin pip2-1-like	gi|255584021|ref|XP_002532756.1|Aquaporin PIP2.1, putative [Ricinus communis] >gi|223527507|gb|EEF29633.1| Aquaporin PIP2.1, putative [Ricinus communis]	XP_002532756	24	7	1.77761	2.49617	4.47288	7.72e-06	0.000493204	0.000355917	TRUE
contig1374	chitinase 2-like	gi|502087868|ref|XP_004488666.1|PREDICTED: chitinase 2-like [Cicer arietinum]	XP_004488666	684	201	1.7668	2.48536	23.8354	1.44e-125	1.72e-121	1.24e-121	TRUE
contig17556	phosphoenolpyruvate carboxykinase	gi|502162554|ref|XP_004512540.1|PREDICTED: phosphoenolpyruvate carboxykinase [ATP]-like [Cicer arietinum]	XP_004512540	17	5	1.76553	2.4841	3.7541	0.000173963	0.00666833	0.00477778	TRUE
contig27802	biotin carboxyl carrier protein of acetyl- carboxylase chloroplastic-like	gi|502130085|ref|XP_004500525.1|PREDICTED: biotin carboxyl carrier protein of acetyl-CoA carboxylase 1, chloroplastic-like [Cicer arietinum]	XP_004500525	17	5	1.76553	2.4841	3.7541	0.000173963	0.00666833	0.00477778	TRUE
contig27963	3-hydroxyisobutyryl- hydrolase-like protein 5-like isoform x1	gi|502128478|ref|XP_004499976.1|PREDICTED: 3-hydroxyisobutyryl-CoA hydrolase-like protein 5-like isoform X1 [Cicer arietinum] >gi|502128481|ref|XP_004499977.1| PREDICTED: 3-hydroxyisobutyryl-CoA hydrolase-like protein 5-like isoform X2 [Cicer arietinum]	XP_004499976	17	5	1.76553	2.4841	3.7541	0.000173963	0.00666833	0.00477778	TRUE
contig33961	glucose-6-phosphate 1- cytoplasmic isoform-like isoform x1	gi|502091552|ref|XP_004489579.1|PREDICTED: glucose-6-phosphate 1-dehydrogenase, cytoplasmic isoform-like isoform X1 [Cicer arietinum] >gi|502091555|ref|XP_004489580.1| PREDICTED: glucose-6-phosphate 1-dehydrogenase, cytoplasmic isoform-like isoform X2 [Cicer arietinum]	XP_004489579	17	5	1.76553	2.4841	3.7541	0.000173963	0.00666833	0.00477778	TRUE
contig62638	probable xyloglucan endotransglucosylase hydrolase protein 32-like isoform x2	gi|571492586|ref|XP_006592278.1|PREDICTED: probable xyloglucan endotransglucosylase/hydrolase protein 32-like isoform X2 [Glycine max]	XP_006592278	17	5	1.76553	2.4841	3.7541	0.000173963	0.00666833	0.00477778	TRUE
contig73965	cytochrome b5-like	gi|502146765|ref|XP_004506597.1|PREDICTED: cytochrome b5-like [Cicer arietinum]	XP_004506597	27	8	1.75489	2.47345	4.71959	2.36e-06	0.000189045	0.000136202	TRUE
contig2518	potassium channel	gi|502076890|ref|XP_004485488.1|PREDICTED: LOW QUALITY PROTEIN: potassium channel AKT2/3-like [Cicer arietinum]	XP_004485488	20	6	1.73697	2.45553	4.04506	5.23e-05	0.00254241	0.00183471	TRUE
contig7653	glycosyltransferase family protein	gi|502097311|ref|XP_004490963.1|PREDICTED: exostosin-2-like [Cicer arietinum]	XP_004490963	23	7	1.71621	2.43477	4.31668	1.58e-05	0.0009161	0.000661097	TRUE
contig83324	non-cyanogenic beta-glucosidase-like precursor	gi|525313883|ref|NP_001266157.1|non-cyanogenic beta-glucosidase-like precursor [Cicer arietinum] >gi|45720176|emb|CAG14979.1| non-cyanogenic beta-glucosidase [Cicer arietinum]	NP_001266157	29	9	1.68806	2.40662	4.81455	1.48e-06	0.000125269	9.04e-05	TRUE
contig7351	pathogen-inducible alpha-dioxygenase	gi|502090719|ref|XP_004489319.1|PREDICTED: alpha-dioxygenase 1-like [Cicer arietinum]	XP_004489319	74	23	1.68589	2.40445	7.68714	1.5e-14	5.15e-12	3.71e-12	TRUE
contig5007	stem-specific tsjt1-like protein	gi|502084423|ref|XP_004487686.1|PREDICTED: stem-specific protein TSJT1-like [Cicer arietinum]	XP_004487686	19	6	1.66297	2.38153	3.87316	0.000107431	0.00449984	0.00324539	TRUE
contig73399	urate oxidase	gi|525345330|ref|NP_001266028.1|uricase-2 isozyme 1-like [Cicer arietinum] >gi|7242493|emb|CAB77204.1| urate oxidase [Cicer arietinum] >gi|7242495|emb|CAB77205.1| urate oxidase [Cicer arietinum]	NP_001266028	19	6	1.66297	2.38153	3.87316	0.000107431	0.00449984	0.00324539	TRUE
contig2853	flavoprotein wrba	gi|357490641|ref|XP_003615608.1|Flavoprotein wrbA [Medicago truncatula] >gi|355516943|gb|AES98566.1| NAD(P)H:quinone oxidoreductase, type IV protein [Medicago truncatula] >gi|388503242|gb|AFK39687.1| unknown [Medicago truncatula]	XP_003615608	116	37	1.64853	2.36709	9.5369	1.47e-21	8.53e-19	6.15e-19	TRUE
contig9866	polyubiquitin 3	gi|474093556|gb|EMS54972.1|Polyubiquitin-A [Triticum urartu]	EMS54972	25	8	1.64386	2.36242	4.42182	9.79e-06	0.000609234	0.00043965	TRUE
contig42706	selenium binding protein	gi|502135187|ref|XP_004502249.1|PREDICTED: selenium-binding protein 1-like [Cicer arietinum]	XP_004502249	56	18	1.63743	2.35599	6.60754	3.91e-11	8.61e-09	6.21e-09	TRUE
contig53807	mlp-like protein 34-like	gi|502123922|ref|XP_004498312.1|PREDICTED: MLP-like protein 34-like [Cicer arietinum]	XP_004498312	58	19	1.61005	2.32862	6.67798	2.42e-11	5.47e-09	3.95e-09	TRUE
contig17559	phosphoenolpyruvate carboxykinase	gi|641860053|gb|KDO78742.1|hypothetical protein CISIN_1g0064861mg, partial [Citrus sinensis]	KDO78742	27	9	1.58496	2.30353	4.52671	5.99e-06	0.000406379	0.00029199	TRUE
contig23142	pathogenesis-related protein pr10	gi|502084966|ref|XP_004487804.1|PREDICTED: disease resistance response protein DRRG49-C-like [Cicer arietinum]	XP_004487804	57	19	1.58496	2.30353	6.57736	4.79e-11	1.04e-08	7.52e-09	TRUE
contig41547	eukaryotic initiation factor 4a-10-like	gi|502156306|ref|XP_004510408.1|PREDICTED: eukaryotic initiation factor 4A-10-like [Cicer arietinum]	XP_004510408	183	61	1.58496	2.30353	11.7868	4.56e-32	6.3e-29	4.55e-29	TRUE
contig5249	14-3-3-like protein d-like	gi|502089828|ref|XP_004489032.1|PREDICTED: 14-3-3-like protein D-like [Cicer arietinum]	XP_004489032	21	7	1.58496	2.30353	3.99216	6.55e-05	0.00306607	0.00221261	TRUE
contig57028	probable glutathione s-transferase-like	gi|502148496|ref|XP_004507184.1|PREDICTED: probable glutathione S-transferase-like [Cicer arietinum]	XP_004507184	63	21	1.58496	2.30353	6.91492	4.68e-12	1.22e-09	8.79e-10	TRUE
contig57513	alanine--glyoxylate aminotransferase 2 homolog mitochondrial-like isoform x1	gi|502104417|ref|XP_004492533.1|PREDICTED: alanine--glyoxylate aminotransferase 2 homolog 3, mitochondrial-like isoform X1 [Cicer arietinum] >gi|502104420|ref|XP_004492534.1| PREDICTED: alanine--glyoxylate aminotransferase 2 homolog 3, mitochondrial-like isoform X2 [Cicer arietinum]	XP_004492533	27	9	1.58496	2.30353	4.52671	5.99e-06	0.000406379	0.00029199	TRUE
contig66194	isoflavone reductase	gi|525314471|ref|NP_001266030.1|isoflavone reductase [Cicer arietinum] >gi|1708425|sp|Q00016.1|IFR_CICAR RecName: Full=Isoflavone reductase; Short=IFR; AltName: Full=2'-hydroxyisoflavone reductase; AltName: Full=NADPH:isoflavone oxidoreductase [Cicer arietinum] >gi|17949|emb|CAA43167.1| NADPH:isoflavone oxidoreductase [Cicer arietinum]	NP_001266030	144	49	1.55522	2.27378	10.3736	3.27e-25	2.3e-22	1.66e-22	TRUE
contig7354	pathogen-inducible alpha-dioxygenase	gi|502090719|ref|XP_004489319.1|PREDICTED: alpha-dioxygenase 1-like [Cicer arietinum]	XP_004489319	32	11	1.54057	2.25913	4.87043	1.11e-06	0.000100238	7.23e-05	TRUE
contig3195	ribosome biogenesis regulatory protein homolog	gi|502077214|ref|XP_004485584.1|PREDICTED: ribosome biogenesis regulatory protein homolog [Cicer arietinum]	XP_004485584	29	10	1.53605	2.25462	4.63085	3.64e-06	0.000270239	0.000195016	TRUE
contig76573	kinetoplast-associated protein	gi|593330075|ref|XP_007138464.1|hypothetical protein PHAVU_009G211300g, partial [Phaseolus vulgaris] >gi|561011551|gb|ESW10458.1| hypothetical protein PHAVU_009G211300g, partial [Phaseolus vulgaris]	XP_007138464	307	106	1.53417	2.25274	15.064	2.79e-51	8.36e-48	6.04e-48	TRUE
contig50097	caffeoyl o-methyltransferase	gi|388497294|gb|AFK36713.1|unknown [Lotus japonicus]	AFK36713	26	9	1.53051	2.24908	4.3782	1.2e-05	0.000725377	0.000523022	TRUE
contig82629	stem 28 kda glycoprotein	gi|502156123|ref|XP_004510320.1|PREDICTED: stem 28 kDa glycoprotein-like [Cicer arietinum]	XP_004510320	26	9	1.53051	2.24908	4.3782	1.2e-05	0.000725377	0.000523022	TRUE
contig7555	major intrinsic protein	gi|315258125|gb|ADT91650.1|putative major intrinsic protein [Galega orientalis]	ADT91650	101	35	1.52893	2.24749	8.62617	6.34e-18	2.88e-15	2.08e-15	TRUE
contig33576	peroxidase 73	gi|502152754|ref|XP_004509077.1|PREDICTED: peroxidase 73-like [Cicer arietinum]	XP_004509077	23	8	1.52356	2.24212	4.11008	3.96e-05	0.0019966	0.00143929	TRUE
contig42703	selenium binding protein	gi|502135187|ref|XP_004502249.1|PREDICTED: selenium-binding protein 1-like [Cicer arietinum]	XP_004502249	23	8	1.52356	2.24212	4.11008	3.96e-05	0.0019966	0.00143929	TRUE
contig42707	selenium binding protein	gi|502135187|ref|XP_004502249.1|PREDICTED: selenium-binding protein 1-like [Cicer arietinum]	XP_004502249	37	13	1.50901	2.22758	5.19232	2.08e-07	2.3e-05	1.66e-05	TRUE
contig30392	probable acyl-activating enzyme peroxisomal-like	gi|502140765|ref|XP_004504328.1|PREDICTED: probable acyl-activating enzyme 18, peroxisomal-like [Cicer arietinum]	XP_004504328	31	11	1.49476	2.21333	4.73396	2.2e-06	0.000176525	0.000127388	TRUE
contig14011	cationic peroxidase 1-like	gi|502104429|ref|XP_004492537.1|PREDICTED: cationic peroxidase 1-like [Cicer arietinum]	XP_004492537	28	10	1.48543	2.20399	4.48733	7.21e-06	0.000473132	0.0003405	TRUE
contig30877	secretory carrier-associated membrane isoform x1	gi|502142509|ref|XP_004504992.1|PREDICTED: secretory carrier-associated membrane protein-like isoform X1 [Cicer arietinum]	XP_004504992	28	10	1.48543	2.20399	4.48733	7.21e-06	0.000473132	0.0003405	TRUE
contig52062	stem 28 kda glycoprotein	gi|502156123|ref|XP_004510320.1|PREDICTED: stem 28 kDa glycoprotein-like [Cicer arietinum]	XP_004510320	28	10	1.48543	2.20399	4.48733	7.21e-06	0.000473132	0.0003405	TRUE
contig74423	inactive purple acid phosphatase-like protein	gi|6850930|emb|CAB71132.1|hypothetical protein [Cicer arietinum]	CAB71132	28	10	1.48543	2.20399	4.48733	7.21e-06	0.000473132	0.0003405	TRUE
contig34153	nadp-dependent malic enzyme	gi|502138643|ref|XP_004503480.1|PREDICTED: NADP-dependent malic enzyme-like [Cicer arietinum]	XP_004503480	25	9	1.47393	2.19249	4.22641	2.37e-05	0.00129122	0.000931095	TRUE
contig34852	20 kda chaperonin	gi|502150582|ref|XP_004508023.1|PREDICTED: 20 kDa chaperonin, chloroplastic-like [Cicer arietinum]	XP_004508023	25	9	1.47393	2.19249	4.22641	2.37e-05	0.00129122	0.000931095	TRUE
contig66193	isoflavone reductase	gi|525314471|ref|NP_001266030.1|isoflavone reductase [Cicer arietinum] >gi|1708425|sp|Q00016.1|IFR_CICAR RecName: Full=Isoflavone reductase; Short=IFR; AltName: Full=2'-hydroxyisoflavone reductase; AltName: Full=NADPH:isoflavone oxidoreductase [Cicer arietinum] >gi|17949|emb|CAA43167.1| NADPH:isoflavone oxidoreductase [Cicer arietinum]	NP_001266030	100	36	1.47393	2.19249	8.45351	2.83e-17	1.27e-14	9.16e-15	TRUE
contig75961	peroxidase 4-like	gi|502096332|ref|XP_004490701.1|PREDICTED: peroxidase 4-like [Cicer arietinum]	XP_004490701	36	13	1.46949	2.18805	5.06537	4.08e-07	4.15e-05	2.99e-05	TRUE
contig76968	seed linoleate 9s-lipoxygenase	gi|7208773|emb|CAB76909.1|lipoxygenase [Cicer arietinum]	CAB76909	36	13	1.46949	2.18805	5.06537	4.08e-07	4.15e-05	2.99e-05	TRUE
contig17557	phosphoenolpyruvate carboxykinase	gi|657973709|ref|XP_008378665.1|PREDICTED: phosphoenolpyruvate carboxykinase [ATP] [Malus domestica]	XP_008378665	22	8	1.45943	2.17799	3.9484	7.87e-05	0.00351686	0.00251716	TRUE
contig21263	phenylalanine ammonia-lyase	gi|525313674|ref|NP_001266106.1|phenylalanine ammonia-lyase 2 [Cicer arietinum] >gi|9910836|sp|Q9SMK9.1|PAL2_CICAR RecName: Full=Phenylalanine ammonia-lyase 2 >gi|6433808|emb|CAB60719.1| phenylalanine ammonia-lyase [Cicer arietinum]	NP_001266106	33	12	1.45943	2.17799	4.83584	1.33e-06	0.000115025	8.29e-05	TRUE
contig30971	domain-containing gpi-anchored protein	gi|502141811|ref|XP_004504650.1|PREDICTED: lysM domain-containing GPI-anchored protein 2-like [Cicer arietinum]	XP_004504650	22	8	1.45943	2.17799	3.9484	7.87e-05	0.00351686	0.00251716	TRUE
contig57205	chalcone-flavonone isomerase	gi|502121459|ref|XP_004497328.1|PREDICTED: chalcone--flavonone isomerase 2-like [Cicer arietinum]	XP_004497328	38	14	1.44057	2.15914	5.16121	2.45e-07	2.65e-05	1.9e-05	TRUE
contig76967	seed linoleate 9s-lipoxygenase	gi|7208773|emb|CAB76909.1|lipoxygenase [Cicer arietinum]	CAB76909	46	17	1.4361	2.15466	5.67125	1.42e-08	2.1e-06	1.52e-06	TRUE
contig66195	isoflavone reductase	gi|525314471|ref|NP_001266030.1|isoflavone reductase [Cicer arietinum] >gi|1708425|sp|Q00016.1|IFR_CICAR RecName: Full=Isoflavone reductase; Short=IFR; AltName: Full=2'-hydroxyisoflavone reductase; AltName: Full=NADPH:isoflavone oxidoreductase [Cicer arietinum] >gi|17949|emb|CAA43167.1| NADPH:isoflavone oxidoreductase [Cicer arietinum]	NP_001266030	127	47	1.4341	2.15266	9.41862	4.57e-21	2.61e-18	1.88e-18	TRUE
contig57514	alanine--glyoxylate aminotransferase 2 homolog mitochondrial-like isoform x1	gi|502104417|ref|XP_004492533.1|PREDICTED: alanine--glyoxylate aminotransferase 2 homolog 3, mitochondrial-like isoform X1 [Cicer arietinum] >gi|502104420|ref|XP_004492534.1| PREDICTED: alanine--glyoxylate aminotransferase 2 homolog 3, mitochondrial-like isoform X2 [Cicer arietinum]	XP_004492533	27	10	1.43296	2.15152	4.34086	1.42e-05	0.000830238	0.000599135	TRUE
contig50921	plastocyanin-like domain protein	gi|502173488|ref|XP_004515341.1|PREDICTED: uclacyanin-2-like [Cicer arietinum]	XP_004515341	35	13	1.42884	2.14741	4.93639	7.96e-07	7.5e-05	5.41e-05	TRUE
contig23828	isoflavone reductase-like isoform x2	gi|502131502|ref|XP_004501005.1|PREDICTED: isoflavone reductase-like protein-like isoform X2 [Cicer arietinum]	XP_004501005	51	19	1.4245	2.14306	5.95135	2.66e-09	4.59e-07	3.31e-07	TRUE
contig79816	copper amine oxidase	gi|3129952|emb|CAA06833.1|copper amine oxidase [Cicer arietinum]	CAA06833	164	62	1.40336	2.12192	10.607	2.76e-26	2.16e-23	1.56e-23	TRUE
contig8015	cold regulated 413 plasma membrane 1	gi|502149079|ref|XP_004507384.1|PREDICTED: cold-regulated 413 plasma membrane protein 1-like [Cicer arietinum]	XP_004507384	29	11	1.39855	2.11711	4.45329	8.46e-06	0.000533789	0.000385205	TRUE
contig48968	caffeoyl- o-methyltransferase-like	gi|502143168|ref|XP_004505242.1|PREDICTED: caffeoyl-CoA O-methyltransferase-like [Cicer arietinum]	XP_004505242	34	13	1.38702	2.10559	4.8053	1.55e-06	0.000130584	9.38e-05	TRUE
contig51617	atp sulfurylase chloroplastic-like	gi|502119550|ref|XP_004496657.1|PREDICTED: ATP sulfurylase 1, chloroplastic-like [Cicer arietinum]	XP_004496657	34	13	1.38702	2.10559	4.8053	1.55e-06	0.000130584	9.38e-05	TRUE
contig7356	pathogen-inducible alpha-dioxygenase	gi|502090719|ref|XP_004489319.1|PREDICTED: alpha-dioxygenase 1-like [Cicer arietinum]	XP_004489319	34	13	1.38702	2.10559	4.8053	1.55e-06	0.000130584	9.38e-05	TRUE
contig69	pathogen-inducible alpha-dioxygenase	gi|502090719|ref|XP_004489319.1|PREDICTED: alpha-dioxygenase 1-like [Cicer arietinum]	XP_004489319	41	16	1.35755	2.07611	5.22966	1.7e-07	1.93e-05	1.39e-05	TRUE
contig7353	pathogen-inducible alpha-dioxygenase	gi|502090719|ref|XP_004489319.1|PREDICTED: alpha-dioxygenase 1-like [Cicer arietinum]	XP_004489319	41	16	1.35755	2.07611	5.22966	1.7e-07	1.93e-05	1.39e-05	TRUE
contig33869	germin-like protein 8-14-like	gi|502156426|ref|XP_004510468.1|PREDICTED: germin-like protein 8-14-like [Cicer arietinum]	XP_004510468	64	25	1.35614	2.07471	6.53121	6.52e-11	1.39e-08	1e-08	TRUE
contig3091	af432225_1gsk-3-like protein 4	gi|24637171|gb|AAN63591.1|AF432225_1GSK-3-like protein MsK4 [Medicago sativa]	AAN63591	23	9	1.35364	2.0722	3.91211	9.15e-05	0.00388204	0.00279979	TRUE
contig57515	pyrimidine 4	gi|502104417|ref|XP_004492533.1|PREDICTED: alanine--glyoxylate aminotransferase 2 homolog 3, mitochondrial-like isoform X1 [Cicer arietinum] >gi|502104420|ref|XP_004492534.1| PREDICTED: alanine--glyoxylate aminotransferase 2 homolog 3, mitochondrial-like isoform X2 [Cicer arietinum]	XP_004492533	23	9	1.35364	2.0722	3.91211	9.15e-05	0.00388204	0.00279979	TRUE
contig11607	auxin-induced protein pcnt115	gi|357512289|ref|XP_003626433.1|Auxin-induced protein PCNT115 [Medicago truncatula] >gi|355501448|gb|AES82651.1| aldo/keto reductase family oxidoreductase [Medicago truncatula]	XP_003626433	43	17	1.3388	2.05736	5.32461	1.01e-07	1.23e-05	8.88e-06	TRUE
contig7349	pathogen-inducible alpha-dioxygenase	gi|21068668|emb|CAD31840.1|putative alpha-dioxygenase [Cicer arietinum]	CAD31840	43	17	1.3388	2.05736	5.32461	1.01e-07	1.23e-05	8.88e-06	TRUE
contig52036	myo-inositol oxygenase	gi|502156137|ref|XP_004510326.1|PREDICTED: inositol oxygenase 1-like [Cicer arietinum]	XP_004510326	48	19	1.33703	2.0556	5.62259	1.88e-08	2.71e-06	1.96e-06	TRUE
contig23827	isoflavone reductase-like isoform x2	gi|502131502|ref|XP_004501005.1|PREDICTED: isoflavone reductase-like protein-like isoform X2 [Cicer arietinum]	XP_004501005	73	29	1.33184	2.05041	6.92281	4.43e-12	1.17e-09	8.44e-10	TRUE
contig50095	caffeoyl o-methyltransferase	gi|502152860|ref|XP_004509129.1|PREDICTED: caffeoyl-CoA O-methyltransferase 5-like isoform X1 [Cicer arietinum]	XP_004509129	30	12	1.32193	2.04049	4.42385	9.7e-06	0.000604573	0.000436285	TRUE
contig54023	PREDICTED: peroxiredoxin-2B-like	gi|502163981|ref|XP_004513009.1|PREDICTED: peroxiredoxin-2B-like [Cicer arietinum]	XP_004513009	25	10	1.32193	2.04049	4.03839	5.38e-05	0.00261225	0.00187728	TRUE
contig72449	40s ribosomal s7-like protein	gi|502138435|ref|XP_004503405.1|PREDICTED: 40S ribosomal protein S7-like isoform X1 [Cicer arietinum] >gi|502138437|ref|XP_004503406.1| PREDICTED: 40S ribosomal protein S7-like isoform X2 [Cicer arietinum]	XP_004503405	40	16	1.32193	2.04049	5.10829	3.25e-07	3.39e-05	2.45e-05	TRUE
contig7350	alpha-dioxygenase 1-like	gi|21068668|emb|CAD31840.1|putative alpha-dioxygenase [Cicer arietinum]	CAD31840	57	23	1.30933	2.02789	6.07365	1.25e-09	2.25e-07	1.62e-07	TRUE
contig15516	proline-rich protein 1-like	gi|502077288|ref|XP_004485607.1|PREDICTED: proline-rich protein 1-like [Cicer arietinum]	XP_004485607	32	13	1.29956	2.01812	4.53641	5.72e-06	0.00039828	0.000286717	TRUE
contig39906	probable voltage-gated potassium channel subunit beta-like	gi|502122462|ref|XP_004497756.1|PREDICTED: probable voltage-gated potassium channel subunit beta-like [Cicer arietinum]	XP_004497756	32	13	1.29956	2.01812	4.53641	5.72e-06	0.00039828	0.000286717	TRUE
contig67156	phospho-2-dehydro-3-deoxyheptonate aldolase chloroplastic-like	gi|502177864|ref|XP_004516132.1|PREDICTED: phospho-2-dehydro-3-deoxyheptonate aldolase 1, chloroplastic-like [Cicer arietinum]	XP_004516132	32	13	1.29956	2.01812	4.53641	5.72e-06	0.00039828	0.000286717	TRUE
contig30972	domain-containing gpi-anchored protein	gi|502141811|ref|XP_004504650.1|PREDICTED: lysM domain-containing GPI-anchored protein 2-like [Cicer arietinum]	XP_004504650	22	9	1.28951	2.00807	3.74914	0.000177442	0.00666301	0.00480078	TRUE
contig33109	isoflavone reductase homolog	gi|502154024|ref|XP_004509553.1|PREDICTED: isoflavone reductase homolog [Cicer arietinum]	XP_004509553	22	9	1.28951	2.00807	3.74914	0.000177442	0.00666301	0.00480078	TRUE
contig59257	methylenetetrahydrofolate reductase 2-like	gi|657402038|gb|KEH40965.1|methylenetetrahydrofolate reductase [Medicago truncatula]	KEH40965	22	9	1.28951	2.00807	3.74914	0.000177442	0.00666301	0.00480078	TRUE
contig72036	auxin responsive protein iaa-re	gi|30060240|gb|AAP13077.1|auxin responsive protein IAA-Re [Gossypium barbadense]	AAP13077	22	9	1.28951	2.00807	3.74914	0.000177442	0.00666301	0.00480078	TRUE
contig28199	21 kda protein	gi|502127339|ref|XP_004499663.1|PREDICTED: 21 kDa protein-like [Cicer arietinum]	XP_004499663	51	21	1.28011	1.99867	5.69102	1.26e-08	1.9e-06	1.37e-06	TRUE
contig44350	archaeal vacuolar-type h+-atpase subunit e	gi|593268331|ref|XP_007136343.1|hypothetical protein PHAVU_009G037500g [Phaseolus vulgaris] >gi|561009430|gb|ESW08337.1| hypothetical protein PHAVU_009G037500g [Phaseolus vulgaris]	XP_007136343	29	12	1.27302	1.99158	4.28137	1.86e-05	0.00102478	0.000737112	TRUE
contig79555	protein cobra-like	gi|502087124|ref|XP_004488435.1|PREDICTED: protein COBRA-like [Cicer arietinum]	XP_004488435	29	12	1.27302	1.99158	4.28137	1.86e-05	0.00102478	0.000737112	TRUE
contig62828	act domain protein	gi|502102564|ref|XP_004492116.1|PREDICTED: uncharacterized protein LOC101495407 [Cicer arietinum]	XP_004492116	24	10	1.26303	1.9816	3.882	0.000103599	0.004352	0.00314059	TRUE
contig59259	methylenetetrahydrofolate reductase 2-like	gi|502171129|ref|XP_004514993.1|PREDICTED: methylenetetrahydrofolate reductase 2-like [Cicer arietinum]	XP_004514993	38	16	1.24793	1.96649	4.8603	1.17e-06	0.000103946	7.5e-05	TRUE
contig62641	probable xyloglucan endotransglucosylase hydrolase protein 32-like	gi|502145522|ref|XP_004506064.1|PREDICTED: probable xyloglucan endotransglucosylase/hydrolase protein 32-like [Cicer arietinum]	XP_004506064	45	19	1.24393	1.96249	5.28199	1.28e-07	1.51e-05	1.09e-05	TRUE
contig74704	aquaporin pip2-7-like	gi|502082255|ref|XP_004487111.1|PREDICTED: aquaporin PIP2-7-like [Cicer arietinum]	XP_004487111	222	94	1.23983	1.95839	11.7182	1.03e-31	1.32e-28	9.52e-29	TRUE
contig42705	selenium binding protein	gi|502135187|ref|XP_004502249.1|PREDICTED: selenium-binding protein 1-like [Cicer arietinum]	XP_004502249	33	14	1.23704	1.9556	4.51267	6.4e-06	0.000428173	0.000308988	TRUE
contig57020	universal stress protein a-like	gi|502148490|ref|XP_004507182.1|PREDICTED: universal stress protein A-like protein-like [Cicer arietinum]	XP_004507182	28	12	1.22239	1.94096	4.13609	3.53e-05	0.0018296	0.00131937	TRUE
contig66534	protein transport protein sec61 subunit gamma-like	gi|474008623|gb|EMS52466.1|Protein transport protein Sec61 subunit gamma [Triticum urartu]	EMS52466	28	12	1.22239	1.94096	4.13609	3.53e-05	0.0018296	0.00131937	TRUE
contig2310	pollen protein ole e i-like protein	gi|502121685|ref|XP_004497410.1|PREDICTED: extensin-2-like [Cicer arietinum]	XP_004497410	552	238	1.21371	1.93227	18.3214	5.58e-75	2.23e-71	1.61e-71	TRUE
contig33870	germin-like protein	gi|502156428|ref|XP_004510469.1|PREDICTED: auxin-binding protein ABP19a-like [Cicer arietinum]	XP_004510469	51	23	1.14886	1.86743	5.43965	5.34e-08	7e-06	5.05e-06	TRUE
contig74972	pollen protein ole e i-like protein	gi|502124909|ref|XP_004498721.1|PREDICTED: extensin-2-like [Cicer arietinum]	XP_004498721	193	88	1.13303	1.85159	10.5228	6.78e-26	5.18e-23	3.74e-23	TRUE
contig13241	xyloglucan endotransglycosylase	gi|525313937|ref|NP_001265913.1|probable xyloglucan endotransglucosylase/hydrolase-like precursor [Cicer arietinum] >gi|3043422|emb|CAA06217.1| xyloglucan endotransglucosylase/hydrolase [Cicer arietinum]	NP_001265913	37	17	1.12199	1.84055	4.58782	4.48e-06	0.000319188	0.00023034	TRUE
contig43892	mlp-like protein	gi|20975622|emb|CAD31716.1|putative ripening related protein [Cicer arietinum]	CAD31716	193	89	1.11672	1.83529	10.4597	1.32e-25	9.5e-23	6.86e-23	TRUE
contig40463	isoliquiritigenin 2 -o-methyltransferase-like	gi|502181060|ref|XP_004516751.1|PREDICTED: isoliquiritigenin 2'-O-methyltransferase-like [Cicer arietinum]	XP_004516751	52	24	1.11548	1.83404	5.42583	5.77e-08	7.45e-06	5.38e-06	TRUE
contig79520	60s ribosomal protein l34	gi|587917885|gb|EXC05421.1|60S ribosomal protein L34 [Morus notabilis]	EXC05421	26	12	1.11548	1.83404	3.83652	0.000124792	0.00507606	0.0036631	TRUE
contig43893	mlp-like protein	gi|20975622|emb|CAD31716.1|putative ripening related protein [Cicer arietinum]	CAD31716	113	53	1.09226	1.81082	7.92959	2.2e-15	8.06e-13	5.81e-13	TRUE
contig11606	auxin-induced protein pcnt115	gi|502113572|ref|XP_004494692.1|PREDICTED: probable aldo-keto reductase 1-like [Cicer arietinum]	XP_004494692	40	19	1.074	1.79256	4.68463	2.8e-06	0.000215246	0.00015533	TRUE
contig12528	lipid-transfer protein dir1-like	gi|502103301|ref|XP_004492249.1|PREDICTED: putative lipid-transfer protein DIR1-like [Cicer arietinum]	XP_004492249	42	20	1.07039	1.78895	4.79366	1.64e-06	0.00013711	9.89e-05	TRUE
contig67158	2-dehydro-3-deoxyphosphoheptonate aldolase (3-deoxy-d-arabino-heptulosonate 7-phosphate synthase)	gi|357489731|ref|XP_003615153.1|2-dehydro-3-deoxyphosphoheptonate aldolase (3-deoxy-d-arabino-heptulosonate 7-phosphate synthase) [Medicago truncatula] >gi|355516488|gb|AES98111.1| phospho-2-dehydro-3-deoxyheptonate aldolase [Medicago truncatula]	XP_003615153	46	22	1.06413	1.78269	5.00464	5.6e-07	5.48e-05	3.95e-05	TRUE
contig7355	pathogen-inducible alpha-dioxygenase	gi|657380819|gb|KEH24896.1|pathogen-inducible alpha-dioxygenase [Medicago truncatula]	KEH24896	35	17	1.04182	1.76038	4.32744	1.51e-05	0.000878138	0.000633702	TRUE
contig46971	nad h-dependent 6 -deoxychalcone synthase-like	gi|502099977|ref|XP_004491605.1|PREDICTED: NAD(P)H-dependent 6'-deoxychalcone synthase-like [Cicer arietinum]	XP_004491605	39	19	1.03747	1.75604	4.56022	5.11e-06	0.000358475	0.000258691	TRUE
contig11054	rhicadhesin receptor-like	gi|502112964|ref|XP_004494499.1|PREDICTED: rhicadhesin receptor-like [Cicer arietinum]	XP_004494499	80	39	1.03653	1.75509	6.52916	6.61e-11	1.4e-08	1.01e-08	TRUE
contig11029	aspartic proteinase	gi|4586590|dbj|BAA76427.1|aspartic proteinase [Cicer arietinum]	BAA76427	45	22	1.03242	1.75098	4.88868	1.02e-06	9.25e-05	6.68e-05	TRUE
contig83206	aquaporin pip2-7-like	gi|502082255|ref|XP_004487111.1|PREDICTED: aquaporin PIP2-7-like [Cicer arietinum]	XP_004487111	55	27	1.02647	1.74504	5.3919	6.97e-08	8.82e-06	6.36e-06	TRUE
contig66196	isoflavone reductase	gi|525314471|ref|NP_001266030.1|isoflavone reductase [Cicer arietinum] >gi|1708425|sp|Q00016.1|IFR_CICAR RecName: Full=Isoflavone reductase; Short=IFR; AltName: Full=2'-hydroxyisoflavone reductase; AltName: Full=NADPH:isoflavone oxidoreductase [Cicer arietinum] >gi|17949|emb|CAA43167.1| NADPH:isoflavone oxidoreductase [Cicer arietinum]	NP_001266030	73	36	1.0199	1.73846	6.19566	5.8e-10	1.09e-07	7.84e-08	TRUE
contig58219	specific tissue protein	gi|1279224|emb|CAA66108.1|specific tissue protein 1 [Cicer arietinum]	CAA66108	1347	666	1.01616	1.73472	26.6174	4.27e-156	7.67e-152	5.54e-152	TRUE
contig25216	l-ascorbate oxidase	gi|502134017|ref|XP_004501971.1|PREDICTED: L-ascorbate oxidase-like [Cicer arietinum]	XP_004501971	30	15	1	1.71856	3.93968	8.16e-05	0.00357159	0.00257584	TRUE
contig30376	60s ribosomal protein l32-1-like	gi|502140756|ref|XP_004504324.1|PREDICTED: 60S ribosomal protein L32-1-like [Cicer arietinum]	XP_004504324	42	21	1	1.71856	4.66156	3.14e-06	0.000237291	0.000171239	TRUE
contig49799	cofilin actin-depolymerizing factor-like protein	gi|388510466|gb|AFK43299.1|unknown [Medicago truncatula]	AFK43299	30	15	1	1.71856	3.93968	8.16e-05	0.00357159	0.00257584	TRUE
contig72228	cytosolic aldehyde dehydrogenase rf2c	gi|657376192|gb|KEH21359.1|cytosolic aldehyde dehydrogenase RF2C [Medicago truncatula]	KEH21359	32	16	1	1.71856	4.06889	4.72e-05	0.00230831	0.00166577	TRUE
contig73852	pollen protein ole e i-like protein	gi|502121685|ref|XP_004497410.1|PREDICTED: extensin-2-like [Cicer arietinum]	XP_004497410	149	76	0.971241	1.6898	8.67753	4.04e-18	1.91e-15	1.38e-15	TRUE
contig10899	probable aquaporin pip-type 7a-like	gi|502137935|ref|XP_004503235.1|PREDICTED: probable aquaporin PIP-type 7a-like [Cicer arietinum]	XP_004503235	98	50	0.970854	1.68942	7.03585	1.98e-12	5.39e-10	3.89e-10	TRUE
contig57203	chalcone-flavonone isomerase	gi|502121459|ref|XP_004497328.1|PREDICTED: chalcone--flavonone isomerase 2-like [Cicer arietinum]	XP_004497328	49	25	0.970854	1.68942	4.97478	6.53e-07	6.24e-05	4.5e-05	TRUE
contig77992	cytochrome p450 family protein	gi|502179639|ref|XP_004516468.1|PREDICTED: geraniol 8-hydroxylase-like [Cicer arietinum]	XP_004516468	105	54	0.959358	1.67792	7.24774	4.24e-13	1.23e-10	8.86e-11	TRUE
contig23118	coatomer subunit delta-like protein	gi|502120967|ref|XP_004497142.1|PREDICTED: coatomer subunit delta-like [Cicer arietinum]	XP_004497142	33	17	0.956931	1.67549	4.05862	4.94e-05	0.002409	0.00173844	TRUE
contig71743	cytochrome p450 monooxygenase	gi|6002281|emb|CAB56742.1|cytochrome P450 monooxygenase [Cicer arietinum]	CAB56742	50	26	0.943416	1.66198	4.96724	6.79e-07	6.47e-05	4.67e-05	TRUE
contig72448	40s ribosomal protein s7-like isoform x1	gi|502138435|ref|XP_004503405.1|PREDICTED: 40S ribosomal protein S7-like isoform X1 [Cicer arietinum] >gi|502138437|ref|XP_004503406.1| PREDICTED: 40S ribosomal protein S7-like isoform X2 [Cicer arietinum]	XP_004503405	48	25	0.941106	1.65967	4.86205	1.16e-06	0.000103282	7.45e-05	TRUE
contig76423	annexin d1-like isoform x1	gi|502178085|ref|XP_004516176.1|PREDICTED: annexin D1-like isoform X1 [Cicer arietinum] >gi|502178090|ref|XP_004516177.1| PREDICTED: annexin D1-like isoform X2 [Cicer arietinum] >gi|502178095|ref|XP_004516178.1| PREDICTED: annexin D1-like isoform X3 [Cicer arietinum]	XP_004516176	40	21	0.929611	1.64817	4.41643	1e-05	0.000618196	0.000446117	TRUE
contig48884	nucleoside diphosphate kinase 1-like	gi|502173457|ref|XP_004515334.1|PREDICTED: nucleoside diphosphate kinase 1-like [Cicer arietinum]	XP_004515334	55	29	0.923379	1.64194	5.16482	2.41e-07	2.6e-05	1.88e-05	TRUE
contig42704	selenium binding protein	gi|502135187|ref|XP_004502249.1|PREDICTED: selenium-binding protein 1-like [Cicer arietinum]	XP_004502249	36	19	0.921997	1.64056	4.17592	2.97e-05	0.00155612	0.00112297	TRUE
contig34908	sucrose synthase	gi|238915391|gb|ACR78193.1|sucrose synthase, partial [Vigna radiata]	ACR78193	34	18	0.917538	1.6361	4.05035	5.11e-05	0.00248889	0.00179609	TRUE
contig10900	major intrinsic protein family transporter	gi|502137935|ref|XP_004503235.1|PREDICTED: probable aquaporin PIP-type 7a-like [Cicer arietinum]	XP_004503235	66	35	0.915111	1.63367	5.63744	1.73e-08	2.51e-06	1.81e-06	TRUE
contig77357	beta-amyrin 24-hydroxylase-like	gi|502100416|ref|XP_004491712.1|PREDICTED: beta-amyrin 24-hydroxylase-like [Cicer arietinum]	XP_004491712	32	17	0.912537	1.6311	3.9208	8.83e-05	0.00381228	0.00274808	TRUE
contig81406	cytochrome c oxidase subunit 3	gi|357435997|ref|XP_003588274.1|Cytochrome c oxidase subunit [Medicago truncatula] >gi|657370795|gb|KEH16856.1| cytochrome C oxidase subunit 3 [Medicago truncatula]	XP_003588274	32	17	0.912537	1.6311	3.9208	8.83e-05	0.00381228	0.00274808	TRUE
contig42130	transaldolase family protein	gi|502090152|ref|XP_004489137.1|PREDICTED: transaldolase-like [Cicer arietinum]	XP_004489137	30	16	0.906891	1.62545	3.78685	0.000152571	0.00594026	0.00428443	TRUE
contig62827	act domain protein	gi|502102564|ref|XP_004492116.1|PREDICTED: uncharacterized protein LOC101495407 [Cicer arietinum]	XP_004492116	30	16	0.906891	1.62545	3.78685	0.000152571	0.00594026	0.00428443	TRUE
contig20	peroxidase family protein	gi|971560|emb|CAA62226.1|peroxidase1B [Medicago sativa]	CAA62226	58	31	0.903785	1.62235	5.25836	1.45e-07	1.69e-05	1.22e-05	TRUE
contig82146	stem-specific protein tsjt1-like	gi|502151315|ref|XP_004508380.1|PREDICTED: stem-specific protein TSJT1-like [Cicer arietinum]	XP_004508380	67	36	0.896164	1.61473	5.63259	1.78e-08	2.57e-06	1.86e-06	TRUE
contig59183	ethylene-responsive transcription factor rap2-4	gi|502130328|ref|XP_004500614.1|PREDICTED: ethylene-responsive transcription factor RAP2-4-like [Cicer arietinum]	XP_004500614	70	38	0.881356	1.59992	5.71919	1.07e-08	1.65e-06	1.19e-06	TRUE
contig82972	60s ribosomal protein l18-like	gi|502117080|ref|XP_004495692.1|PREDICTED: 60S ribosomal protein L18-like [Cicer arietinum]	XP_004495692	33	18	0.874469	1.59303	3.91441	9.06e-05	0.00387967	0.00278542	TRUE
contig76424	annexin d1-like isoform x1	gi|502178085|ref|XP_004516176.1|PREDICTED: annexin D1-like isoform X1 [Cicer arietinum] >gi|502178090|ref|XP_004516177.1| PREDICTED: annexin D1-like isoform X2 [Cicer arietinum] >gi|502178095|ref|XP_004516178.1| PREDICTED: annexin D1-like isoform X3 [Cicer arietinum]	XP_004516176	38	21	0.85561	1.57417	4.16439	3.12e-05	0.00162742	0.00117442	TRUE
contig23826	isoflavone reductase-like protein	gi|502131499|ref|XP_004501004.1|PREDICTED: isoflavone reductase-like protein-like isoform X1 [Cicer arietinum]	XP_004501004	88	49	0.844722	1.56328	6.30573	2.87e-10	5.51e-08	3.98e-08	TRUE
contig28697	unknown	gi|238008684|gb|ACR35377.1|unknown [Zea mays]	ACR35377	52	29	0.842459	1.56102	4.8419	1.29e-06	0.000112115	8.09e-05	TRUE
contig28696	glutamine synthetase	gi|502137555|ref|XP_004503122.1|PREDICTED: glutamine synthetase nodule isozyme-like [Cicer arietinum]	XP_004503122	44	25	0.815575	1.53414	4.39759	1.09e-05	0.000665229	0.000480058	TRUE
contig34907	sucrose synthase 3	gi|506444364|gb|AGM14948.1|sucrose synthase 3 [Hevea brasiliensis]	AGM14948	73	42	0.797507	1.51607	5.61541	1.96e-08	2.79e-06	2.01e-06	TRUE
contig14525	udp-arabinopyranose mutase 2-like	gi|502101859|ref|XP_004491891.1|PREDICTED: UDP-arabinopyranose mutase 2-like [Cicer arietinum]	XP_004491891	33	19	0.796467	1.51503	3.7734	0.000161035	0.00623937	0.00449996	TRUE
contig2277	chalcone synthase	gi|1705838|sp|P51088.1|CHS6_TRISURecName: Full=Chalcone synthase 6; AltName: Full=Naringenin-chalcone synthase 6 >gi|609616|gb|AAA67701.1| chalcone synthase [Trifolium subterraneum]	P51088	495	286	0.791413	1.50998	14.5877	3.36e-48	8.06e-45	5.81e-45	TRUE
contig66990	papain family cysteine protease	gi|657391102|gb|KEH32433.1|papain family cysteine protease [Medicago truncatula]	KEH32433	50	29	0.785875	1.50444	4.62085	3.82e-06	0.000279559	0.000201742	TRUE
contig11610	auxin-induced protein pcnt115	gi|502113572|ref|XP_004494692.1|PREDICTED: probable aldo-keto reductase 1-like [Cicer arietinum]	XP_004494692	43	25	0.782409	1.50097	4.27785	1.89e-05	0.00103004	0.000743319	TRUE
contig83054	cysteine proteinase	gi|502125689|ref|XP_004499026.1|PREDICTED: cysteine proteinase RD21a-like [Cicer arietinum]	XP_004499026	55	32	0.78136	1.49992	4.83566	1.33e-06	0.000114852	8.29e-05	TRUE
contig28517	5-methyltetrahydropteroyltriglutamate--homocysteine methyltransferase-like isoform x1	gi|502091958|ref|XP_004489678.1|PREDICTED: 5-methyltetrahydropteroyltriglutamate--homocysteine methyltransferase-like isoform X1 [Cicer arietinum] >gi|502091962|ref|XP_004489679.1| PREDICTED: 5-methyltetrahydropteroyltriglutamate--homocysteine methyltransferase-like isoform X2 [Cicer arietinum] >gi|502091965|ref|XP_004489680.1| PREDICTED: 5-methyltetrahydropteroyltriglutamate--homocysteine methyl…	XP_004489678	91	53	0.779874	1.49844	6.21582	5.11e-10	9.65e-08	6.97e-08	TRUE
contig47947	isoflavone 2 -hydroxylase-like	gi|502141787|ref|XP_004504638.1|PREDICTED: isoflavone 2'-hydroxylase-like [Cicer arietinum]	XP_004504638	49	29	0.756729	1.47529	4.5085	6.53e-06	0.000435462	0.000313957	TRUE
contig76425	annexin d1-like isoform x1	gi|502178085|ref|XP_004516176.1|PREDICTED: annexin D1-like isoform X1 [Cicer arietinum] >gi|502178090|ref|XP_004516177.1| PREDICTED: annexin D1-like isoform X2 [Cicer arietinum] >gi|502178095|ref|XP_004516178.1| PREDICTED: annexin D1-like isoform X3 [Cicer arietinum]	XP_004516176	49	29	0.756729	1.47529	4.5085	6.53e-06	0.000435462	0.000313957	TRUE
contig59260	methylenetetrahydrofolate reductase 2-like	gi|502171129|ref|XP_004514993.1|PREDICTED: methylenetetrahydrofolate reductase 2-like [Cicer arietinum]	XP_004514993	37	22	0.750022	1.46858	3.90439	9.45e-05	0.00399627	0.00288388	TRUE
contig11609	auxin-induced protein pcnt115	gi|502113572|ref|XP_004494692.1|PREDICTED: probable aldo-keto reductase 1-like [Cicer arietinum]	XP_004494692	42	25	0.748461	1.46702	4.15658	3.23e-05	0.0016816	0.00121352	TRUE
contig19131	pfkb family carbohydrate kinase	gi|388499494|gb|AFK37813.1|unknown [Medicago truncatula]	AFK37813	52	31	0.746243	1.46481	4.61986	3.84e-06	0.000280328	0.000201869	TRUE
contig26401	chalcone-flavanone isomerase family protein	gi|502136777|ref|XP_004502829.1|PREDICTED: chalcone--flavonone isomerase-like [Cicer arietinum]	XP_004502829	57	34	0.745427	1.46399	4.83489	1.33e-06	0.000115018	8.3e-05	TRUE
contig41555	linoleate 9s-lipoxygenase-like	gi|502156316|ref|XP_004510413.1|PREDICTED: linoleate 9S-lipoxygenase-like [Cicer arietinum]	XP_004510413	63	38	0.729352	1.44792	5.04125	4.62e-07	4.61e-05	3.33e-05	TRUE
contig82119	non-specific lipid-transfer	gi|502103829|ref|XP_004492374.1|PREDICTED: non-specific lipid-transfer protein-like [Cicer arietinum]	XP_004492374	38	23	0.724366	1.44293	3.90501	9.42e-05	0.00399083	0.00287995	TRUE
contig35704	stem-specific protein tsjt1-like isoform 1	gi|470121759|ref|XP_004296928.1|PREDICTED: stem-specific protein TSJT1-like isoform 1 [Fragaria vesca subsp. vesca]	XP_004296928	102	62	0.718229	1.43679	6.37794	1.79e-10	3.56e-08	2.57e-08	TRUE
contig81092	14 kda proline-rich	gi|502181571|ref|XP_004516836.1|PREDICTED: 14 kDa proline-rich protein DC2.15-like [Cicer arietinum]	XP_004516836	161	98	0.716207	1.43477	8.00516	1.19e-15	4.51e-13	3.26e-13	TRUE
contig76969	seed linoleate 9s-lipoxygenase	gi|7208773|emb|CAB76909.1|lipoxygenase [Cicer arietinum]	CAB76909	64	39	0.714598	1.43316	5.04221	4.6e-07	4.6e-05	3.32e-05	TRUE
contig83305	malate dehydrogenase	gi|525313446|ref|NP_001266061.1|malate dehydrogenase, cytoplasmic-like [Cicer arietinum] >gi|10334493|emb|CAC10208.1| cytosolic malate dehydrogenase [Cicer arietinum]	NP_001266061	59	36	0.712718	1.43128	4.83644	1.32e-06	0.000114958	8.29e-05	TRUE
contig2854	quinone reductase family protein isoform 1	gi|657959346|ref|XP_008371222.1|PREDICTED: minor allergen Alt a 7-like [Malus domestica]	XP_008371222	54	33	0.710493	1.42906	4.62152	3.81e-06	0.000279223	0.000201499	TRUE
contig14009	cationic peroxidase 1-like	gi|502104429|ref|XP_004492537.1|PREDICTED: cationic peroxidase 1-like [Cicer arietinum]	XP_004492537	62	38	0.706269	1.42483	4.94107	7.77e-07	7.34e-05	5.3e-05	TRUE
contig81283	40s ribosomal s7-like protein	gi|357496953|ref|XP_003618765.1|40S ribosomal protein S7-like protein [Medicago truncatula] >gi|355493780|gb|AES74983.1| 40S ribosomal S7-like protein [Medicago truncatula] >gi|388492530|gb|AFK34331.1| unknown [Medicago truncatula]	XP_003618765	47	29	0.696608	1.41517	4.27994	1.87e-05	0.00102511	0.000739765	TRUE
contig24016	tubulin alpha	gi|161334798|gb|ABX57816.1|alpha tubulin [Picea wilsonii]	ABX57816	197	124	0.667856	1.38642	8.6291	6.18e-18	2.85e-15	2.05e-15	TRUE
contig65152	polygalacturonase-1 non-catalytic subunit beta-like isoform x1	gi|502169784|ref|XP_004514684.1|PREDICTED: polygalacturonase-1 non-catalytic subunit beta-like isoform X1 [Cicer arietinum] >gi|502169788|ref|XP_004514685.1| PREDICTED: polygalacturonase-1 non-catalytic subunit beta-like isoform X2 [Cicer arietinum]	XP_004514684	111	70	0.665133	1.3837	6.46683	1e-10	2.07e-08	1.49e-08	TRUE
contig20473	tubulin alpha-4 chain-like isoform x1	gi|356575753|ref|XP_003556001.1|PREDICTED: tubulin alpha-4 chain-like isoform X1 [Glycine max]	XP_003556001	97	62	0.645717	1.36428	5.98041	2.23e-09	3.9e-07	2.81e-07	TRUE
contig34150	malate partial	gi|657400295|gb|KEH39547.1|NADP-dependent malic enzyme-like protein [Medicago truncatula]	KEH39547	50	32	0.643856	1.36242	4.28892	1.8e-05	0.00100761	0.000727133	TRUE
contig29469	40s ribosomal protein s2-4	gi|502138289|ref|XP_004503350.1|PREDICTED: 40S ribosomal protein S2-3-like [Cicer arietinum]	XP_004503350	95	61	0.639118	1.35768	5.89654	3.71e-09	6.32e-07	4.56e-07	TRUE
contig19130	pfkb family carbohydrate kinase	gi|502121977|ref|XP_004497518.1|PREDICTED: adenosine kinase 2-like [Cicer arietinum]	XP_004497518	59	38	0.634716	1.35328	4.6351	3.57e-06	0.000267515	0.000193023	TRUE
contig72229	aldehyde dehydrogenase family 2 member c4-like isoform 1	gi|571453143|ref|XP_006579386.1|PREDICTED: uncharacterized protein LOC100527654 isoform X1 [Glycine max]	XP_006579386	48	31	0.630766	1.34933	4.17133	3.03e-05	0.00158205	0.00114084	TRUE
contig752	isoflavone 2 -hydroxylase-like	gi|502141781|ref|XP_004504635.1|PREDICTED: isoflavone 2'-hydroxylase-like [Cicer arietinum]	XP_004504635	48	31	0.630766	1.34933	4.17133	3.03e-05	0.00158205	0.00114084	TRUE
contig66991	cysp2_maize ame: full=cysteine proteinase 2 flags: precursor	gi|1706261|sp|Q10717.1|CYSP2_MAIZERecName: Full=Cysteine proteinase 2; Flags: Precursor [Zea mays] >gi|644490|dbj|BAA08245.1| cysteine proteinase [Zea mays]	Q10717	41	27	0.602665	1.32123	3.79329	0.000148663	0.0059394	0.00425902	TRUE
contig30265	isoflavone 4 -o-methyltransferase-like	gi|502142788|ref|XP_004505107.1|PREDICTED: isoflavone 4'-O-methyltransferase-like [Cicer arietinum]	XP_004505107	156	103	0.598902	1.31746	7.38423	1.53e-13	4.67e-11	3.37e-11	TRUE
contig10807	serine hydroxymethyltransferase	gi|502135169|ref|XP_004502243.1|PREDICTED: serine hydroxymethyltransferase 1-like [Cicer arietinum]	XP_004502243	59	39	0.597241	1.3158	4.53611	5.73e-06	0.000397311	0.000286717	TRUE
contig43732	enolase family protein	gi|72153793|gb|AAZ66618.1|enolase [Cocos nucifera]	AAZ66618	69	46	0.584963	1.30353	4.87014	1.12e-06	0.000100136	7.23e-05	TRUE
contig50906	membrane steroid-binding protein 2-like	gi|502175275|ref|XP_004515701.1|PREDICTED: membrane steroid-binding protein 2-like [Cicer arietinum]	XP_004515701	42	28	0.584963	1.30353	3.79948	0.000145001	0.00580278	0.0041852	TRUE
contig81922	cationic peroxidase	gi|525313779|ref|NP_001266136.1|peroxidase 42-like precursor [Cicer arietinum] >gi|10241560|emb|CAB71128.2| cationic peroxidase [Cicer arietinum]	NP_001266136	173	116	0.576647	1.29521	7.67457	1.66e-14	5.57e-12	4.02e-12	TRUE
contig83184	probable aquaporin pip-type 7a-like	gi|24817260|emb|CAD56222.1|aquoporin-like water channel protein [Cicer arietinum]	CAD56222	59	40	0.560715	1.27928	4.4382	9.07e-06	0.000567628	0.000409625	TRUE
contig73	probable aquaporin pip-type 7a-like isoform x2	gi|502097307|ref|XP_004490962.1|PREDICTED: probable aquaporin PIP-type 7a-like isoform X2 [Cicer arietinum]	XP_004490962	191	130	0.555061	1.27362	7.9595	1.73e-15	6.46e-13	4.66e-13	TRUE
contig32109	basic blue precursor	gi|525314138|ref|NP_001265957.1|basic blue protein-like precursor [Cicer arietinum] >gi|3860333|emb|CAA10134.1| basic blue copper protein [Cicer arietinum]	NP_001265957	47	32	0.554589	1.27315	3.94638	7.93e-05	0.00348809	0.00251716	TRUE
contig82131	aquaporin pip2-7	gi|502145350|ref|XP_004505993.1|PREDICTED: aquaporin PIP2-7-like [Cicer arietinum]	XP_004505993	85	58	0.55141	1.26997	5.29709	1.18e-07	1.39e-05	1.01e-05	TRUE
contig19132	pfkb family carbohydrate kinase	gi|657388066|gb|KEH30070.1|pfkB family carbohydrate kinase [Medicago truncatula]	KEH30070	73	50	0.545968	1.26453	4.89245	9.96e-07	9.1e-05	6.57e-05	TRUE
contig16804	repetitive proline-rich cell wall protein 2-like	gi|502134364|ref|XP_004502092.1|PREDICTED: repetitive proline-rich cell wall protein 2-like [Cicer arietinum]	XP_004502092	68	47	0.532874	1.25144	4.68361	2.82e-06	0.000215857	0.000155771	TRUE
contig121	aspartic proteinase	gi|502112993|ref|XP_004494508.1|PREDICTED: aspartic proteinase-like isoform X1 [Cicer arietinum] >gi|502112997|ref|XP_004494509.1| PREDICTED: aspartic proteinase-like isoform X2 [Cicer arietinum]	XP_004494508	82	58	0.499571	1.21813	5.03542	4.77e-07	4.73e-05	3.41e-05	TRUE
contig26565	cytochrome b5-like heme steroid-binding domain protein	gi|657395041|gb|KEH35477.1|cytochrome b5-like heme/steroid-binding domain protein [Medicago truncatula]	KEH35477	63	45	0.485427	1.20399	4.37299	1.23e-05	0.000738558	0.000532975	TRUE
contig49887	trans-cinnamate 4-monooxygenase	gi|525313851|ref|NP_001266151.1|trans-cinnamate 4-monooxygenase [Cicer arietinum] >gi|14917048|sp|O81928.2|TCMO_CICAR RecName: Full=Trans-cinnamate 4-monooxygenase; AltName: Full=Cinnamic acid 4-hydroxylase; Short=C4H; Short=CA4H; AltName: Full=Cytochrome P450 73; AltName: Full=Cytochrome P450C4H >gi|4688632|emb|CAA07519.2| trans-cinnamic 4-monooxygenase [Cicer arietinum]	NP_001266151	78	56	0.478047	1.19661	4.84229	1.28e-06	0.000112163	8.09e-05	TRUE
contig10806	serine hydroxymethyltransferase 4 isoform 1	gi|590656253|ref|XP_007034218.1|Serine hydroxymethyltransferase 4 isoform 1 [Theobroma cacao] >gi|508713247|gb|EOY05144.1| Serine hydroxymethyltransferase 4 isoform 1 [Theobroma cacao]	XP_007034218	110	79	0.477579	1.19614	5.74893	8.98e-09	1.4e-06	1.01e-06	TRUE
contig26400	chalcone-flavanone isomerase family protein	gi|502136777|ref|XP_004502829.1|PREDICTED: chalcone--flavonone isomerase-like [Cicer arietinum]	XP_004502829	63	46	0.453718	1.17228	4.28129	1.86e-05	0.00102204	0.000737112	TRUE
contig66989	thiol protease aleurain-like isoform x2	gi|502150527|ref|XP_004507997.1|PREDICTED: thiol protease aleurain-like isoform X2 [Cicer arietinum]	XP_004507997	67	49	0.451379	1.16994	4.40812	1.04e-05	0.000640205	0.000461999	TRUE
contig1348	cationic peroxidase	gi|357480293|ref|XP_003610432.1|Peroxidase [Medicago truncatula] >gi|355511487|gb|AES92629.1| cationic peroxidase [Medicago truncatula]	XP_003610432	432	316	0.451107	1.16967	11.1976	4.19e-29	4.07e-26	2.94e-26	TRUE
contig30264	isoflavone synthase	gi|502142791|ref|XP_004505108.1|PREDICTED: 2-hydroxyisoflavanone synthase-like [Cicer arietinum]	XP_004505108	428	314	0.446846	1.16541	11.1132	1.08e-28	9.97e-26	7.2e-26	TRUE
contig24015	alpha-tubulin-like protein	gi|255636884|gb|ACU18775.1|unknown [Glycine max]	ACU18775	80	59	0.439285	1.15785	4.77713	1.78e-06	0.000146482	0.000105708	TRUE
contig82246	udp-d-apiose udp-d-xylose synthase 2-like	gi|502145663|ref|XP_004506123.1|PREDICTED: bifunctional polymyxin resistance protein ArnA-like [Cicer arietinum]	XP_004506123	77	57	0.433897	1.15246	4.66923	3.02e-06	0.000229092	0.000165323	TRUE
contig29837	brassinosteroid-regulated protein bru1-like	gi|502140935|ref|XP_004504381.1|PREDICTED: brassinosteroid-regulated protein BRU1-like [Cicer arietinum]	XP_004504381	51	38	0.424498	1.14306	3.77501	0.000160001	0.006206	0.00447852	TRUE
contig23138	class-10 pathogenesis-related protein 1-like	gi|502084969|ref|XP_004487805.1|PREDICTED: class-10 pathogenesis-related protein 1-like [Cicer arietinum]	XP_004487805	88	67	0.393342	1.11191	4.85002	1.23e-06	0.000108145	7.8e-05	TRUE
contig11217	s-adenosylmethionine synthetase	gi|502112841|ref|XP_004494460.1|PREDICTED: S-adenosylmethionine synthase-like [Cicer arietinum]	XP_004494460	300	230	0.383329	1.10189	8.89272	5.96e-19	3.02e-16	2.18e-16	TRUE
contig48886	nucleoside diphosphate kinase 1	gi|502173457|ref|XP_004515334.1|PREDICTED: nucleoside diphosphate kinase 1-like [Cicer arietinum]	XP_004515334	56	43	0.38109	1.09965	3.83428	0.000125931	0.00511659	0.00369235	TRUE
contig533	60s acidic ribosomal protein p0-like	gi|502097328|ref|XP_004490967.1|PREDICTED: 60S acidic ribosomal protein P0-like [Cicer arietinum]	XP_004490967	173	134	0.368539	1.0871	6.67812	2.42e-11	5.5e-09	3.95e-09	TRUE
contig77806	specific tissue protein partial	gi|502130926|ref|XP_004500817.1|PREDICTED: uncharacterized protein DDB_G0283697-like isoform X2 [Cicer arietinum]	XP_004500817	263	205	0.359439	1.078	8.17911	2.86e-16	1.15e-13	8.33e-14	TRUE
contig28695	glutamine synthetase	gi|502137555|ref|XP_004503122.1|PREDICTED: glutamine synthetase nodule isozyme-like [Cicer arietinum]	XP_004503122	59	46	0.359081	1.07764	3.87164	0.000108107	0.00452024	0.00324706	TRUE
contig21279	phosphopyruvate hydratase	gi|502111700|ref|XP_004494139.1|PREDICTED: enolase-like [Cicer arietinum]	XP_004494139	111	87	0.351472	1.07004	5.28034	1.29e-07	1.52e-05	1.1e-05	TRUE
contig30266	achain crystal structure of isoflavanone 4 -o-methyltransferase complexed with (+)-pisatin	gi|388498578|gb|AFK37355.1|unknown [Medicago truncatula]	AFK37355	83	66	0.330645	1.04921	4.49315	7.02e-06	0.00046333	0.000334359	TRUE
contig81167	chalcone synthase	gi|194740622|gb|ACF94725.1|chalcone synthase [Robinia pseudoacacia]	ACF94725	99	79	0.325576	1.04414	4.88787	1.02e-06	9.27e-05	6.69e-05	TRUE
contig47744	calnexin homolog	gi|502137294|ref|XP_004503036.1|PREDICTED: calnexin homolog [Cicer arietinum]	XP_004503036	104	83	0.3254	1.04396	5.00913	5.47e-07	5.37e-05	3.87e-05	TRUE
contig46552	atp-citrate synthase alpha chain protein	gi|657384539|gb|KEH27751.1|ATP-citrate synthase alpha chain protein [Medicago truncatula]	KEH27751	91	73	0.31797	1.03653	4.65816	3.19e-06	0.000240743	0.00017373	TRUE
contig28519	tpa: methionine synthase family protein	gi|502091958|ref|XP_004489678.1|PREDICTED: 5-methyltetrahydropteroyltriglutamate--homocysteine methyltransferase-like isoform X1 [Cicer arietinum] >gi|502091962|ref|XP_004489679.1| PREDICTED: 5-methyltetrahydropteroyltriglutamate--homocysteine methyltransferase-like isoform X2 [Cicer arietinum] >gi|502091965|ref|XP_004489680.1| PREDICTED: 5-methyltetrahydropteroyltriglutamate--homocysteine methyl…	XP_004489678	80	65	0.29956	1.01812	4.30362	1.68e-05	0.000956445	0.000688586	TRUE
contig44465	probable polygalacturonase-like isoform x1	gi|502139196|ref|XP_004503678.1|PREDICTED: probable polygalacturonase-like isoform X1 [Cicer arietinum] >gi|502139198|ref|XP_004503679.1| PREDICTED: probable polygalacturonase-like isoform X2 [Cicer arietinum]	XP_004503678	73	60	0.282934	1.0015	4.05552	5e-05	0.00243787	0.00175927	TRUE
contig1762	Mitochondrial protein, putative	gi|357436159|ref|XP_003588355.1|Mitochondrial protein, putative [Medicago truncatula]	XP_003588355	95	326	-1.77887	-1.06031	-7.00298	2.51e-12	6.72e-10	4.85e-10	TRUE
contig1788	achain crystal structure of a plant albumin from cicer arietinum showing hemagglutination	gi|502154871|ref|XP_004509876.1|PREDICTED: albumin-2-like [Cicer arietinum]	XP_004509876	25	94	-1.91073	-1.19217	-4.13161	3.6e-05	0.00186167	0.00132654	TRUE
contig28668	u-box domain-containing protein 21-like	gi|502137539|ref|XP_004503116.1|PREDICTED: U-box domain-containing protein 21-like [Cicer arietinum]	XP_004503116	29	112	-1.94937	-1.23081	-4.62505	3.75e-06	0.000275646	0.000198918	TRUE
contig64583	60s ribosomal protein l18-like	gi|502112600|ref|XP_004494383.1|PREDICTED: 60S ribosomal protein L18-like [Cicer arietinum]	XP_004494383	28	111	-1.98706	-1.2685	-4.71444	2.42e-06	0.000191754	0.000138378	TRUE
contig30107	retrotransposon-like protein 1-like	gi|543177109|gb|AGV54576.1|hypothetical protein [Phaseolus vulgaris]	AGV54576	43	171	-1.99159	-1.27302	-5.86808	4.41e-09	7.4e-07	5.34e-07	TRUE
contig5501	histone deacetylase hdt1-like	gi|502083676|ref|XP_004487531.1|PREDICTED: histone deacetylase HDT1-like [Cicer arietinum]	XP_004487531	22	89	-2.0163	-1.29774	-4.29686	1.73e-05	0.000975253	0.000703785	TRUE
contig9517	cbl-interacting serine threonine-protein kinase 25-like	gi|502148211|ref|XP_004507079.1|PREDICTED: CBL-interacting serine/threonine-protein kinase 25-like [Cicer arietinum]	XP_004507079	18	73	-2.0199	-1.30134	-3.8998	9.63e-05	0.00406795	0.00293561	TRUE
contig71717	unknown	gi|388522261|gb|AFK49192.1|unknown [Lotus japonicus]	AFK49192	25	103	-2.04264	-1.32408	-4.69488	2.67e-06	0.000208742	0.000150637	TRUE
contig14082	fasciclin-like arabinogalactan protein 10-like	gi|502104783|ref|XP_004492650.1|PREDICTED: fasciclin-like arabinogalactan protein 10-like [Cicer arietinum]	XP_004492650	30	124	-2.04731	-1.32874	-5.16536	2.4e-07	2.6e-05	1.88e-05	TRUE
contig31692	protein phosphatase 2c-like protein	gi|657389559|gb|KEH31215.1|protein phosphatase 2C-like protein [Medicago truncatula]	KEH31215	16	68	-2.08746	-1.3689	-3.91319	9.11e-05	0.00387165	0.00279395	TRUE
contig64584	ribosomal protein l18	gi|6094021|sp|O65729.1|RL18_CICARRecName: Full=60S ribosomal protein L18 >gi|3021348|emb|CAA06246.1| ribosomal protein L18 [Cicer arietinum]	O65729	19	83	-2.12711	-1.40855	-4.41811	9.96e-06	0.000617638	0.000445714	TRUE
contig14815	la-related protein 7-like	gi|502078710|ref|XP_004486031.1|PREDICTED: la-related protein 7-like [Cicer arietinum]	XP_004486031	53	232	-2.13006	-1.4115	-7.39919	1.37e-13	4.21e-11	3.04e-11	TRUE
contig25630	map kinase kinase kinase	gi|502137027|ref|XP_004502938.1|PREDICTED: mitogen-activated protein kinase kinase kinase 2-like [Cicer arietinum]	XP_004502938	15	66	-2.1375	-1.41894	-3.96163	7.44e-05	0.00337163	0.00243311	TRUE
contig73851	udp-glucose dehydrogenase	gi|502101832|ref|XP_004491884.1|PREDICTED: UDP-glucose 6-dehydrogenase-like [Cicer arietinum]	XP_004491884	58	261	-2.16993	-1.45136	-8.0143	1.11e-15	4.23e-13	3.05e-13	TRUE
contig44317	PREDICTED: uncharacterized protein LOC101501710 isoform X1	gi|502139063|ref|XP_004503632.1|PREDICTED: uncharacterized protein LOC101501710 isoform X1 [Cicer arietinum]	XP_004503632	45	203	-2.17348	-1.45492	-7.08056	1.44e-12	4e-10	2.88e-10	TRUE
contig1932	glycerophosphoryl diester phosphodiesterase family protein	gi|502099317|ref|XP_004491451.1|PREDICTED: probable glycerophosphoryl diester phosphodiesterase 1-like [Cicer arietinum]	XP_004491451	19	86	-2.17834	-1.45977	-4.61962	3.84e-06	0.000280083	0.000201869	TRUE
contig31757	auxin response factor-like protein	gi|502139527|ref|XP_004503803.1|PREDICTED: auxin response factor 2-like [Cicer arietinum]	XP_004503803	15	68	-2.18057	-1.46201	-4.11245	3.91e-05	0.00198457	0.00143044	TRUE
contig9837	early nodulin-like protein 1-like	gi|502143734|ref|XP_004505446.1|PREDICTED: early nodulin-like protein 1-like [Cicer arietinum]	XP_004505446	15	68	-2.18057	-1.46201	-4.11245	3.91e-05	0.00198457	0.00143044	TRUE
contig31946	phospholipid hydroperoxide glutathione peroxidase	gi|502139449|ref|XP_004503771.1|PREDICTED: probable phospholipid hydroperoxide glutathione peroxidase 6, mitochondrial-like [Cicer arietinum]	XP_004503771	13	59	-2.1822	-1.46364	-3.83381	0.000126173	0.00512064	0.00369527	TRUE
contig14813	la-related protein 7-like	gi|502078710|ref|XP_004486031.1|PREDICTED: la-related protein 7-like [Cicer arietinum]	XP_004486031	16	73	-2.18982	-1.47126	-4.28108	1.86e-05	0.00102144	0.000737112	TRUE
contig70868	phosphatidylinositol 4-kinase gamma 7-like	gi|502094637|ref|XP_004490265.1|PREDICTED: probable phosphatidylinositol 4-kinase type 2-beta At1g26270-like [Cicer arietinum]	XP_004490265	19	88	-2.2115	-1.49294	-4.75182	2.02e-06	0.000163819	0.000118218	TRUE
contig6337	pleiotropic drug resistance protein 1-like	gi|502080866|ref|XP_004486707.1|PREDICTED: pleiotropic drug resistance protein 1-like [Cicer arietinum]	XP_004486707	21	99	-2.23704	-1.51848	-5.10368	3.33e-07	3.47e-05	2.5e-05	TRUE
contig55162	delta -fatty-acid desaturase-like	gi|502158607|ref|XP_004511216.1|PREDICTED: delta(8)-fatty-acid desaturase-like [Cicer arietinum]	XP_004511216	15	71	-2.24286	-1.52429	-4.33418	1.46e-05	0.000853038	0.000615589	TRUE
contig14243	40s ribosomal protein s6-like	gi|502103329|ref|XP_004492256.1|PREDICTED: 40S ribosomal protein S6-like [Cicer arietinum]	XP_004492256	13	62	-2.25376	-1.53519	-4.07141	4.67e-05	0.00228661	0.00165012	TRUE
contig24325	plasma membrane atpase 4-like	gi|388516625|gb|AFK46374.1|unknown [Lotus japonicus]	AFK46374	15	72	-2.26303	-1.54447	-4.40694	1.05e-05	0.000642584	0.000463716	TRUE
contig82034	cell wall-associated partial	gi|358346026|ref|XP_003637074.1|Cell wall-associated hydrolase, partial [Medicago truncatula]	XP_003637074	55	264	-2.26303	-1.54447	-8.44	3.17e-17	1.39e-14	1e-14	TRUE
contig72555	protein chloroplastic-like isoform x1	gi|502157077|ref|XP_004510750.1|PREDICTED: protein BPS1, chloroplastic-like isoform X1 [Cicer arietinum] >gi|502157080|ref|XP_004510751.1| PREDICTED: protein BPS1, chloroplastic-like isoform X2 [Cicer arietinum]	XP_004510750	23	111	-2.27085	-1.55229	-5.49226	3.97e-08	5.36e-06	3.87e-06	TRUE
contig29839	brassinosteroid-regulated protein bru1-like	gi|502140935|ref|XP_004504381.1|PREDICTED: brassinosteroid-regulated protein BRU1-like [Cicer arietinum]	XP_004504381	41	198	-2.2718	-1.55324	-7.33919	2.15e-13	6.43e-11	4.64e-11	TRUE
contig30105	retrotransposon-like protein 1-like	gi|502140057|ref|XP_004504038.1|PREDICTED: retrotransposon-like protein 1-like [Cicer arietinum]	XP_004504038	21	103	-2.29418	-1.57562	-5.34845	8.87e-08	1.11e-05	8.01e-06	TRUE
contig40094	dentin sialophospho isoform x2	gi|502127774|ref|XP_004499829.1|PREDICTED: myb-like protein X-like [Cicer arietinum]	XP_004499829	11	54	-2.29546	-1.57689	-3.87475	0.000106734	0.00447848	0.00323186	TRUE
contig6603	protein kinase	gi|217073016|gb|ACJ84868.1|unknown [Medicago truncatula]	ACJ84868	41	212	-2.37037	-1.65181	-7.93941	2.03e-15	7.52e-13	5.43e-13	TRUE
contig18413	nuclease harbi1-like	gi|502125215|ref|XP_004498846.1|PREDICTED: uncharacterized protein LOC101491352 [Cicer arietinum]	XP_004498846	16	83	-2.37504	-1.65648	-4.97725	6.45e-07	6.18e-05	4.46e-05	TRUE
contig51336	sar dna-binding protein-1	gi|502149311|ref|XP_004507477.1|PREDICTED: probable nucleolar protein 5-1-like [Cicer arietinum]	XP_004507477	10	52	-2.37851	-1.65995	-3.94538	7.97e-05	0.0034983	0.00252452	TRUE
contig70754	mitochondrial uncoupling protein 5-like	gi|502092743|ref|XP_004489761.1|PREDICTED: mitochondrial uncoupling protein 5-like [Cicer arietinum]	XP_004489761	18	96	-2.41504	-1.69647	-5.4443	5.2e-08	6.84e-06	4.94e-06	TRUE
contig44523	adp-ribosylation factor-binding protein gga3-like isoform x3	gi|502136084|ref|XP_004502554.1|PREDICTED: ADP-ribosylation factor-binding protein GGA3-like isoform X3 [Cicer arietinum]	XP_004502554	16	86	-2.42626	-1.7077	-5.17692	2.26e-07	2.48e-05	1.79e-05	TRUE
contig7724	transcription factor bhlh143-like	gi|502095297|ref|XP_004490421.1|PREDICTED: transcription factor bHLH143-like [Cicer arietinum]	XP_004490421	9	49	-2.44478	-1.72622	-3.9373	8.24e-05	0.00359842	0.00259519	TRUE
contig29716	btb poz domain-containing protein at5g41330-like	gi|502139247|ref|XP_004503700.1|PREDICTED: BTB/POZ domain-containing protein At5g41330-like [Cicer arietinum]	XP_004503700	11	60	-2.44746	-1.7289	-4.36165	1.29e-05	0.000766343	0.000553026	TRUE
contig21348	phosphoenolpyruvate carboxylase	gi|657404853|gb|AES62106.2|phosphoenolpyruvate carboxylase [Medicago truncatula]	AES62106	12	66	-2.45943	-1.74087	-4.59669	4.29e-06	0.000307125	0.000221634	TRUE
contig20780	allene oxide synthase	gi|502125903|ref|XP_004499109.1|PREDICTED: allene oxide synthase, chloroplastic-like [Cicer arietinum]	XP_004499109	13	72	-2.46949	-1.75092	-4.82043	1.43e-06	0.000122503	8.84e-05	TRUE
contig2090	hypothetical protein MTR_5g050970	gi|357488189|ref|XP_003614382.1|hypothetical protein MTR_5g050970 [Medicago truncatula]	XP_003614382	7701	42989	-2.48085	-1.76229	-122.436	0	0	0	TRUE
contig19668	mechanosensitive ion channel protein 6-like isoform x2	gi|502121170|ref|XP_004497212.1|PREDICTED: mechanosensitive ion channel protein 6-like isoform X2 [Cicer arietinum]	XP_004497212	12	68	-2.5025	-1.78394	-4.7457	2.08e-06	0.000168087	0.000121299	TRUE
contig40433	vesicle-associated protein 4-2-like isoform x2	gi|502142446|ref|XP_004504962.1|PREDICTED: vesicle-associated protein 4-2-like isoform X2 [Cicer arietinum]	XP_004504962	9	51	-2.5025	-1.78394	-4.10984	3.96e-05	0.00199446	0.00143929	TRUE
contig54201	importin subunit beta-1-like	gi|502138939|ref|XP_004503585.1|PREDICTED: importin subunit beta-1-like isoform X1 [Cicer arietinum] >gi|502138941|ref|XP_004503586.1| PREDICTED: importin subunit beta-1-like isoform X2 [Cicer arietinum]	XP_004503585	8	46	-2.52356	-1.805	-3.93486	8.32e-05	0.00362849	0.00261238	TRUE
contig66984	receptor-like protein kinase at1g72540-like	gi|502150530|ref|XP_004507998.1|PREDICTED: putative receptor-like protein kinase At1g72540-like [Cicer arietinum]	XP_004507998	25	145	-2.53605	-1.81749	-7.01976	2.22e-12	6e-10	4.33e-10	TRUE
contig23125	vesicle-associated membrane protein 727-like	gi|502120964|ref|XP_004497141.1|PREDICTED: vesicle-associated membrane protein 727-like [Cicer arietinum]	XP_004497141	7	41	-2.5502	-1.83163	-3.75231	0.000175216	0.00669493	0.00477778	TRUE
contig1661	phosphate-responsive 1 family partial	gi|502130405|ref|XP_004500639.1|PREDICTED: uncharacterized protein LOC101494177 [Cicer arietinum]	XP_004500639	32	188	-2.55459	-1.83603	-8.04901	8.35e-16	3.22e-13	2.33e-13	TRUE
contig71009	calcium-binding ef-hand protein	gi|502089901|ref|XP_004489056.1|PREDICTED: uncharacterized protein LOC101505490 [Cicer arietinum]	XP_004489056	8	47	-2.55459	-1.83603	-4.02408	5.72e-05	0.00270671	0.00195328	TRUE
contig2976	transcription factor gte7-like	gi|502077357|ref|XP_004485632.1|PREDICTED: transcription factor GTE7-like isoform X1 [Cicer arietinum] >gi|502077370|ref|XP_004485633.1| PREDICTED: transcription factor GTE7-like isoform X2 [Cicer arietinum]	XP_004485632	25	147	-2.55582	-1.83725	-7.12044	1.08e-12	3.04e-10	2.2e-10	TRUE
contig10823	aspartic proteinase-like protein 1-like	gi|502161469|ref|XP_004512176.1|PREDICTED: aspartic proteinase-like protein 1-like [Cicer arietinum]	XP_004512176	8	48	-2.58496	-1.8664	-4.11224	3.92e-05	0.0019822	0.00143044	TRUE
contig24031	amino acid permease 6-like	gi|363814354|ref|NP_001242816.1|uncharacterized protein LOC100777963 [Glycine max] >gi|255642183|gb|ACU21356.1| unknown [Glycine max]	NP_001242816	7	42	-2.58496	-1.8664	-3.84663	0.000119753	0.00497245	0.00358833	TRUE
contig46642	cellulose synthase-like protein d3-like isoform x1	gi|502144164|ref|XP_004505600.1|PREDICTED: cellulose synthase-like protein D3-like isoform X1 [Cicer arietinum] >gi|502144167|ref|XP_004505601.1| PREDICTED: cellulose synthase-like protein D3-like isoform X2 [Cicer arietinum]	XP_004505600	9	54	-2.58496	-1.8664	-4.36171	1.29e-05	0.000767402	0.000553026	TRUE
contig60048	ubiquitin-conjugating enzyme e2 28-like isoform 1	gi|297605891|ref|NP_001057722.2|Os06g0506600 [Oryza sativa Japonica Group] >gi|255677083|dbj|BAF19636.2| Os06g0506600, partial [Oryza sativa Japonica Group]	NP_001057722	12	72	-2.58496	-1.8664	-5.03653	4.74e-07	4.72e-05	3.4e-05	TRUE
contig65336	proline-rich extensin-like protein epr1-like	gi|502088101|ref|XP_004488730.1|PREDICTED: proline-rich extensin-like protein EPR1-like [Cicer arietinum]	XP_004488730	25	150	-2.58496	-1.8664	-7.27003	3.59e-13	1.05e-10	7.57e-11	TRUE
contig2300	cell wall-associated partial	gi|357479879|ref|XP_003610225.1|hypothetical protein MTR_4g129340 [Medicago truncatula]	XP_003610225	86	518	-2.59054	-1.87198	-13.541	8.96e-42	1.61e-38	1.16e-38	TRUE
contig65296	sarcoplasmic reticulum histidine-rich calcium-binding isoform 1	gi|502120547|ref|XP_004496998.1|PREDICTED: protein FAM133-like isoform X1 [Cicer arietinum] >gi|502120550|ref|XP_004496999.1| PREDICTED: protein FAM133-like isoform X2 [Cicer arietinum] >gi|502120552|ref|XP_004497000.1| PREDICTED: protein FAM133-like isoform X3 [Cicer arietinum] >gi|502120555|ref|XP_004497001.1| PREDICTED: protein FAM133-like isoform X4 [Cicer arietinum] >gi|502120558|ref|XP_0044…	XP_004496998	14	85	-2.60204	-1.88347	-5.50616	3.67e-08	4.99e-06	3.6e-06	TRUE
contig73768	protein tify 10a-like	gi|502086079|ref|XP_004488102.1|PREDICTED: protein TIFY 10A-like [Cicer arietinum]	XP_004488102	18	110	-2.61143	-1.89287	-6.2849	3.28e-10	6.27e-08	4.52e-08	TRUE
contig20458	haloacid dehalogenase-like hydrolase	gi|388507830|gb|AFK41981.1|unknown [Medicago truncatula]	AFK41981	10	63	-2.65535	-1.93679	-4.82962	1.37e-06	0.000117262	8.46e-05	TRUE
contig43756	sieve element-occluding protein	gi|502101984|ref|XP_004491932.1|PREDICTED: uncharacterized protein LOC101497031 [Cicer arietinum]	XP_004491932	8	51	-2.67243	-1.95386	-4.3707	1.24e-05	0.000745121	0.000537711	TRUE
contig44318	PREDICTED: uncharacterized protein LOC101502259	gi|502139069|ref|XP_004503634.1|PREDICTED: uncharacterized protein LOC101502259 [Cicer arietinum]	XP_004503634	87	555	-2.6734	-1.95484	-14.4282	3.44e-47	7.72e-44	5.57e-44	TRUE
contig34720	erd (early-responsive to dehydration stress) family protein	gi|357480373|ref|XP_003610472.1|Membrane protein, putative [Medicago truncatula] >gi|357497947|ref|XP_003619262.1| Membrane protein, putative [Medicago truncatula] >gi|355511527|gb|AES92669.1| ERD (early-responsive to dehydration stress) family protein [Medicago truncatula]	XP_003610472	7	45	-2.6845	-1.96594	-4.12227	3.75e-05	0.00190587	0.00137536	TRUE
contig51342	bzip transcription factor bzip124	gi|502149305|ref|XP_004507475.1|PREDICTED: ocs element-binding factor 1-like [Cicer arietinum] >gi|520993720|gb|AGP25717.1| bZip [Cicer arietinum]	XP_004507475	20	129	-2.6893	-1.97074	-6.99116	2.73e-12	7.25e-10	5.23e-10	TRUE
contig33191	cytochrome p450 family aba 8 -hydroxylase	gi|502153874|ref|XP_004509492.1|PREDICTED: abscisic acid 8'-hydroxylase 1-like [Cicer arietinum]	XP_004509492	6	39	-2.70044	-1.98188	-3.85805	0.000114294	0.00475125	0.00342871	TRUE
contig68749	nac domain-containing protein 2-like	gi|502135863|ref|XP_004502479.1|PREDICTED: NAC domain-containing protein 2-like [Cicer arietinum] >gi|242877145|gb|ACS94038.1| NAC family transcription factor 5 [Cicer arietinum]	XP_004502479	10	65	-2.70044	-1.98188	-4.98082	6.33e-07	6.08e-05	4.39e-05	TRUE
contig67716	heavy metal-associated isoprenylated plant protein 26-like	gi|502130658|ref|XP_004500726.1|PREDICTED: heavy metal-associated isoprenylated plant protein 26-like [Cicer arietinum]	XP_004500726	10	66	-2.72247	-2.0039	-5.05544	4.29e-07	4.31e-05	3.11e-05	TRUE
contig43961	phosphate-responsive 1 family protein	gi|502180908|ref|XP_004516718.1|PREDICTED: uncharacterized protein LOC101501686 [Cicer arietinum]	XP_004516718	24	159	-2.72792	-2.00936	-7.86111	3.81e-15	1.37e-12	9.87e-13	TRUE
contig10033	transcription factor pur-alpha 1-like	gi|502143471|ref|XP_004505354.1|PREDICTED: transcription factor Pur-alpha 1-like [Cicer arietinum]	XP_004505354	6	40	-2.73697	-2.0184	-3.95411	7.68e-05	0.00344252	0.00248272	TRUE
contig20247	zinc finger protein zat10-like	gi|525314313|ref|NP_001265993.1|zinc finger protein ZAT10-like [Cicer arietinum] >gi|187569848|gb|ACD13216.1| zinc finger protein [Cicer arietinum]	NP_001265993	12	80	-2.73697	-2.0184	-5.59211	2.24e-08	3.14e-06	2.26e-06	TRUE
contig60380	probable receptor-like protein kinase at1g11050-like	gi|502124054|ref|XP_004498364.1|PREDICTED: probable receptor-like protein kinase At1g11050-like [Cicer arietinum]	XP_004498364	6	40	-2.73697	-2.0184	-3.95411	7.68e-05	0.00344252	0.00248272	TRUE
contig77385	transcription factor myc2-like	gi|502154512|ref|XP_004509726.1|PREDICTED: transcription factor MYC2-like [Cicer arietinum]	XP_004509726	13	87	-2.7425	-2.02394	-5.84205	5.16e-09	8.42e-07	6.07e-07	TRUE
contig71764	zinc finger ccch domain-containing protein 66-like	gi|502097596|ref|XP_004491031.1|PREDICTED: zinc finger CCCH domain-containing protein 66-like [Cicer arietinum]	XP_004491031	51	344	-2.75384	-2.03528	-11.661	2.02e-31	2.34e-28	1.69e-28	TRUE
contig10455	protein phloem protein 2-like a1-like	gi|502143384|ref|XP_004505320.1|PREDICTED: protein PHLOEM PROTEIN 2-LIKE A1-like [Cicer arietinum]	XP_004505320	9	61	-2.76081	-2.04225	-4.92035	8.64e-07	8.1e-05	5.79e-05	TRUE
contig67547	probable wrky transcription factor 33-like	gi|502104373|ref|XP_004492519.1|PREDICTED: probable WRKY transcription factor 33-like [Cicer arietinum]	XP_004492519	16	110	-2.78136	-2.0628	-6.65033	2.92e-11	6.52e-09	4.71e-09	TRUE
contig76406	udp-glucuronate 4-epimerase 3-like	gi|502146631|ref|XP_004506538.1|PREDICTED: UDP-glucuronate 4-epimerase 3-like [Cicer arietinum]	XP_004506538	15	104	-2.79355	-2.07499	-6.49087	8.53e-11	1.79e-08	1.29e-08	TRUE
contig63671	4-hydroxyphenylpyruvate dioxygenase-like	gi|502098788|ref|XP_004491317.1|PREDICTED: 4-hydroxyphenylpyruvate dioxygenase-like [Cicer arietinum]	XP_004491317	17	118	-2.79518	-2.07662	-6.91752	4.6e-12	1.21e-09	8.7e-10	TRUE
contig29243	af188678_1p72 dead box protein	gi|502090513|ref|XP_004489253.1|PREDICTED: uncharacterized protein LOC101492378 [Cicer arietinum]	XP_004489253	5	35	-2.80735	-2.08879	-3.7813	0.000156014	0.00606117	0.00437163	TRUE
contig49121	plant f1m20-13 protein	gi|502118989|ref|XP_004496468.1|PREDICTED: uncharacterized protein LOC101494271 [Cicer arietinum]	XP_004496468	10	70	-2.80735	-2.08879	-5.34769	8.91e-08	1.11e-05	8.02e-06	TRUE
contig63	tho complex subunit 4-like isoform x1	gi|502137576|ref|XP_004503129.1|PREDICTED: THO complex subunit 4-like [Cicer arietinum]	XP_004503129	5	35	-2.80735	-2.08879	-3.7813	0.000156014	0.00606117	0.00437163	TRUE
contig46336	kruppel-like zinc finger protein	gi|502132791|ref|XP_004501530.1|PREDICTED: zinc finger protein ZAT10-like [Cicer arietinum]	XP_004501530	9	64	-2.83007	-2.11151	-5.14865	2.62e-07	2.77e-05	2e-05	TRUE
contig73766	jasmonate zim-domain protein	gi|502086079|ref|XP_004488102.1|PREDICTED: protein TIFY 10A-like [Cicer arietinum]	XP_004488102	8	57	-2.83289	-2.11433	-4.86302	1.16e-06	0.000103036	7.44e-05	TRUE
contig24734	double-stranded rna-binding protein 1-like isoform x1	gi|502133117|ref|XP_004501656.1|PREDICTED: double-stranded RNA-binding protein 1-like isoform X1 [Cicer arietinum] >gi|502133119|ref|XP_004501657.1| PREDICTED: double-stranded RNA-binding protein 1-like isoform X2 [Cicer arietinum]	XP_004501656	6	44	-2.87447	-2.15591	-4.32533	1.52e-05	0.000884445	0.000637738	TRUE
contig31197	mannose glucose-specific lectin-like isoform x2	gi|502096042|ref|XP_004490607.1|PREDICTED: mannose/glucose-specific lectin-like isoform X2 [Cicer arietinum]	XP_004490607	6	44	-2.87447	-2.15591	-4.32533	1.52e-05	0.000884445	0.000637738	TRUE
contig38719	histone deacetylase complex subunit sap18	gi|502157494|ref|XP_004510896.1|PREDICTED: histone deacetylase complex subunit SAP18-like [Cicer arietinum]	XP_004510896	5	37	-2.88753	-2.16896	-3.98136	6.85e-05	0.00311141	0.00224249	TRUE
contig80874	atpase subunit 1	gi|22742|emb|CAA78408.1|pseudo-atpA [Glycine max]	CAA78408	5	37	-2.88753	-2.16896	-3.98136	6.85e-05	0.00311141	0.00224249	TRUE
contig15817	cc-nbs-lrr resistance protein	gi|502160966|ref|XP_004511973.1|PREDICTED: probable disease resistance protein At5g66900-like [Cicer arietinum] >gi|574460694|gb|AHG28991.1| NBS-LRR protein [Cicer arietinum]	XP_004511973	6	45	-2.90689	-2.18833	-4.41511	1.01e-05	0.000620904	0.000448071	TRUE
contig67480	amino acid permease 3-like isoform x1	gi|502124021|ref|XP_004498350.1|PREDICTED: amino acid permease 3-like isoform X1 [Cicer arietinum] >gi|502124024|ref|XP_004498351.1| PREDICTED: amino acid permease 3-like isoform X2 [Cicer arietinum]	XP_004498350	5	38	-2.926	-2.20744	-4.07909	4.52e-05	0.00223678	0.00161416	TRUE
contig27923	glycine-rich cell wall structural isoform x1	gi|502129448|ref|XP_004500309.1|PREDICTED: glycine-rich cell wall structural protein 1.8-like isoform X1 [Cicer arietinum]	XP_004500309	6	46	-2.9386	-2.22004	-4.50377	6.68e-06	0.000443212	0.000319251	TRUE
contig31198	mannose glucose-specific lectin-like isoform x2	gi|502096042|ref|XP_004490607.1|PREDICTED: mannose/glucose-specific lectin-like isoform X2 [Cicer arietinum]	XP_004490607	6	46	-2.9386	-2.22004	-4.50377	6.68e-06	0.000443212	0.000319251	TRUE
contig49058	ser thr protein kinase	gi|657378883|gb|AES80593.2|wall associated kinase-like protein [Medicago truncatula]	AES80593	9	69	-2.9386	-2.22004	-5.51605	3.47e-08	4.77e-06	3.44e-06	TRUE
contig60103	3-hydroxy-3-methylglutaryl-coenzyme a reductase 3-like	gi|502153809|ref|XP_004509470.1|PREDICTED: 3-hydroxy-3-methylglutaryl-coenzyme A reductase 3-like [Cicer arietinum]	XP_004509470	39	303	-2.95777	-2.23921	-11.6221	3.18e-31	3.57e-28	2.58e-28	TRUE
contig2880	mediator-associated protein 1-like	gi|502077480|ref|XP_004485664.1|PREDICTED: mediator-associated protein 1-like [Cicer arietinum]	XP_004485664	5	39	-2.96347	-2.24491	-4.17536	2.98e-05	0.00155767	0.00112408	TRUE
contig422	dentin sialophospho	gi|502152681|ref|XP_004509041.1|PREDICTED: dentin sialophosphoprotein-like [Cicer arietinum]	XP_004509041	6	47	-2.96963	-2.25106	-4.59133	4.4e-06	0.000314487	0.000226947	TRUE
contig40327	eukaryotic translation initiation factor 4g-like isoform x1	gi|502103248|ref|XP_004492237.1|PREDICTED: eukaryotic translation initiation factor 4G-like isoform X1 [Cicer arietinum] >gi|502103252|ref|XP_004492238.1| PREDICTED: eukaryotic translation initiation factor 4G-like isoform X2 [Cicer arietinum]	XP_004492237	4	32	-3	-2.28144	-3.8194	0.000133775	0.00538051	0.00388281	TRUE
contig3201	ice-like protease p20 domain protein	gi|502077227|ref|XP_004485586.1|PREDICTED: uncharacterized protein LOC101515692 [Cicer arietinum]	XP_004485586	16	130	-3.02237	-2.3038	-7.74414	9.62e-15	3.39e-12	2.45e-12	TRUE
contig9074	pseudo response regulator 37	gi|502145211|ref|XP_004505931.1|PREDICTED: two-component response regulator-like APRR7-like isoform X1 [Cicer arietinum] >gi|502145213|ref|XP_004505932.1| PREDICTED: two-component response regulator-like APRR7-like isoform X2 [Cicer arietinum] >gi|502145215|ref|XP_004505933.1| PREDICTED: two-component response regulator-like APRR7-like isoform X3 [Cicer arietinum] >gi|502145217|ref|XP_004505934.1…	XP_004505931	6	49	-3.02975	-2.31118	-4.76333	1.9e-06	0.000156153	0.000112687	TRUE
contig24327	p-type h+-atpase	gi|33440148|gb|AAQ19039.1|P-type H+-ATPase [Vicia faba]	AAQ19039	4	33	-3.04439	-2.32583	-3.92379	8.72e-05	0.00377648	0.00272199	TRUE
contig24961	protein weak chloroplast movement under blue light 1-like	gi|502132875|ref|XP_004501570.1|PREDICTED: protein WEAK CHLOROPLAST MOVEMENT UNDER BLUE LIGHT 1-like [Cicer arietinum]	XP_004501570	4	33	-3.04439	-2.32583	-3.92379	8.72e-05	0.00377648	0.00272199	TRUE
contig4123	protein centroradialis-like	gi|502111787|ref|XP_004494168.1|PREDICTED: protein CENTRORADIALIS-like [Cicer arietinum]	XP_004494168	4	33	-3.04439	-2.32583	-3.92379	8.72e-05	0.00377648	0.00272199	TRUE
contig13710	atp binding related	gi|502105313|ref|XP_004492776.1|PREDICTED: probable receptor-like protein kinase At5g24010-like [Cicer arietinum]	XP_004492776	4	34	-3.08746	-2.3689	-4.02639	5.66e-05	0.00268377	0.00193673	TRUE
contig79298	40s ribosomal protein s15a-1-like	gi|593694534|ref|XP_007147788.1|hypothetical protein PHAVU_006G155200g [Phaseolus vulgaris] >gi|561021011|gb|ESW19782.1| hypothetical protein PHAVU_006G155200g [Phaseolus vulgaris]	XP_007147788	5	43	-3.10434	-2.38577	-4.54701	5.44e-06	0.000380595	0.000274387	TRUE
contig82921	protein phloem protein 2-like a9-like	gi|525313927|ref|NP_001265911.1|protein PHLOEM PROTEIN 2-LIKE A9-like [Cicer arietinum] >gi|6850934|emb|CAB71030.1| lectin-like protein [Cicer arietinum]	NP_001265911	5	43	-3.10434	-2.38577	-4.54701	5.44e-06	0.000380595	0.000274387	TRUE
contig14477	temperature-sensitive omega-3 fatty acid desaturase	gi|502167684|ref|XP_004514216.1|PREDICTED: omega-3 fatty acid desaturase, chloroplastic-like [Cicer arietinum]	XP_004514216	6	52	-3.11548	-2.39691	-5.01396	5.33e-07	5.28e-05	3.81e-05	TRUE
contig21756	ring finger family protein	gi|357441591|ref|XP_003591073.1|RING finger family protein [Medicago truncatula] >gi|355480121|gb|AES61324.1| zinc finger, C3HC4 type (RING finger) protein, putative [Medicago truncatula] >gi|388512099|gb|AFK44111.1| unknown [Medicago truncatula]	XP_003591073	4	35	-3.12928	-2.41072	-4.12728	3.67e-05	0.0018675	0.00134767	TRUE
contig12925	auxin-induced protein 22e-like	gi|502109834|ref|XP_004493738.1|PREDICTED: auxin-induced protein 22E-like [Cicer arietinum]	XP_004493738	5	44	-3.1375	-2.41894	-4.6368	3.54e-06	0.000265882	0.000191872	TRUE
contig83040	phosphate-responsive 1 family protein	gi|502180912|ref|XP_004516719.1|PREDICTED: uncharacterized protein LOC101502011 [Cicer arietinum]	XP_004516719	18	160	-3.152	-2.43344	-8.87333	7.1e-19	3.54e-16	2.56e-16	TRUE
contig64577	indole-3-acetic acid-induced protein arg2-like	gi|502112591|ref|XP_004494380.1|PREDICTED: indole-3-acetic acid-induced protein ARG2-like [Cicer arietinum]	XP_004494380	8	73	-3.18982	-2.47126	-6.04667	1.48e-09	2.62e-07	1.89e-07	TRUE
contig23687	syringolide-induced protein 14-1-1	gi|502131216|ref|XP_004500912.1|PREDICTED: uncharacterized protein At1g76070-like [Cicer arietinum]	XP_004500912	6	55	-3.1964	-2.47783	-5.25643	1.47e-07	1.7e-05	1.22e-05	TRUE
contig54436	mediator of rna polymerase ii transcription subunit 26-like	gi|502122123|ref|XP_004497590.1|PREDICTED: putative mediator of RNA polymerase II transcription subunit 26-like [Cicer arietinum]	XP_004497590	4	37	-3.20945	-2.49089	-4.32419	1.53e-05	0.000886861	0.000639997	TRUE
contig31199	mannose glucose-specific lectin-like isoform x1	gi|502096039|ref|XP_004490606.1|PREDICTED: mannose/glucose-specific lectin-like isoform X1 [Cicer arietinum]	XP_004490606	6	56	-3.22239	-2.50383	-5.33556	9.53e-08	1.17e-05	8.43e-06	TRUE
contig39886	hypothetical protein PHAVU_002G170900g	gi|593791224|ref|XP_007158651.1|hypothetical protein PHAVU_002G170900g [Phaseolus vulgaris] >gi|561032066|gb|ESW30645.1| hypothetical protein PHAVU_002G170900g [Phaseolus vulgaris]	XP_007158651	3	28	-3.22239	-2.50383	-3.77274	0.000161462	0.00624244	0.00449996	TRUE
contig80507	protein yls9	gi|502112115|ref|XP_004494243.1|PREDICTED: putative syntaxin-24-like [Cicer arietinum]	XP_004494243	5	47	-3.23266	-2.5141	-4.89933	9.62e-07	8.81e-05	6.36e-05	TRUE
contig19667	mechanosensitive ion channel protein 6-like isoform x3	gi|502121173|ref|XP_004497213.1|PREDICTED: mechanosensitive ion channel protein 6-like isoform X3 [Cicer arietinum]	XP_004497213	4	38	-3.24793	-2.52936	-4.42036	9.85e-06	0.000612308	0.000441868	TRUE
contig76511	u-box domain-containing protein 21-like	gi|502096883|ref|XP_004490855.1|PREDICTED: U-box domain-containing protein 21-like [Cicer arietinum]	XP_004490855	5	48	-3.26303	-2.54447	-4.98469	6.21e-07	5.98e-05	4.31e-05	TRUE
contig23124	vesicle-associated membrane protein 727	gi|502120964|ref|XP_004497141.1|PREDICTED: vesicle-associated membrane protein 727-like [Cicer arietinum]	XP_004497141	3	29	-3.27302	-2.55446	-3.88294	0.000103199	0.00434794	0.00313215	TRUE
contig24328	plasma membrane h+ atpase	gi|6759603|emb|CAB69826.1|putative plasma membrane H+ ATPase [Prunus persica]	CAB69826	3	29	-3.27302	-2.55446	-3.88294	0.000103199	0.00434794	0.00313215	TRUE
contig3725	probable serine threonine-protein kinase ddb_g0271682-like	gi|502078459|ref|XP_004485951.1|PREDICTED: probable serine/threonine-protein kinase DDB_G0271682-like [Cicer arietinum]	XP_004485951	3	29	-3.27302	-2.55446	-3.88294	0.000103199	0.00434794	0.00313215	TRUE
contig46123	heat shock 70 kda protein 15-like	gi|502147633|ref|XP_004506856.1|PREDICTED: heat shock 70 kDa protein 15-like [Cicer arietinum]	XP_004506856	3	29	-3.27302	-2.55446	-3.88294	0.000103199	0.00434794	0.00313215	TRUE
contig20925	choline ethanolamine kinase	gi|502118880|ref|XP_004496428.1|PREDICTED: choline/ethanolamine kinase-like [Cicer arietinum]	XP_004496428	6	59	-3.29768	-2.57912	-5.56817	2.57e-08	3.57e-06	2.58e-06	TRUE
contig74109	serine-rich adhesin for platelets-like	gi|502121474|ref|XP_004497334.1|PREDICTED: serine-rich adhesin for platelets-like [Cicer arietinum]	XP_004497334	4	40	-3.32193	-2.60337	-4.6084	4.06e-06	0.000292651	0.00021119	TRUE
contig64200	duf4228 domain protein	gi|502120535|ref|XP_004496994.1|PREDICTED: uncharacterized protein LOC101497518 [Cicer arietinum]	XP_004496994	5	51	-3.3505	-2.63193	-5.23478	1.65e-07	1.88e-05	1.36e-05	TRUE
contig23251	plant phospholipase-like protein	gi|502130650|ref|XP_004500723.1|PREDICTED: uncharacterized protein LOC101493958 [Cicer arietinum]	XP_004500723	4	41	-3.35755	-2.63899	-4.70039	2.6e-06	0.000204523	0.000147592	TRUE
contig9683	methyltransferase domain protein	gi|502147548|ref|XP_004506826.1|PREDICTED: uncharacterized protein LOC101508795 [Cicer arietinum]	XP_004506826	12	123	-3.35755	-2.63899	-8.1417	3.9e-16	1.56e-13	1.12e-13	TRUE
contig39080	clathrin-binding protein	gi|502162255|ref|XP_004512443.1|PREDICTED: uncharacterized protein LOC101499228 [Cicer arietinum]	XP_004512443	3	31	-3.36923	-2.65067	-4.09694	4.19e-05	0.00208695	0.00149862	TRUE
contig4731	PREDICTED: uncharacterized protein LOC101510445	gi|502165156|ref|XP_004513444.1|PREDICTED: uncharacterized protein LOC101510445 [Cicer arietinum]	XP_004513444	12	124	-3.36923	-2.65067	-8.19431	2.52e-16	1.04e-13	7.51e-14	TRUE
contig74637	cysteine proteinase inhibitor	gi|502164678|ref|XP_004513212.1|PREDICTED: multicystatin-like [Cicer arietinum]	XP_004513212	3	31	-3.36923	-2.65067	-4.09694	4.19e-05	0.00208695	0.00149862	TRUE
contig46643	cellulose synthase-like protein d3-like isoform x1	gi|502144164|ref|XP_004505600.1|PREDICTED: cellulose synthase-like protein D3-like isoform X1 [Cicer arietinum] >gi|502144167|ref|XP_004505601.1| PREDICTED: cellulose synthase-like protein D3-like isoform X2 [Cicer arietinum]	XP_004505600	8	83	-3.37504	-2.65648	-6.71188	1.92e-11	4.45e-09	3.21e-09	TRUE
contig31018	PREDICTED: uncharacterized protein LOC101495357	gi|502141916|ref|XP_004504701.1|PREDICTED: uncharacterized protein LOC101495357 [Cicer arietinum]	XP_004504701	10	104	-3.37851	-2.65995	-7.51852	5.54e-14	1.79e-11	1.29e-11	TRUE
contig7334	xyloglucan glycosyltransferase 4-like	gi|502090739|ref|XP_004489325.1|PREDICTED: xyloglucan glycosyltransferase 4-like [Cicer arietinum]	XP_004489325	3	32	-3.41504	-2.69647	-4.20095	2.66e-05	0.00142488	0.00102825	TRUE
contig38816	h aca ribonucleoprotein complex subunit 4-like	gi|502144807|ref|XP_004505757.1|PREDICTED: H/ACA ribonucleoprotein complex subunit 4-like [Cicer arietinum]	XP_004505757	9	97	-3.42999	-2.71142	-7.33584	2.2e-13	6.54e-11	4.72e-11	TRUE
contig47491	probable galacturonosyltransferase-like 9-like	gi|502090814|ref|XP_004489349.1|PREDICTED: probable galacturonosyltransferase-like 9-like [Cicer arietinum]	XP_004489349	5	54	-3.43296	-2.7144	-5.4765	4.34e-08	5.81e-06	4.2e-06	TRUE
contig27924	glycine-rich cell wall structural isoform x1	gi|502129448|ref|XP_004500309.1|PREDICTED: glycine-rich cell wall structural protein 1.8-like isoform X1 [Cicer arietinum]	XP_004500309	3	33	-3.45943	-2.74087	-4.30309	1.68e-05	0.0009557	0.000688586	TRUE
contig32583	armadillo repeat only 1 protein	gi|502176497|ref|XP_004515874.1|PREDICTED: uncharacterized protein LOC101506293 [Cicer arietinum]	XP_004515874	3	33	-3.45943	-2.74087	-4.30309	1.68e-05	0.0009557	0.000688586	TRUE
contig58063	dehydration-responsive element-binding protein 1e-like	gi|502160008|ref|XP_004511603.1|PREDICTED: dehydration-responsive element-binding protein 1F-like isoform X1 [Cicer arietinum]	XP_004511603	3	33	-3.45943	-2.74087	-4.30309	1.68e-05	0.0009557	0.000688586	TRUE
contig40953	plant f1m20-13 protein	gi|502178279|ref|XP_004516214.1|PREDICTED: uncharacterized protein LOC101494894 [Cicer arietinum]	XP_004516214	4	45	-3.49185	-2.77329	-5.05591	4.28e-07	4.31e-05	3.11e-05	TRUE
contig15647	duf1442 family protein	gi|502160148|ref|XP_004511649.1|PREDICTED: uncharacterized protein LOC101491309 isoform X1 [Cicer arietinum]	XP_004511649	3	34	-3.5025	-2.78394	-4.40345	1.07e-05	0.000649695	0.000468848	TRUE
contig10456	protein phloem protein 2-like a1-like	gi|502143384|ref|XP_004505320.1|PREDICTED: protein PHLOEM PROTEIN 2-LIKE A1-like [Cicer arietinum]	XP_004505320	4	46	-3.52356	-2.805	-5.1419	2.72e-07	2.85e-05	2.06e-05	TRUE
contig38032	PREDICTED: uncharacterized protein LOC101514796	gi|502129008|ref|XP_004500150.1|PREDICTED: uncharacterized protein LOC101514796 [Cicer arietinum]	XP_004500150	4	47	-3.55459	-2.83603	-5.2268	1.72e-07	1.95e-05	1.41e-05	TRUE
contig75566	probable wrky transcription factor 53-like	gi|502179301|ref|XP_004516403.1|PREDICTED: probable WRKY transcription factor 53-like [Cicer arietinum]	XP_004516403	5	59	-3.56071	-2.84215	-5.86262	4.56e-09	7.58e-07	5.47e-07	TRUE
contig122	hydrophobic protein lti6b-like	gi|502112982|ref|XP_004494505.1|PREDICTED: hydrophobic protein LTI6B-like [Cicer arietinum]	XP_004494505	4	48	-3.58496	-2.8664	-5.31066	1.09e-07	1.31e-05	9.44e-06	TRUE
contig23489	epidermal growth factor receptor substrate 15-like isoform x1	gi|502131051|ref|XP_004500858.1|PREDICTED: epidermal growth factor receptor substrate 15-like isoform X1 [Cicer arietinum] >gi|502131054|ref|XP_004500859.1| PREDICTED: epidermal growth factor receptor substrate 15-like isoform X2 [Cicer arietinum]	XP_004500858	2	24	-3.58496	-2.8664	-3.75516	0.000173233	0.00667598	0.00477778	TRUE
contig28956	map kinase-like protein	gi|502138128|ref|XP_004503296.1|PREDICTED: mitogen-activated protein kinase 9-like isoform X3 [Cicer arietinum]	XP_004503296	3	36	-3.58496	-2.8664	-4.59914	4.24e-06	0.000304142	0.000219482	TRUE
contig39553	uncharacterized membrane protein at3g27390-like	gi|502152911|ref|XP_004509149.1|PREDICTED: uncharacterized membrane protein At3g27390-like [Cicer arietinum]	XP_004509149	2	24	-3.58496	-2.8664	-3.75516	0.000173233	0.00667598	0.00477778	TRUE
contig49063	probable receptor protein kinase tmk1-like	gi|502106486|ref|XP_004492958.1|PREDICTED: probable receptor protein kinase TMK1-like [Cicer arietinum]	XP_004492958	4	48	-3.58496	-2.8664	-5.31066	1.09e-07	1.31e-05	9.44e-06	TRUE
contig59646	ring-h2 finger protein atl2-like	gi|502085070|ref|XP_004487829.1|PREDICTED: RING-H2 finger protein ATL2-like [Cicer arietinum]	XP_004487829	4	48	-3.58496	-2.8664	-5.31066	1.09e-07	1.31e-05	9.44e-06	TRUE
contig60132	mitogen-activated protein kinase homolog mmk2-like	gi|502105344|ref|XP_004492784.1|PREDICTED: mitogen-activated protein kinase homolog MMK2-like [Cicer arietinum]	XP_004492784	2	24	-3.58496	-2.8664	-3.75516	0.000173233	0.00667598	0.00477778	TRUE
contig65794	glucan endo- -beta-glucosidase-like	gi|502182642|ref|XP_004516968.1|PREDICTED: glucan endo-1,3-beta-glucosidase-like [Cicer arietinum]	XP_004516968	5	60	-3.58496	-2.8664	-5.93754	2.89e-09	4.97e-07	3.59e-07	TRUE
contig80848	protein aar2 homolog	gi|502097054|ref|XP_004490900.1|PREDICTED: protein AAR2 homolog isoform X1 [Cicer arietinum]	XP_004490900	4	48	-3.58496	-2.8664	-5.31066	1.09e-07	1.31e-05	9.44e-06	TRUE
contig52260	protein kinase	gi|502161717|ref|XP_004512261.1|PREDICTED: probable serine/threonine-protein kinase Cx32, chloroplastic-like [Cicer arietinum]	XP_004512261	4	49	-3.61471	-2.89615	-5.39351	6.91e-08	8.77e-06	6.33e-06	TRUE
contig26214	#NAME?	gi|502136617|ref|XP_004502755.1|PREDICTED: uncharacterized protein LOC101512743 [Cicer arietinum]	XP_004502755	2	25	-3.64386	-2.92529	-3.87162	0.000108113	0.00450737	0.00324706	TRUE
contig30716	cysteine-rich receptor-like protein kinase 35-like	gi|502123826|ref|XP_004498275.1|PREDICTED: putative cysteine-rich receptor-like protein kinase 35-like [Cicer arietinum]	XP_004498275	2	25	-3.64386	-2.92529	-3.87162	0.000108113	0.00450737	0.00324706	TRUE
contig4957	mlo-like protein 11-like	gi|502084448|ref|XP_004487692.1|PREDICTED: MLO-like protein 11-like [Cicer arietinum]	XP_004487692	2	25	-3.64386	-2.92529	-3.87162	0.000108113	0.00450737	0.00324706	TRUE
contig7498	probable sugar phosphate phosphate translocator at3g11320-like	gi|502097233|ref|XP_004490944.1|PREDICTED: probable sugar phosphate/phosphate translocator At3g11320-like [Cicer arietinum]	XP_004490944	2	25	-3.64386	-2.92529	-3.87162	0.000108113	0.00450737	0.00324706	TRUE
contig20203	probable protein phosphatase 2c 63-like isoform x1	gi|502120245|ref|XP_004496897.1|PREDICTED: probable protein phosphatase 2C 63-like isoform X1 [Cicer arietinum]	XP_004496897	5	63	-3.65535	-2.93679	-6.158	7.37e-10	1.36e-07	9.79e-08	TRUE
contig10457	protein phloem protein 2-like a1-like	gi|502143384|ref|XP_004505320.1|PREDICTED: protein PHLOEM PROTEIN 2-LIKE A1-like [Cicer arietinum]	XP_004505320	2	26	-3.70044	-2.98188	-3.9854	6.74e-05	0.00308035	0.00221586	TRUE
contig35517	pathogenesis-related protein sth-2-like	gi|502150899|ref|XP_004508179.1|PREDICTED: pathogenesis-related protein STH-2-like [Cicer arietinum]	XP_004508179	2	26	-3.70044	-2.98188	-3.9854	6.74e-05	0.00308035	0.00221586	TRUE
contig5426	aspartic proteinase-like protein 2-like	gi|502083741|ref|XP_004487550.1|PREDICTED: aspartic proteinase-like protein 2-like [Cicer arietinum]	XP_004487550	2	26	-3.70044	-2.98188	-3.9854	6.74e-05	0.00308035	0.00221586	TRUE
contig65372	amyb_vigun ame: full=beta-amylase ame: full= -alpha-d-glucan maltohydrolase	gi|3913034|sp|O64407.1|AMYB_VIGUNRecName: Full=Beta-amylase; AltName: Full=1,4-alpha-D-glucan maltohydrolase >gi|2995395|emb|CAA12395.1| beta amylase [Vigna unguiculata]	O64407	2	26	-3.70044	-2.98188	-3.9854	6.74e-05	0.00308035	0.00221586	TRUE
contig46792	probable xyloglucan glycosyltransferase 12-like	gi|502132718|ref|XP_004501496.1|PREDICTED: probable xyloglucan glycosyltransferase 12-like [Cicer arietinum]	XP_004501496	5	66	-3.72247	-3.0039	-6.37242	1.86e-10	3.67e-08	2.65e-08	TRUE
contig36294	snap25 homologous protein snap33-like isoform x1	gi|502151959|ref|XP_004508695.1|PREDICTED: SNAP25 homologous protein SNAP33-like isoform X1 [Cicer arietinum] >gi|502151961|ref|XP_004508696.1| PREDICTED: SNAP25 homologous protein SNAP33-like isoform X2 [Cicer arietinum]	XP_004508695	4	53	-3.72792	-3.00936	-5.71538	1.09e-08	1.68e-06	1.21e-06	TRUE
contig12555	zinc finger protein zat11-like	gi|502110539|ref|XP_004493902.1|PREDICTED: zinc finger protein ZAT11-like [Cicer arietinum]	XP_004493902	7	93	-3.7318	-3.01324	-7.57574	3.57e-14	1.18e-11	8.49e-12	TRUE
contig37450	disease resistance protein	gi|502152977|ref|XP_004509177.1|PREDICTED: probable disease resistance protein At5g66900-like [Cicer arietinum] >gi|574460692|gb|AHG28990.1| NBS-LRR protein [Cicer arietinum]	XP_004509177	2	27	-3.75489	-3.03632	-4.09664	4.19e-05	0.00208099	0.00149862	TRUE
contig48006	probable wrky transcription factor 53-like	gi|502136237|ref|XP_004502612.1|PREDICTED: probable WRKY transcription factor 53-like [Cicer arietinum]	XP_004502612	2	27	-3.75489	-3.03632	-4.09664	4.19e-05	0.00208099	0.00149862	TRUE
contig64773	cytochrome p450 78a3-like	gi|502156756|ref|XP_004510631.1|PREDICTED: cytochrome P450 78A3-like [Cicer arietinum]	XP_004510631	2	27	-3.75489	-3.03632	-4.09664	4.19e-05	0.00208099	0.00149862	TRUE
contig6346	pleiotropic drug resistance protein 1-like	gi|502080863|ref|XP_004486706.1|PREDICTED: pleiotropic drug resistance protein 1-like [Cicer arietinum]	XP_004486706	4	55	-3.78136	-3.0628	-5.87099	4.33e-09	7.3e-07	5.27e-07	TRUE
contig58533	multi-copper oxidase-like protein	gi|502144383|ref|XP_004505676.1|PREDICTED: L-ascorbate oxidase homolog [Cicer arietinum]	XP_004505676	5	69	-3.7866	-3.06803	-6.5812	4.67e-11	1.02e-08	7.38e-09	TRUE
contig16863	probable l-type lectin-domain containing receptor kinase -like	gi|502161839|ref|XP_004512301.1|PREDICTED: probable L-type lectin-domain containing receptor kinase S.5-like [Cicer arietinum]	XP_004512301	2	28	-3.80735	-3.08879	-4.2055	2.61e-05	0.00139967	0.00100931	TRUE
contig36293	snap25 homologous protein snap33-like isoform x1	gi|502151959|ref|XP_004508695.1|PREDICTED: SNAP25 homologous protein SNAP33-like isoform X1 [Cicer arietinum] >gi|502151961|ref|XP_004508696.1| PREDICTED: SNAP25 homologous protein SNAP33-like isoform X2 [Cicer arietinum]	XP_004508695	3	42	-3.80735	-3.08879	-5.15069	2.6e-07	2.75e-05	1.98e-05	TRUE
contig8401	hsp20 alpha crystallin family protein	gi|502098099|ref|XP_004491155.1|PREDICTED: uncharacterized protein LOC101504756 [Cicer arietinum]	XP_004491155	2	28	-3.80735	-3.08879	-4.2055	2.61e-05	0.00139967	0.00100931	TRUE
contig48259	outer arm dynein light chain 1	gi|502130396|ref|XP_004500636.1|PREDICTED: uncharacterized protein LOC101493323 [Cicer arietinum]	XP_004500636	5	71	-3.82782	-3.10926	-6.71744	1.85e-11	4.33e-09	3.11e-09	TRUE
contig74250	protein phloem protein 2-like a9-like	gi|525313927|ref|NP_001265911.1|protein PHLOEM PROTEIN 2-LIKE A9-like [Cicer arietinum] >gi|6850934|emb|CAB71030.1| lectin-like protein [Cicer arietinum]	NP_001265911	5	71	-3.82782	-3.10926	-6.71744	1.85e-11	4.33e-09	3.11e-09	TRUE
contig10901	nematode resistance hspro2-like	gi|502137943|ref|XP_004503236.1|PREDICTED: nematode resistance protein-like HSPRO2-like [Cicer arietinum]	XP_004503236	15	215	-3.8413	-3.12274	-11.7136	1.09e-31	1.35e-28	9.71e-29	TRUE
contig51335	probable nucleolar protein 5-1-like	gi|502149311|ref|XP_004507477.1|PREDICTED: probable nucleolar protein 5-1-like [Cicer arietinum]	XP_004507477	3	43	-3.8413	-3.12274	-5.23803	1.62e-07	1.86e-05	1.34e-05	TRUE
contig178	calcium-transporting atpase plasma membrane-type protein	gi|502160676|ref|XP_004511843.1|PREDICTED: calcium-transporting ATPase 2, plasma membrane-type-like [Cicer arietinum]	XP_004511843	10	144	-3.848	-3.12943	-9.59538	8.36e-22	4.92e-19	3.55e-19	TRUE
contig36319	probable lrr receptor-like serine threonine-protein kinase at1g74360-like	gi|502151983|ref|XP_004508707.1|PREDICTED: probable LRR receptor-like serine/threonine-protein kinase At1g74360-like [Cicer arietinum]	XP_004508707	3	44	-3.87447	-3.15591	-5.32417	1.01e-07	1.23e-05	8.88e-06	TRUE
contig16236	calcium-dependent protein kinase	gi|357483763|ref|XP_003612168.1|Calcium-dependent protein kinase [Medicago truncatula] >gi|355513503|gb|AES95126.1| calcium-dependent kinase [Medicago truncatula]	XP_003612168	4	59	-3.88264	-3.16408	-6.17253	6.72e-10	1.24e-07	8.98e-08	TRUE
contig12376	glycosyltransferase 2-like	gi|502112553|ref|XP_004494368.1|PREDICTED: putative glycosyltransferase 2-like [Cicer arietinum]	XP_004494368	6	89	-3.89077	-3.17221	-7.58998	3.2e-14	1.06e-11	7.68e-12	TRUE
contig11999	e3 ubiquitin-protein ligase pub22-like	gi|502112157|ref|XP_004494254.1|PREDICTED: E3 ubiquitin-protein ligase PUB22-like [Cicer arietinum]	XP_004494254	3	45	-3.90689	-3.18833	-5.40918	6.33e-08	8.09e-06	5.84e-06	TRUE
contig51850	PREDICTED: uncharacterized protein LOC101510029	gi|502113104|ref|XP_004494543.1|PREDICTED: uncharacterized protein LOC101510029 [Cicer arietinum]	XP_004494543	2	30	-3.90689	-3.18833	-4.41654	1e-05	0.000619998	0.000446117	TRUE
contig18222	zinc finger protein	gi|502125640|ref|XP_004499007.1|PREDICTED: zinc finger protein ZAT10-like [Cicer arietinum] >gi|226427139|gb|ACO54859.1| zinc finger protein ZF2 [Cicer arietinum]	XP_004499007	4	61	-3.93074	-3.21217	-6.3188	2.64e-10	5.09e-08	3.67e-08	TRUE
contig289	pathogenesis-related protein sth-2-like	gi|502084988|ref|XP_004487809.1|PREDICTED: pathogenesis-related protein STH-2-like [Cicer arietinum]	XP_004487809	3	46	-3.9386	-3.22004	-5.49307	3.95e-08	5.35e-06	3.86e-06	TRUE
contig35911	prefoldin subunit 6-like	gi|502151432|ref|XP_004508438.1|PREDICTED: prefoldin subunit 6-like [Cicer arietinum]	XP_004508438	4	62	-3.9542	-3.23563	-6.39087	1.65e-10	3.29e-08	2.38e-08	TRUE
contig40947	tubby-like f-box protein 8-like isoform x1	gi|502180381|ref|XP_004516626.1|PREDICTED: tubby-like F-box protein 8-like isoform X1 [Cicer arietinum] >gi|502180385|ref|XP_004516627.1| PREDICTED: tubby-like F-box protein 8-like isoform X2 [Cicer arietinum] >gi|502180389|ref|XP_004516628.1| PREDICTED: tubby-like F-box protein 8-like isoform X3 [Cicer arietinum]	XP_004516626	2	31	-3.9542	-3.23563	-4.51897	6.21e-06	0.000416413	0.000300502	TRUE
contig36874	ef hand calcium-binding family protein	gi|502176206|ref|XP_004515822.1|PREDICTED: putative calcium-binding protein CML19-like [Cicer arietinum]	XP_004515822	3	48	-4	-3.28144	-5.6577	1.53e-08	2.24e-06	1.62e-06	TRUE
contig49655	arf gtpase activator	gi|502163481|ref|XP_004512853.1|PREDICTED: probable ADP-ribosylation factor GTPase-activating protein AGD14-like isoform X1 [Cicer arietinum]	XP_004512853	2	32	-4	-3.28144	-4.61946	3.85e-06	0.000279735	0.000201869	TRUE
contig15935	heat stress transcription factor b-1-like	gi|502160859|ref|XP_004511933.1|PREDICTED: heat stress transcription factor B-1-like [Cicer arietinum]	XP_004511933	5	81	-4.01792	-3.29936	-7.3669	1.75e-13	5.27e-11	3.8e-11	TRUE
contig11023	serine arginine repetitive matrix protein 1-like	gi|502114064|ref|XP_004494849.1|PREDICTED: serine/arginine repetitive matrix protein 1-like [Cicer arietinum]	XP_004494849	2	33	-4.04439	-3.32583	-4.71811	2.38e-06	0.000189365	0.000136202	TRUE
contig3244	classical arabinogalactan protein 1-like	gi|502079397|ref|XP_004486247.1|PREDICTED: classical arabinogalactan protein 1-like [Cicer arietinum]	XP_004486247	2	33	-4.04439	-3.32583	-4.71811	2.38e-06	0.000189365	0.000136202	TRUE
contig50521	nudix hydrolase mitochondrial-like	gi|502123784|ref|XP_004498257.1|PREDICTED: nudix hydrolase 17, mitochondrial-like [Cicer arietinum]	XP_004498257	2	33	-4.04439	-3.32583	-4.71811	2.38e-06	0.000189365	0.000136202	TRUE
contig65707	transferring glycosyl group transferase	gi|502157092|ref|XP_004510755.1|PREDICTED: uncharacterized protein LOC101498680 [Cicer arietinum]	XP_004510755	2	33	-4.04439	-3.32583	-4.71811	2.38e-06	0.000189365	0.000136202	TRUE
contig49340	f-box protein at1g61340-like isoform x1	gi|502142471|ref|XP_004504974.1|PREDICTED: F-box protein At1g61340-like isoform X1 [Cicer arietinum] >gi|502142473|ref|XP_004504975.1| PREDICTED: F-box protein At1g61340-like isoform X2 [Cicer arietinum]	XP_004504974	3	50	-4.05889	-3.34033	-5.81832	5.94e-09	9.6e-07	6.91e-07	TRUE
contig69089	testis-expressed sequence 2	gi|502116553|ref|XP_004495486.1|PREDICTED: testis-expressed sequence 2 protein-like [Cicer arietinum]	XP_004495486	3	50	-4.05889	-3.34033	-5.81832	5.94e-09	9.6e-07	6.91e-07	TRUE
contig4988	lrr receptor-like kinase	gi|502084440|ref|XP_004487690.1|PREDICTED: leucine-rich repeat-containing protein 40-like [Cicer arietinum]	XP_004487690	2	34	-4.08746	-3.3689	-4.81501	1.47e-06	0.000125425	9.04e-05	TRUE
contig63707	probable serine threonine-protein kinase rlckvii-like	gi|502082075|ref|XP_004487058.1|PREDICTED: probable serine/threonine-protein kinase RLCKVII-like [Cicer arietinum]	XP_004487058	2	34	-4.08746	-3.3689	-4.81501	1.47e-06	0.000125425	9.04e-05	TRUE
contig26525	PREDICTED: uncharacterized protein LOC101493860 isoform X1	gi|502136866|ref|XP_004502870.1|PREDICTED: uncharacterized protein LOC101493860 isoform X1 [Cicer arietinum]	XP_004502870	6	104	-4.11548	-3.39691	-8.45038	2.9e-17	1.29e-14	9.29e-15	TRUE
contig3799	uncharacterized membrane	gi|502078554|ref|XP_004485983.1|PREDICTED: uncharacterized membrane protein C24H6.13-like [Cicer arietinum]	XP_004485983	3	52	-4.11548	-3.39691	-5.97518	2.3e-09	4.01e-07	2.89e-07	TRUE
contig20900	protein gigantea	gi|194466131|gb|ACF74296.1|gigantea [Arachis hypogaea]	ACF74296	2	35	-4.12928	-3.41072	-4.91024	9.1e-07	8.41e-05	6.06e-05	TRUE
contig54420	probable leucine-rich repeat receptor-like protein kinase at1g68400-like	gi|502122129|ref|XP_004497593.1|PREDICTED: probable leucine-rich repeat receptor-like protein kinase At1g68400-like [Cicer arietinum]	XP_004497593	2	35	-4.12928	-3.41072	-4.91024	9.1e-07	8.41e-05	6.06e-05	TRUE
contig3202	ice-like protease p20 domain protein	gi|502077230|ref|XP_004485587.1|PREDICTED: metacaspase-3-like [Cicer arietinum]	XP_004485587	2	36	-4.16993	-3.45136	-5.00387	5.62e-07	5.48e-05	3.96e-05	TRUE
contig34839	protein tify 10a-like	gi|502150563|ref|XP_004508014.1|PREDICTED: protein TIFY 10A-like [Cicer arietinum]	XP_004508014	10	183	-4.19377	-3.47521	-11.3137	1.12e-29	1.15e-26	8.32e-27	TRUE
contig44319	wrky family transcription factor	gi|356523507|ref|XP_003530379.1|PREDICTED: probable WRKY transcription factor 53 [Glycine max]	XP_003530379	11	203	-4.2059	-3.48734	-11.9324	8.02e-33	1.2e-29	8.66e-30	TRUE
contig33190	abscisic acid 8 -hydroxylase 1-like	gi|502153874|ref|XP_004509492.1|PREDICTED: abscisic acid 8'-hydroxylase 1-like [Cicer arietinum]	XP_004509492	2	37	-4.20945	-3.49089	-5.09597	3.47e-07	3.6e-05	2.6e-05	TRUE
contig26215	PREDICTED: uncharacterized protein LOC101512743	gi|502136617|ref|XP_004502755.1|PREDICTED: uncharacterized protein LOC101512743 [Cicer arietinum]	XP_004502755	2	38	-4.24793	-3.52936	-5.1866	2.14e-07	2.36e-05	1.7e-05	TRUE
contig30229	clathrin assembly protein at4g40080-like	gi|502140218|ref|XP_004504114.1|PREDICTED: putative clathrin assembly protein At4g40080-like [Cicer arietinum]	XP_004504114	2	39	-4.2854	-3.56684	-5.27582	1.32e-07	1.55e-05	1.12e-05	TRUE
contig10153	protein cypro4-like	gi|502143087|ref|XP_004505213.1|PREDICTED: protein CYPRO4-like [Cicer arietinum]	XP_004505213	1	20	-4.32193	-3.60337	-3.79267	0.000149037	0.0059247	0.00425902	TRUE
contig26948	choline-phosphate cytidylyltransferase b-like	gi|587863836|gb|EXB53578.1|hypothetical protein L484_009318 [Morus notabilis]	EXB53578	1	20	-4.32193	-3.60337	-3.79267	0.000149037	0.0059247	0.00425902	TRUE
contig35678	probable protein phosphatase 2c 40-like	gi|502150989|ref|XP_004508223.1|PREDICTED: probable protein phosphatase 2C 40-like [Cicer arietinum]	XP_004508223	1	20	-4.32193	-3.60337	-3.79267	0.000149037	0.0059247	0.00425902	TRUE
contig39554	uncharacterized membrane protein at3g27390-like	gi|502152911|ref|XP_004509149.1|PREDICTED: uncharacterized membrane protein At3g27390-like [Cicer arietinum]	XP_004509149	1	20	-4.32193	-3.60337	-3.79267	0.000149037	0.0059247	0.00425902	TRUE
contig6539	abscisic acid receptor pyl8-like isoform x1	gi|502124132|ref|XP_004498400.1|PREDICTED: LOW QUALITY PROTEIN: abscisic acid receptor PYL8-like [Cicer arietinum]	XP_004498400	1	20	-4.32193	-3.60337	-3.79267	0.000149037	0.0059247	0.00425902	TRUE
contig7242	rna-binding protein 25-like isoform x2	gi|502092995|ref|XP_004489850.1|PREDICTED: RNA-binding protein 25-like isoform X2 [Cicer arietinum]	XP_004489850	2	40	-4.32193	-3.60337	-5.36369	8.15e-08	1.03e-05	7.42e-06	TRUE
contig80452	avr9 cf-9 rapidly elicited protein	gi|502174934|ref|XP_004515634.1|PREDICTED: uncharacterized protein LOC101506729 [Cicer arietinum]	XP_004515634	1	20	-4.32193	-3.60337	-3.79267	0.000149037	0.0059247	0.00425902	TRUE
contig26213	#NAME?	gi|502136617|ref|XP_004502755.1|PREDICTED: uncharacterized protein LOC101512743 [Cicer arietinum]	XP_004502755	2	41	-4.35755	-3.63899	-5.45026	5.03e-08	6.65e-06	4.79e-06	TRUE
contig69865	duf1262 family protein	gi|502094782|ref|XP_004490296.1|PREDICTED: uncharacterized protein LOC101498337 [Cicer arietinum]	XP_004490296	2	41	-4.35755	-3.63899	-5.45026	5.03e-08	6.65e-06	4.79e-06	TRUE
contig21319	PREDICTED: uncharacterized protein LOC101509830	gi|502118240|ref|XP_004496169.1|PREDICTED: uncharacterized protein LOC101509830 [Cicer arietinum]	XP_004496169	1	21	-4.39232	-3.67375	-3.91421	9.07e-05	0.003869	0.00278542	TRUE
contig50567	PREDICTED: uncharacterized protein LOC101488636	gi|502124387|ref|XP_004498506.1|PREDICTED: uncharacterized protein LOC101488636 [Cicer arietinum]	XP_004498506	1	21	-4.39232	-3.67375	-3.91421	9.07e-05	0.003869	0.00278542	TRUE
contig57969	tmv resistance protein n-like isoform x2	gi|502134156|ref|XP_004502019.1|PREDICTED: TMV resistance protein N-like isoform X2 [Cicer arietinum] >gi|502134159|ref|XP_004502020.1| PREDICTED: TMV resistance protein N-like isoform X3 [Cicer arietinum]	XP_004502019	1	21	-4.39232	-3.67375	-3.91421	9.07e-05	0.003869	0.00278542	TRUE
contig62632	vacuolar sorting-associated-like protein	gi|388495440|gb|AFK35786.1|unknown [Medicago truncatula] >gi|657387934|gb|KEH29963.1| vacuolar sorting-associated-like protein [Medicago truncatula]	AFK35786	1	21	-4.39232	-3.67375	-3.91421	9.07e-05	0.003869	0.00278542	TRUE
contig37448	probable disease resistance protein at5g66900-like	gi|502152977|ref|XP_004509177.1|PREDICTED: probable disease resistance protein At5g66900-like [Cicer arietinum] >gi|574460692|gb|AHG28990.1| NBS-LRR protein [Cicer arietinum]	XP_004509177	8	170	-4.40939	-3.69083	-11.1561	6.68e-29	6.32e-26	4.56e-26	TRUE
contig65791	glucan endo- -beta-glucosidase	gi|502182642|ref|XP_004516968.1|PREDICTED: glucan endo-1,3-beta-glucosidase-like [Cicer arietinum]	XP_004516968	3	64	-4.41504	-3.69647	-6.84856	7.46e-12	1.88e-09	1.34e-09	TRUE
contig9606	expansin-like a2-like	gi|502144373|ref|XP_004505673.1|PREDICTED: expansin-like A2-like [Cicer arietinum]	XP_004505673	3	64	-4.41504	-3.69647	-6.84856	7.46e-12	1.88e-09	1.34e-09	TRUE
contig67598	calmodulin-binding protein	gi|502165134|ref|XP_004513433.1|PREDICTED: uncharacterized protein LOC101507258 [Cicer arietinum]	XP_004513433	2	43	-4.42626	-3.7077	-5.61969	1.91e-08	2.74e-06	1.98e-06	TRUE
contig30365	calmodulin binding protein	gi|502140735|ref|XP_004504316.1|PREDICTED: uncharacterized protein LOC101504515 [Cicer arietinum]	XP_004504316	1	22	-4.45943	-3.74087	-4.03234	5.52e-05	0.00263409	0.00189083	TRUE
contig41458	tmv resistance protein n-like	gi|502087224|ref|XP_004488467.1|PREDICTED: TMV resistance protein N-like [Cicer arietinum]	XP_004488467	1	22	-4.45943	-3.74087	-4.03234	5.52e-05	0.00263409	0.00189083	TRUE
contig50456	upf0503 protein chloroplastic-like	gi|502129212|ref|XP_004500225.1|PREDICTED: UPF0503 protein At3g09070, chloroplastic-like [Cicer arietinum]	XP_004500225	1	22	-4.45943	-3.74087	-4.03234	5.52e-05	0.00263409	0.00189083	TRUE
contig5263	phosphoenolpyruvate carboxylase	gi|502089822|ref|XP_004489030.1|PREDICTED: phosphoenolpyruvate carboxylase-like [Cicer arietinum]	XP_004489030	1	22	-4.45943	-3.74087	-4.03234	5.52e-05	0.00263409	0.00189083	TRUE
contig53228	h aca ribonucleoprotein complex subunit 1-like protein 1-like isoform x2	gi|502107112|ref|XP_004493161.1|PREDICTED: putative H/ACA ribonucleoprotein complex subunit 1-like protein 1-like isoform X2 [Cicer arietinum]	XP_004493161	1	22	-4.45943	-3.74087	-4.03234	5.52e-05	0.00263409	0.00189083	TRUE
contig62694	potassium transporter 8-like isoform x1	gi|502090667|ref|XP_004489302.1|PREDICTED: potassium transporter 8-like isoform X1 [Cicer arietinum]	XP_004489302	1	22	-4.45943	-3.74087	-4.03234	5.52e-05	0.00263409	0.00189083	TRUE
contig71727	vacuolar protein sorting-associated protein 2 homolog 1-like	gi|567919124|ref|XP_006451568.1|hypothetical protein CICLE_v10009411mg [Citrus clementina] >gi|568875468|ref|XP_006490816.1| PREDICTED: vacuolar protein sorting-associated protein 2 homolog 1-like [Citrus sinensis] >gi|557554794|gb|ESR64808.1| hypothetical protein CICLE_v10009411mg [Citrus clementina] >gi|641843862|gb|KDO62759.1| hypothetical protein CISIN_1g043389mg [Citrus sinensis]	XP_006451568	1	22	-4.45943	-3.74087	-4.03234	5.52e-05	0.00263409	0.00189083	TRUE
contig72131	transcriptional regulator atrx homolog isoform x1	gi|502126595|ref|XP_004499368.1|PREDICTED: transcriptional regulator ATRX homolog isoform X1 [Cicer arietinum]	XP_004499368	1	22	-4.45943	-3.74087	-4.03234	5.52e-05	0.00263409	0.00189083	TRUE
contig82924	melanoma-associated antigen 10-like isoform x1	gi|502085004|ref|XP_004487813.1|PREDICTED: uncharacterized protein LOC101502695 [Cicer arietinum]	XP_004487813	2	44	-4.45943	-3.74087	-5.70264	1.18e-08	1.79e-06	1.29e-06	TRUE
contig74551	heavy metal-associated domain protein	gi|502181700|ref|XP_004516867.1|PREDICTED: uncharacterized protein LOC101510149 [Cicer arietinum]	XP_004516867	5	112	-4.48543	-3.76686	-9.12055	7.47e-20	4.07e-17	2.94e-17	TRUE
contig41046	probable protein phosphatase 2c 25-like	gi|502096072|ref|XP_004490617.1|PREDICTED: probable protein phosphatase 2C 25-like [Cicer arietinum]	XP_004490617	2	46	-4.52356	-3.805	-5.86522	4.49e-09	7.49e-07	5.41e-07	TRUE
contig57576	choline-phosphate cytidylyltransferase	gi|1657382|emb|CAA70317.1|cholinephosphate cytidylyltransferase [Pisum sativum]	CAA70317	1	23	-4.52356	-3.805	-4.1473	3.36e-05	0.00174736	0.00126006	TRUE
contig65561	perq amino acid-rich with gyf domain-containing protein 2-like	gi|502099121|ref|XP_004491394.1|PREDICTED: uncharacterized protein LOC101503585 [Cicer arietinum]	XP_004491394	1	23	-4.52356	-3.805	-4.1473	3.36e-05	0.00174736	0.00126006	TRUE
contig36362	two-component response regulator-like aprr1-like isoform x1	gi|502152010|ref|XP_004508720.1|PREDICTED: two-component response regulator-like APRR1-like isoform X1 [Cicer arietinum]	XP_004508720	1	25	-4.64386	-3.92529	-4.36854	1.25e-05	0.000748739	0.000538058	TRUE
contig39885	ring fyve phd zinc finger protein	gi|502155127|ref|XP_004509969.1|PREDICTED: uncharacterized protein LOC101495932 [Cicer arietinum]	XP_004509969	1	25	-4.64386	-3.92529	-4.36854	1.25e-05	0.000748739	0.000538058	TRUE
contig49544	phospholipase d beta 1-like	gi|502104887|ref|XP_004492671.1|PREDICTED: phospholipase D beta 1-like isoform X1 [Cicer arietinum]	XP_004492671	1	25	-4.64386	-3.92529	-4.36854	1.25e-05	0.000748739	0.000538058	TRUE
contig57578	choline-phosphate cytidylyltransferase b-like	gi|502085418|ref|XP_004487912.1|PREDICTED: choline-phosphate cytidylyltransferase B-like [Cicer arietinum]	XP_004487912	1	25	-4.64386	-3.92529	-4.36854	1.25e-05	0.000748739	0.000538058	TRUE
contig75890	nitrile-specifier protein 5-like	gi|502088392|ref|XP_004488809.1|PREDICTED: nitrile-specifier protein 5-like [Cicer arietinum]	XP_004488809	1	25	-4.64386	-3.92529	-4.36854	1.25e-05	0.000748739	0.000538058	TRUE
contig61493	chitin-inducible gibberellin-responsive protein 1-like	gi|502084134|ref|XP_004487630.1|PREDICTED: chitin-inducible gibberellin-responsive protein 1-like [Cicer arietinum]	XP_004487630	3	77	-4.68182	-3.96326	-7.6903	1.47e-14	5.07e-12	3.66e-12	TRUE
contig41049	protein kinase byr2-like	gi|502096075|ref|XP_004490618.1|PREDICTED: protein kinase byr2-like [Cicer arietinum]	XP_004490618	1	26	-4.70044	-3.98188	-4.47518	7.63e-06	0.000497212	0.000355365	TRUE
contig45048	harpin-induced-like protein	gi|502112119|ref|XP_004494244.1|PREDICTED: uncharacterized protein At1g08160-like [Cicer arietinum]	XP_004494244	1	26	-4.70044	-3.98188	-4.47518	7.63e-06	0.000497212	0.000355365	TRUE
contig6227	kinesin-related protein 6-like	gi|502081007|ref|XP_004486737.1|PREDICTED: kinesin-related protein 6-like [Cicer arietinum]	XP_004486737	1	26	-4.70044	-3.98188	-4.47518	7.63e-06	0.000497212	0.000355365	TRUE
contig65790	glucan endo- -beta-glucosidase	gi|502182642|ref|XP_004516968.1|PREDICTED: glucan endo-1,3-beta-glucosidase-like [Cicer arietinum]	XP_004516968	1	26	-4.70044	-3.98188	-4.47518	7.63e-06	0.000497212	0.000355365	TRUE
contig26212	#NAME?	gi|502136617|ref|XP_004502755.1|PREDICTED: uncharacterized protein LOC101512743 [Cicer arietinum]	XP_004502755	4	106	-4.72792	-4.00936	-9.05541	1.36e-19	7.19e-17	5.16e-17	TRUE
contig12766	abc transporter-like family-protein	gi|657379614|gb|AES81612.2|ABC transporter-like family-protein [Medicago truncatula]	AES81612	1	27	-4.75489	-4.03632	-4.57938	4.66e-06	0.000330377	0.000237477	TRUE
contig22217	serine threonine-protein kinase nek2-like isoform x1	gi|502115321|ref|XP_004495175.1|PREDICTED: serine/threonine-protein kinase Nek2-like [Cicer arietinum]	XP_004495175	1	27	-4.75489	-4.03632	-4.57938	4.66e-06	0.000330377	0.000237477	TRUE
contig41987	chaperone -domain superfamily protein	gi|502145889|ref|XP_004506225.1|PREDICTED: protein FAF-like, chloroplastic-like [Cicer arietinum]	XP_004506225	2	54	-4.75489	-4.03632	-6.47628	9.4e-11	1.96e-08	1.42e-08	TRUE
contig56300	macpf domain-containing protein nsl1-like	gi|657389294|gb|KEH31010.1|MACPF domain NSL1-like protein [Medicago truncatula]	KEH31010	1	27	-4.75489	-4.03632	-4.57938	4.66e-06	0.000330377	0.000237477	TRUE
contig65927	kinase-like protein	gi|502086023|ref|XP_004488084.1|PREDICTED: putative receptor-like protein kinase At1g72540-like [Cicer arietinum]	XP_004488084	1	27	-4.75489	-4.03632	-4.57938	4.66e-06	0.000330377	0.000237477	TRUE
contig75570	probable wrky transcription factor 53-like	gi|502179301|ref|XP_004516403.1|PREDICTED: probable WRKY transcription factor 53-like [Cicer arietinum]	XP_004516403	1	27	-4.75489	-4.03632	-4.57938	4.66e-06	0.000330377	0.000237477	TRUE
contig20899	protein gigantea-like isoform x1	gi|502118902|ref|XP_004496435.1|PREDICTED: protein GIGANTEA-like isoform X1 [Cicer arietinum]	XP_004496435	2	55	-4.78136	-4.0628	-6.54873	5.8e-11	1.24e-08	8.95e-09	TRUE
contig22330	f-box gid2-like protein	gi|502115464|ref|XP_004495210.1|PREDICTED: F-box protein At2g27310-like isoform X1 [Cicer arietinum] >gi|502115468|ref|XP_004495211.1| PREDICTED: F-box protein At2g27310-like isoform X2 [Cicer arietinum] >gi|502115472|ref|XP_004495212.1| PREDICTED: F-box protein At2g27310-like isoform X3 [Cicer arietinum] >gi|502115476|ref|XP_004495213.1| PREDICTED: F-box protein At2g27310-like isoform X4 [Cicer …	XP_004495210	1	28	-4.80735	-4.08879	-4.68128	2.85e-06	0.000217174	0.000156225	TRUE
contig25391	duf668 family protein	gi|502137203|ref|XP_004503006.1|PREDICTED: uncharacterized protein LOC101507619 [Cicer arietinum]	XP_004503006	1	28	-4.80735	-4.08879	-4.68128	2.85e-06	0.000217174	0.000156225	TRUE
contig47866	target of myb protein 1-like	gi|502137213|ref|XP_004503010.1|PREDICTED: target of Myb protein 1-like [Cicer arietinum]	XP_004503010	1	28	-4.80735	-4.08879	-4.68128	2.85e-06	0.000217174	0.000156225	TRUE
contig63201	probable wrky transcription factor 4-like isoform x1	gi|502167762|ref|XP_004514244.1|PREDICTED: probable WRKY transcription factor 4-like isoform X1 [Cicer arietinum]	XP_004514244	1	28	-4.80735	-4.08879	-4.68128	2.85e-06	0.000217174	0.000156225	TRUE
contig44409	protein lurp-one-related 17-like	gi|502139154|ref|XP_004503664.1|PREDICTED: protein LURP-one-related 17-like [Cicer arietinum]	XP_004503664	1	29	-4.85798	-4.13942	-4.781	1.74e-06	0.000144352	0.000103931	TRUE
contig61330	bon1-associated-like protein	gi|502157374|ref|XP_004510853.1|PREDICTED: BON1-associated protein 2-like [Cicer arietinum]	XP_004510853	1	29	-4.85798	-4.13942	-4.781	1.74e-06	0.000144352	0.000103931	TRUE
contig73164	actin cross-linking protein	gi|502093488|ref|XP_004489959.1|PREDICTED: uncharacterized protein LOC101489362 [Cicer arietinum]	XP_004489959	3	89	-4.89077	-4.17221	-8.39426	4.69e-17	2e-14	1.45e-14	TRUE
contig19894	anion exchange family protein	gi|502132315|ref|XP_004501300.1|PREDICTED: probable boron transporter 7-like [Cicer arietinum]	XP_004501300	1	30	-4.90689	-4.18833	-4.87866	1.07e-06	9.65e-05	6.96e-05	TRUE
contig30227	beta- -n-acetylglucosaminyltransferase-like protein	gi|657375454|gb|KEH20776.1|beta-1,4-N-acetylglucosaminyltransferase-like protein [Medicago truncatula]	KEH20776	1	30	-4.90689	-4.18833	-4.87866	1.07e-06	9.65e-05	6.96e-05	TRUE
contig73165	actin cross-linking protein	gi|502093488|ref|XP_004489959.1|PREDICTED: uncharacterized protein LOC101489362 [Cicer arietinum]	XP_004489959	3	94	-4.96963	-4.25106	-8.67059	4.3e-18	2.01e-15	1.45e-15	TRUE
contig9605	expansin-like a2-like	gi|502144373|ref|XP_004505673.1|PREDICTED: expansin-like A2-like [Cicer arietinum]	XP_004505673	3	95	-4.98489	-4.26633	-8.72478	2.67e-18	1.29e-15	9.34e-16	TRUE
contig26949	choline-phosphate cytidylyltransferase b-like	gi|502134345|ref|XP_004502085.1|PREDICTED: choline-phosphate cytidylyltransferase B-like [Cicer arietinum]	XP_004502085	1	32	-5	-4.28144	-5.06824	4.02e-07	4.11e-05	2.96e-05	TRUE
contig67599	calmodulin-binding protein	gi|502165134|ref|XP_004513433.1|PREDICTED: uncharacterized protein LOC101507258 [Cicer arietinum]	XP_004513433	2	66	-5.04439	-4.32583	-7.2979	2.92e-13	8.61e-11	6.21e-11	TRUE
contig7243	rna recognition motif	gi|502092997|ref|XP_004489851.1|PREDICTED: RNA-binding protein 25-like isoform X3 [Cicer arietinum] >gi|502092999|ref|XP_004489852.1| PREDICTED: RNA-binding protein 25-like isoform X4 [Cicer arietinum] >gi|502093001|ref|XP_004489853.1| PREDICTED: RNA-binding protein 25-like isoform X5 [Cicer arietinum] >gi|502093003|ref|XP_004489854.1| PREDICTED: RNA-binding protein 25-like isoform X6 [Cicer arie…	XP_004489851	1	33	-5.04439	-4.32583	-5.16034	2.47e-07	2.63e-05	1.9e-05	TRUE
contig73567	probable serine threonine-protein kinase at1g09600-like	gi|502144090|ref|XP_004505575.1|PREDICTED: probable serine/threonine-protein kinase At1g09600-like [Cicer arietinum]	XP_004505575	1	33	-5.04439	-4.32583	-5.16034	2.47e-07	2.63e-05	1.9e-05	TRUE
contig39144	transcription initiation factor tfiid subunit 1-a-like isoform x3	gi|502162054|ref|XP_004512374.1|PREDICTED: transcription initiation factor TFIID subunit 1-A-like isoform X3 [Cicer arietinum]	XP_004512374	1	35	-5.12928	-4.41072	-5.33958	9.32e-08	1.15e-05	8.27e-06	TRUE
contig12989	kinase interacting (kip1-like) family protein	gi|502109663|ref|XP_004493697.1|PREDICTED: myosin heavy chain, skeletal muscle-like isoform X1 [Cicer arietinum] >gi|502109667|ref|XP_004493698.1| PREDICTED: myosin heavy chain, skeletal muscle-like isoform X2 [Cicer arietinum]	XP_004493697	0	18	-5.16993	-4.45136	-3.83735	0.000124369	0.00508186	0.00365482	TRUE
contig2152	PREDICTED: uncharacterized protein LOC101497268	gi|502166920|ref|XP_004514013.1|PREDICTED: uncharacterized protein LOC101497268 [Cicer arietinum]	XP_004514013	0	18	-5.16993	-4.45136	-3.83735	0.000124369	0.00508186	0.00365482	TRUE
contig51882	calmodulin-binding protein	gi|502113078|ref|XP_004494535.1|PREDICTED: uncharacterized protein LOC101507581 [Cicer arietinum]	XP_004494535	0	18	-5.16993	-4.45136	-3.83735	0.000124369	0.00508186	0.00365482	TRUE
contig67133	carboxy-terminal region remorin	gi|502094162|ref|XP_004490154.1|PREDICTED: uncharacterized protein LOC101500286 [Cicer arietinum]	XP_004490154	0	18	-5.16993	-4.45136	-3.83735	0.000124369	0.00508186	0.00365482	TRUE
contig69704	cellulose synthase-like protein	gi|502162336|ref|XP_004512470.1|PREDICTED: cellulose synthase-like protein D3-like isoform X1 [Cicer arietinum] >gi|502162339|ref|XP_004512471.1| PREDICTED: cellulose synthase-like protein D3-like isoform X2 [Cicer arietinum]	XP_004512470	0	18	-5.16993	-4.45136	-3.83735	0.000124369	0.00508186	0.00365482	TRUE
contig78002	regulator of nonsense transcripts-like protein	gi|657398206|gb|AES65768.2|regulator of nonsense transcripts-like protein [Medicago truncatula]	AES65768	0	18	-5.16993	-4.45136	-3.83735	0.000124369	0.00508186	0.00365482	TRUE
contig39875	diacylglycerol kinase zeta-like isoform x1	gi|502155138|ref|XP_004509972.1|PREDICTED: diacylglycerol kinase zeta-like isoform X1 [Cicer arietinum] >gi|502155140|ref|XP_004509973.1| PREDICTED: diacylglycerol kinase zeta-like isoform X2 [Cicer arietinum]	XP_004509972	2	73	-5.18982	-4.47126	-7.73577	1.03e-14	3.58e-12	2.59e-12	TRUE
contig52865	glycerol-3-phosphate transporter 1-like	gi|502146282|ref|XP_004506384.1|PREDICTED: putative glycerol-3-phosphate transporter 1-like [Cicer arietinum]	XP_004506384	1	37	-5.20945	-4.49089	-5.51269	3.53e-08	4.84e-06	3.5e-06	TRUE
contig26210	PREDICTED: uncharacterized protein LOC101512423	gi|502136615|ref|XP_004502754.1|PREDICTED: uncharacterized protein LOC101512423 [Cicer arietinum]	XP_004502754	0	19	-5.24793	-4.52936	-3.95773	7.57e-05	0.00340988	0.00245149	TRUE
contig36051	stress induced protein	gi|502151351|ref|XP_004508398.1|PREDICTED: uncharacterized protein LOC101505821 [Cicer arietinum]	XP_004508398	0	19	-5.24793	-4.52936	-3.95773	7.57e-05	0.00340988	0.00245149	TRUE
contig39148	transcription initiation factor tfiid subunit 1-a-like isoform x2	gi|502162051|ref|XP_004512373.1|PREDICTED: transcription initiation factor TFIID subunit 1-A-like isoform X2 [Cicer arietinum]	XP_004512373	0	19	-5.24793	-4.52936	-3.95773	7.57e-05	0.00340988	0.00245149	TRUE
contig52981	hypothetical protein PHAVU_008G113400g	gi|593414558|ref|XP_007140452.1|hypothetical protein PHAVU_008G113400g [Phaseolus vulgaris] >gi|561013585|gb|ESW12446.1| hypothetical protein PHAVU_008G113400g [Phaseolus vulgaris]	XP_007140452	1	38	-5.24793	-4.52936	-5.59711	2.18e-08	3.06e-06	2.21e-06	TRUE
contig556	(-)-germacrene d synthase-like	gi|502183180|ref|XP_004517081.1|PREDICTED: (-)-germacrene D synthase-like [Cicer arietinum]	XP_004517081	0	19	-5.24793	-4.52936	-3.95773	7.57e-05	0.00340988	0.00245149	TRUE
contig55669	rhodanese-like domain-containing protein mitochondrial-like	gi|502164786|ref|XP_004513263.1|PREDICTED: rhodanese-like domain-containing protein 19, mitochondrial-like [Cicer arietinum]	XP_004513263	0	19	-5.24793	-4.52936	-3.95773	7.57e-05	0.00340988	0.00245149	TRUE
contig58937	wrky transcription factor	gi|502129504|ref|XP_004500327.1|PREDICTED: probable WRKY transcription factor 33-like isoform X1 [Cicer arietinum]	XP_004500327	0	19	-5.24793	-4.52936	-3.95773	7.57e-05	0.00340988	0.00245149	TRUE
contig9800	pistil-specific extensin-like	gi|502142672|ref|XP_004505067.1|PREDICTED: pistil-specific extensin-like protein-like [Cicer arietinum]	XP_004505067	0	19	-5.24793	-4.52936	-3.95773	7.57e-05	0.00340988	0.00245149	TRUE
contig41047	probable protein phosphatase 2c 25-like	gi|567864896|ref|XP_006425097.1|hypothetical protein CICLE_v10028590mg [Citrus clementina] >gi|557527031|gb|ESR38337.1| hypothetical protein CICLE_v10028590mg [Citrus clementina]	XP_006425097	4	159	-5.31288	-4.59432	-11.4837	1.59e-30	1.68e-27	1.21e-27	TRUE
contig14475	temperature-sensitive omega-3 fatty acid desaturase	gi|502167684|ref|XP_004514216.1|PREDICTED: omega-3 fatty acid desaturase, chloroplastic-like [Cicer arietinum]	XP_004514216	0	20	-5.32193	-4.60337	-4.0743	4.62e-05	0.00227074	0.00163196	TRUE
contig20494	pre-mrna-processing protein 40a-like isoform x1	gi|502120151|ref|XP_004496865.1|PREDICTED: pre-mRNA-processing protein 40A-like isoform X1 [Cicer arietinum]	XP_004496865	0	20	-5.32193	-4.60337	-4.0743	4.62e-05	0.00227074	0.00163196	TRUE
contig32252	formin-like protein 18-like	gi|502156478|ref|XP_004510494.1|PREDICTED: formin-like protein 18-like [Cicer arietinum]	XP_004510494	0	20	-5.32193	-4.60337	-4.0743	4.62e-05	0.00227074	0.00163196	TRUE
contig51334	hypernodulation aberrant root formation protein	gi|502149314|ref|XP_004507478.1|PREDICTED: LOW QUALITY PROTEIN: receptor protein kinase CLAVATA1-like [Cicer arietinum]	XP_004507478	0	20	-5.32193	-4.60337	-4.0743	4.62e-05	0.00227074	0.00163196	TRUE
contig57251	tir-like domain protein tsdc protein	gi|502183056|ref|XP_004517051.1|PREDICTED: probable disease resistance protein At1g52660-like [Cicer arietinum]	XP_004517051	0	20	-5.32193	-4.60337	-4.0743	4.62e-05	0.00227074	0.00163196	TRUE
contig67134	carboxy-terminal region remorin	gi|502094162|ref|XP_004490154.1|PREDICTED: uncharacterized protein LOC101500286 [Cicer arietinum]	XP_004490154	0	20	-5.32193	-4.60337	-4.0743	4.62e-05	0.00227074	0.00163196	TRUE
contig6796	myb-like protein x-like	gi|502092002|ref|XP_004489689.1|PREDICTED: myb-like protein X-like [Cicer arietinum]	XP_004489689	0	20	-5.32193	-4.60337	-4.0743	4.62e-05	0.00227074	0.00163196	TRUE
contig65120	senescence dehydration-associated-like protein	gi|502144900|ref|XP_004505787.1|PREDICTED: uncharacterized protein LOC101495575 [Cicer arietinum]	XP_004505787	1	41	-5.35755	-4.63899	-5.84252	5.14e-09	8.47e-07	6.07e-07	TRUE
contig10151	ap2 erf domain transcription factor	gi|502143089|ref|XP_004505214.1|PREDICTED: ethylene-responsive transcription factor ERF109-like [Cicer arietinum]	XP_004505214	0	21	-5.39232	-4.67375	-4.18737	2.82e-05	0.00150833	0.00108686	TRUE
contig26549	mitochondrial chaperone bcs1-like	gi|502136484|ref|XP_004502706.1|PREDICTED: mitochondrial chaperone BCS1-like [Cicer arietinum]	XP_004502706	1	42	-5.39232	-4.67375	-5.92187	3.18e-09	5.44e-07	3.93e-07	TRUE
contig40949	tubby-like f-box protein 8-like isoform x1	gi|502180381|ref|XP_004516626.1|PREDICTED: tubby-like F-box protein 8-like isoform X1 [Cicer arietinum] >gi|502180385|ref|XP_004516627.1| PREDICTED: tubby-like F-box protein 8-like isoform X2 [Cicer arietinum] >gi|502180389|ref|XP_004516628.1| PREDICTED: tubby-like F-box protein 8-like isoform X3 [Cicer arietinum]	XP_004516626	0	21	-5.39232	-4.67375	-4.18737	2.82e-05	0.00150833	0.00108686	TRUE
contig62631	vacuolar protein sorting-associated protein 24 homolog 1-like isoform x1	gi|502145517|ref|XP_004506062.1|PREDICTED: vacuolar protein sorting-associated protein 24 homolog 1-like isoform X1 [Cicer arietinum] >gi|502145520|ref|XP_004506063.1| PREDICTED: vacuolar protein sorting-associated protein 24 homolog 1-like isoform X2 [Cicer arietinum]	XP_004506062	0	21	-5.39232	-4.67375	-4.18737	2.82e-05	0.00150833	0.00108686	TRUE
contig12378	thiamin pyrophosphokinase 1-like	gi|388514667|gb|AFK45395.1|unknown [Lotus japonicus]	AFK45395	1	44	-5.45943	-4.74087	-6.07718	1.22e-09	2.22e-07	1.59e-07	TRUE
contig17163	dentin sialophospho	gi|502164221|ref|XP_004513087.1|PREDICTED: dentin sialophosphoprotein-like [Cicer arietinum]	XP_004513087	1	44	-5.45943	-4.74087	-6.07718	1.22e-09	2.22e-07	1.59e-07	TRUE
contig27863	dek carboxy-terminal domain protein	gi|657393235|gb|KEH34077.1|DEK carboxy-terminal domain protein [Medicago truncatula]	KEH34077	1	44	-5.45943	-4.74087	-6.07718	1.22e-09	2.22e-07	1.59e-07	TRUE
contig39147	transcription initiation factor tfiid subunit 1-a-like isoform x3	gi|502162054|ref|XP_004512374.1|PREDICTED: transcription initiation factor TFIID subunit 1-A-like isoform X3 [Cicer arietinum]	XP_004512374	0	22	-5.45943	-4.74087	-4.29719	1.73e-05	0.00097687	0.000703785	TRUE
contig40048	PREDICTED: uncharacterized protein LOC101499956	gi|502104518|ref|XP_004492566.1|PREDICTED: uncharacterized protein LOC101499956 [Cicer arietinum]	XP_004492566	0	22	-5.45943	-4.74087	-4.29719	1.73e-05	0.00097687	0.000703785	TRUE
contig76077	duf3133 family protein	gi|502095677|ref|XP_004490511.1|PREDICTED: uncharacterized protein At5g05190-like isoform X1 [Cicer arietinum] >gi|502095682|ref|XP_004490512.1| PREDICTED: uncharacterized protein At5g05190-like isoform X2 [Cicer arietinum]	XP_004490511	0	22	-5.45943	-4.74087	-4.29719	1.73e-05	0.00097687	0.000703785	TRUE
contig40439	transcription factor jumonji domain protein	gi|502142436|ref|XP_004504957.1|PREDICTED: uncharacterized protein LOC101500129 [Cicer arietinum]	XP_004504957	0	23	-5.52356	-4.805	-4.40399	1.06e-05	0.000649743	0.000468484	TRUE
contig46829	protein early flowering 3-like isoform x1	gi|502132689|ref|XP_004501482.1|PREDICTED: protein EARLY FLOWERING 3-like isoform X1 [Cicer arietinum]	XP_004501482	0	23	-5.52356	-4.805	-4.40399	1.06e-05	0.000649743	0.000468484	TRUE
contig38864	probable disease resistance rpp8-like protein 2-like	gi|502144957|ref|XP_004505810.1|PREDICTED: probable disease resistance RPP8-like protein 2-like [Cicer arietinum]	XP_004505810	0	25	-5.64386	-4.92529	-4.60933	4.04e-06	0.000292525	0.000210674	TRUE
contig52259	probable serine threonine-protein kinase chloroplastic-like	gi|502161717|ref|XP_004512261.1|PREDICTED: probable serine/threonine-protein kinase Cx32, chloroplastic-like [Cicer arietinum]	XP_004512261	0	25	-5.64386	-4.92529	-4.60933	4.04e-06	0.000292525	0.000210674	TRUE
contig36343	actin-binding fh2 (formin-like) protein	gi|657390445|gb|KEH31966.1|actin-binding FH2 (formin-like) protein [Medicago truncatula]	KEH31966	0	27	-5.75489	-5.03632	-4.8048	1.55e-06	0.000130145	9.38e-05	TRUE
contig56847	argonaute protein	gi|641825455|gb|KDO44725.1|hypothetical protein CISIN_1g0390481mg, partial [Citrus sinensis]	KDO44725	0	27	-5.75489	-5.03632	-4.8048	1.55e-06	0.000130145	9.38e-05	TRUE
contig71478	ethylene-responsive transcription factor 13-like	gi|502173564|ref|XP_004515359.1|PREDICTED: ethylene-responsive transcription factor 13-like [Cicer arietinum]	XP_004515359	1	55	-5.78136	-5.0628	-6.86219	6.78e-12	1.74e-09	1.26e-09	TRUE
contig39873	diacylglycerol kinase zeta-like isoform x1	gi|502155138|ref|XP_004509972.1|PREDICTED: diacylglycerol kinase zeta-like isoform X1 [Cicer arietinum] >gi|502155140|ref|XP_004509973.1| PREDICTED: diacylglycerol kinase zeta-like isoform X2 [Cicer arietinum]	XP_004509972	0	29	-5.85798	-5.13942	-4.99154	5.99e-07	5.81e-05	4.18e-05	TRUE
contig46243	protein ssh4	gi|502132845|ref|XP_004501556.1|PREDICTED: uncharacterized protein LOC101512089 [Cicer arietinum]	XP_004501556	0	29	-5.85798	-5.13942	-4.99154	5.99e-07	5.81e-05	4.18e-05	TRUE
contig62955	lectin kinase family protein	gi|502088366|ref|XP_004488803.1|PREDICTED: G-type lectin S-receptor-like serine/threonine-protein kinase RLK1-like [Cicer arietinum]	XP_004488803	0	29	-5.85798	-5.13942	-4.99154	5.99e-07	5.81e-05	4.18e-05	TRUE
contig34797	beta- -galactosyltransferase sqv-	gi|502149850|ref|XP_004507687.1|PREDICTED: probable beta-1,3-galactosyltransferase 2-like [Cicer arietinum]	XP_004507687	0	31	-5.9542	-5.23563	-5.17048	2.33e-07	2.55e-05	1.83e-05	TRUE
contig46242	protein ssh4	gi|502132845|ref|XP_004501556.1|PREDICTED: uncharacterized protein LOC101512089 [Cicer arietinum]	XP_004501556	0	31	-5.9542	-5.23563	-5.17048	2.33e-07	2.55e-05	1.83e-05	TRUE
contig76453	kda class iv heat shock protein	gi|657373640|gb|KEH19288.1|hsp20/alpha crystallin family protein [Medicago truncatula]	KEH19288	0	31	-5.9542	-5.23563	-5.17048	2.33e-07	2.55e-05	1.83e-05	TRUE
contig50883	microtubule-associated protein futsch-like	gi|502126069|ref|XP_004499168.1|PREDICTED: microtubule-associated protein futsch-like [Cicer arietinum]	XP_004499168	0	32	-6	-5.28144	-5.25728	1.46e-07	1.69e-05	1.22e-05	TRUE
contig72438	mitochondrial chaperone bcs1	gi|357496297|ref|XP_003618437.1|Mitochondrial chaperone BCS1 [Medicago truncatula] >gi|355493452|gb|AES74655.1| P-loop nucleoside triphosphate hydrolase superfamily protein [Medicago truncatula]	XP_003618437	1	64	-6	-5.28144	-7.43497	1.05e-13	3.3e-11	2.38e-11	TRUE
contig13330	constans-like protein	gi|502106633|ref|XP_004493004.1|PREDICTED: zinc finger protein CONSTANS-LIKE 15-like isoform X1 [Cicer arietinum]	XP_004493004	0	33	-6.04439	-5.32583	-5.34241	9.17e-08	1.13e-05	8.17e-06	TRUE
contig2272	(-)-germacrene d synthase-like	gi|502183180|ref|XP_004517081.1|PREDICTED: (-)-germacrene D synthase-like [Cicer arietinum]	XP_004517081	0	34	-6.08746	-5.3689	-5.42596	5.76e-08	7.47e-06	5.38e-06	TRUE
contig4987	plant intracellular ras-group-related lrr protein 6-like	gi|502084440|ref|XP_004487690.1|PREDICTED: leucine-rich repeat-containing protein 40-like [Cicer arietinum]	XP_004487690	0	37	-6.20945	-5.49089	-5.6678	1.45e-08	2.13e-06	1.53e-06	TRUE
contig53165	calmodulin-binding transcription activator	gi|502140144|ref|XP_004504077.1|PREDICTED: calmodulin-binding transcription activator 1-like isoform X1 [Cicer arietinum]	XP_004504077	0	37	-6.20945	-5.49089	-5.6678	1.45e-08	2.13e-06	1.53e-06	TRUE
contig82932	(-)-germacrene d synthase-like	gi|502181809|ref|XP_004516888.1|PREDICTED: (-)-germacrene D synthase-like [Cicer arietinum]	XP_004516888	0	37	-6.20945	-5.49089	-5.6678	1.45e-08	2.13e-06	1.53e-06	TRUE
contig224	(-)-germacrene d synthase-like	gi|502094961|ref|XP_004490338.1|PREDICTED: (-)-germacrene D synthase-like [Cicer arietinum]	XP_004490338	0	38	-6.24793	-5.52936	-5.7457	9.15e-09	1.42e-06	1.03e-06	TRUE
contig66646	glycosyltransferase family protein	gi|502118224|ref|XP_004496161.1|PREDICTED: uncharacterized protein LOC101507497 [Cicer arietinum]	XP_004496161	1	77	-6.26679	-5.54822	-8.18011	2.84e-16	1.16e-13	8.33e-14	TRUE
contig30131	l-ascorbate oxidase	gi|502140076|ref|XP_004504046.1|PREDICTED: L-ascorbate oxidase-like [Cicer arietinum]	XP_004504046	0	42	-6.39232	-5.67375	-6.04511	1.49e-09	2.63e-07	1.9e-07	TRUE
contig20631	dehydration-responsive element binding protein 7	gi|502119421|ref|XP_004496614.1|PREDICTED: dehydration-responsive element-binding protein 1A-like [Cicer arietinum]	XP_004496614	0	47	-6.55459	-5.83603	-6.39534	1.6e-10	3.21e-08	2.32e-08	TRUE

## Sheet: middle_vs_control
2-10DPI_vs_control
Sequence name	Sequence desc.	Hit desc.	Hit ACC	value1	value2	log2(Fold_change)	log2(Fold_change) normalized	z-score	p-value	q-value(Benjamini et al. 1995)	q-value(Storey et al. 2003)	Signature(q-value(Storey et al. 2003) < 0.005)
contig47617	disease resistance protein rga4	gi|574460669|gb|AHG28980.1|NBS-LRR protein [Cicer arietinum]	AHG28980	27	0	5.75489	5.68576	5.34253	9.16578e-08	9.7313e-05	9.7313e-05	TRUE
contig58028	heat stress transcription factor b-2b-like isoform x1	gi|502159985|ref|XP_004511596.1|PREDICTED: heat stress transcription factor B-2b-like isoform X1 [Cicer arietinum] >gi|502159988|ref|XP_004511597.1| PREDICTED: heat stress transcription factor B-2b-like isoform X2 [Cicer arietinum]	XP_004511596	21	0	5.39232	5.32319	4.69725	2.63682e-06	0.00136561	0.00136561	TRUE
contig17688	cytochrome p450 family 71 protein	gi|502126225|ref|XP_004499226.1|PREDICTED: cytochrome P450 71B37-like [Cicer arietinum]	XP_004499226	20	0	5.32193	5.2528	4.57895	4.67321e-06	0.00201484	0.00199379	TRUE
contig40231	#NAME?	gi|657393002|gb|KEH33878.1|1,4-alpha-glucan-branching enzyme/amyloplastic protein [Medicago truncatula]	KEH33878	20	0	5.32193	5.2528	4.57895	4.67321e-06	0.00201484	0.00199379	TRUE
contig40232	#NAME?	gi|502166385|ref|XP_004513877.1|PREDICTED: 1,4-alpha-glucan-branching enzyme 3, chloroplastic/amyloplastic-like [Cicer arietinum]	XP_004513877	19	0	5.24793	5.1788	4.45692	8.31459e-06	0.00301798	0.00301798	TRUE
contig17689	cytochrome p450 family 71 protein	gi|502126225|ref|XP_004499226.1|PREDICTED: cytochrome P450 71B37-like [Cicer arietinum]	XP_004499226	18	0	5.16993	5.1008	4.33085	1.48533e-05	0.00470739	0.00470739	TRUE
contig74868	uncharacterized methyltransferase chloroplastic-like	gi|502087233|ref|XP_004488470.1|PREDICTED: uncharacterized methyltransferase At2g41040, chloroplastic-like [Cicer arietinum]	XP_004488470	27	1	4.75489	4.68576	5.23597	1.64122e-07	0.000154888	0.000154888	TRUE
contig33239	kinesin-like calmodulin-binding isoform x2	gi|502153839|ref|XP_004509480.1|PREDICTED: kinesin-like calmodulin-binding protein-like isoform X2 [Cicer arietinum]	XP_004509480	20	1	4.32193	4.2528	4.40868	1.04005e-05	0.00350546	0.00350546	TRUE
contig42822	beta-amyrin synthase	gi|502089452|ref|XP_004488915.1|PREDICTED: beta-amyrin synthase-like [Cicer arietinum]	XP_004488915	27	2	3.75489	3.68576	4.89782	9.69057e-07	0.000623544	0.00061575	TRUE
contig74869	uncharacterized methyltransferase chloroplastic-like	gi|502087233|ref|XP_004488470.1|PREDICTED: uncharacterized methyltransferase At2g41040, chloroplastic-like [Cicer arietinum]	XP_004488470	26	2	3.70044	3.63131	4.78015	1.75163e-06	0.00100525	0.00100525	TRUE
contig41822	transport inhibitor response 1-like	gi|502095246|ref|XP_004490408.1|PREDICTED: transport inhibitor response 1-like protein-like [Cicer arietinum]	XP_004490408	25	2	3.64386	3.57473	4.65975	3.16591e-06	0.0015454	0.0015454	TRUE
contig45486	ethylene-responsive transcription factor erf012-like	gi|502130202|ref|XP_004500566.1|PREDICTED: ethylene-responsive transcription factor ERF014-like [Cicer arietinum]	XP_004500566	24	2	3.58496	3.51584	4.53645	5.72097e-06	0.00222898	0.00222898	TRUE
contig48262	probable pectin methyltransferase qua2-like isoform x2	gi|502130402|ref|XP_004500638.1|PREDICTED: probable pectin methyltransferase QUA2-like isoform X2 [Cicer arietinum]	XP_004500638	23	2	3.52356	3.45444	4.41005	1.03347e-05	0.00352526	0.00350546	TRUE
contig81717	methyl- -binding domain-containing protein 2-like isoform x1	gi|502164296|ref|XP_004513112.1|PREDICTED: methyl-CpG-binding domain-containing protein 2-like isoform X1 [Cicer arietinum] >gi|502164300|ref|XP_004513113.1| PREDICTED: methyl-CpG-binding domain-containing protein 2-like isoform X2 [Cicer arietinum] >gi|502164303|ref|XP_004513114.1| PREDICTED: methyl-CpG-binding domain-containing protein 2-like isoform X3 [Cicer arietinum]	XP_004513112	23	2	3.52356	3.45444	4.41005	1.03347e-05	0.00352526	0.00350546	TRUE
contig1803	esterase lipase domain protein	gi|502126540|ref|XP_004499346.1|PREDICTED: uncharacterized protein LOC101489957 isoform X3 [Cicer arietinum]	XP_004499346	34	3	3.5025	3.43337	5.34872	8.85776e-08	9.89924e-05	9.7313e-05	TRUE
contig79581	40s ribosomal protein s27-2-like	gi|351723661|ref|NP_001236263.1|uncharacterized protein LOC100499804 [Glycine max] >gi|255626769|gb|ACU13729.1| unknown [Glycine max]	NP_001236263	30	3	3.32193	3.2528	4.9113	9.04733e-07	0.000591111	0.000591111	TRUE
contig1229	glyoxylate succinic semialdehyde reductase	gi|357454619|ref|XP_003597590.1|hypothetical protein MTR_2g099910 [Medicago truncatula] >gi|355486638|gb|AES67841.1| glyoxylate/succinic semialdehyde reductase [Medicago truncatula]	XP_003597590	29	3	3.27302	3.20389	4.79663	1.61358e-06	0.000965151	0.000965151	TRUE
contig63775	mip18 family protein at1g68310-like	gi|565468150|ref|XP_006291955.1|hypothetical protein CARUB_v10018143mg [Capsella rubella] >gi|482560662|gb|EOA24853.1| hypothetical protein CARUB_v10018143mg [Capsella rubella]	XP_006291955	28	3	3.22239	3.15327	4.6796	2.87435e-06	0.0014707	0.0014707	TRUE
contig1080	abc transporter c family member 12-like	gi|502174413|ref|XP_004515510.1|PREDICTED: ABC transporter C family member 12-like [Cicer arietinum]	XP_004515510	31	4	2.9542	2.88507	4.71945	2.36485e-06	0.00130429	0.00130429	TRUE
contig15907	protein ralf-like 34-like	gi|502160837|ref|XP_004511922.1|PREDICTED: protein RALF-like 34-like [Cicer arietinum]	XP_004511922	36	5	2.848	2.77887	4.98962	6.04988e-07	0.000450748	0.000450748	TRUE
contig34023	asparagine--trna cytoplasmic 1-like	gi|502138744|ref|XP_004503515.1|PREDICTED: asparagine--tRNA ligase, cytoplasmic 1-like [Cicer arietinum]	XP_004503515	28	4	2.80735	2.73823	4.3667	1.26138e-05	0.00412063	0.00410126	TRUE
contig41481	phagocytic receptor 1b-like	gi|388490662|gb|AFK33397.1|unknown [Medicago truncatula]	AFK33397	44	7	2.65208	2.58295	5.30441	1.13038e-07	0.000114298	0.000114298	TRUE
contig51288	coatomer alpha subunit-like protein	gi|502149340|ref|XP_004507488.1|PREDICTED: coatomer subunit alpha-1-like isoform X1 [Cicer arietinum] >gi|502149343|ref|XP_004507489.1| PREDICTED: coatomer subunit alpha-1-like isoform X2 [Cicer arietinum]	XP_004507488	63	12	2.39232	2.32319	5.97179	2.34661e-09	3.98623e-06	3.98623e-06	TRUE
contig767	heterogeneous nuclear ribonucleoprotein	gi|502173387|ref|XP_004515317.1|PREDICTED: nucleolin-like isoform X1 [Cicer arietinum] >gi|502173391|ref|XP_004515318.1| PREDICTED: nucleolin-like isoform X2 [Cicer arietinum]	XP_004515317	36	7	2.36257	2.29344	4.47941	7.48506e-06	0.00274031	0.00274031	TRUE
contig41540	casein kinase i isoform delta-like isoform x2	gi|641846274|gb|KDO65158.1|hypothetical protein CISIN_1g010674mg [Citrus sinensis]	KDO65158	39	8	2.2854	2.21628	4.5661	4.9687e-06	0.00206873	0.00206873	TRUE
contig47897	ribosomal rna methyltransferase nop2-like isoform x1	gi|502123521|ref|XP_004498148.1|PREDICTED: putative ribosomal RNA methyltransferase NOP2-like isoform X1 [Cicer arietinum]	XP_004498148	37	8	2.20945	2.14033	4.35197	1.34918e-05	0.00434068	0.00434068	TRUE
contig50256	proline dehydrogenase	gi|502100908|ref|XP_004491772.1|PREDICTED: proline dehydrogenase 2, mitochondrial-like [Cicer arietinum]	XP_004491772	93	22	2.07973	2.0106	6.62906	3.3782e-11	9.56437e-08	9.56437e-08	TRUE
contig55906	abc transporter family protein	gi|502145493|ref|XP_004506053.1|PREDICTED: ABC transporter F family member 1-like isoform X2 [Cicer arietinum]	XP_004506053	87	26	1.7425	1.67338	5.65742	1.53665e-08	1.91937e-05	1.91937e-05	TRUE
contig52819	glycine-rich rna-binding protein grp2a-like	gi|502149239|ref|XP_004507448.1|PREDICTED: glycine-rich RNA-binding protein GRP2A-like [Cicer arietinum]	XP_004507448	58	18	1.68806	1.61893	4.51123	6.44517e-06	0.00240099	0.00240099	TRUE
contig28517	5-methyltetrahydropteroyltriglutamate--homocysteine methyltransferase-like isoform x1	gi|502091958|ref|XP_004489678.1|PREDICTED: 5-methyltetrahydropteroyltriglutamate--homocysteine methyltransferase-like isoform X1 [Cicer arietinum] >gi|502091962|ref|XP_004489679.1| PREDICTED: 5-methyltetrahydropteroyltriglutamate--homocysteine methyltransferase-like isoform X2 [Cicer arietinum] >gi|502091965|ref|XP_004489680.1| PREDICTED: 5-methyltetrahydropteroyltriglutamate--homocysteine methyl…	XP_004489678	170	53	1.68147	1.61234	7.70139	1.34599e-14	8.16594e-11	8.16594e-11	TRUE
contig562	linoleate 9s-lipoxygenase-like	gi|502156314|ref|XP_004510412.1|PREDICTED: linoleate 9S-lipoxygenase-like [Cicer arietinum]	XP_004510412	70	22	1.66985	1.60073	4.91579	8.84252e-07	0.000586756	0.000586756	TRUE
contig75913	carrier protein mitochondrial-like	gi|502165914|ref|XP_004513729.1|PREDICTED: ADP,ATP carrier protein 1, mitochondrial-like [Cicer arietinum]	XP_004513729	62	20	1.63227	1.56314	4.54724	5.43543e-06	0.0021573	0.0021573	TRUE
contig31579	splicing factor 3b subunit 2- partial	gi|502183560|ref|XP_004517163.1|PREDICTED: splicing factor 3B subunit 2-like, partial [Cicer arietinum]	XP_004517163	63	22	1.51785	1.44872	4.33332	1.46876e-05	0.00468986	0.00468986	TRUE
contig563	lipoxygenase loxn3	gi|219935421|emb|CAG44503.1|lipoxygenase LOXN3 [Pisum sativum]	CAG44503	91	36	1.33787	1.26874	4.70562	2.53094e-06	0.00134355	0.00134355	TRUE
contig32454	arginine decarboxylase	gi|502149391|ref|XP_004507509.1|PREDICTED: arginine decarboxylase-like [Cicer arietinum]	XP_004507509	116	51	1.18556	1.11643	4.80018	1.58525e-06	0.000961747	0.000961747	TRUE
contig561	linoleate 9s-lipoxygenase-like	gi|502156314|ref|XP_004510412.1|PREDICTED: linoleate 9S-lipoxygenase-like [Cicer arietinum]	XP_004510412	109	49	1.15347	1.08435	4.54455	5.5052e-06	0.00216477	0.00216477	TRUE
contig83152	60s acidic ribosomal protein p0-like	gi|502097328|ref|XP_004490967.1|PREDICTED: 60S acidic ribosomal protein P0-like [Cicer arietinum]	XP_004490967	205	93	1.14032	1.07119	6.1714	6.76886e-10	1.30664e-06	1.30664e-06	TRUE
contig67547	probable wrky transcription factor 33-like	gi|502104373|ref|XP_004492519.1|PREDICTED: probable WRKY transcription factor 33-like [Cicer arietinum]	XP_004492519	57	110	-0.94847	-1.0176	-4.43928	9.02596e-06	0.00316789	0.00316789	TRUE
contig14082	fasciclin-like arabinogalactan protein 10-like	gi|502104783|ref|XP_004492650.1|PREDICTED: fasciclin-like arabinogalactan protein 10-like [Cicer arietinum]	XP_004492650	64	124	-0.954196	-1.02332	-4.73521	2.18827e-06	0.00122278	0.00122278	TRUE
contig63671	4-hydroxyphenylpyruvate dioxygenase-like	gi|502098788|ref|XP_004491317.1|PREDICTED: 4-hydroxyphenylpyruvate dioxygenase-like [Cicer arietinum]	XP_004491317	60	118	-0.975752	-1.04488	-4.69892	2.61547e-06	0.00137128	0.00136561	TRUE
contig44319	wrky family transcription factor	gi|356523507|ref|XP_003530379.1|PREDICTED: probable WRKY transcription factor 53 [Glycine max]	XP_003530379	99	203	-1.03598	-1.10511	-6.45126	1.10923e-10	2.47929e-07	2.47929e-07	TRUE
contig1374	chitinase 2-like	gi|502087868|ref|XP_004488666.1|PREDICTED: chitinase 2-like [Cicer arietinum]	XP_004488666	96	201	-1.06609	-1.13522	-6.55996	5.38205e-11	1.3445e-07	1.3445e-07	TRUE
contig17613	thioredoxin h-type 1-like	gi|388496994|gb|AFK36563.1|unknown [Lotus japonicus]	AFK36563	80	170	-1.08746	-1.15659	-6.1236	9.14845e-10	1.6892e-06	1.6892e-06	TRUE
contig2300	cell wall-associated partial	gi|357479879|ref|XP_003610225.1|hypothetical protein MTR_4g129340 [Medicago truncatula]	XP_003610225	242	518	-1.09795	-1.16707	-10.7701	4.765e-27	1.0118e-22	1.0118e-22	TRUE
contig60103	3-hydroxy-3-methylglutaryl-coenzyme a reductase 3-like	gi|502153809|ref|XP_004509470.1|PREDICTED: 3-hydroxy-3-methylglutaryl-coenzyme A reductase 3-like [Cicer arietinum]	XP_004509470	141	303	-1.10362	-1.17275	-8.26738	1.3694e-16	9.69262e-13	9.69262e-13	TRUE
contig82919	stress-induced protein partial	gi|627921060|ref|XP_007693173.1|hypothetical protein COCMIDRAFT_109160, partial [Bipolaris oryzae ATCC 44560] >gi|576926557|gb|EUC40302.1| hypothetical protein COCMIDRAFT_109160, partial [Bipolaris oryzae ATCC 44560]	XP_007693173	63	137	-1.12075	-1.18988	-5.62272	1.87972e-08	2.2808e-05	2.2808e-05	TRUE
contig74551	heavy metal-associated domain protein	gi|502181700|ref|XP_004516867.1|PREDICTED: uncharacterized protein LOC101510149 [Cicer arietinum]	XP_004516867	51	112	-1.13493	-1.20406	-5.13171	2.87124e-07	0.000230068	0.000230068	TRUE
contig78757	40s ribosomal protein s6-like	gi|3413170|emb|CAA09042.1|40S ribosomal protein S6 [Cicer arietinum]	CAA09042	66	146	-1.14543	-1.21456	-5.89962	3.64345e-09	5.73074e-06	5.73074e-06	TRUE
contig6343	pleiotropic drug resistance protein	gi|502080863|ref|XP_004486706.1|PREDICTED: pleiotropic drug resistance protein 1-like [Cicer arietinum]	XP_004486706	166	377	-1.18338	-1.25251	-9.7144	2.61781e-22	3.70577e-18	3.70577e-18	TRUE
contig60048	ubiquitin-conjugating enzyme e2 28-like isoform 1	gi|297605891|ref|NP_001057722.2|Os06g0506600 [Oryza sativa Japonica Group] >gi|255677083|dbj|BAF19636.2| Os06g0506600, partial [Oryza sativa Japonica Group]	NP_001057722	30	72	-1.26303	-1.33216	-4.45216	8.50106e-06	0.00305952	0.00305952	TRUE
contig83158	zinc-binding alcohol dehydrogenase family protein	gi|502136153|ref|XP_004502578.1|PREDICTED: alcohol dehydrogenase 1-like [Cicer arietinum]	XP_004502578	51	124	-1.28177	-1.3509	-5.90597	3.50587e-09	5.72643e-06	5.72643e-06	TRUE
contig75474	dehydration-induced protein erd15	gi|502108290|ref|XP_004493438.1|PREDICTED: protein EARLY RESPONSIVE TO DEHYDRATION 15-like [Cicer arietinum]	XP_004493438	27	68	-1.33258	-1.4017	-4.49803	6.85861e-06	0.0025328	0.0025328	TRUE
contig77173	early nodulin-like protein 2-like	gi|502149681|ref|XP_004507625.1|PREDICTED: early nodulin-like protein 2-like [Cicer arietinum]	XP_004507625	28	73	-1.38247	-1.4516	-4.78482	1.71137e-06	0.000995598	0.000995598	TRUE
contig58533	multi-copper oxidase-like protein	gi|502144383|ref|XP_004505676.1|PREDICTED: L-ascorbate oxidase homolog [Cicer arietinum]	XP_004505676	26	69	-1.40808	-1.47721	-4.71299	2.44109e-06	0.00132908	0.00132908	TRUE
contig75566	probable wrky transcription factor 53-like	gi|502179301|ref|XP_004516403.1|PREDICTED: probable WRKY transcription factor 53-like [Cicer arietinum]	XP_004516403	22	59	-1.42321	-1.49234	-4.39117	1.12742e-05	0.00377003	0.00377003	TRUE
contig74250	protein phloem protein 2-like a9-like	gi|525313927|ref|NP_001265911.1|protein PHLOEM PROTEIN 2-LIKE A9-like [Cicer arietinum] >gi|6850934|emb|CAB71030.1| lectin-like protein [Cicer arietinum]	NP_001265911	25	71	-1.50589	-1.57502	-5.01168	5.39579e-07	0.000409193	0.000409193	TRUE
contig71478	ethylene-responsive transcription factor 13-like	gi|502173564|ref|XP_004515359.1|PREDICTED: ethylene-responsive transcription factor 13-like [Cicer arietinum]	XP_004515359	18	55	-1.61143	-1.68056	-4.6212	3.81526e-06	0.00168778	0.00168778	TRUE
contig20925	choline ethanolamine kinase	gi|502118880|ref|XP_004496428.1|PREDICTED: choline/ethanolamine kinase-like [Cicer arietinum]	XP_004496428	19	59	-1.63472	-1.70384	-4.83308	1.3444e-06	0.000827446	0.000827446	TRUE
contig29716	btb poz domain-containing protein at5g41330-like	gi|502139247|ref|XP_004503700.1|PREDICTED: BTB/POZ domain-containing protein At5g41330-like [Cicer arietinum]	XP_004503700	19	60	-1.65896	-1.72809	-4.9225	8.54466e-07	0.000585282	0.000585022	TRUE
contig10455	protein phloem protein 2-like a1-like	gi|502143384|ref|XP_004505320.1|PREDICTED: protein PHLOEM PROTEIN 2-LIKE A1-like [Cicer arietinum]	XP_004505320	18	61	-1.76081	-1.82994	-5.16392	2.41826e-07	0.00020137	0.00020137	TRUE
contig38341	translocon-associated beta	gi|657378927|gb|KEH23485.1|translocon-associated protein beta family-like protein [Medicago truncatula]	KEH23485	15	56	-1.90046	-1.96959	-5.198	2.01448e-07	0.000182023	0.000182023	TRUE
contig75088	hypothetical protein MTR_3g449200	gi|657392698|gb|KEH33607.1|hypothetical protein MTR_3g449200 [Medicago truncatula]	KEH33607	14	53	-1.92057	-1.98969	-5.09068	3.56778e-07	0.000280586	0.000280586	TRUE
contig36293	snap25 homologous protein snap33-like isoform x1	gi|502151959|ref|XP_004508695.1|PREDICTED: SNAP25 homologous protein SNAP33-like isoform X1 [Cicer arietinum] >gi|502151961|ref|XP_004508696.1| PREDICTED: SNAP25 homologous protein SNAP33-like isoform X2 [Cicer arietinum]	XP_004508695	11	42	-1.93289	-2.00201	-4.55002	5.36419e-06	0.00214912	0.00214912	TRUE
contig81518	universal stress protein a-like	gi|502117003|ref|XP_004495667.1|PREDICTED: universal stress protein A-like protein-like [Cicer arietinum]	XP_004495667	16	65	-2.02237	-2.09149	-5.82247	5.79847e-09	8.79462e-06	8.79462e-06	TRUE
contig23125	vesicle-associated membrane protein 727-like	gi|502120964|ref|XP_004497141.1|PREDICTED: vesicle-associated membrane protein 727-like [Cicer arietinum]	XP_004497141	10	41	-2.03562	-2.10475	-4.64282	3.43692e-06	0.00160395	0.00159601	TRUE
contig107	par1 protein	gi|502146888|ref|XP_004506651.1|PREDICTED: uncharacterized protein LOC101492243 [Cicer arietinum]	XP_004506651	9	38	-2.078	-2.14713	-4.52635	6.001e-06	0.00231682	0.00231682	TRUE
contig10823	aspartic proteinase-like protein 1-like	gi|502161469|ref|XP_004512176.1|PREDICTED: aspartic proteinase-like protein 1-like [Cicer arietinum]	XP_004512176	11	48	-2.12553	-2.19466	-5.15717	2.50705e-07	0.000204749	0.000204749	TRUE
contig51811	protein early responsive to dehydration 15-like	gi|502097622|ref|XP_004491037.1|PREDICTED: protein EARLY RESPONSIVE TO DEHYDRATION 15-like [Cicer arietinum]	XP_004491037	10	44	-2.1375	-2.20663	-4.95425	7.26092e-07	0.000527106	0.000522639	TRUE
contig61944	cysteine proteinase inhibitor 12-like	gi|502158281|ref|XP_004511090.1|PREDICTED: cysteine proteinase inhibitor 12-like [Cicer arietinum]	XP_004511090	10	44	-2.1375	-2.20663	-4.95425	7.26092e-07	0.000527106	0.000522639	TRUE
contig4987	plant intracellular ras-group-related lrr protein 6-like	gi|502084440|ref|XP_004487690.1|PREDICTED: leucine-rich repeat-containing protein 40-like [Cicer arietinum]	XP_004487690	8	37	-2.20945	-2.27858	-4.63309	3.60256e-06	0.00162759	0.00162759	TRUE
contig38032	PREDICTED: uncharacterized protein LOC101514796	gi|502129008|ref|XP_004500150.1|PREDICTED: uncharacterized protein LOC101514796 [Cicer arietinum]	XP_004500150	10	47	-2.23266	-2.30179	-5.25382	1.48974e-07	0.000143787	0.000143787	TRUE
contig15935	heat stress transcription factor b-1-like	gi|502160859|ref|XP_004511933.1|PREDICTED: heat stress transcription factor B-1-like [Cicer arietinum]	XP_004511933	16	81	-2.33985	-2.40898	-7.08563	1.38417e-12	4.52177e-09	4.52177e-09	TRUE
contig46242	protein ssh4	gi|502132845|ref|XP_004501556.1|PREDICTED: uncharacterized protein LOC101512089 [Cicer arietinum]	XP_004501556	6	31	-2.36923	-2.43836	-4.41425	1.0136e-05	0.00349964	0.00349964	TRUE
contig47214	20s proteasome beta subunit c2	gi|413943570|gb|AFW76219.1|hypothetical protein ZEAMMB73_756098 [Zea mays]	AFW76219	6	33	-2.45943	-2.52856	-4.64965	3.32496e-06	0.00158656	0.00156894	TRUE
contig50521	nudix hydrolase mitochondrial-like	gi|502123784|ref|XP_004498257.1|PREDICTED: nudix hydrolase 17, mitochondrial-like [Cicer arietinum]	XP_004498257	6	33	-2.45943	-2.52856	-4.64965	3.32496e-06	0.00158656	0.00156894	TRUE
contig9792	par1 protein	gi|502146888|ref|XP_004506651.1|PREDICTED: uncharacterized protein LOC101492243 [Cicer arietinum]	XP_004506651	6	33	-2.45943	-2.52856	-4.64965	3.32496e-06	0.00158656	0.00156894	TRUE
contig4988	lrr receptor-like kinase	gi|502084440|ref|XP_004487690.1|PREDICTED: leucine-rich repeat-containing protein 40-like [Cicer arietinum]	XP_004487690	6	34	-2.5025	-2.57163	-4.76428	1.89534e-06	0.00107322	0.00107322	TRUE
contig36874	ef hand calcium-binding family protein	gi|502176206|ref|XP_004515822.1|PREDICTED: putative calcium-binding protein CML19-like [Cicer arietinum]	XP_004515822	8	48	-2.58496	-2.65409	-5.75947	8.43764e-09	1.11978e-05	1.11978e-05	TRUE
contig752	isoflavone 2 -hydroxylase-like	gi|502141781|ref|XP_004504635.1|PREDICTED: isoflavone 2'-hydroxylase-like [Cicer arietinum]	XP_004504635	5	31	-2.63227	-2.70139	-4.67252	2.97526e-06	0.00149531	0.00148651	TRUE
contig49655	arf gtpase activator	gi|502163481|ref|XP_004512853.1|PREDICTED: probable ADP-ribosylation factor GTPase-activating protein AGD14-like isoform X1 [Cicer arietinum]	XP_004512853	5	32	-2.67807	-2.7472	-4.78961	1.67104e-06	0.000985633	0.000985633	TRUE
contig11999	e3 ubiquitin-protein ligase pub22-like	gi|502112157|ref|XP_004494254.1|PREDICTED: E3 ubiquitin-protein ligase PUB22-like [Cicer arietinum]	XP_004494254	7	45	-2.6845	-2.75362	-5.68677	1.29463e-08	1.66607e-05	1.66607e-05	TRUE
contig11909	respiratory burst oxidase-like protein	gi|502113289|ref|XP_004494602.1|PREDICTED: respiratory burst oxidase homolog protein B-like [Cicer arietinum]	XP_004494602	7	46	-2.71621	-2.78533	-5.78395	7.29655e-09	9.99581e-06	9.99581e-06	TRUE
contig6346	pleiotropic drug resistance protein 1-like	gi|502080863|ref|XP_004486706.1|PREDICTED: pleiotropic drug resistance protein 1-like [Cicer arietinum]	XP_004486706	8	55	-2.78136	-2.85049	-6.39982	1.55564e-10	3.14596e-07	3.14596e-07	TRUE
contig46243	protein ssh4	gi|502132845|ref|XP_004501556.1|PREDICTED: uncharacterized protein LOC101512089 [Cicer arietinum]	XP_004501556	4	29	-2.85798	-2.92711	-4.70904	2.48886e-06	0.00133794	0.00133794	TRUE
contig75170	disease resistance protein at4g11170-like	gi|502156396|ref|XP_004510453.1|PREDICTED: putative disease resistance protein At4g11170-like [Cicer arietinum]	XP_004510453	4	33	-3.04439	-3.11352	-5.17339	2.29889e-07	0.000203395	0.00020137	TRUE
contig27880	fasciclin-like arabinogalactan protein 1- partial	gi|502177769|ref|XP_004516114.1|PREDICTED: fasciclin-like arabinogalactan protein 1-like, partial [Cicer arietinum]	XP_004516114	3	25	-3.05889	-3.12802	-4.51245	6.40817e-06	0.00242984	0.00240099	TRUE
contig8168	gtpase-activating protein gyp1-like	gi|502149017|ref|XP_004507361.1|PREDICTED: GTPase-activating protein GYP1-like [Cicer arietinum]	XP_004507361	3	25	-3.05889	-3.12802	-4.51245	6.40817e-06	0.00242984	0.00240099	TRUE
contig65372	amyb_vigun ame: full=beta-amylase ame: full= -alpha-d-glucan maltohydrolase	gi|3913034|sp|O64407.1|AMYB_VIGUNRecName: Full=Beta-amylase; AltName: Full=1,4-alpha-D-glucan maltohydrolase >gi|2995395|emb|CAA12395.1| beta amylase [Vigna unguiculata]	O64407	3	26	-3.11548	-3.1846	-4.63935	3.49507e-06	0.00160463	0.00159601	TRUE
contig8167	tbc domain-containing family protein	gi|566179050|ref|XP_002310419.2|RabGAP/TBC domain-containing family protein [Populus trichocarpa] >gi|550333889|gb|EEE90869.2| RabGAP/TBC domain-containing family protein [Populus trichocarpa]	XP_002310419	3	26	-3.11548	-3.1846	-4.63935	3.49507e-06	0.00160463	0.00159601	TRUE
contig35911	prefoldin subunit 6-like	gi|502151432|ref|XP_004508438.1|PREDICTED: prefoldin subunit 6-like [Cicer arietinum]	XP_004508438	6	62	-3.36923	-3.43836	-7.40238	1.33763e-13	6.31185e-10	6.31185e-10	TRUE
contig79225	patatin-like protein	gi|502125816|ref|XP_004499075.1|PREDICTED: patatin-2-Kuras 3-like isoform X1 [Cicer arietinum]	XP_004499075	2	28	-3.80735	-3.87648	-5.19831	2.01111e-07	0.000185669	0.000182023	TRUE
contig61716	e3 ubiquitin-protein ligase rglg2-like isoform x2	gi|502140272|ref|XP_004504141.1|PREDICTED: E3 ubiquitin-protein ligase RGLG2-like isoform X2 [Cicer arietinum]	XP_004504141	1	19	-4.24793	-4.31705	-4.41826	9.94987e-06	0.00346353	0.00346353	TRUE
contig14475	temperature-sensitive omega-3 fatty acid desaturase	gi|502167684|ref|XP_004514216.1|PREDICTED: omega-3 fatty acid desaturase, chloroplastic-like [Cicer arietinum]	XP_004514216	1	20	-4.32193	-4.39105	-4.552	5.31396e-06	0.00215955	0.00214912	TRUE
contig41556	seed linoleate 9s-lipoxygenase	gi|502156316|ref|XP_004510413.1|PREDICTED: linoleate 9S-lipoxygenase-like [Cicer arietinum]	XP_004510413	1	20	-4.32193	-4.39105	-4.552	5.31396e-06	0.00215955	0.00214912	TRUE
contig17212	1-aminocyclopropane-1-carboxylate oxidase	gi|502164257|ref|XP_004513099.1|PREDICTED: 1-aminocyclopropane-1-carboxylate oxidase 1-like [Cicer arietinum]	XP_004513099	1	24	-4.58496	-4.65409	-5.04967	4.42568e-07	0.000341727	0.000341727	TRUE
contig24425	probable wrky transcription factor 40-like isoform x2	gi|502132483|ref|XP_004501382.1|PREDICTED: probable WRKY transcription factor 40-like isoform X2 [Cicer arietinum]	XP_004501382	1	25	-4.64386	-4.71298	-5.16603	2.39123e-07	0.000207247	0.00020137	TRUE
contig34797	beta- -galactosyltransferase sqv-	gi|502149850|ref|XP_004507687.1|PREDICTED: probable beta-1,3-galactosyltransferase 2-like [Cicer arietinum]	XP_004507687	1	31	-4.9542	-5.02332	-5.81042	6.23158e-09	9.12562e-06	9.12562e-06	TRUE
contig60922	serine threonine-protein phosphatase 7 long form homolog	gi|502154355|ref|XP_004509668.1|PREDICTED: serine/threonine-protein phosphatase 7 long form homolog [Cicer arietinum]	XP_004509668	0	17	-5.08746	-5.15659	-4.3161	1.58808e-05	0.00494085	0.00492282	TRUE
contig25940	e3 ubiquitin-protein ligase rglg2-like isoform x2	gi|502135587|ref|XP_004502384.1|PREDICTED: E3 ubiquitin-protein ligase RGLG2-like isoform X2 [Cicer arietinum]	XP_004502384	0	18	-5.16993	-5.23905	-4.44824	8.65782e-06	0.00308975	0.00308761	TRUE
contig23142	pathogenesis-related protein pr10	gi|502084966|ref|XP_004487804.1|PREDICTED: disease resistance response protein DRRG49-C-like [Cicer arietinum]	XP_004487804	0	19	-5.24793	-5.31705	-4.5759	4.74176e-06	0.00200371	0.00199379	TRUE
contig55669	rhodanese-like domain-containing protein mitochondrial-like	gi|502164786|ref|XP_004513263.1|PREDICTED: rhodanese-like domain-containing protein 19, mitochondrial-like [Cicer arietinum]	XP_004513263	0	19	-5.24793	-5.31705	-4.5759	4.74176e-06	0.00200371	0.00199379	TRUE
contig8989	PREDICTED: uncharacterized protein LOC101497986	gi|502148306|ref|XP_004507115.1|PREDICTED: uncharacterized protein LOC101497986 [Cicer arietinum]	XP_004507115	0	22	-5.45943	-5.52856	-4.93554	7.99287e-07	0.00056106	0.000556461	TRUE
contig8990	PREDICTED: uncharacterized protein LOC101497986	gi|502148306|ref|XP_004507115.1|PREDICTED: uncharacterized protein LOC101497986 [Cicer arietinum]	XP_004507115	0	22	-5.45943	-5.52856	-4.93554	7.99287e-07	0.00056106	0.000556461	TRUE

## Sheet: late_vs_control
11-28DPI_vs_control
Sequence name	Sequence desc.	Hit desc.	Hit ACC	value1	value2	log2(Fold_change)	log2(Fold_change) normalized	z-score	p-value	q-value(Benjamini et al. 1995)	q-value(Storey et al. 2003)	Signature(q-value(Storey et al. 2003) < 0.005)
contig63374	leghemoglobin lb120-1	gi|502097093|ref|XP_004490909.1|PREDICTED: leghemoglobin-1-like [Cicer arietinum]	XP_004490909	5036	0	13.2981	12.5474	44.3016	0	0	0	TRUE
contig16809	leghemoglobin lb120-1	gi|502161693|ref|XP_004512251.1|PREDICTED: leghemoglobin-like [Cicer arietinum]	XP_004512251	2134	1	11.0593	10.3087	34.9222	3.42629e-267	1.32406e-263	7.63842e-264	TRUE
contig1437	early nodulin-10-like	gi|502164776|ref|XP_004513258.1|PREDICTED: early nodulin-10-like [Cicer arietinum]	XP_004513258	1051	0	11.0375	10.2869	24.548	4.54707e-133	9.16789e-130	5.28889e-130	TRUE
contig1274	nms32 34	gi|502164762|ref|XP_004513251.1|PREDICTED: zinc finger homeobox protein 4-like [Cicer arietinum]	XP_004513251	4166	2	11.0244	10.2738	48.9259	0	0	0	TRUE
contig69827	histone-lysine n- h3 lysine-79 specific-like	gi|502167549|ref|XP_004514171.1|PREDICTED: histone-lysine N-methyltransferase, H3 lysine-79 specific-like [Cicer arietinum]	XP_004514171	1000	0	10.9658	10.2151	24.0754	4.52136e-128	8.38677e-125	4.83827e-125	TRUE
contig1679	histone-lysine n- h3 lysine-79 specific-like	gi|502169990|ref|XP_004514732.1|PREDICTED: cylicin-2-like [Cicer arietinum]	XP_004514732	863	0	10.7532	10.0026	22.7218	2.72542e-114	4.35814e-111	2.51418e-111	TRUE
contig38581	PREDICTED: nodulin-25-like	gi|502128954|ref|XP_004500134.1|PREDICTED: nodulin-25-like [Cicer arietinum]	XP_004500134	1642	1	10.6812	9.93057	31.5075	6.84801e-218	1.86802e-214	1.07765e-214	TRUE
contig72408	PREDICTED: nodulin-25-like	gi|502128954|ref|XP_004500134.1|PREDICTED: nodulin-25-like [Cicer arietinum]	XP_004500134	4586	4	10.163	9.41235	54.6027	0	0	0	TRUE
contig81515	histone-lysine n- h3 lysine-79 specific-like	gi|502167549|ref|XP_004514171.1|PREDICTED: histone-lysine N-methyltransferase, H3 lysine-79 specific-like [Cicer arietinum]	XP_004514171	552	0	10.1085	9.35786	19.0103	1.40108e-80	1.80478e-77	1.04117e-77	TRUE
contig654	nms32 34	gi|502164762|ref|XP_004513251.1|PREDICTED: zinc finger homeobox protein 4-like [Cicer arietinum]	XP_004513251	2206	2	10.1072	9.35655	38.0088	0	0	0	TRUE
contig1811	dna ligase 1-like	gi|502172033|ref|XP_004515146.1|PREDICTED: DNA ligase 1-like [Cicer arietinum]	XP_004515146	530	0	10.0498	9.29918	18.7	4.95026e-78	6.20428e-75	3.5792e-75	TRUE
contig66697	subtilisin-like serine protease	gi|502176171|ref|XP_004515813.1|PREDICTED: subtilisin-like protease-like [Cicer arietinum]	XP_004515813	517	0	10.014	9.26335	18.5127	1.63248e-76	1.99218e-73	1.14928e-73	TRUE
contig81414	histone-lysine n- h3 lysine-79 specific-like	gi|502167549|ref|XP_004514171.1|PREDICTED: histone-lysine N-methyltransferase, H3 lysine-79 specific-like [Cicer arietinum]	XP_004514171	2031	2	9.98797	9.23731	36.7569	9.03389e-296	4.18928e-292	2.41677e-292	TRUE
contig66696	subtilisin-like serine protease	gi|502176171|ref|XP_004515813.1|PREDICTED: subtilisin-like protease-like [Cicer arietinum]	XP_004515813	500	0	9.96578	9.21512	18.263	1.63206e-74	1.9406e-71	1.11952e-71	TRUE
contig2129	axoneme-associated protein mst101 -like	gi|502168482|ref|XP_004514398.1|PREDICTED: axoneme-associated protein mst101(2)-like [Cicer arietinum]	XP_004514398	847	1	9.72622	8.97555	24.1337	1.10799e-128	2.14086e-125	1.23505e-125	TRUE
contig60332	aspartic proteinase cdr1-like	gi|502089275|ref|XP_004488858.1|PREDICTED: aspartic proteinase CDR1-like [Cicer arietinum] >gi|502089279|ref|XP_004488859.1| PREDICTED: aspartic proteinase CDR1-like [Cicer arietinum]	XP_004488858	405	0	9.66178	8.91111	16.7542	5.28032e-63	5.56509e-60	3.21046e-60	TRUE
contig16808	lgb6_pea ame: full=leghemoglobin lb120-34	gi|502161693|ref|XP_004512251.1|PREDICTED: leghemoglobin-like [Cicer arietinum]	XP_004512251	771	1	9.59059	8.83992	23.2168	3.07897e-119	5.28818e-116	3.05072e-116	TRUE
contig66698	subtilisin-like protease-like	gi|502176171|ref|XP_004515813.1|PREDICTED: subtilisin-like protease-like [Cicer arietinum]	XP_004515813	375	0	9.55075	8.80008	16.2301	3.08961e-59	3.0484e-56	1.7586e-56	TRUE
contig54618	leghemoglobin lb120-1	gi|502096987|ref|XP_004490880.1|PREDICTED: leghemoglobin-like [Cicer arietinum]	XP_004490880	336	0	9.39232	8.64165	15.5063	3.14535e-54	2.97672e-51	1.71725e-51	TRUE
contig2075	histone-lysine n- h3 lysine-79 specific-like	gi|502167549|ref|XP_004514171.1|PREDICTED: histone-lysine N-methyltransferase, H3 lysine-79 specific-like [Cicer arietinum]	XP_004514171	332	0	9.37504	8.62437	15.429	1.04442e-53	9.49665e-51	5.47855e-51	TRUE
contig54617	PREDICTED: leghemoglobin-like	gi|502096987|ref|XP_004490880.1|PREDICTED: leghemoglobin-like [Cicer arietinum]	XP_004490880	322	0	9.33092	8.58025	15.2332	2.13022e-52	1.86386e-49	1.07525e-49	TRUE
contig54619	leghemoglobin lb120-1	gi|502096987|ref|XP_004490880.1|PREDICTED: leghemoglobin-like [Cicer arietinum]	XP_004490880	320	0	9.32193	8.57126	15.1935	3.90369e-52	3.35233e-49	1.93393e-49	TRUE
contig15140	PREDICTED: uncharacterized protein LOC101504661	gi|502160559|ref|XP_004511785.1|PREDICTED: uncharacterized protein LOC101504661 [Cicer arietinum]	XP_004511785	319	0	9.31741	8.56675	15.1736	5.28621e-52	4.45704e-49	2.57124e-49	TRUE
contig66699	subtilisin-like serine protease	gi|502176171|ref|XP_004515813.1|PREDICTED: subtilisin-like protease-like [Cicer arietinum]	XP_004515813	316	0	9.30378	8.55311	15.1137	1.31442e-51	1.06936e-48	6.16909e-49	TRUE
contig34563	early nodulin-20-like	gi|502151007|ref|XP_004508232.1|PREDICTED: early nodulin-20-like [Cicer arietinum]	XP_004508232	300	0	9.22882	8.47815	14.7879	1.75247e-49	1.35445e-46	7.81375e-47	TRUE
contig78053	PREDICTED: uncharacterized protein LOC101491098	gi|502097936|ref|XP_004491116.1|PREDICTED: uncharacterized protein LOC101491098 [Cicer arietinum]	XP_004491116	1778	3	9.21108	8.46041	36.0385	2.08568e-284	8.79264e-281	5.07241e-281	TRUE
contig22015	early nodulin-75-like	gi|502116489|ref|XP_004495456.1|PREDICTED: early nodulin-75-like [Cicer arietinum]	XP_004495456	296	0	9.20945	8.45879	14.7047	6.01119e-49	4.49608e-46	2.59376e-46	TRUE
contig51840	PREDICTED: uncharacterized protein LOC101502301	gi|502097735|ref|XP_004491066.1|PREDICTED: uncharacterized protein LOC101502301 [Cicer arietinum]	XP_004491066	289	0	9.17493	8.42426	14.5573	5.24578e-48	3.8309e-45	2.19275e-45	TRUE
contig60336	aspartic proteinase cdr1-like	gi|502089282|ref|XP_004488860.1|PREDICTED: aspartic proteinase CDR1-like [Cicer arietinum]	XP_004488860	289	0	9.17493	8.42426	14.5573	5.24578e-48	3.8309e-45	2.19275e-45	TRUE
contig6421	PREDICTED: uncharacterized protein LOC101491286	gi|502082594|ref|XP_004487213.1|PREDICTED: uncharacterized protein LOC101491286 [Cicer arietinum]	XP_004487213	570	1	9.15482	8.40415	20.4669	4.24972e-93	5.79625e-90	3.34381e-90	TRUE
contig9692	casp-like protein os05g0344400-like	gi|502147792|ref|XP_004506917.1|PREDICTED: CASP-like protein Os05g0344400-like [Cicer arietinum]	XP_004506917	281	0	9.13443	8.38376	14.386	6.33196e-47	4.41552e-44	2.52827e-44	TRUE
contig6419	embryo-specific 3	gi|502082613|ref|XP_004487219.1|PREDICTED: uncharacterized protein LOC101493249 [Cicer arietinum]	XP_004487219	278	0	9.11894	8.36827	14.321	1.6181e-46	1.08748e-43	6.27361e-44	TRUE
contig66695	subtilisin-like serine protease	gi|502176171|ref|XP_004515813.1|PREDICTED: subtilisin-like protease-like [Cicer arietinum]	XP_004515813	268	0	9.06609	8.31542	14.1008	3.75492e-45	2.43534e-42	1.39517e-42	TRUE
contig9693	casp-like protein os05g0344400-like	gi|502147792|ref|XP_004506917.1|PREDICTED: CASP-like protein Os05g0344400-like [Cicer arietinum]	XP_004506917	268	0	9.06609	8.31542	14.1008	3.75492e-45	2.43534e-42	1.39517e-42	TRUE
contig78387	protein notum homolog	gi|502154034|ref|XP_004509558.1|PREDICTED: protein notum homolog [Cicer arietinum]	XP_004509558	257	0	9.00562	8.25496	13.8524	1.23102e-43	7.41375e-41	4.22211e-41	TRUE
contig82022	histone-lysine n- h3 lysine-79 specific-like	gi|502167549|ref|XP_004514171.1|PREDICTED: histone-lysine N-methyltransferase, H3 lysine-79 specific-like [Cicer arietinum]	XP_004514171	257	0	9.00562	8.25496	13.8524	1.23102e-43	7.41375e-41	4.22211e-41	TRUE
contig1478	histone-lysine n- h3 lysine-79 specific-like	gi|502167549|ref|XP_004514171.1|PREDICTED: histone-lysine N-methyltransferase, H3 lysine-79 specific-like [Cicer arietinum]	XP_004514171	255	0	8.99435	8.24369	13.8065	2.33027e-43	1.36787e-40	7.89114e-41	TRUE
contig74119	nms32 34	gi|502164762|ref|XP_004513251.1|PREDICTED: zinc finger homeobox protein 4-like [Cicer arietinum]	XP_004513251	238	0	8.89482	8.14415	13.4065	5.53908e-41	3.09474e-38	1.78534e-38	TRUE
contig25252	formin-like protein 4-like	gi|502134467|ref|XP_004502130.1|PREDICTED: formin-like protein 4-like [Cicer arietinum]	XP_004502130	219	0	8.77479	8.02412	12.937	2.78278e-38	1.43384e-35	8.27173e-36	TRUE
contig60405	embryo-specific 3	gi|502082594|ref|XP_004487213.1|PREDICTED: uncharacterized protein LOC101491286 [Cicer arietinum]	XP_004487213	210	0	8.71425	7.96358	12.7054	5.51896e-37	2.78186e-34	1.60483e-34	TRUE
contig78054	PREDICTED: uncharacterized protein LOC101491098	gi|502097936|ref|XP_004491116.1|PREDICTED: uncharacterized protein LOC101491098 [Cicer arietinum]	XP_004491116	826	2	8.69	7.93933	25.228	1.97323e-140	4.15929e-137	2.39947e-137	TRUE
contig1828	dna ligase 1-like	gi|502172033|ref|XP_004515146.1|PREDICTED: DNA ligase 1-like [Cicer arietinum]	XP_004515146	204	0	8.67243	7.92176	12.5474	4.10714e-36	2.00485e-33	1.15658e-33	TRUE
contig9695	casp-like protein os05g0344400-like	gi|502147792|ref|XP_004506917.1|PREDICTED: CASP-like protein Os05g0344400-like [Cicer arietinum]	XP_004506917	202	0	8.65821	7.90754	12.4941	8.0415e-36	3.86434e-33	2.21782e-33	TRUE
contig66694	subtilisin-like serine protease	gi|502176171|ref|XP_004515813.1|PREDICTED: subtilisin-like protease-like [Cicer arietinum]	XP_004515813	196	0	8.61471	7.86404	12.332	6.08876e-35	2.82354e-32	1.62888e-32	TRUE
contig79790	histone-lysine n- h3 lysine-79 specific-like	gi|502167549|ref|XP_004514171.1|PREDICTED: histone-lysine N-methyltransferase, H3 lysine-79 specific-like [Cicer arietinum]	XP_004514171	186	0	8.53916	7.78849	12.0547	1.83197e-33	8.01454e-31	4.62353e-31	TRUE
contig81078	PREDICTED: uncharacterized protein LOC101491286	gi|502082594|ref|XP_004487213.1|PREDICTED: uncharacterized protein LOC101491286 [Cicer arietinum]	XP_004487213	179	0	8.48382	7.73315	11.8548	2.03201e-32	8.60551e-30	4.94189e-30	TRUE
contig16807	lgb2_medtr ame: full=leghemoglobin 2	gi|502161693|ref|XP_004512251.1|PREDICTED: leghemoglobin-like [Cicer arietinum]	XP_004512251	710	2	8.47168	7.72101	23.6234	2.21776e-123	3.95554e-120	2.28192e-120	TRUE
contig66693	subtilisin-like serine protease	gi|502176171|ref|XP_004515813.1|PREDICTED: subtilisin-like protease-like [Cicer arietinum]	XP_004515813	177	0	8.46761	7.71694	11.7968	4.05589e-32	1.69445e-29	9.77515e-30	TRUE
contig25254	formin-like protein 4-like	gi|502134467|ref|XP_004502130.1|PREDICTED: formin-like protein 4-like [Cicer arietinum]	XP_004502130	174	0	8.44294	7.69228	11.7089	1.14731e-31	4.70833e-29	2.7162e-29	TRUE
contig81811	histone-lysine n- h3 lysine-79 specific-like	gi|502167549|ref|XP_004514171.1|PREDICTED: histone-lysine N-methyltransferase, H3 lysine-79 specific-like [Cicer arietinum]	XP_004514171	173	0	8.43463	7.68396	11.6794	1.62396e-31	6.60597e-29	3.81094e-29	TRUE
contig12710	peptide transporter ptr3-a-like	gi|502110157|ref|XP_004493813.1|PREDICTED: peptide transporter PTR3-A-like [Cicer arietinum]	XP_004493813	170	0	8.40939	7.65872	11.5903	4.61717e-31	1.79926e-28	1.03798e-28	TRUE
contig71273	zinc finger homeobox protein 4-like	gi|502164762|ref|XP_004513251.1|PREDICTED: zinc finger homeobox protein 4-like [Cicer arietinum]	XP_004513251	1006	3	8.38945	7.63879	28.2201	3.31817e-175	7.69368e-172	4.43843e-172	TRUE
contig25036	n3 protein	gi|502133579|ref|XP_004501816.1|PREDICTED: bidirectional sugar transporter SWEET10-like [Cicer arietinum]	XP_004501816	167	0	8.3837	7.63304	11.5001	1.31784e-30	5.05061e-28	2.91366e-28	TRUE
contig31905	carboxy-terminal region remorin	gi|369795076|gb|AEX20500.1|symbiotic remorin 1 [Medicago truncatula] >gi|657375816|gb|KEH21042.1| carboxy-terminal region remorin [Medicago truncatula]	AEX20500	166	0	8.37504	7.62437	11.4698	1.871e-30	7.08277e-28	4.06939e-28	TRUE
contig82560	histone-lysine n- h3 lysine-79 specific-like	gi|502169990|ref|XP_004514732.1|PREDICTED: cylicin-2-like [Cicer arietinum]	XP_004514732	166	0	8.37504	7.62437	11.4698	1.871e-30	7.08277e-28	4.06939e-28	TRUE
contig53561	non-specific lipid-transfer protein ap10-like	gi|502086050|ref|XP_004488093.1|PREDICTED: non-specific lipid-transfer protein 1-like [Cicer arietinum]	XP_004488093	164	0	8.35755	7.60689	11.4089	3.77635e-30	1.39538e-27	8.01792e-28	TRUE
contig14517	b12d-like protein	gi|502101868|ref|XP_004491894.1|PREDICTED: uncharacterized protein LOC101510215 [Cicer arietinum]	XP_004491894	163	0	8.34873	7.59806	11.3782	5.36861e-30	1.9603e-27	1.13089e-27	TRUE
contig58008	cysteine-rich receptor-kinase-like protein	gi|502134484|ref|XP_004502136.1|PREDICTED: cysteine-rich receptor-like protein kinase 10-like [Cicer arietinum]	XP_004502136	645	2	8.33316	7.58249	22.6493	1.4188e-113	2.19314e-110	1.26521e-110	TRUE
contig73128	PREDICTED: uncharacterized protein LOC101492253	gi|502082604|ref|XP_004487216.1|PREDICTED: uncharacterized protein LOC101492253 [Cicer arietinum]	XP_004487216	159	0	8.31288	7.56222	11.2544	2.20289e-29	7.73899e-27	4.46457e-27	TRUE
contig12966	glutamate binding protein	gi|502109766|ref|XP_004493722.1|PREDICTED: BI1-like protein-like [Cicer arietinum]	XP_004493722	158	0	8.30378	7.55311	11.2231	3.13888e-29	1.08626e-26	6.26657e-27	TRUE
contig76646	axoneme-associated protein mst101 -like	gi|502168482|ref|XP_004514398.1|PREDICTED: axoneme-associated protein mst101(2)-like [Cicer arietinum]	XP_004514398	1235	4	8.2703	7.51963	31.4224	1.0007e-216	2.57808e-213	1.48727e-213	TRUE
contig31908	carboxy-terminal region remorin	gi|357520515|ref|XP_003630546.1|hypothetical protein MTR_8g098650 [Medicago truncatula]	XP_003630546	154	0	8.26679	7.51612	11.0968	1.29997e-28	4.43262e-26	2.55715e-26	TRUE
contig15371	indole-3-acetic acid-amido synthetase	gi|357482733|ref|XP_003611653.1|Indole-3-acetic acid-amido synthetase GH3.3 [Medicago truncatula] >gi|355512988|gb|AES94611.1| indole-3-acetic acid-amido synthetase [Medicago truncatula]	XP_003611653	307	1	8.26209	7.51143	15.6709	2.39275e-55	2.31165e-52	1.33357e-52	TRUE
contig78386	protein notum homolog	gi|502154034|ref|XP_004509558.1|PREDICTED: protein notum homolog [Cicer arietinum]	XP_004509558	152	0	8.24793	7.49726	11.0329	2.65309e-28	8.88316e-26	5.1062e-26	TRUE
contig81082	probable sulfate transporter -like	gi|502163826|ref|XP_004512962.1|PREDICTED: probable sulfate transporter 3.5-like [Cicer arietinum]	XP_004512962	152	0	8.24793	7.49726	11.0329	2.65309e-28	8.88316e-26	5.1062e-26	TRUE
contig64916	early nodulin enod18	gi|502103867|ref|XP_004492382.1|PREDICTED: uncharacterized protein C167.05-like [Cicer arietinum]	XP_004492382	144	0	8.16993	7.41926	10.7715	4.69396e-27	1.46089e-24	8.42779e-25	TRUE
contig80901	histone-lysine n- h3 lysine-79 specific-like	gi|502167549|ref|XP_004514171.1|PREDICTED: histone-lysine N-methyltransferase, H3 lysine-79 specific-like [Cicer arietinum]	XP_004514171	288	1	8.16993	7.41926	15.2333	2.12539e-52	1.8954e-49	1.07525e-49	TRUE
contig25037	bidirectional sugar transporter sweet10-like	gi|502133579|ref|XP_004501816.1|PREDICTED: bidirectional sugar transporter SWEET10-like [Cicer arietinum]	XP_004501816	143	0	8.15987	7.4092	10.7382	6.73744e-27	2.0555e-24	1.17805e-24	TRUE
contig66756	PREDICTED: extensin-like	gi|502167823|ref|XP_004514259.1|PREDICTED: extensin-like [Cicer arietinum]	XP_004514259	143	0	8.15987	7.4092	10.7382	6.73744e-27	2.0555e-24	1.17805e-24	TRUE
contig62495	pathogenesis-like protein	gi|502089780|ref|XP_004489016.1|PREDICTED: pathogen-related protein-like [Cicer arietinum]	XP_004489016	142	0	8.14975	7.39908	10.7047	9.6755e-27	2.91352e-24	1.68079e-24	TRUE
contig892	PREDICTED: uncharacterized protein LOC101504439	gi|502097751|ref|XP_004491071.1|PREDICTED: uncharacterized protein LOC101504439 [Cicer arietinum]	XP_004491071	560	2	8.12928	7.37862	21.2752	1.92811e-100	2.88426e-97	1.66391e-97	TRUE
contig80981	1308219borf 2	gi|225641|prf||1308219BORF 2	1308219B	137	0	8.09803	7.34737	10.535	5.95619e-26	1.72629e-23	9.95885e-24	TRUE
contig56027	prolyl 4-hydroxylase subunit alpha-1-like	gi|502082692|ref|XP_004487245.1|PREDICTED: prolyl 4-hydroxylase subunit alpha-1-like [Cicer arietinum]	XP_004487245	136	0	8.08746	7.3368	10.5006	8.58064e-26	2.44117e-23	1.40829e-23	TRUE
contig28081	histone-lysine n- h3 lysine-79 specific-like	gi|502167549|ref|XP_004514171.1|PREDICTED: histone-lysine N-methyltransferase, H3 lysine-79 specific-like [Cicer arietinum]	XP_004514171	268	1	8.06609	7.31542	14.7523	2.97524e-49	2.26182e-46	1.30483e-46	TRUE
contig70815	PREDICTED: uncharacterized protein LOC101490128	gi|502097921|ref|XP_004491113.1|PREDICTED: uncharacterized protein LOC101490128 [Cicer arietinum]	XP_004491113	133	0	8.05528	7.30462	10.3964	2.57387e-25	7.19025e-23	4.14801e-23	TRUE
contig72325	histone-lysine n- h3 lysine-79 specific-like	gi|502167549|ref|XP_004514171.1|PREDICTED: histone-lysine N-methyltransferase, H3 lysine-79 specific-like [Cicer arietinum]	XP_004514171	124	0	7.9542	7.20353	10.0745	7.16034e-24	1.88663e-21	1.08838e-21	TRUE
contig31385	wat1-related protein at1g25270-like	gi|502142388|ref|XP_004504933.1|PREDICTED: WAT1-related protein At1g25270-like [Cicer arietinum]	XP_004504933	242	1	7.91886	7.1682	14.0912	4.30016e-45	2.73166e-42	1.57588e-42	TRUE
contig25038	bidirectional sugar transporter sweet10-like	gi|502133579|ref|XP_004501816.1|PREDICTED: bidirectional sugar transporter SWEET10-like [Cicer arietinum]	XP_004501816	119	0	7.89482	7.14415	9.8892	4.63709e-23	1.17506e-20	6.77883e-21	TRUE
contig13190	probable nitrite transporter at1g68570-like	gi|502107647|ref|XP_004493331.1|PREDICTED: uncharacterized protein LOC101504345 [Cicer arietinum]	XP_004493331	116	0	7.85798	7.10731	9.77561	1.43292e-22	3.55341e-20	2.04994e-20	TRUE
contig51018	subtilisin-like serine protease	gi|502105462|ref|XP_004492811.1|PREDICTED: subtilisin-like protease-like [Cicer arietinum]	XP_004492811	111	0	7.79442	7.04375	9.58205	9.51385e-22	2.28594e-19	1.31874e-19	TRUE
contig28318	p-hydroxybenzoic acid efflux pump subunit aaeb	gi|357510403|ref|XP_003625490.1|p-hydroxybenzoic acid efflux pump subunit aaeB [Medicago truncatula] >gi|87241041|gb|ABD32899.1| P-type trefoil, putative [Medicago truncatula] >gi|355500505|gb|AES81708.1| fusaric acid resistance family protein [Medicago truncatula]	XP_003625490	110	0	7.78136	7.03069	9.54267	1.39197e-21	3.31025e-19	1.89992e-19	TRUE
contig28347	serine threonine-protein phosphatase 7 long form homolog	gi|502164137|ref|XP_004513059.1|PREDICTED: serine/threonine-protein phosphatase 7 long form homolog [Cicer arietinum]	XP_004513059	110	0	7.78136	7.03069	9.54267	1.39197e-21	3.31025e-19	1.89992e-19	TRUE
contig79789	stress response protein nst1-like	gi|502174608|ref|XP_004515555.1|PREDICTED: stress response protein NST1-like [Cicer arietinum]	XP_004515555	110	0	7.78136	7.03069	9.54267	1.39197e-21	3.31025e-19	1.89992e-19	TRUE
contig2273	PREDICTED: uncharacterized protein LOC101492917	gi|502082610|ref|XP_004487218.1|PREDICTED: uncharacterized protein LOC101492917 [Cicer arietinum]	XP_004487218	109	0	7.76818	7.01752	9.50307	2.03795e-21	4.77301e-19	2.75352e-19	TRUE
contig39682	probable wrky transcription factor 72-like	gi|502090221|ref|XP_004489160.1|PREDICTED: probable WRKY transcription factor 72-like [Cicer arietinum]	XP_004489160	107	0	7.74147	6.9908	9.42316	4.37715e-21	9.95008e-19	5.74013e-19	TRUE
contig42472	aspartic proteinase cdr1-like	gi|502089285|ref|XP_004488861.1|PREDICTED: aspartic proteinase CDR1-like [Cicer arietinum]	XP_004488861	106	0	7.72792	6.97725	9.38285	6.42146e-21	1.43856e-18	8.29896e-19	TRUE
contig51660	pti1-like tyrosine-protein kinase at3g15890-like	gi|502119491|ref|XP_004496638.1|PREDICTED: PTI1-like tyrosine-protein kinase At3g15890-like [Cicer arietinum]	XP_004496638	212	1	7.72792	6.97725	13.2695	3.48099e-40	1.83436e-37	1.05823e-37	TRUE
contig73897	non-specific lipid-transfer protein ap10-like	gi|502086053|ref|XP_004488094.1|PREDICTED: non-specific lipid-transfer protein 4.3-like [Cicer arietinum]	XP_004488094	103	0	7.6865	6.93583	9.26044	2.03592e-20	4.43247e-18	2.55706e-18	TRUE
contig38216	cytochrome p450 family 71 protein	gi|502147257|ref|XP_004506715.1|PREDICTED: cytochrome P450 71D9-like [Cicer arietinum]	XP_004506715	102	0	7.67243	6.92176	9.21913	2.99511e-20	6.43019e-18	3.70953e-18	TRUE
contig38217	cytochrome p450 family 71 protein	gi|502147257|ref|XP_004506715.1|PREDICTED: cytochrome P450 71D9-like [Cicer arietinum]	XP_004506715	101	0	7.65821	6.90754	9.17757	4.40934e-20	9.33672e-18	5.38629e-18	TRUE
contig15373	indole-3-acetic acid-amido synthetase	gi|357482733|ref|XP_003611653.1|Indole-3-acetic acid-amido synthetase GH3.3 [Medicago truncatula] >gi|355512988|gb|AES94611.1| indole-3-acetic acid-amido synthetase [Medicago truncatula]	XP_003611653	99	0	7.62936	6.87869	9.09365	9.57714e-20	1.98268e-17	1.13871e-17	TRUE
contig82347	histone-lysine n- h3 lysine-79 specific-like	gi|502173847|ref|XP_004515391.1|PREDICTED: histone-lysine N-methyltransferase, H3 lysine-79 specific-like [Cicer arietinum]	XP_004515391	99	0	7.62936	6.87869	9.09365	9.57714e-20	1.98268e-17	1.13871e-17	TRUE
contig78389	protein notum homolog	gi|502154034|ref|XP_004509558.1|PREDICTED: protein notum homolog [Cicer arietinum]	XP_004509558	96	0	7.58496	6.8343	8.96572	3.08265e-19	6.13527e-17	3.53939e-17	TRUE
contig25035	bidirectional sugar transporter sweet10-like	gi|502133579|ref|XP_004501816.1|PREDICTED: bidirectional sugar transporter SWEET10-like [Cicer arietinum]	XP_004501816	190	1	7.56986	6.81919	12.6184	1.67116e-36	8.33297e-34	4.80723e-34	TRUE
contig1320	early nodulin-20-like	gi|502150007|ref|XP_004507744.1|PREDICTED: early nodulin-20-like [Cicer arietinum]	XP_004507744	1323	7	7.56224	6.81158	33.307	3.0576e-243	9.45266e-240	5.45317e-240	TRUE
contig48984	plc-like phosphodiesterase superfamily protein	gi|502143612|ref|XP_004505401.1|PREDICTED: PI-PLC X domain-containing protein At5g67130-like [Cicer arietinum]	XP_004505401	94	0	7.55459	6.80392	8.87901	6.74552e-19	1.32547e-16	7.64652e-17	TRUE
contig73129	PREDICTED: uncharacterized protein LOC101492589	gi|502082607|ref|XP_004487217.1|PREDICTED: uncharacterized protein LOC101492589 [Cicer arietinum]	XP_004487217	93	0	7.53916	6.78849	8.83522	9.98988e-19	1.94647e-16	1.12291e-16	TRUE
contig12967	transmembrane bax inhibitor motif-containing	gi|502109766|ref|XP_004493722.1|PREDICTED: BI1-like protein-like [Cicer arietinum]	XP_004493722	90	0	7.49185	6.74119	8.70203	3.26011e-18	6.07154e-16	3.48861e-16	TRUE
contig56165	sync1 protein	gi|502133496|ref|XP_004501785.1|PREDICTED: uncharacterized protein LOC101502567 [Cicer arietinum]	XP_004501785	90	0	7.49185	6.74119	8.70203	3.26011e-18	6.07154e-16	3.48861e-16	TRUE
contig67257	probable protein phosphatase 2c 72-like	gi|502125418|ref|XP_004498917.1|PREDICTED: probable protein phosphatase 2C 72-like [Cicer arietinum]	XP_004498917	90	0	7.49185	6.74119	8.70203	3.26011e-18	6.07154e-16	3.48861e-16	TRUE
contig1794	PREDICTED: uncharacterized protein LOC101492917	gi|502082610|ref|XP_004487218.1|PREDICTED: uncharacterized protein LOC101492917 [Cicer arietinum]	XP_004487218	179	1	7.48382	6.73315	12.2748	1.23648e-34	5.6215e-32	3.243e-32	TRUE
contig6417	embryo-specific protein	gi|502082616|ref|XP_004487220.1|PREDICTED: uncharacterized protein LOC101493564 [Cicer arietinum]	XP_004487220	89	0	7.47573	6.72507	8.657	4.84337e-18	8.86002e-16	5.10122e-16	TRUE
contig70450	non-specific lipid-transfer	gi|502087735|ref|XP_004488626.1|PREDICTED: non-specific lipid-transfer protein 4.1-like [Cicer arietinum]	XP_004488626	89	0	7.47573	6.72507	8.657	4.84337e-18	8.86002e-16	5.10122e-16	TRUE
contig21364	protein chloroplastic-like	gi|502118325|ref|XP_004496211.1|PREDICTED: protein CHUP1, chloroplastic-like [Cicer arietinum]	XP_004496211	87	0	7.44294	6.69228	8.56598	1.0716e-17	1.90397e-15	1.09419e-15	TRUE
contig52980	copper transporter 6-like	gi|502103875|ref|XP_004492383.1|PREDICTED: copper transporter 6-like [Cicer arietinum]	XP_004492383	87	0	7.44294	6.69228	8.56598	1.0716e-17	1.90397e-15	1.09419e-15	TRUE
contig64029	bel1-like homeodomain protein 2-like	gi|502153128|ref|XP_004509227.1|PREDICTED: BEL1-like homeodomain protein 2-like [Cicer arietinum]	XP_004509227	87	0	7.44294	6.69228	8.56598	1.0716e-17	1.90397e-15	1.09419e-15	TRUE
contig20620	mate efflux family protein 5-like	gi|502119393|ref|XP_004496604.1|PREDICTED: multidrug and toxin extrusion protein 2-like [Cicer arietinum]	XP_004496604	85	0	7.40939	6.65872	8.47362	2.37879e-17	4.1008e-15	2.34826e-15	TRUE
contig39680	probable wrky transcription factor 72-like	gi|502090221|ref|XP_004489160.1|PREDICTED: probable WRKY transcription factor 72-like [Cicer arietinum]	XP_004489160	85	0	7.40939	6.65872	8.47362	2.37879e-17	4.1008e-15	2.34826e-15	TRUE
contig76647	histone-lysine n- h3 lysine-79 specific-like	gi|502167549|ref|XP_004514171.1|PREDICTED: histone-lysine N-methyltransferase, H3 lysine-79 specific-like [Cicer arietinum]	XP_004514171	85	0	7.40939	6.65872	8.47362	2.37879e-17	4.1008e-15	2.34826e-15	TRUE
contig14214	o-acyltransferase wsd1-like	gi|502105254|ref|XP_004492761.1|PREDICTED: O-acyltransferase WSD1-like [Cicer arietinum]	XP_004492761	84	0	7.39232	6.64165	8.42693	3.54866e-17	6.00591e-15	3.45217e-15	TRUE
contig904	2-oxoglutarate and fe -dependent oxygenase superfamily protein isoform 2	gi|502082692|ref|XP_004487245.1|PREDICTED: prolyl 4-hydroxylase subunit alpha-1-like [Cicer arietinum]	XP_004487245	83	0	7.37504	6.62437	8.37988	5.29837e-17	8.68203e-15	5.0086e-15	TRUE
contig28805	heavy-metal-associated domain protein	gi|502137812|ref|XP_004503195.1|PREDICTED: uncharacterized protein LOC101496004 [Cicer arietinum]	XP_004503195	82	0	7.35755	6.60689	8.33246	7.91764e-17	1.29056e-14	7.43209e-15	TRUE
contig51810	histone-lysine n- h3 lysine-79 specific-like	gi|502167549|ref|XP_004514171.1|PREDICTED: histone-lysine N-methyltransferase, H3 lysine-79 specific-like [Cicer arietinum]	XP_004514171	81	0	7.33985	6.58918	8.28469	1.1842e-16	1.90678e-14	1.1e-14	TRUE
contig73130	PREDICTED: uncharacterized protein LOC101492589	gi|502082607|ref|XP_004487217.1|PREDICTED: uncharacterized protein LOC101492589 [Cicer arietinum]	XP_004487217	80	0	7.32193	6.57126	8.23653	1.77272e-16	2.79614e-14	1.61307e-14	TRUE
contig1202	ac092553_17 pol polyprotein	gi|6552735|gb|AAF16534.1|AC013482_8T26F17.17 [Arabidopsis thaliana]	AAF16534	156	1	7.2854	6.53474	11.5105	1.16849e-30	4.51551e-28	2.60497e-28	TRUE
contig31383	wat1-related protein at1g25270-like	gi|502142388|ref|XP_004504933.1|PREDICTED: WAT1-related protein At1g25270-like [Cicer arietinum]	XP_004504933	78	0	7.2854	6.53474	8.13907	3.98321e-16	6.19844e-14	3.56388e-14	TRUE
contig42901	mate efflux family protein frd3-like isoform x3	gi|502157924|ref|XP_004510957.1|PREDICTED: MATE efflux family protein FRD3-like isoform X3 [Cicer arietinum]	XP_004510957	76	0	7.24793	6.49726	8.04001	8.98276e-16	1.36576e-13	7.85324e-14	TRUE
contig62498	pathogenesis-like protein	gi|502089780|ref|XP_004489016.1|PREDICTED: pathogen-related protein-like [Cicer arietinum]	XP_004489016	152	1	7.24793	6.49726	11.3704	5.8735e-30	2.1279e-27	1.22757e-27	TRUE
contig71074	histone-lysine n- h3 lysine-79 specific-like	gi|502169990|ref|XP_004514732.1|PREDICTED: cylicin-2-like [Cicer arietinum]	XP_004514732	76	0	7.24793	6.49726	8.04001	8.98276e-16	1.36576e-13	7.85324e-14	TRUE
contig73860	peptide nitrate transporter at5g19640-like isoform x1	gi|502121679|ref|XP_004497408.1|PREDICTED: putative peptide/nitrate transporter At5g19640-like isoform X3 [Cicer arietinum]	XP_004497408	76	0	7.24793	6.49726	8.04001	8.98276e-16	1.36576e-13	7.85324e-14	TRUE
contig13394	udp-glycosyltransferase 74e2-like	gi|533214786|gb|AGU14135.1|UDP-glycosyltransferase [Cicer arietinum]	AGU14135	75	0	7.22882	6.47815	7.98987	1.35084e-15	2.00777e-13	1.15457e-13	TRUE
contig46928	magnesium transporter nipa2-like isoform x1	gi|502140843|ref|XP_004504357.1|PREDICTED: magnesium transporter NIPA2-like isoform X1 [Cicer arietinum] >gi|502140846|ref|XP_004504358.1| PREDICTED: magnesium transporter NIPA2-like isoform X2 [Cicer arietinum]	XP_004504357	75	0	7.22882	6.47815	7.98987	1.35084e-15	2.00777e-13	1.15457e-13	TRUE
contig63475	mate efflux family protein	gi|502163253|ref|XP_004512777.1|PREDICTED: MATE efflux family protein DTX1-like [Cicer arietinum]	XP_004512777	75	0	7.22882	6.47815	7.98987	1.35084e-15	2.00777e-13	1.15457e-13	TRUE
contig51143	PREDICTED: uncharacterized protein LOC101515470	gi|502081688|ref|XP_004486937.1|PREDICTED: uncharacterized protein LOC101515470 [Cicer arietinum]	XP_004486937	74	0	7.20945	6.45879	7.9393	2.03332e-15	2.96981e-13	1.71057e-13	TRUE
contig12139	math (meprin and traf-c-like) domain protein	gi|502114292|ref|XP_004494922.1|PREDICTED: uncharacterized protein LOC101490263 [Cicer arietinum]	XP_004494922	73	0	7.18982	6.43916	7.88829	3.06355e-15	4.38475e-13	2.52175e-13	TRUE
contig17110	PREDICTED: uncharacterized protein LOC101510871 isoform X2	gi|502162114|ref|XP_004512396.1|PREDICTED: uncharacterized protein LOC101510871 isoform X2 [Cicer arietinum]	XP_004512396	73	0	7.18982	6.43916	7.88829	3.06355e-15	4.38475e-13	2.52175e-13	TRUE
contig82176	nodule cysteine-rich secreted peptide	gi|357460907|ref|XP_003600735.1|CCP [Medicago truncatula] >gi|355489783|gb|AES70986.1| Nodule Cysteine-Rich (NCR) secreted peptide [Medicago truncatula]	XP_003600735	73	0	7.18982	6.43916	7.88829	3.06355e-15	4.38475e-13	2.52175e-13	TRUE
contig58485	wat1-related protein at5g07050-like	gi|502127715|ref|XP_004499808.1|PREDICTED: WAT1-related protein At5g07050-like [Cicer arietinum]	XP_004499808	72	0	7.16993	6.41926	7.83684	4.62022e-15	6.42439e-13	3.70064e-13	TRUE
contig78741	ammonium transporter	gi|502117924|ref|XP_004496013.1|PREDICTED: uncharacterized protein LOC101510142 [Cicer arietinum]	XP_004496013	143	1	7.15987	6.4092	11.0464	2.28132e-28	7.72203e-26	4.45478e-26	TRUE
contig58484	wat1-related protein at5g07050-like	gi|502127715|ref|XP_004499808.1|PREDICTED: WAT1-related protein At5g07050-like [Cicer arietinum]	XP_004499808	71	0	7.14975	6.39908	7.78494	6.97469e-15	9.51287e-13	5.48791e-13	TRUE
contig60054	cationic peroxidase 1-like	gi|502129643|ref|XP_004500378.1|PREDICTED: cationic peroxidase 1-like [Cicer arietinum]	XP_004500378	70	0	7.12928	6.37862	7.73257	1.05394e-14	1.4146e-12	8.12548e-13	TRUE
contig63857	low quality protein: hexose carrier protein hex6-like	gi|502127254|ref|XP_004499623.1|PREDICTED: LOW QUALITY PROTEIN: hexose carrier protein HEX6-like [Cicer arietinum]	XP_004499623	70	0	7.12928	6.37862	7.73257	1.05394e-14	1.4146e-12	8.12548e-13	TRUE
contig75998	duf1262 family protein	gi|357486149|ref|XP_003613362.1|hypothetical protein MTR_5g035690 [Medicago truncatula] >gi|355514697|gb|AES96320.1| DUF1262 family protein [Medicago truncatula]	XP_003613362	69	0	7.10852	6.35786	7.67973	1.59421e-14	2.11526e-12	1.21854e-12	TRUE
contig76608	PREDICTED: extensin-like	gi|502167823|ref|XP_004514259.1|PREDICTED: extensin-like [Cicer arietinum]	XP_004514259	137	1	7.09803	6.34737	10.8232	2.67189e-27	8.48655e-25	4.89583e-25	TRUE
contig78391	protein notum homolog	gi|502154034|ref|XP_004509558.1|PREDICTED: protein notum homolog [Cicer arietinum]	XP_004509558	68	0	7.08746	6.3368	7.62641	2.41388e-14	3.17557e-12	1.82937e-12	TRUE
contig31384	wat1-related protein at1g25270-like	gi|502142388|ref|XP_004504933.1|PREDICTED: WAT1-related protein At1g25270-like [Cicer arietinum]	XP_004504933	67	0	7.06609	6.31542	7.57258	3.65873e-14	4.75256e-12	2.74172e-12	TRUE
contig1042	protein far1-related sequence 6-like	gi|502130089|ref|XP_004500526.1|PREDICTED: protein FAR1-RELATED SEQUENCE 6-like [Cicer arietinum]	XP_004500526	66	0	7.04439	6.29373	7.51825	5.55135e-14	7.09182e-12	4.07998e-12	TRUE
contig46997	ef hand calcium-binding family protein	gi|502157874|ref|XP_004510940.1|PREDICTED: calmodulin-like protein 7-like [Cicer arietinum]	XP_004510940	66	0	7.04439	6.29373	7.51825	5.55135e-14	7.09182e-12	4.07998e-12	TRUE
contig58486	wat1-related protein at5g07050-like	gi|502127715|ref|XP_004499808.1|PREDICTED: WAT1-related protein At5g07050-like [Cicer arietinum]	XP_004499808	66	0	7.04439	6.29373	7.51825	5.55135e-14	7.09182e-12	4.07998e-12	TRUE
contig48985	plc-like phosphodiesterase superfamily protein	gi|502143612|ref|XP_004505401.1|PREDICTED: PI-PLC X domain-containing protein At5g67130-like [Cicer arietinum]	XP_004505401	65	0	7.02237	6.2717	7.4634	8.4319e-14	1.05965e-11	6.11307e-12	TRUE
contig50972	bzip transcription factor	gi|502173552|ref|XP_004515356.1|PREDICTED: uncharacterized protein LOC101490151 [Cicer arietinum]	XP_004515356	63	0	6.97728	6.22661	7.35207	1.95154e-13	2.35673e-11	1.35605e-11	TRUE
contig76850	PREDICTED: extensin-like	gi|502167823|ref|XP_004514259.1|PREDICTED: extensin-like [Cicer arietinum]	XP_004514259	63	0	6.97728	6.22661	7.35207	1.95154e-13	2.35673e-11	1.35605e-11	TRUE
contig79088	bifunctional nitrilase nitrile hydratase nit4b-like	gi|502145847|ref|XP_004506205.1|PREDICTED: bifunctional nitrilase/nitrile hydratase NIT4B-like [Cicer arietinum]	XP_004506205	63	0	6.97728	6.22661	7.35207	1.95154e-13	2.35673e-11	1.35605e-11	TRUE
contig39619	glycoside hydrolase family 18 protein	gi|502174156|ref|XP_004515450.1|PREDICTED: hevamine-A-like [Cicer arietinum]	XP_004515450	61	0	6.93074	6.18007	7.2385	4.53665e-13	5.27264e-11	3.02658e-11	TRUE
contig59132	nac domain-containing protein 21 22-like	gi|502089208|ref|XP_004488843.1|PREDICTED: NAC domain-containing protein 21/22-like [Cicer arietinum]	XP_004488843	61	0	6.93074	6.18007	7.2385	4.53665e-13	5.27264e-11	3.02658e-11	TRUE
contig77294	e3 ubiquitin-protein ligase rnf128-like	gi|502119641|ref|XP_004496688.1|PREDICTED: E3 ubiquitin-protein ligase RNF128-like [Cicer arietinum]	XP_004496688	61	0	6.93074	6.18007	7.2385	4.53665e-13	5.27264e-11	3.02658e-11	TRUE
contig82198	histone-lysine n- h3 lysine-79 specific-like	gi|502167549|ref|XP_004514171.1|PREDICTED: histone-lysine N-methyltransferase, H3 lysine-79 specific-like [Cicer arietinum]	XP_004514171	61	0	6.93074	6.18007	7.2385	4.53665e-13	5.27264e-11	3.02658e-11	TRUE
contig31378	wat1-related protein at1g25270-like	gi|502142386|ref|XP_004504932.1|PREDICTED: WAT1-related protein At1g25270-like [Cicer arietinum]	XP_004504932	60	0	6.90689	6.15622	7.18084	6.92862e-13	7.80804e-11	4.48804e-11	TRUE
contig65839	defensin ec-amp-d1-like	gi|571474742|ref|XP_006586320.1|PREDICTED: defensin-like protein-like [Glycine max]	XP_006586320	60	0	6.90689	6.15622	7.18084	6.92862e-13	7.80804e-11	4.48804e-11	TRUE
contig28520	ankyrin repeat protein rf_0381-like	gi|502091954|ref|XP_004489677.1|PREDICTED: putative ankyrin repeat protein RF_0381-like [Cicer arietinum]	XP_004489677	117	1	6.87036	6.1197	10.0313	1.1099e-23	2.90788e-21	1.67754e-21	TRUE
contig39681	probable wrky transcription factor 72-like	gi|502090221|ref|XP_004489160.1|PREDICTED: probable WRKY transcription factor 72-like [Cicer arietinum]	XP_004489160	58	0	6.85798	6.10731	7.06366	1.62168e-12	1.75912e-10	1.01127e-10	TRUE
contig46927	magnesium transporter nipa2-like isoform x1	gi|502140843|ref|XP_004504357.1|PREDICTED: magnesium transporter NIPA2-like isoform X1 [Cicer arietinum] >gi|502140846|ref|XP_004504358.1| PREDICTED: magnesium transporter NIPA2-like isoform X2 [Cicer arietinum]	XP_004504357	58	0	6.85798	6.10731	7.06366	1.62168e-12	1.75912e-10	1.01127e-10	TRUE
contig56426	zinc finger ccch domain-containing protein 61-like	gi|502082761|ref|XP_004487266.1|PREDICTED: zinc finger CCCH domain-containing protein 61-like [Cicer arietinum]	XP_004487266	58	0	6.85798	6.10731	7.06366	1.62168e-12	1.75912e-10	1.01127e-10	TRUE
contig81062	signal peptide peptidase-like	gi|502124449|ref|XP_004498534.1|PREDICTED: signal peptide peptidase-like [Cicer arietinum]	XP_004498534	58	0	6.85798	6.10731	7.06366	1.62168e-12	1.75912e-10	1.01127e-10	TRUE
contig31377	wat1-related protein at1g25270-like	gi|502142386|ref|XP_004504932.1|PREDICTED: WAT1-related protein At1g25270-like [Cicer arietinum]	XP_004504932	57	0	6.83289	6.08222	7.00412	2.48536e-12	2.65867e-10	1.52848e-10	TRUE
contig51017	subtilisin-like serine protease	gi|502105462|ref|XP_004492811.1|PREDICTED: subtilisin-like protease-like [Cicer arietinum]	XP_004492811	57	0	6.83289	6.08222	7.00412	2.48536e-12	2.65867e-10	1.52848e-10	TRUE
contig51659	pti1-like tyrosine-protein kinase at3g15890-like	gi|502119491|ref|XP_004496638.1|PREDICTED: PTI1-like tyrosine-protein kinase At3g15890-like [Cicer arietinum]	XP_004496638	57	0	6.83289	6.08222	7.00412	2.48536e-12	2.65867e-10	1.52848e-10	TRUE
contig44184	ring-h2 finger protein atl11-like	gi|502166007|ref|XP_004513759.1|PREDICTED: RING-H2 finger protein ATL11-like [Cicer arietinum]	XP_004513759	56	0	6.80735	6.05669	6.94392	3.81356e-12	3.97407e-10	2.29261e-10	TRUE
contig45110	b3 domain-containing protein at2g36080-like	gi|502112023|ref|XP_004494224.1|PREDICTED: B3 domain-containing protein At2g36080-like [Cicer arietinum]	XP_004494224	55	0	6.78136	6.03069	6.88304	5.85865e-12	5.93843e-10	3.40722e-10	TRUE
contig73861	peptide nitrate transporter at5g19640-like isoform x3	gi|502121679|ref|XP_004497408.1|PREDICTED: putative peptide/nitrate transporter At5g19640-like isoform X3 [Cicer arietinum]	XP_004497408	55	0	6.78136	6.03069	6.88304	5.85865e-12	5.93843e-10	3.40722e-10	TRUE
contig74400	biorientation of chromosomes in cell division protein 1-like 1-like	gi|502122199|ref|XP_004497628.1|PREDICTED: biorientation of chromosomes in cell division protein 1-like 1-like [Cicer arietinum]	XP_004497628	55	0	6.78136	6.03069	6.88304	5.85865e-12	5.93843e-10	3.40722e-10	TRUE
contig81056	probable 2-isopropylmalate synthase-like	gi|502165275|ref|XP_004513503.1|PREDICTED: probable 2-isopropylmalate synthase-like [Cicer arietinum]	XP_004513503	55	0	6.78136	6.03069	6.88304	5.85865e-12	5.93843e-10	3.40722e-10	TRUE
contig16868	kinesin-like calmodulin-binding protein homolog	gi|502161841|ref|XP_004512302.1|PREDICTED: kinesin-like calmodulin-binding protein homolog [Cicer arietinum]	XP_004512302	54	0	6.75489	6.00422	6.82147	9.01155e-12	8.9008e-10	5.12934e-10	TRUE
contig7620	flocculation protein flo11-like	gi|502097380|ref|XP_004490980.1|PREDICTED: flocculation protein FLO11-like [Cicer arietinum]	XP_004490980	54	0	6.75489	6.00422	6.82147	9.01155e-12	8.9008e-10	5.12934e-10	TRUE
contig53464	52 kda repressor of the inhibitor of the protein kinase-like	gi|567877561|ref|XP_006431339.1|hypothetical protein CICLE_v10003735mg [Citrus clementina] >gi|557533461|gb|ESR44579.1| hypothetical protein CICLE_v10003735mg [Citrus clementina]	XP_006431339	53	0	6.72792	5.97725	6.75917	1.38785e-11	1.34501e-09	7.71895e-10	TRUE
contig56166	sync1 protein	gi|502133496|ref|XP_004501785.1|PREDICTED: uncharacterized protein LOC101502567 [Cicer arietinum]	XP_004501785	53	0	6.72792	5.97725	6.75917	1.38785e-11	1.34501e-09	7.71895e-10	TRUE
contig73131	PREDICTED: uncharacterized protein LOC101492917	gi|502082610|ref|XP_004487218.1|PREDICTED: uncharacterized protein LOC101492917 [Cicer arietinum]	XP_004487218	53	0	6.72792	5.97725	6.75917	1.38785e-11	1.34501e-09	7.71895e-10	TRUE
contig75224	grf zinc finger protein	gi|502122045|ref|XP_004497552.1|PREDICTED: uncharacterized protein LOC101491237 [Cicer arietinum]	XP_004497552	53	0	6.72792	5.97725	6.75917	1.38785e-11	1.34501e-09	7.71895e-10	TRUE
contig79087	bifunctional nitrilase nitrile hydratase nit4b-like	gi|502145847|ref|XP_004506205.1|PREDICTED: bifunctional nitrilase/nitrile hydratase NIT4B-like [Cicer arietinum]	XP_004506205	53	0	6.72792	5.97725	6.75917	1.38785e-11	1.34501e-09	7.71895e-10	TRUE
contig79361	PREDICTED: uncharacterized protein LOC101491608	gi|502082597|ref|XP_004487214.1|PREDICTED: uncharacterized protein LOC101491608 [Cicer arietinum]	XP_004487214	53	0	6.72792	5.97725	6.75917	1.38785e-11	1.34501e-09	7.71895e-10	TRUE
contig39993	laccase diphenol oxidase family protein isoform 2	gi|502147452|ref|XP_004506788.1|PREDICTED: laccase-4-like [Cicer arietinum]	XP_004506788	52	0	6.70044	5.94977	6.69613	2.14011e-11	2.01714e-09	1.16368e-09	TRUE
contig13391	udp-glycosyltransferase 74e2-like	gi|502106747|ref|XP_004493042.1|PREDICTED: UDP-glycosyltransferase 74E2-like [Cicer arietinum]	XP_004493042	51	0	6.67243	5.92176	6.63233	3.30438e-11	3.04036e-09	1.74358e-09	TRUE
contig42896	mate efflux family protein	gi|657373332|gb|KEH19068.1|MATE efflux family protein [Medicago truncatula]	KEH19068	51	0	6.67243	5.92176	6.63233	3.30438e-11	3.04036e-09	1.74358e-09	TRUE
contig46932	magnesium transporter nipa2-like isoform x1	gi|502140843|ref|XP_004504357.1|PREDICTED: magnesium transporter NIPA2-like isoform X1 [Cicer arietinum] >gi|502140846|ref|XP_004504358.1| PREDICTED: magnesium transporter NIPA2-like isoform X2 [Cicer arietinum]	XP_004504357	51	0	6.67243	5.92176	6.63233	3.30438e-11	3.04036e-09	1.74358e-09	TRUE
contig53558	non-specific lipid-transfer protein ap10-like	gi|502086053|ref|XP_004488094.1|PREDICTED: non-specific lipid-transfer protein 4.3-like [Cicer arietinum]	XP_004488094	51	0	6.67243	5.92176	6.63233	3.30438e-11	3.04036e-09	1.74358e-09	TRUE
contig63856	low quality protein: hexose carrier protein hex6-like	gi|502127254|ref|XP_004499623.1|PREDICTED: LOW QUALITY PROTEIN: hexose carrier protein HEX6-like [Cicer arietinum]	XP_004499623	51	0	6.67243	5.92176	6.63233	3.30438e-11	3.04036e-09	1.74358e-09	TRUE
contig80132	histone-lysine n- h3 lysine-79 specific-like	gi|502167549|ref|XP_004514171.1|PREDICTED: histone-lysine N-methyltransferase, H3 lysine-79 specific-like [Cicer arietinum]	XP_004514171	50	0	6.64386	5.89319	6.56773	5.1087e-11	4.56026e-09	2.62825e-09	TRUE
contig82838	histone-lysine n- h3 lysine-79 specific-like	gi|502167549|ref|XP_004514171.1|PREDICTED: histone-lysine N-methyltransferase, H3 lysine-79 specific-like [Cicer arietinum]	XP_004514171	50	0	6.64386	5.89319	6.56773	5.1087e-11	4.56026e-09	2.62825e-09	TRUE
contig15372	probable indole-3-acetic acid-amido synthetase isoform 1	gi|356541717|ref|XP_003539320.1|PREDICTED: probable indole-3-acetic acid-amido synthetase GH3.1 isoform 1 [Glycine max]	XP_003539320	99	1	6.62936	5.87869	9.24212	2.41652e-20	5.2365e-18	3.0209e-18	TRUE
contig57445	c2h2 zinc finger protein	gi|502103005|ref|XP_004492174.1|PREDICTED: transcriptional regulator TAC1-like [Cicer arietinum]	XP_004492174	49	0	6.61471	5.86404	6.50233	7.90874e-11	6.91985e-09	3.98449e-09	TRUE
contig7265	potassium transporter 6-like	gi|502093011|ref|XP_004489858.1|PREDICTED: potassium transporter 6-like [Cicer arietinum]	XP_004489858	49	0	6.61471	5.86404	6.50233	7.90874e-11	6.91985e-09	3.98449e-09	TRUE
contig79092	nitrilase 4a	gi|502145847|ref|XP_004506205.1|PREDICTED: bifunctional nitrilase/nitrile hydratase NIT4B-like [Cicer arietinum]	XP_004506205	97	1	6.59991	5.84925	9.14903	5.74451e-20	1.20538e-17	6.95378e-18	TRUE
contig17113	interacting protein of dmi3	gi|502162114|ref|XP_004512396.1|PREDICTED: uncharacterized protein LOC101510871 isoform X2 [Cicer arietinum]	XP_004512396	48	0	6.58496	5.8343	6.43608	1.226e-10	1.04032e-08	5.98509e-09	TRUE
contig29340	casp-like protein n24-like	gi|502090703|ref|XP_004489314.1|PREDICTED: CASP-like protein N24-like [Cicer arietinum]	XP_004489314	48	0	6.58496	5.8343	6.43608	1.226e-10	1.04032e-08	5.98509e-09	TRUE
contig58482	wat1-related protein at5g07050-like	gi|502127715|ref|XP_004499808.1|PREDICTED: WAT1-related protein At5g07050-like [Cicer arietinum]	XP_004499808	48	0	6.58496	5.8343	6.43608	1.226e-10	1.04032e-08	5.98509e-09	TRUE
contig65681	probable 2-isopropylmalate synthase-like	gi|502165275|ref|XP_004513503.1|PREDICTED: probable 2-isopropylmalate synthase-like [Cicer arietinum]	XP_004513503	48	0	6.58496	5.8343	6.43608	1.226e-10	1.04032e-08	5.98509e-09	TRUE
contig12030	nuclear transcription factor y subunit a-10-like	gi|502112191|ref|XP_004494259.1|PREDICTED: nuclear transcription factor Y subunit A-10-like [Cicer arietinum]	XP_004494259	47	0	6.55459	5.80392	6.36896	1.90313e-10	1.5802e-08	9.09163e-09	TRUE
contig46926	magnesium transporter nipa2-like isoform x1	gi|502140843|ref|XP_004504357.1|PREDICTED: magnesium transporter NIPA2-like isoform X1 [Cicer arietinum] >gi|502140846|ref|XP_004504358.1| PREDICTED: magnesium transporter NIPA2-like isoform X2 [Cicer arietinum]	XP_004504357	47	0	6.55459	5.80392	6.36896	1.90313e-10	1.5802e-08	9.09163e-09	TRUE
contig61707	cellulase (glycosyl hydrolase family 5)	gi|502140368|ref|XP_004504189.1|PREDICTED: uncharacterized protein LOC101490831 [Cicer arietinum]	XP_004504189	47	0	6.55459	5.80392	6.36896	1.90313e-10	1.5802e-08	9.09163e-09	TRUE
contig65264	myb sant-like dna-binding domain protein	gi|502102274|ref|XP_004492022.1|PREDICTED: uncharacterized protein LOC101510442 [Cicer arietinum]	XP_004492022	94	1	6.55459	5.80392	9.00712	2.11542e-19	4.24668e-17	2.44988e-17	TRUE
contig27224	PREDICTED: uncharacterized protein LOC101495241	gi|502133871|ref|XP_004501919.1|PREDICTED: uncharacterized protein LOC101495241 [Cicer arietinum]	XP_004501919	46	0	6.52356	5.7729	6.30094	2.95838e-10	2.38797e-08	1.37163e-08	TRUE
contig35394	atp-citrate synthase beta chain protein partial	gi|502150834|ref|XP_004508147.1|PREDICTED: ATP-citrate synthase beta chain protein 2-like [Cicer arietinum]	XP_004508147	46	0	6.52356	5.7729	6.30094	2.95838e-10	2.38797e-08	1.37163e-08	TRUE
contig56725	PREDICTED: uncharacterized protein LOC101498936	gi|502120816|ref|XP_004497092.1|PREDICTED: uncharacterized protein LOC101498936 [Cicer arietinum]	XP_004497092	46	0	6.52356	5.7729	6.30094	2.95838e-10	2.38797e-08	1.37163e-08	TRUE
contig7786	udp-galactose udp-glucose transporter 3-like	gi|502093666|ref|XP_004490014.1|PREDICTED: UDP-galactose/UDP-glucose transporter 3-like [Cicer arietinum]	XP_004490014	46	0	6.52356	5.7729	6.30094	2.95838e-10	2.38797e-08	1.37163e-08	TRUE
contig78703	plant f12b17-70 protein	gi|502162887|ref|XP_004512651.1|PREDICTED: uncharacterized protein LOC101512798 [Cicer arietinum]	XP_004512651	46	0	6.52356	5.7729	6.30094	2.95838e-10	2.38797e-08	1.37163e-08	TRUE
contig35397	atp-citrate synthase beta chain protein 2-like	gi|502150834|ref|XP_004508147.1|PREDICTED: ATP-citrate synthase beta chain protein 2-like [Cicer arietinum]	XP_004508147	45	0	6.49185	5.74119	6.232	4.60526e-10	3.61048e-08	2.07759e-08	TRUE
contig75222	grf zinc finger protein	gi|502122045|ref|XP_004497552.1|PREDICTED: uncharacterized protein LOC101491237 [Cicer arietinum]	XP_004497552	45	0	6.49185	5.74119	6.232	4.60526e-10	3.61048e-08	2.07759e-08	TRUE
contig78704	plant f12b17-70 protein	gi|502162887|ref|XP_004512651.1|PREDICTED: uncharacterized protein LOC101512798 [Cicer arietinum]	XP_004512651	45	0	6.49185	5.74119	6.232	4.60526e-10	3.61048e-08	2.07759e-08	TRUE
contig78873	werner syndrome-like exonuclease-like isoform x1	gi|502135159|ref|XP_004502240.1|PREDICTED: Werner Syndrome-like exonuclease-like isoform X1 [Cicer arietinum]	XP_004502240	90	1	6.49185	5.74119	8.81342	1.21384e-18	2.34539e-16	1.35304e-16	TRUE
contig22556	PREDICTED: uncharacterized protein LOC101507695	gi|502116702|ref|XP_004495558.1|PREDICTED: uncharacterized protein LOC101507695 [Cicer arietinum]	XP_004495558	44	0	6.45943	5.70876	6.16209	7.17927e-10	5.47123e-08	3.13798e-08	TRUE
contig27225	PREDICTED: uncharacterized protein LOC101495241	gi|502133871|ref|XP_004501919.1|PREDICTED: uncharacterized protein LOC101495241 [Cicer arietinum]	XP_004501919	44	0	6.45943	5.70876	6.16209	7.17927e-10	5.47123e-08	3.13798e-08	TRUE
contig38723	dishevelled egl-10 leckstrin domain protein	gi|657373263|gb|KEH19013.1|dishevelled/Egl-10/leckstrin domain protein [Medicago truncatula]	KEH19013	44	0	6.45943	5.70876	6.16209	7.17927e-10	5.47123e-08	3.13798e-08	TRUE
contig42908	mate efflux family protein frd3-like isoform x2	gi|502157921|ref|XP_004510956.1|PREDICTED: MATE efflux family protein FRD3-like isoform X2 [Cicer arietinum]	XP_004510956	44	0	6.45943	5.70876	6.16209	7.17927e-10	5.47123e-08	3.13798e-08	TRUE
contig65679	probable 2-isopropylmalate synthase-like	gi|502165275|ref|XP_004513503.1|PREDICTED: probable 2-isopropylmalate synthase-like [Cicer arietinum]	XP_004513503	44	0	6.45943	5.70876	6.16209	7.17927e-10	5.47123e-08	3.13798e-08	TRUE
contig70813	PREDICTED: uncharacterized protein LOC101490769	gi|502097931|ref|XP_004491115.1|PREDICTED: uncharacterized protein LOC101490769 [Cicer arietinum]	XP_004491115	44	0	6.45943	5.70876	6.16209	7.17927e-10	5.47123e-08	3.13798e-08	TRUE
contig25431	cbs octicosapeptide phox bemp1 domain protein	gi|502137179|ref|XP_004502996.1|PREDICTED: CBS domain-containing protein CBSCBSPB3-like isoform X2 [Cicer arietinum]	XP_004502996	43	0	6.42626	5.6756	6.09118	1.12084e-09	8.24373e-08	4.7295e-08	TRUE
contig2873	c2h2-like zinc finger protein	gi|502077491|ref|XP_004485667.1|PREDICTED: uncharacterized protein LOC101513827 [Cicer arietinum]	XP_004485667	43	0	6.42626	5.6756	6.09118	1.12084e-09	8.24373e-08	4.7295e-08	TRUE
contig35396	atp-citrate synthase beta chain protein 2-like	gi|502150834|ref|XP_004508147.1|PREDICTED: ATP-citrate synthase beta chain protein 2-like [Cicer arietinum]	XP_004508147	43	0	6.42626	5.6756	6.09118	1.12084e-09	8.24373e-08	4.7295e-08	TRUE
contig36510	inactive purple acid phosphatase-like protein	gi|502156735|ref|XP_004510621.1|PREDICTED: probable inactive purple acid phosphatase 29-like, partial [Cicer arietinum]	XP_004510621	43	0	6.42626	5.6756	6.09118	1.12084e-09	8.24373e-08	4.7295e-08	TRUE
contig66009	caffeoyl- o-methyltransferase-like	gi|502142020|ref|XP_004504753.1|PREDICTED: caffeoyl-CoA O-methyltransferase-like [Cicer arietinum]	XP_004504753	43	0	6.42626	5.6756	6.09118	1.12084e-09	8.24373e-08	4.7295e-08	TRUE
contig78871	werner syndrome-like exonuclease-like isoform x2	gi|502135163|ref|XP_004502241.1|PREDICTED: Werner Syndrome-like exonuclease-like isoform X2 [Cicer arietinum]	XP_004502241	172	2	6.42626	5.6756	12.1825	3.85109e-34	1.71718e-31	9.90627e-32	TRUE
contig82231	cral amino-terminal domain protein	gi|502114991|ref|XP_004495099.1|PREDICTED: patellin-4-like [Cicer arietinum]	XP_004495099	43	0	6.42626	5.6756	6.09118	1.12084e-09	8.24373e-08	4.7295e-08	TRUE
contig13191	peptide transporter ptr5	gi|502107647|ref|XP_004493331.1|PREDICTED: uncharacterized protein LOC101504345 [Cicer arietinum]	XP_004493331	42	0	6.39232	5.64165	6.01923	1.75249e-09	1.24358e-07	7.13593e-08	TRUE
contig19787	prolyl oligopeptidase	gi|640775301|gb|AIA26579.1|prolyl oligopeptidase [Cicer arietinum]	AIA26579	42	0	6.39232	5.64165	6.01923	1.75249e-09	1.24358e-07	7.13593e-08	TRUE
contig45111	b3 domain-containing protein at2g36080-like	gi|502112023|ref|XP_004494224.1|PREDICTED: B3 domain-containing protein At2g36080-like [Cicer arietinum]	XP_004494224	42	0	6.39232	5.64165	6.01923	1.75249e-09	1.24358e-07	7.13593e-08	TRUE
contig58122	expansin a10	gi|502182941|ref|XP_004517024.1|PREDICTED: expansin-A15-like [Cicer arietinum]	XP_004517024	42	0	6.39232	5.64165	6.01923	1.75249e-09	1.24358e-07	7.13593e-08	TRUE
contig58483	wat1-related protein at5g07050-like	gi|502127715|ref|XP_004499808.1|PREDICTED: WAT1-related protein At5g07050-like [Cicer arietinum]	XP_004499808	42	0	6.39232	5.64165	6.01923	1.75249e-09	1.24358e-07	7.13593e-08	TRUE
contig73132	PREDICTED: uncharacterized protein LOC101492589	gi|502082607|ref|XP_004487217.1|PREDICTED: uncharacterized protein LOC101492589 [Cicer arietinum]	XP_004487217	42	0	6.39232	5.64165	6.01923	1.75249e-09	1.24358e-07	7.13593e-08	TRUE
contig16059	lrr receptor-like kinase	gi|657383851|gb|KEH27436.1|LRR receptor-like kinase [Medicago truncatula]	KEH27436	82	1	6.35755	5.60689	8.40925	4.12648e-17	6.84642e-15	3.9426e-15	TRUE
contig16060	probable lrr receptor-like serine threonine-protein kinase at1g63430-like	gi|571436477|ref|XP_006573774.1|PREDICTED: probable LRR receptor-like serine/threonine-protein kinase At1g63430-like [Glycine max]	XP_006573774	82	1	6.35755	5.60689	8.40925	4.12648e-17	6.84642e-15	3.9426e-15	TRUE
contig39994	laccase partial	gi|502147452|ref|XP_004506788.1|PREDICTED: laccase-4-like [Cicer arietinum]	XP_004506788	41	0	6.35755	5.60689	5.94621	2.74427e-09	1.86873e-07	1.07647e-07	TRUE
contig5335	gamma-glutamyl hydrolase-like	gi|502089756|ref|XP_004489008.1|PREDICTED: gamma-glutamyl hydrolase-like [Cicer arietinum]	XP_004489008	41	0	6.35755	5.60689	5.94621	2.74427e-09	1.86873e-07	1.07647e-07	TRUE
contig27220	PREDICTED: uncharacterized protein LOC101495241	gi|502133871|ref|XP_004501919.1|PREDICTED: uncharacterized protein LOC101495241 [Cicer arietinum]	XP_004501919	40	0	6.32193	5.57126	5.87207	4.30399e-09	2.86149e-07	1.64488e-07	TRUE
contig35395	atp-citrate synthase beta chain protein 2-like	gi|502150834|ref|XP_004508147.1|PREDICTED: ATP-citrate synthase beta chain protein 2-like [Cicer arietinum]	XP_004508147	40	0	6.32193	5.57126	5.87207	4.30399e-09	2.86149e-07	1.64488e-07	TRUE
contig52516	protein disulfide	gi|502097809|ref|XP_004491086.1|PREDICTED: protein disulfide isomerase-like 2-3-like [Cicer arietinum]	XP_004491086	40	0	6.32193	5.57126	5.87207	4.30399e-09	2.86149e-07	1.64488e-07	TRUE
contig61897	trypsin inhibitor	gi|502106702|ref|XP_004493027.1|PREDICTED: Bowman-Birk type proteinase inhibitor-like [Cicer arietinum]	XP_004493027	40	0	6.32193	5.57126	5.87207	4.30399e-09	2.86149e-07	1.64488e-07	TRUE
contig16058	lrr receptor-like kinase	gi|657383851|gb|KEH27436.1|LRR receptor-like kinase [Medicago truncatula]	KEH27436	79	1	6.30378	5.55311	8.25136	1.56608e-16	2.49138e-14	1.4348e-14	TRUE
contig62499	pathogen-related related	gi|502089780|ref|XP_004489016.1|PREDICTED: pathogen-related protein-like [Cicer arietinum]	XP_004489016	79	1	6.30378	5.55311	8.25136	1.56608e-16	2.49138e-14	1.4348e-14	TRUE
contig32668	kdel-tailed cysteine endopeptidase cep1	gi|502176338|ref|XP_004515851.1|PREDICTED: vignain-like [Cicer arietinum]	XP_004515851	39	0	6.2854	5.53474	5.79676	6.76082e-09	4.34238e-07	2.49128e-07	TRUE
contig35399	atp-citrate synthase beta chain protein 2-like isoform x1	gi|502150834|ref|XP_004508147.1|PREDICTED: ATP-citrate synthase beta chain protein 2-like [Cicer arietinum]	XP_004508147	39	0	6.2854	5.53474	5.79676	6.76082e-09	4.34238e-07	2.49128e-07	TRUE
contig42907	mate efflux family protein frd3-like isoform x3	gi|502157924|ref|XP_004510957.1|PREDICTED: MATE efflux family protein FRD3-like isoform X3 [Cicer arietinum]	XP_004510957	39	0	6.2854	5.53474	5.79676	6.76082e-09	4.34238e-07	2.49128e-07	TRUE
contig43630	probable serine threonine-protein kinase nek3-like	gi|502158265|ref|XP_004511085.1|PREDICTED: probable serine/threonine-protein kinase nek3-like [Cicer arietinum]	XP_004511085	39	0	6.2854	5.53474	5.79676	6.76082e-09	4.34238e-07	2.49128e-07	TRUE
contig45783	probable peptide transporter at1g52190-like	gi|502139576|ref|XP_004503821.1|PREDICTED: probable peptide transporter At1g52190-like [Cicer arietinum]	XP_004503821	39	0	6.2854	5.53474	5.79676	6.76082e-09	4.34238e-07	2.49128e-07	TRUE
contig62040	auxin efflux carrier family protein	gi|502173653|ref|XP_004515379.1|PREDICTED: uncharacterized protein LOC101498835 [Cicer arietinum]	XP_004515379	39	0	6.2854	5.53474	5.79676	6.76082e-09	4.34238e-07	2.49128e-07	TRUE
contig65252	PREDICTED: uncharacterized protein LOC101510347	gi|502166782|ref|XP_004513979.1|PREDICTED: uncharacterized protein LOC101510347 [Cicer arietinum]	XP_004513979	39	0	6.2854	5.53474	5.79676	6.76082e-09	4.34238e-07	2.49128e-07	TRUE
contig11640	PREDICTED: uncharacterized protein LOC101506723	gi|502114468|ref|XP_004494964.1|PREDICTED: uncharacterized protein LOC101506723 [Cicer arietinum]	XP_004494964	38	0	6.24793	5.49726	5.72024	1.06371e-08	6.55516e-07	3.76412e-07	TRUE
contig2006	axoneme-associated protein mst101 -like	gi|502168482|ref|XP_004514398.1|PREDICTED: axoneme-associated protein mst101(2)-like [Cicer arietinum]	XP_004514398	38	0	6.24793	5.49726	5.72024	1.06371e-08	6.55516e-07	3.76412e-07	TRUE
contig25432	cbs octicosapeptide phox bemp1 domain protein	gi|502137176|ref|XP_004502995.1|PREDICTED: CBS domain-containing protein CBSCBSPB3-like isoform X1 [Cicer arietinum]	XP_004502995	38	0	6.24793	5.49726	5.72024	1.06371e-08	6.55516e-07	3.76412e-07	TRUE
contig39995	laccase partial	gi|502147452|ref|XP_004506788.1|PREDICTED: laccase-4-like [Cicer arietinum]	XP_004506788	38	0	6.24793	5.49726	5.72024	1.06371e-08	6.55516e-07	3.76412e-07	TRUE
contig54833	bel1-like homeodomain protein 2 isoform 2	gi|502161038|ref|XP_004511995.1|PREDICTED: BEL1-like homeodomain protein 2-like [Cicer arietinum]	XP_004511995	38	0	6.24793	5.49726	5.72024	1.06371e-08	6.55516e-07	3.76412e-07	TRUE
contig82965	PREDICTED: uncharacterized protein LOC101491918	gi|502082601|ref|XP_004487215.1|PREDICTED: uncharacterized protein LOC101491918 [Cicer arietinum]	XP_004487215	38	0	6.24793	5.49726	5.72024	1.06371e-08	6.55516e-07	3.76412e-07	TRUE
contig2055	iq domain-containing protein	gi|357512263|ref|XP_003626420.1|IQ domain-containing protein [Medicago truncatula] >gi|355501435|gb|AES82638.1| IQ calmodulin-binding motif protein [Medicago truncatula]	XP_003626420	148	2	6.20945	5.45879	11.2851	1.55486e-29	5.50409e-27	3.17527e-27	TRUE
contig46113	probable sulfate transporter -like	gi|502147640|ref|XP_004506859.1|PREDICTED: probable sulfate transporter 3.4-like [Cicer arietinum]	XP_004506859	37	0	6.20945	5.45879	5.64246	1.67633e-08	9.99185e-07	5.74945e-07	TRUE
contig62039	uncharacterized transporter -like	gi|502158554|ref|XP_004511196.1|PREDICTED: uncharacterized protein LOC101502298 [Cicer arietinum]	XP_004511196	37	0	6.20945	5.45879	5.64246	1.67633e-08	9.99185e-07	5.74945e-07	TRUE
contig68218	PREDICTED: uncharacterized protein LOC101495235 isoform X3	gi|502126128|ref|XP_004499190.1|PREDICTED: uncharacterized protein LOC101495235 isoform X3 [Cicer arietinum]	XP_004499190	220	3	6.1964	5.44573	13.7573	4.60635e-43	2.67013e-40	1.54038e-40	TRUE
contig31386	wat1-related protein at1g25270-like	gi|502142388|ref|XP_004504933.1|PREDICTED: WAT1-related protein At1g25270-like [Cicer arietinum]	XP_004504933	73	1	6.18982	5.43916	7.92399	2.3e-15	3.33828e-13	1.92282e-13	TRUE
contig7788	solute carrier family protein	gi|357486693|ref|XP_003613634.1|Solute carrier family protein [Medicago truncatula]	XP_003613634	73	1	6.18982	5.43916	7.92399	2.3e-15	3.33828e-13	1.92282e-13	TRUE
contig24230	molybdate transporter 1-like	gi|357466403|ref|XP_003603486.1|hypothetical protein MTR_3g108190 [Medicago truncatula] >gi|355492534|gb|AES73737.1| sulfate transporter-like protein [Medicago truncatula]	XP_003603486	36	0	6.16993	5.41926	5.56337	2.64619e-08	1.51871e-06	8.7289e-07	TRUE
contig25433	octicosapeptide phox bem1p domain-containing protein	gi|502137179|ref|XP_004502996.1|PREDICTED: CBS domain-containing protein CBSCBSPB3-like isoform X2 [Cicer arietinum]	XP_004502996	72	1	6.16993	5.41926	7.86783	3.60858e-15	5.08634e-13	2.93428e-13	TRUE
contig29023	adenine nucleotide alpha hydrolase-like domain kinase	gi|357520703|ref|XP_003630640.1|Somatic embryogenesis receptor kinase [Medicago truncatula]	XP_003630640	36	0	6.16993	5.41926	5.56337	2.64619e-08	1.51871e-06	8.7289e-07	TRUE
contig57549	formin-like protein 4-like	gi|502093274|ref|XP_004489889.1|PREDICTED: formin-like protein 4-like [Cicer arietinum]	XP_004489889	36	0	6.16993	5.41926	5.56337	2.64619e-08	1.51871e-06	8.7289e-07	TRUE
contig62035	auxin efflux carrier family protein	gi|502173590|ref|XP_004515365.1|PREDICTED: uncharacterized protein LOC101492524 isoform X2 [Cicer arietinum]	XP_004515365	36	0	6.16993	5.41926	5.56337	2.64619e-08	1.51871e-06	8.7289e-07	TRUE
contig80654	transcripteion factor	gi|502164355|ref|XP_004513134.1|PREDICTED: uncharacterized protein LOC101489907 [Cicer arietinum]	XP_004513134	36	0	6.16993	5.41926	5.56337	2.64619e-08	1.51871e-06	8.7289e-07	TRUE
contig42903	mate efflux family protein frd3-like isoform x3	gi|502157924|ref|XP_004510957.1|PREDICTED: MATE efflux family protein FRD3-like isoform X3 [Cicer arietinum]	XP_004510957	35	0	6.12928	5.37862	5.48289	4.18426e-08	2.31547e-06	1.32943e-06	TRUE
contig52283	cral amino-terminal domain protein	gi|502114991|ref|XP_004495099.1|PREDICTED: patellin-4-like [Cicer arietinum]	XP_004495099	35	0	6.12928	5.37862	5.48289	4.18426e-08	2.31547e-06	1.32943e-06	TRUE
contig54838	bel1-like homeodomain protein 2-like	gi|502161038|ref|XP_004511995.1|PREDICTED: BEL1-like homeodomain protein 2-like [Cicer arietinum]	XP_004511995	35	0	6.12928	5.37862	5.48289	4.18426e-08	2.31547e-06	1.32943e-06	TRUE
contig58476	wat1-related protein at5g07050-like	gi|502127715|ref|XP_004499808.1|PREDICTED: WAT1-related protein At5g07050-like [Cicer arietinum]	XP_004499808	35	0	6.12928	5.37862	5.48289	4.18426e-08	2.31547e-06	1.32943e-06	TRUE
contig6947	udp-glucosyltransferase family protein	gi|502091126|ref|XP_004489450.1|PREDICTED: UDP-glycosyltransferase 85A2-like [Cicer arietinum] >gi|533214772|gb|AGU14128.1| UDP-glycosyltransferase [Cicer arietinum]	XP_004489450	35	0	6.12928	5.37862	5.48289	4.18426e-08	2.31547e-06	1.32943e-06	TRUE
contig74578	saur-like auxin-responsive family protein	gi|502086196|ref|XP_004488140.1|PREDICTED: uncharacterized protein LOC101508911 [Cicer arietinum]	XP_004488140	35	0	6.12928	5.37862	5.48289	4.18426e-08	2.31547e-06	1.32943e-06	TRUE
contig68219	phosphatidylinositol phosphatidylcholine transfer protein sfh8-like isoform x2	gi|593268928|ref|XP_007136641.1|hypothetical protein PHAVU_009G061300g [Phaseolus vulgaris] >gi|561009728|gb|ESW08635.1| hypothetical protein PHAVU_009G061300g [Phaseolus vulgaris]	XP_007136641	139	2	6.11894	5.36827	10.9253	8.72958e-28	2.83089e-25	1.63312e-25	TRUE
contig78872	werner syndrome-like exonuclease-like isoform x1	gi|502135159|ref|XP_004502240.1|PREDICTED: Werner Syndrome-like exonuclease-like isoform X1 [Cicer arietinum]	XP_004502240	138	2	6.10852	5.35786	10.8844	1.36813e-27	4.37546e-25	2.52417e-25	TRUE
contig12711	peptide transporter ptr3-a-like	gi|502110157|ref|XP_004493813.1|PREDICTED: peptide transporter PTR3-A-like [Cicer arietinum]	XP_004493813	34	0	6.08746	5.3368	5.40098	6.6278e-08	3.5166e-06	2.01487e-06	TRUE
contig12968	glycoprotein gp2-like	gi|502109770|ref|XP_004493723.1|PREDICTED: glycoprotein gp2-like [Cicer arietinum]	XP_004493723	68	1	6.08746	5.3368	7.63817	2.20326e-14	2.91088e-12	1.67926e-12	TRUE
contig25324	probable inactive receptor kinase at2g26730-like	gi|657394416|gb|KEH35057.1|LRR receptor-like kinase [Medicago truncatula]	KEH35057	34	0	6.08746	5.3368	5.40098	6.6278e-08	3.5166e-06	2.01487e-06	TRUE
contig31379	wat1-related protein at1g25270-like	gi|502142386|ref|XP_004504932.1|PREDICTED: WAT1-related protein At1g25270-like [Cicer arietinum]	XP_004504932	34	0	6.08746	5.3368	5.40098	6.6278e-08	3.5166e-06	2.01487e-06	TRUE
contig42684	syntaxin of plants 122 protein	gi|593698996|ref|XP_007149963.1|hypothetical protein PHAVU_005G114200g [Phaseolus vulgaris] >gi|561023227|gb|ESW21957.1| hypothetical protein PHAVU_005G114200g [Phaseolus vulgaris]	XP_007149963	34	0	6.08746	5.3368	5.40098	6.6278e-08	3.5166e-06	2.01487e-06	TRUE
contig56167	sync1 protein	gi|502133496|ref|XP_004501785.1|PREDICTED: uncharacterized protein LOC101502567 [Cicer arietinum]	XP_004501785	34	0	6.08746	5.3368	5.40098	6.6278e-08	3.5166e-06	2.01487e-06	TRUE
contig63473	mate efflux family protein	gi|657383220|gb|KEH26972.1|MATE efflux family protein [Medicago truncatula]	KEH26972	34	0	6.08746	5.3368	5.40098	6.6278e-08	3.5166e-06	2.01487e-06	TRUE
contig72181	probable xyloglucan endotransglucosylase hydrolase protein 23-like	gi|502085865|ref|XP_004488032.1|PREDICTED: probable xyloglucan endotransglucosylase/hydrolase protein 23-like [Cicer arietinum]	XP_004488032	34	0	6.08746	5.3368	5.40098	6.6278e-08	3.5166e-06	2.01487e-06	TRUE
contig8144	protein nlp8-like	gi|502149194|ref|XP_004507430.1|PREDICTED: protein NLP8-like [Cicer arietinum]	XP_004507430	34	0	6.08746	5.3368	5.40098	6.6278e-08	3.5166e-06	2.01487e-06	TRUE
contig8250	PREDICTED: uncharacterized protein LOC101499224	gi|502098384|ref|XP_004491222.1|PREDICTED: uncharacterized protein LOC101499224 [Cicer arietinum]	XP_004491222	34	0	6.08746	5.3368	5.40098	6.6278e-08	3.5166e-06	2.01487e-06	TRUE
contig29020	adenine nucleotide alpha hydrolase-like domain kinase	gi|502138810|ref|XP_004503536.1|PREDICTED: inactive protein kinase SELMODRAFT_444075-like [Cicer arietinum]	XP_004503536	67	1	6.06609	5.31542	7.57946	3.47004e-14	4.52012e-12	2.60762e-12	TRUE
contig28729	tropinone reductase homolog isoform 1	gi|359482090|ref|XP_002271363.2|PREDICTED: tropinone reductase homolog isoform 1 [Vitis vinifera]	XP_002271363	33	0	6.04439	5.29373	5.31756	1.05169e-07	5.33883e-06	3.07488e-06	TRUE
contig38724	ras gtpase activation domain-containing protein	gi|358345653|ref|XP_003636890.1|Ras GTPase activation domain-containing protein [Medicago truncatula]	XP_003636890	33	0	6.04439	5.29373	5.31756	1.05169e-07	5.33883e-06	3.07488e-06	TRUE
contig67118	proactivator polypeptide-like 1-like isoform x1	gi|502146403|ref|XP_004506438.1|PREDICTED: proactivator polypeptide-like 1-like isoform X1 [Cicer arietinum]	XP_004506438	33	0	6.04439	5.29373	5.31756	1.05169e-07	5.33883e-06	3.07488e-06	TRUE
contig49733	trihelix transcription factor ptl-like	gi|502122155|ref|XP_004497606.1|PREDICTED: trihelix transcription factor PTL-like [Cicer arietinum]	XP_004497606	65	1	6.02237	5.2717	7.46038	8.62765e-14	1.08132e-11	6.23808e-12	TRUE
contig59129	transcriptional factor nac35	gi|502089208|ref|XP_004488843.1|PREDICTED: NAC domain-containing protein 21/22-like [Cicer arietinum]	XP_004488843	129	2	6.01123	5.26056	10.5081	7.93131e-26	2.27036e-23	1.30976e-23	TRUE
contig1089	at hook motif-containing	gi|460385695|ref|XP_004238537.1|PREDICTED: uncharacterized protein LOC101245841 [Solanum lycopersicum]	XP_004238537	32	0	6	5.24933	5.23255	1.67183e-07	8.10961e-06	4.65889e-06	TRUE
contig14755	auxin canalization protein	gi|502160305|ref|XP_004511702.1|PREDICTED: uncharacterized protein LOC101506257 isoform X4 [Cicer arietinum]	XP_004511702	32	0	6	5.24933	5.23255	1.67183e-07	8.10961e-06	4.65889e-06	TRUE
contig37537	phototropic-responsive nph3 family protein	gi|502153054|ref|XP_004509199.1|PREDICTED: BTB/POZ domain-containing protein At5g66560-like [Cicer arietinum]	XP_004509199	32	0	6	5.24933	5.23255	1.67183e-07	8.10961e-06	4.65889e-06	TRUE
contig46109	probable sulfate transporter -like	gi|502147640|ref|XP_004506859.1|PREDICTED: probable sulfate transporter 3.4-like [Cicer arietinum]	XP_004506859	32	0	6	5.24933	5.23255	1.67183e-07	8.10961e-06	4.65889e-06	TRUE
contig74698	protein srg1	gi|502087944|ref|XP_004488689.1|PREDICTED: protein SRG1-like [Cicer arietinum]	XP_004488689	32	0	6	5.24933	5.23255	1.67183e-07	8.10961e-06	4.65889e-06	TRUE
contig79090	nitrilase 4a	gi|502145847|ref|XP_004506205.1|PREDICTED: bifunctional nitrilase/nitrile hydratase NIT4B-like [Cicer arietinum]	XP_004506205	128	2	6	5.24933	10.4652	1.24751e-25	3.5275e-23	2.03499e-23	TRUE
contig80373	tubulin beta-1 chain-like	gi|502138074|ref|XP_004503278.1|PREDICTED: tubulin beta-1 chain-like [Cicer arietinum]	XP_004503278	32	0	6	5.24933	5.23255	1.67183e-07	8.10961e-06	4.65889e-06	TRUE
contig81061	signal peptide peptidase-like protein	gi|357436517|ref|XP_003588534.1|Minor histocompatibility antigen H13 [Medicago truncatula] >gi|657400578|gb|KEH39739.1| signal peptide peptidase-like protein [Medicago truncatula]	XP_003588534	126	2	5.97728	5.22661	10.379	3.08976e-25	8.57972e-23	4.94958e-23	TRUE
contig16873	kinesin-like calmodulin-binding protein homolog	gi|502161841|ref|XP_004512302.1|PREDICTED: kinesin-like calmodulin-binding protein homolog [Cicer arietinum]	XP_004512302	31	0	5.9542	5.20353	5.14589	2.66255e-07	1.23224e-05	7.0734e-06	TRUE
contig17115	interacting protein of dmi3	gi|502162112|ref|XP_004512395.1|PREDICTED: uncharacterized protein LOC101510871 isoform X1 [Cicer arietinum]	XP_004512395	31	0	5.9542	5.20353	5.14589	2.66255e-07	1.23224e-05	7.0734e-06	TRUE
contig1878	atp-dependent helicase rrm3-like	gi|502178838|ref|XP_004516331.1|PREDICTED: uncharacterized protein LOC101496959, partial [Cicer arietinum]	XP_004516331	31	0	5.9542	5.20353	5.14589	2.66255e-07	1.23224e-05	7.0734e-06	TRUE
contig28491	probable polygalacturonase at3g15720-like	gi|502092038|ref|XP_004489698.1|PREDICTED: probable polygalacturonase At3g15720-like [Cicer arietinum]	XP_004489698	31	0	5.9542	5.20353	5.14589	2.66255e-07	1.23224e-05	7.0734e-06	TRUE
contig36509	inactive purple acid phosphatase-like protein	gi|502156735|ref|XP_004510621.1|PREDICTED: probable inactive purple acid phosphatase 29-like, partial [Cicer arietinum]	XP_004510621	31	0	5.9542	5.20353	5.14589	2.66255e-07	1.23224e-05	7.0734e-06	TRUE
contig38727	dishevelled egl-10 leckstrin domain protein	gi|657373263|gb|KEH19013.1|dishevelled/Egl-10/leckstrin domain protein [Medicago truncatula]	KEH19013	31	0	5.9542	5.20353	5.14589	2.66255e-07	1.23224e-05	7.0734e-06	TRUE
contig47948	isoflavone 2 -hydroxylase-like	gi|502141785|ref|XP_004504637.1|PREDICTED: isoflavone 2'-hydroxylase-like [Cicer arietinum]	XP_004504637	31	0	5.9542	5.20353	5.14589	2.66255e-07	1.23224e-05	7.0734e-06	TRUE
contig63476	mate efflux family protein	gi|502163253|ref|XP_004512777.1|PREDICTED: MATE efflux family protein DTX1-like [Cicer arietinum]	XP_004512777	31	0	5.9542	5.20353	5.14589	2.66255e-07	1.23224e-05	7.0734e-06	TRUE
contig71801	PREDICTED: uncharacterized protein LOC101504367	gi|502181981|ref|XP_004516919.1|PREDICTED: uncharacterized protein LOC101504367 [Cicer arietinum]	XP_004516919	31	0	5.9542	5.20353	5.14589	2.66255e-07	1.23224e-05	7.0734e-06	TRUE
contig12581	PREDICTED: uncharacterized protein LOC101503482	gi|502110913|ref|XP_004493911.1|PREDICTED: uncharacterized protein LOC101503482 [Cicer arietinum]	XP_004493911	30	0	5.90689	5.15622	5.05748	4.24834e-07	1.89067e-05	1.08551e-05	TRUE
contig19791	prolyl oligopeptidase	gi|640775301|gb|AIA26579.1|prolyl oligopeptidase [Cicer arietinum]	AIA26579	30	0	5.90689	5.15622	5.05748	4.24834e-07	1.89067e-05	1.08551e-05	TRUE
contig22623	phosphoenolpyruvate-carboxylase kinase	gi|502116731|ref|XP_004495570.1|PREDICTED: phosphoenolpyruvate carboxylase kinase 1-like [Cicer arietinum]	XP_004495570	30	0	5.90689	5.15622	5.05748	4.24834e-07	1.89067e-05	1.08551e-05	TRUE
contig42909	mate efflux family protein frd3-like isoform x3	gi|502157924|ref|XP_004510957.1|PREDICTED: MATE efflux family protein FRD3-like isoform X3 [Cicer arietinum]	XP_004510957	30	0	5.90689	5.15622	5.05748	4.24834e-07	1.89067e-05	1.08551e-05	TRUE
contig52282	PREDICTED: patellin-4-like	gi|502114991|ref|XP_004495099.1|PREDICTED: patellin-4-like [Cicer arietinum]	XP_004495099	30	0	5.90689	5.15622	5.05748	4.24834e-07	1.89067e-05	1.08551e-05	TRUE
contig56603	sec14 cytosolic factor-like isoform x4	gi|502153351|ref|XP_004509311.1|PREDICTED: SEC14 cytosolic factor-like isoform X4 [Cicer arietinum]	XP_004509311	30	0	5.90689	5.15622	5.05748	4.24834e-07	1.89067e-05	1.08551e-05	TRUE
contig63854	major facilitator superfamily protein	gi|502127254|ref|XP_004499623.1|PREDICTED: LOW QUALITY PROTEIN: hexose carrier protein HEX6-like [Cicer arietinum]	XP_004499623	30	0	5.90689	5.15622	5.05748	4.24834e-07	1.89067e-05	1.08551e-05	TRUE
contig65267	myb sant-like dna-binding domain protein	gi|502102274|ref|XP_004492022.1|PREDICTED: uncharacterized protein LOC101510442 [Cicer arietinum]	XP_004492022	60	1	5.90689	5.15622	7.15239	8.5282e-13	9.50669e-11	5.48434e-11	TRUE
contig68762	rpp4 candidate r10	gi|328447253|gb|AEB06131.1|Rpp4 candidate R10 [Glycine max]	AEB06131	30	0	5.90689	5.15622	5.05748	4.24834e-07	1.89067e-05	1.08551e-05	TRUE
contig79363	PREDICTED: uncharacterized protein LOC101491608	gi|502082597|ref|XP_004487214.1|PREDICTED: uncharacterized protein LOC101491608 [Cicer arietinum]	XP_004487214	30	0	5.90689	5.15622	5.05748	4.24834e-07	1.89067e-05	1.08551e-05	TRUE
contig16062	lrr receptor-like kinase	gi|657383851|gb|KEH27436.1|LRR receptor-like kinase [Medicago truncatula]	KEH27436	116	2	5.85798	5.10731	9.93458	2.94412e-23	7.50153e-21	4.32758e-21	TRUE
contig19329	nodule-specific protein nlj70	gi|357439945|ref|XP_003590250.1|Nodule-specific protein Nlj70 [Medicago truncatula] >gi|355479298|gb|AES60501.1| MFS transporter [Medicago truncatula]	XP_003590250	29	0	5.85798	5.10731	4.96723	6.79166e-07	2.86709e-05	1.64427e-05	TRUE
contig49183	probable serine threonine-protein kinase at1g54610	gi|645279323|ref|XP_008244663.1|PREDICTED: probable serine/threonine-protein kinase At1g54610 [Prunus mume]	XP_008244663	29	0	5.85798	5.10731	4.96723	6.79166e-07	2.86709e-05	1.64427e-05	TRUE
contig50425	abc transporter c family member 9-like isoform x1	gi|502155673|ref|XP_004510151.1|PREDICTED: ABC transporter C family member 9-like isoform X1 [Cicer arietinum] >gi|502155676|ref|XP_004510152.1| PREDICTED: ABC transporter C family member 9-like isoform X2 [Cicer arietinum]	XP_004510151	29	0	5.85798	5.10731	4.96723	6.79166e-07	2.86709e-05	1.64427e-05	TRUE
contig55735	uncharacterized membrane	gi|502162273|ref|XP_004512449.1|PREDICTED: uncharacterized membrane protein C2G11.09-like [Cicer arietinum]	XP_004512449	29	0	5.85798	5.10731	4.96723	6.79166e-07	2.86709e-05	1.64427e-05	TRUE
contig58123	expansin a10	gi|502182941|ref|XP_004517024.1|PREDICTED: expansin-A15-like [Cicer arietinum]	XP_004517024	29	0	5.85798	5.10731	4.96723	6.79166e-07	2.86709e-05	1.64427e-05	TRUE
contig6168	uncharacterized wd repeat-containing protein alr2800-like	gi|502082628|ref|XP_004487224.1|PREDICTED: uncharacterized WD repeat-containing protein alr2800-like [Cicer arietinum]	XP_004487224	29	0	5.85798	5.10731	4.96723	6.79166e-07	2.86709e-05	1.64427e-05	TRUE
contig6365	alpha beta fold hydrolase	gi|502080853|ref|XP_004486703.1|PREDICTED: uncharacterized protein LOC101496896 [Cicer arietinum]	XP_004486703	29	0	5.85798	5.10731	4.96723	6.79166e-07	2.86709e-05	1.64427e-05	TRUE
contig67256	probable protein phosphatase 2c 72-like	gi|502125418|ref|XP_004498917.1|PREDICTED: probable protein phosphatase 2C 72-like [Cicer arietinum]	XP_004498917	29	0	5.85798	5.10731	4.96723	6.79166e-07	2.86709e-05	1.64427e-05	TRUE
contig67673	laminin-like protein epi-1-like	gi|502089546|ref|XP_004488943.1|PREDICTED: laminin-like protein epi-1-like [Cicer arietinum]	XP_004488943	29	0	5.85798	5.10731	4.96723	6.79166e-07	2.86709e-05	1.64427e-05	TRUE
contig73370	PREDICTED: uncharacterized protein LOC101495173	gi|502087405|ref|XP_004488523.1|PREDICTED: uncharacterized protein LOC101495173 [Cicer arietinum]	XP_004488523	29	0	5.85798	5.10731	4.96723	6.79166e-07	2.86709e-05	1.64427e-05	TRUE
contig78293	histone-lysine n- h3 lysine-79 specific-like	gi|502167549|ref|XP_004514171.1|PREDICTED: histone-lysine N-methyltransferase, H3 lysine-79 specific-like [Cicer arietinum]	XP_004514171	29	0	5.85798	5.10731	4.96723	6.79166e-07	2.86709e-05	1.64427e-05	TRUE
contig81638	PREDICTED: uncharacterized protein LOC101489200	gi|502129910|ref|XP_004500466.1|PREDICTED: uncharacterized protein LOC101489200 [Cicer arietinum]	XP_004500466	29	0	5.85798	5.10731	4.96723	6.79166e-07	2.86709e-05	1.64427e-05	TRUE
contig17112	interacting protein of dmi3	gi|502162112|ref|XP_004512395.1|PREDICTED: uncharacterized protein LOC101510871 isoform X1 [Cicer arietinum]	XP_004512395	114	2	5.83289	5.08222	9.84288	7.35713e-23	1.8542e-20	1.06967e-20	TRUE
contig7263	potassium transporter 6-like	gi|502093011|ref|XP_004489858.1|PREDICTED: potassium transporter 6-like [Cicer arietinum]	XP_004489858	57	1	5.83289	5.08222	6.95991	3.40485e-12	3.57629e-10	2.0608e-10	TRUE
contig12712	peptide transporter ptr3-a-like	gi|502152655|ref|XP_004509028.1|PREDICTED: peptide transporter PTR3-A-like [Cicer arietinum]	XP_004509028	28	0	5.80735	5.05669	4.87503	1.0879e-06	4.35092e-05	2.50031e-05	TRUE
contig2267	aquaporin nip6-1-like isoform x1	gi|502148224|ref|XP_004507084.1|PREDICTED: aquaporin NIP6-1-like isoform X1 [Cicer arietinum] >gi|502148226|ref|XP_004507085.1| PREDICTED: aquaporin NIP6-1-like isoform X2 [Cicer arietinum]	XP_004507084	28	0	5.80735	5.05669	4.87503	1.0879e-06	4.35092e-05	2.50031e-05	TRUE
contig2710	auxin-induced protein 5ng4	gi|502079379|ref|XP_004486242.1|PREDICTED: WAT1-related protein At1g68170-like [Cicer arietinum]	XP_004486242	28	0	5.80735	5.05669	4.87503	1.0879e-06	4.35092e-05	2.50031e-05	TRUE
contig55790	2-aminoethanethiol dioxygenase-like	gi|502143830|ref|XP_004505482.1|PREDICTED: 2-aminoethanethiol dioxygenase-like [Cicer arietinum]	XP_004505482	28	0	5.80735	5.05669	4.87503	1.0879e-06	4.35092e-05	2.50031e-05	TRUE
contig64996	bel1-related homeotic protein	gi|502131414|ref|XP_004500978.1|PREDICTED: BEL1-like homeodomain protein 10-like [Cicer arietinum]	XP_004500978	28	0	5.80735	5.05669	4.87503	1.0879e-06	4.35092e-05	2.50031e-05	TRUE
contig71810	exostosin family protein	gi|502181981|ref|XP_004516919.1|PREDICTED: uncharacterized protein LOC101504367 [Cicer arietinum]	XP_004516919	28	0	5.80735	5.05669	4.87503	1.0879e-06	4.35092e-05	2.50031e-05	TRUE
contig80653	excinuclease c n-	gi|502164355|ref|XP_004513134.1|PREDICTED: uncharacterized protein LOC101489907 [Cicer arietinum]	XP_004513134	28	0	5.80735	5.05669	4.87503	1.0879e-06	4.35092e-05	2.50031e-05	TRUE
contig16063	lrr receptor-like kinase	gi|357481643|ref|XP_003611107.1|hypothetical protein MTR_5g010440 [Medicago truncatula] >gi|355512442|gb|AES94065.1| LRR receptor-like kinase [Medicago truncatula]	XP_003611107	55	1	5.78136	5.03069	6.8281	8.60479e-12	8.54454e-10	4.91875e-10	TRUE
contig48463	type receptor kinase	gi|502092816|ref|XP_004489790.1|PREDICTED: lysM domain receptor-like kinase 3-like [Cicer arietinum]	XP_004489790	55	1	5.78136	5.03069	6.8281	8.60479e-12	8.54454e-10	4.91875e-10	TRUE
contig25438	cbs domain-containing protein cbscbspb3-like isoform x1	gi|502137176|ref|XP_004502995.1|PREDICTED: CBS domain-containing protein CBSCBSPB3-like isoform X1 [Cicer arietinum]	XP_004502995	27	0	5.75489	5.00422	4.78079	1.74611e-06	6.62891e-05	3.80083e-05	TRUE
contig28492	probable polygalacturonase at3g15720-like	gi|502092038|ref|XP_004489698.1|PREDICTED: probable polygalacturonase At3g15720-like [Cicer arietinum]	XP_004489698	27	0	5.75489	5.00422	4.78079	1.74611e-06	6.62891e-05	3.80083e-05	TRUE
contig29337	quinone oxidoreductase-like protein chloroplastic-like	gi|502090613|ref|XP_004489284.1|PREDICTED: quinone oxidoreductase-like protein At1g23740, chloroplastic-like [Cicer arietinum]	XP_004489284	27	0	5.75489	5.00422	4.78079	1.74611e-06	6.62891e-05	3.80083e-05	TRUE
contig30192	PREDICTED: uncharacterized protein LOC101500557 isoform X2	gi|502140254|ref|XP_004504132.1|PREDICTED: uncharacterized protein LOC101500557 isoform X2 [Cicer arietinum] >gi|502140256|ref|XP_004504133.1| PREDICTED: uncharacterized protein LOC101500557 isoform X3 [Cicer arietinum] >gi|502140258|ref|XP_004504134.1| PREDICTED: uncharacterized protein LOC101500557 isoform X4 [Cicer arietinum]	XP_004504132	27	0	5.75489	5.00422	4.78079	1.74611e-06	6.62891e-05	3.80083e-05	TRUE
contig38725	ras gtpase activation domain-containing protein	gi|358345653|ref|XP_003636890.1|Ras GTPase activation domain-containing protein [Medicago truncatula]	XP_003636890	27	0	5.75489	5.00422	4.78079	1.74611e-06	6.62891e-05	3.80083e-05	TRUE
contig45782	probable peptide transporter at1g52190-like	gi|502139576|ref|XP_004503821.1|PREDICTED: probable peptide transporter At1g52190-like [Cicer arietinum]	XP_004503821	27	0	5.75489	5.00422	4.78079	1.74611e-06	6.62891e-05	3.80083e-05	TRUE
contig74118	zinc finger homeobox protein 4-like	gi|502164762|ref|XP_004513251.1|PREDICTED: zinc finger homeobox protein 4-like [Cicer arietinum]	XP_004513251	27	0	5.75489	5.00422	4.78079	1.74611e-06	6.62891e-05	3.80083e-05	TRUE
contig74697	protein srg1	gi|502087944|ref|XP_004488689.1|PREDICTED: protein SRG1-like [Cicer arietinum]	XP_004488689	27	0	5.75489	5.00422	4.78079	1.74611e-06	6.62891e-05	3.80083e-05	TRUE
contig76792	cationic amino acid transporter-like protein	gi|502140372|ref|XP_004504191.1|PREDICTED: cationic amino acid transporter 1-like [Cicer arietinum]	XP_004504191	27	0	5.75489	5.00422	4.78079	1.74611e-06	6.62891e-05	3.80083e-05	TRUE
contig79362	PREDICTED: uncharacterized protein LOC101491608	gi|502082597|ref|XP_004487214.1|PREDICTED: uncharacterized protein LOC101491608 [Cicer arietinum]	XP_004487214	27	0	5.75489	5.00422	4.78079	1.74611e-06	6.62891e-05	3.80083e-05	TRUE
contig21365	protein chloroplastic-like	gi|502118325|ref|XP_004496211.1|PREDICTED: protein CHUP1, chloroplastic-like [Cicer arietinum]	XP_004496211	160	3	5.73697	4.9863	11.6326	2.81398e-31	1.12494e-28	6.48969e-29	TRUE
contig7531	probable signal peptidase complex subunit 2-like	gi|502097270|ref|XP_004490953.1|PREDICTED: probable signal peptidase complex subunit 2-like [Cicer arietinum]	XP_004490953	53	1	5.72792	4.97725	6.69329	2.18202e-11	2.05247e-09	1.18405e-09	TRUE
contig79089	bifunctional nitrilase nitrile hydratase nit4b-like	gi|502145847|ref|XP_004506205.1|PREDICTED: bifunctional nitrilase/nitrile hydratase NIT4B-like [Cicer arietinum]	XP_004506205	106	2	5.72792	4.97725	9.46582	2.91258e-21	6.75325e-19	3.8959e-19	TRUE
contig25437	cbs domain-containing protein cbscbspb3-like isoform x2	gi|502137176|ref|XP_004502995.1|PREDICTED: CBS domain-containing protein CBSCBSPB3-like isoform X1 [Cicer arietinum]	XP_004502995	26	0	5.70044	4.94977	4.68436	2.80832e-06	0.000101268	5.80594e-05	TRUE
contig31392	vacuolar iron transporter-like protein	gi|502142390|ref|XP_004504934.1|PREDICTED: nodulin-21-like [Cicer arietinum]	XP_004504934	26	0	5.70044	4.94977	4.68436	2.80832e-06	0.000101268	5.80594e-05	TRUE
contig336	atp-dependent dna helicase pif1	gi|502155583|ref|XP_004510124.1|PREDICTED: uncharacterized protein LOC101506803 [Cicer arietinum]	XP_004510124	26	0	5.70044	4.94977	4.68436	2.80832e-06	0.000101268	5.80594e-05	TRUE
contig39996	laccase partial	gi|502147452|ref|XP_004506788.1|PREDICTED: laccase-4-like [Cicer arietinum]	XP_004506788	26	0	5.70044	4.94977	4.68436	2.80832e-06	0.000101268	5.80594e-05	TRUE
contig46287	PREDICTED: uncharacterized protein LOC101508999	gi|502132825|ref|XP_004501546.1|PREDICTED: uncharacterized protein LOC101508999 [Cicer arietinum]	XP_004501546	26	0	5.70044	4.94977	4.68436	2.80832e-06	0.000101268	5.80594e-05	TRUE
contig48871	probable serine threonine-protein kinase cdc7-like	gi|502173474|ref|XP_004515338.1|PREDICTED: probable serine/threonine-protein kinase cdc7-like [Cicer arietinum]	XP_004515338	26	0	5.70044	4.94977	4.68436	2.80832e-06	0.000101268	5.80594e-05	TRUE
contig50303	hypothetical protein MTR_1g088150	gi|357442425|ref|XP_003591490.1|hypothetical protein MTR_1g088150 [Medicago truncatula] >gi|355480538|gb|AES61741.1| transmembrane protein, putative [Medicago truncatula]	XP_003591490	26	0	5.70044	4.94977	4.68436	2.80832e-06	0.000101268	5.80594e-05	TRUE
contig57449	avr9 cf-9 rapidly elicited protein	gi|502102993|ref|XP_004492170.1|PREDICTED: uncharacterized protein LOC101493805 [Cicer arietinum]	XP_004492170	26	0	5.70044	4.94977	4.68436	2.80832e-06	0.000101268	5.80594e-05	TRUE
contig6139	125 kda kinesin-related isoform x2	gi|502082062|ref|XP_004487054.1|PREDICTED: 125 kDa kinesin-related protein-like isoform X2 [Cicer arietinum]	XP_004487054	26	0	5.70044	4.94977	4.68436	2.80832e-06	0.000101268	5.80594e-05	TRUE
contig75677	mlo-like protein 1-like	gi|502155806|ref|XP_004510198.1|PREDICTED: MLO-like protein 1-like [Cicer arietinum]	XP_004510198	26	0	5.70044	4.94977	4.68436	2.80832e-06	0.000101268	5.80594e-05	TRUE
contig7684	transmembrane emp24 domain-containing protein p24delta3-like	gi|502095025|ref|XP_004490356.1|PREDICTED: transmembrane emp24 domain-containing protein p24delta3-like [Cicer arietinum]	XP_004490356	26	0	5.70044	4.94977	4.68436	2.80832e-06	0.000101268	5.80594e-05	TRUE
contig7901	phospholipid-transporting atpase 3-like	gi|502093458|ref|XP_004489949.1|PREDICTED: phospholipid-transporting ATPase 3-like [Cicer arietinum]	XP_004489949	52	1	5.70044	4.94977	6.62472	3.47916e-11	3.16662e-09	1.82501e-09	TRUE
contig16867	kinesin-like calmodulin-binding protein homolog	gi|502161841|ref|XP_004512302.1|PREDICTED: kinesin-like calmodulin-binding protein homolog [Cicer arietinum]	XP_004512302	102	2	5.67243	4.92176	9.2707	1.84934e-20	4.04527e-18	2.33369e-18	TRUE
contig18876	caesin kinase	gi|357436197|ref|XP_003588374.1|Caesin kinase [Medicago truncatula]	XP_003588374	51	1	5.67243	4.92176	6.55532	5.55223e-11	4.91362e-09	2.82923e-09	TRUE
contig28731	tropinone reductase homolog	gi|502137724|ref|XP_004503163.1|PREDICTED: tropinone reductase homolog [Cicer arietinum]	XP_004503163	51	1	5.67243	4.92176	6.55532	5.55223e-11	4.91362e-09	2.82923e-09	TRUE
contig50389	nadp-dependent alkenal double bond reductase p1-like	gi|502155727|ref|XP_004510170.1|PREDICTED: NADP-dependent alkenal double bond reductase P1-like [Cicer arietinum]	XP_004510170	51	1	5.67243	4.92176	6.55532	5.55223e-11	4.91362e-09	2.82923e-09	TRUE
contig10792	dna repair protein rad50	gi|502135166|ref|XP_004502242.1|PREDICTED: LOW QUALITY PROTEIN: DNA repair protein RAD50-like [Cicer arietinum]	XP_004502242	25	0	5.64386	4.89319	4.58563	4.52621e-06	0.000154504	8.8643e-05	TRUE
contig10795	dna repair protein rad50	gi|357462801|ref|XP_003601682.1|DNA repair protein Rad50 [Medicago truncatula]	XP_003601682	25	0	5.64386	4.89319	4.58563	4.52621e-06	0.000154504	8.8643e-05	TRUE
contig1284	myrcene chloroplastic-like isoform x2	gi|502088158|ref|XP_004488754.1|PREDICTED: myrcene synthase, chloroplastic-like isoform X2 [Cicer arietinum]	XP_004488754	25	0	5.64386	4.89319	4.58563	4.52621e-06	0.000154504	8.8643e-05	TRUE
contig20072	chaperone protein dnaj 15-like	gi|502120751|ref|XP_004497069.1|PREDICTED: chaperone protein dnaJ 15-like [Cicer arietinum]	XP_004497069	25	0	5.64386	4.89319	4.58563	4.52621e-06	0.000154504	8.8643e-05	TRUE
contig25435	cbs octicosapeptide phox bemp1 domain protein	gi|502137179|ref|XP_004502996.1|PREDICTED: CBS domain-containing protein CBSCBSPB3-like isoform X2 [Cicer arietinum]	XP_004502996	25	0	5.64386	4.89319	4.58563	4.52621e-06	0.000154504	8.8643e-05	TRUE
contig25474	beta-galactosidase-like protein	gi|502137152|ref|XP_004502987.1|PREDICTED: beta-galactosidase 6-like isoform X2 [Cicer arietinum]	XP_004502987	25	0	5.64386	4.89319	4.58563	4.52621e-06	0.000154504	8.8643e-05	TRUE
contig26817	oligopeptide transporter 1 isoform 1	gi|502136453|ref|XP_004502694.1|PREDICTED: oligopeptide transporter 6-like [Cicer arietinum]	XP_004502694	25	0	5.64386	4.89319	4.58563	4.52621e-06	0.000154504	8.8643e-05	TRUE
contig29019	cytidine deaminase-like	gi|502138812|ref|XP_004503537.1|PREDICTED: cytidine deaminase-like [Cicer arietinum]	XP_004503537	25	0	5.64386	4.89319	4.58563	4.52621e-06	0.000154504	8.8643e-05	TRUE
contig39679	probable wrky transcription factor 72-like	gi|502090221|ref|XP_004489160.1|PREDICTED: probable WRKY transcription factor 72-like [Cicer arietinum]	XP_004489160	25	0	5.64386	4.89319	4.58563	4.52621e-06	0.000154504	8.8643e-05	TRUE
contig46924	magnesium transporter nipa2-like isoform x1	gi|502140843|ref|XP_004504357.1|PREDICTED: magnesium transporter NIPA2-like isoform X1 [Cicer arietinum] >gi|502140846|ref|XP_004504358.1| PREDICTED: magnesium transporter NIPA2-like isoform X2 [Cicer arietinum]	XP_004504357	25	0	5.64386	4.89319	4.58563	4.52621e-06	0.000154504	8.8643e-05	TRUE
contig48424	plant intracellular ras group-related lrr	gi|502092782|ref|XP_004489777.1|PREDICTED: protein scribble homolog [Cicer arietinum]	XP_004489777	25	0	5.64386	4.89319	4.58563	4.52621e-06	0.000154504	8.8643e-05	TRUE
contig49009	mate efflux family protein 5-like	gi|502106783|ref|XP_004493054.1|PREDICTED: MATE efflux family protein 5-like [Cicer arietinum]	XP_004493054	25	0	5.64386	4.89319	4.58563	4.52621e-06	0.000154504	8.8643e-05	TRUE
contig62034	auxin efflux carrier family protein	gi|502173590|ref|XP_004515365.1|PREDICTED: uncharacterized protein LOC101492524 isoform X2 [Cicer arietinum]	XP_004515365	25	0	5.64386	4.89319	4.58563	4.52621e-06	0.000154504	8.8643e-05	TRUE
contig80317	nudix hydrolase mitochondrial-like	gi|502137561|ref|XP_004503124.1|PREDICTED: nudix hydrolase 18, mitochondrial-like [Cicer arietinum]	XP_004503124	25	0	5.64386	4.89319	4.58563	4.52621e-06	0.000154504	8.8643e-05	TRUE
contig8946	geranyl-diphosphate synthase	gi|502099160|ref|XP_004491403.1|PREDICTED: heterodimeric geranylgeranyl pyrophosphate synthase small subunit, chloroplastic-like [Cicer arietinum]	XP_004491403	50	1	5.64386	4.89319	6.48508	8.86823e-11	7.71569e-09	4.45113e-09	TRUE
contig28730	nad -binding rossmann-fold protein	gi|502137724|ref|XP_004503163.1|PREDICTED: tropinone reductase homolog [Cicer arietinum]	XP_004503163	49	1	5.61471	4.86404	6.41398	1.4177e-10	1.19642e-08	6.89578e-09	TRUE
contig5454	serine threonine protein	gi|502083635|ref|XP_004487518.1|PREDICTED: protein kinase G11A-like [Cicer arietinum]	XP_004487518	49	1	5.61471	4.86404	6.41398	1.4177e-10	1.19642e-08	6.89578e-09	TRUE
contig10785	dna repair-recombination protein isoform 3	gi|502135166|ref|XP_004502242.1|PREDICTED: LOW QUALITY PROTEIN: DNA repair protein RAD50-like [Cicer arietinum]	XP_004502242	24	0	5.58496	4.8343	4.48444	7.31068e-06	0.000232523	0.000133136	TRUE
contig10794	dna repair protein rad50	gi|502135166|ref|XP_004502242.1|PREDICTED: LOW QUALITY PROTEIN: DNA repair protein RAD50-like [Cicer arietinum]	XP_004502242	24	0	5.58496	4.8343	4.48444	7.31068e-06	0.000232523	0.000133136	TRUE
contig16874	kinesin-like calmodulin-binding protein homolog	gi|502161841|ref|XP_004512302.1|PREDICTED: kinesin-like calmodulin-binding protein homolog [Cicer arietinum]	XP_004512302	24	0	5.58496	4.8343	4.48444	7.31068e-06	0.000232523	0.000133136	TRUE
contig16877	kinesin-like calmodulin-binding protein homolog	gi|502161841|ref|XP_004512302.1|PREDICTED: kinesin-like calmodulin-binding protein homolog [Cicer arietinum]	XP_004512302	24	0	5.58496	4.8343	4.48444	7.31068e-06	0.000232523	0.000133136	TRUE
contig2711	wat1-related protein at1g68170-like	gi|502079379|ref|XP_004486242.1|PREDICTED: WAT1-related protein At1g68170-like [Cicer arietinum]	XP_004486242	24	0	5.58496	4.8343	4.48444	7.31068e-06	0.000232523	0.000133136	TRUE
contig29336	quinone oxidoreductase-like protein	gi|502090613|ref|XP_004489284.1|PREDICTED: quinone oxidoreductase-like protein At1g23740, chloroplastic-like [Cicer arietinum]	XP_004489284	24	0	5.58496	4.8343	4.48444	7.31068e-06	0.000232523	0.000133136	TRUE
contig29338	quinone oxidoreductase-like protein	gi|502090613|ref|XP_004489284.1|PREDICTED: quinone oxidoreductase-like protein At1g23740, chloroplastic-like [Cicer arietinum]	XP_004489284	24	0	5.58496	4.8343	4.48444	7.31068e-06	0.000232523	0.000133136	TRUE
contig33283	probable 1-deoxy-d-xylulose-5-phosphate synthase chloroplastic-like	gi|502154458|ref|XP_004509707.1|PREDICTED: probable 1-deoxy-D-xylulose-5-phosphate synthase 2, chloroplastic-like [Cicer arietinum] >gi|502184037|ref|XP_004517270.1| PREDICTED: probable 1-deoxy-D-xylulose-5-phosphate synthase 2, chloroplastic-like [Cicer arietinum]	XP_004509707	24	0	5.58496	4.8343	4.48444	7.31068e-06	0.000232523	0.000133136	TRUE
contig46114	sulphate transporter	gi|502147640|ref|XP_004506859.1|PREDICTED: probable sulfate transporter 3.4-like [Cicer arietinum]	XP_004506859	48	1	5.58496	4.8343	6.34198	2.26838e-10	1.85851e-08	1.07027e-08	TRUE
contig47196	probable s-acyltransferase at3g56930-like isoform x4	gi|502107545|ref|XP_004493297.1|PREDICTED: probable S-acyltransferase At3g56930-like isoform X4 [Cicer arietinum]	XP_004493297	24	0	5.58496	4.8343	4.48444	7.31068e-06	0.000232523	0.000133136	TRUE
contig49734	trihelix transcription factor ptl-like	gi|502122155|ref|XP_004497606.1|PREDICTED: trihelix transcription factor PTL-like [Cicer arietinum]	XP_004497606	24	0	5.58496	4.8343	4.48444	7.31068e-06	0.000232523	0.000133136	TRUE
contig5456	serine threonine-protein kinase 7-like isoform x1	gi|502083635|ref|XP_004487518.1|PREDICTED: protein kinase G11A-like [Cicer arietinum]	XP_004487518	48	1	5.58496	4.8343	6.34198	2.26838e-10	1.85851e-08	1.07027e-08	TRUE
contig55070	kinesin-related protein 4-like isoform x4	gi|502153443|ref|XP_004509341.1|PREDICTED: kinesin-related protein 4-like isoform X4 [Cicer arietinum]	XP_004509341	24	0	5.58496	4.8343	4.48444	7.31068e-06	0.000232523	0.000133136	TRUE
contig57439	2-oxoglutarate and fe -dependent oxygenase superfamily	gi|502095221|ref|XP_004490402.1|PREDICTED: probable 2-oxoglutarate/Fe(II)-dependent dioxygenase-like [Cicer arietinum]	XP_004490402	24	0	5.58496	4.8343	4.48444	7.31068e-06	0.000232523	0.000133136	TRUE
contig63599	chlorophyll a-b binding protein chloroplastic-like	gi|502130535|ref|XP_004500683.1|PREDICTED: chlorophyll a-b binding protein CP29.3, chloroplastic-like [Cicer arietinum]	XP_004500683	24	0	5.58496	4.8343	4.48444	7.31068e-06	0.000232523	0.000133136	TRUE
contig67451	amino-acid permease bat1 homolog isoform x2	gi|502120630|ref|XP_004497028.1|PREDICTED: amino-acid permease BAT1 homolog isoform X2 [Cicer arietinum]	XP_004497028	24	0	5.58496	4.8343	4.48444	7.31068e-06	0.000232523	0.000133136	TRUE
contig73133	PREDICTED: uncharacterized protein LOC101492589	gi|502082607|ref|XP_004487217.1|PREDICTED: uncharacterized protein LOC101492589 [Cicer arietinum]	XP_004487217	24	0	5.58496	4.8343	4.48444	7.31068e-06	0.000232523	0.000133136	TRUE
contig75979	cadmium zinc-transporting atpase hma4-like	gi|502150301|ref|XP_004507887.1|PREDICTED: putative cadmium/zinc-transporting ATPase HMA4-like [Cicer arietinum]	XP_004507887	24	0	5.58496	4.8343	4.48444	7.31068e-06	0.000232523	0.000133136	TRUE
contig75996	duf1262 family protein	gi|657384583|gb|KEH27766.1|DUF1262 family protein [Medicago truncatula]	KEH27766	24	0	5.58496	4.8343	4.48444	7.31068e-06	0.000232523	0.000133136	TRUE
contig80271	auxin efflux carrier family protein	gi|502173653|ref|XP_004515379.1|PREDICTED: uncharacterized protein LOC101498835 [Cicer arietinum]	XP_004515379	24	0	5.58496	4.8343	4.48444	7.31068e-06	0.000232523	0.000133136	TRUE
contig82511	oligopeptide transporter 4-like	gi|502079417|ref|XP_004486253.1|PREDICTED: oligopeptide transporter 4-like [Cicer arietinum]	XP_004486253	24	0	5.58496	4.8343	4.48444	7.31068e-06	0.000232523	0.000133136	TRUE
contig9097	transcriptional regulator tac1-like	gi|502148482|ref|XP_004507179.1|PREDICTED: transcriptional regulator TAC1-like [Cicer arietinum]	XP_004507179	24	0	5.58496	4.8343	4.48444	7.31068e-06	0.000232523	0.000133136	TRUE
contig15392	isoflavone 2 -hydroxylase	gi|502160754|ref|XP_004511881.1|PREDICTED: isoflavone 2'-hydroxylase-like [Cicer arietinum]	XP_004511881	142	3	5.56478	4.81412	10.9008	1.14303e-27	3.68094e-25	2.12351e-25	TRUE
contig50422	low quality protein: abc transporter c family member 9-like	gi|357165550|ref|XP_003580422.1|PREDICTED: LOW QUALITY PROTEIN: ABC transporter C family member 9-like [Brachypodium distachyon]	XP_003580422	47	1	5.55459	4.80392	6.26905	3.63269e-10	2.86982e-08	1.65558e-08	TRUE
contig10919	b3 domain-containing transcription factor nga1-like isoform x1	gi|502114176|ref|XP_004494886.1|PREDICTED: B3 domain-containing transcription factor NGA1-like isoform X1 [Cicer arietinum] >gi|502114179|ref|XP_004494887.1| PREDICTED: B3 domain-containing transcription factor NGA1-like isoform X2 [Cicer arietinum]	XP_004494886	23	0	5.52356	4.7729	4.38062	1.18341e-05	0.000357282	0.000205178	TRUE
contig1322	hpp domain containing protein	gi|502152126|ref|XP_004508777.1|PREDICTED: uncharacterized protein LOC101492695 [Cicer arietinum]	XP_004508777	23	0	5.52356	4.7729	4.38062	1.18341e-05	0.000357282	0.000205178	TRUE
contig23799	glucose-1-phosphate adenylyltransferase large subunit chloroplastic-like	gi|525342909|ref|NP_001266081.1|glucose-1-phosphate adenylyltransferase large subunit 2, chloroplastic-like [Cicer arietinum] >gi|13487785|gb|AAK27719.1|AF356003_1 ADP-glucose pyrophosphorylase large subunit CagpL2 [Cicer arietinum]	NP_001266081	23	0	5.52356	4.7729	4.38062	1.18341e-05	0.000357282	0.000205178	TRUE
contig25473	beta-galactosidase 6-like isoform x1	gi|502137152|ref|XP_004502987.1|PREDICTED: beta-galactosidase 6-like isoform X2 [Cicer arietinum]	XP_004502987	23	0	5.52356	4.7729	4.38062	1.18341e-05	0.000357282	0.000205178	TRUE
contig27852	probable purine permease 9-like	gi|502177736|ref|XP_004516108.1|PREDICTED: probable purine permease 9-like [Cicer arietinum]	XP_004516108	23	0	5.52356	4.7729	4.38062	1.18341e-05	0.000357282	0.000205178	TRUE
contig28733	tropinone reductase homolog	gi|502137724|ref|XP_004503163.1|PREDICTED: tropinone reductase homolog [Cicer arietinum]	XP_004503163	23	0	5.52356	4.7729	4.38062	1.18341e-05	0.000357282	0.000205178	TRUE
contig31421	homeobox domain protein	gi|657389271|gb|KEH30987.1|homeobox domain protein [Medicago truncatula]	KEH30987	23	0	5.52356	4.7729	4.38062	1.18341e-05	0.000357282	0.000205178	TRUE
contig36131	glycoside hydrolase family 18 protein	gi|502151319|ref|XP_004508382.1|PREDICTED: chitotriosidase-1-like [Cicer arietinum]	XP_004508382	92	2	5.52356	4.7729	8.76134	1.92943e-18	3.66695e-16	2.11544e-16	TRUE
contig36511	inactive purple acid phosphatase-like protein	gi|502156735|ref|XP_004510621.1|PREDICTED: probable inactive purple acid phosphatase 29-like, partial [Cicer arietinum]	XP_004510621	23	0	5.52356	4.7729	4.38062	1.18341e-05	0.000357282	0.000205178	TRUE
contig38726	dishevelled egl-10 leckstrin domain protein	gi|358345621|ref|XP_003636874.1|hypothetical protein MTR_064s0009 [Medicago truncatula]	XP_003636874	23	0	5.52356	4.7729	4.38062	1.18341e-05	0.000357282	0.000205178	TRUE
contig73776	PREDICTED: uncharacterized protein LOC101498616 isoform X2	gi|502127469|ref|XP_004499723.1|PREDICTED: uncharacterized protein LOC101498616 isoform X2 [Cicer arietinum]	XP_004499723	23	0	5.52356	4.7729	4.38062	1.18341e-05	0.000357282	0.000205178	TRUE
contig75934	beta-glucosidase d4	gi|502081670|ref|XP_004486932.1|PREDICTED: beta-glucosidase 12-like [Cicer arietinum]	XP_004486932	23	0	5.52356	4.7729	4.38062	1.18341e-05	0.000357282	0.000205178	TRUE
contig82023	axoneme-associated protein mst101 -like	gi|502168482|ref|XP_004514398.1|PREDICTED: axoneme-associated protein mst101(2)-like [Cicer arietinum]	XP_004514398	46	1	5.52356	4.7729	6.19516	5.8227e-10	4.50027e-08	2.59617e-08	TRUE
contig82823	PREDICTED: uncharacterized protein LOC101502298	gi|502158554|ref|XP_004511196.1|PREDICTED: uncharacterized protein LOC101502298 [Cicer arietinum]	XP_004511196	23	0	5.52356	4.7729	4.38062	1.18341e-05	0.000357282	0.000205178	TRUE
contig16061	lrr receptor-like kinase	gi|357481643|ref|XP_003611107.1|hypothetical protein MTR_5g010440 [Medicago truncatula] >gi|355512442|gb|AES94065.1| LRR receptor-like kinase [Medicago truncatula]	XP_003611107	137	3	5.51307	4.7624	10.6874	1.16536e-26	3.47531e-24	1.99846e-24	TRUE
contig18878	casein kinase i isoform delta-like	gi|502124307|ref|XP_004498472.1|PREDICTED: casein kinase I isoform delta-like [Cicer arietinum]	XP_004498472	137	3	5.51307	4.7624	10.6874	1.16536e-26	3.47531e-24	1.99846e-24	TRUE
contig36252	transcription initiation factor tfiid subunit 2-like isoform x1	gi|502151710|ref|XP_004508575.1|PREDICTED: transcription initiation factor TFIID subunit 2-like isoform X1 [Cicer arietinum]	XP_004508575	45	1	5.49185	4.74119	6.12028	9.34129e-10	6.99812e-08	4.03066e-08	TRUE
contig38998	rootletin-like isoform x1	gi|502091304|ref|XP_004489508.1|PREDICTED: rootletin-like isoform X1 [Cicer arietinum]	XP_004489508	45	1	5.49185	4.74119	6.12028	9.34129e-10	6.99812e-08	4.03066e-08	TRUE
contig52515	protein disulfide isomerase family	gi|357493125|ref|XP_003616851.1|Protein disulfide isomerase family [Medicago truncatula] >gi|355518186|gb|AES99809.1| protein disulfide isomerase-like protein [Medicago truncatula]	XP_003616851	45	1	5.49185	4.74119	6.12028	9.34129e-10	6.99812e-08	4.03066e-08	TRUE
contig35949	prephenate dehydrogenase	gi|502151797|ref|XP_004508618.1|PREDICTED: arogenate dehydrogenase 1, chloroplastic-like [Cicer arietinum]	XP_004508618	89	2	5.47573	4.72507	8.60195	7.83717e-18	1.40322e-15	8.09506e-16	TRUE
contig12140	ubiquitin carboxyl-terminal hydrolase family protein	gi|502114292|ref|XP_004494922.1|PREDICTED: uncharacterized protein LOC101490263 [Cicer arietinum]	XP_004494922	22	0	5.45943	4.70876	4.274	1.91997e-05	0.000546227	0.000312963	TRUE
contig14715	protein transport protein sec16b-like isoform x1	gi|502160258|ref|XP_004511686.1|PREDICTED: protein transport protein Sec16B-like isoform X1 [Cicer arietinum] >gi|502160260|ref|XP_004511687.1| PREDICTED: protein transport protein Sec16B-like isoform X2 [Cicer arietinum]	XP_004511686	22	0	5.45943	4.70876	4.274	1.91997e-05	0.000546227	0.000312963	TRUE
contig25323	probable inactive receptor kinase at2g26730-like	gi|657394416|gb|KEH35057.1|LRR receptor-like kinase [Medicago truncatula]	KEH35057	22	0	5.45943	4.70876	4.274	1.91997e-05	0.000546227	0.000312963	TRUE
contig28186	probable glucan -beta-glucosidase a-like	gi|502127349|ref|XP_004499668.1|PREDICTED: probable glucan 1,3-beta-glucosidase A-like [Cicer arietinum]	XP_004499668	22	0	5.45943	4.70876	4.274	1.91997e-05	0.000546227	0.000312963	TRUE
contig29956	violaxanthin de-epoxidase-like protein	gi|502139995|ref|XP_004504008.1|PREDICTED: uncharacterized protein LOC101512965 [Cicer arietinum]	XP_004504008	22	0	5.45943	4.70876	4.274	1.91997e-05	0.000546227	0.000312963	TRUE
contig33472	polyol monosaccharide transporter 1	gi|502153311|ref|XP_004509296.1|PREDICTED: probable polyol transporter 3-like [Cicer arietinum]	XP_004509296	22	0	5.45943	4.70876	4.274	1.91997e-05	0.000546227	0.000312963	TRUE
contig3608	ring fyve phd zinc finger protein	gi|502078343|ref|XP_004485914.1|PREDICTED: uncharacterized protein LOC101509109 [Cicer arietinum]	XP_004485914	22	0	5.45943	4.70876	4.274	1.91997e-05	0.000546227	0.000312963	TRUE
contig43629	probable serine threonine-protein kinase nek3-like	gi|502158265|ref|XP_004511085.1|PREDICTED: probable serine/threonine-protein kinase nek3-like [Cicer arietinum]	XP_004511085	22	0	5.45943	4.70876	4.274	1.91997e-05	0.000546227	0.000312963	TRUE
contig50970	bzip transcription factor	gi|502173552|ref|XP_004515356.1|PREDICTED: uncharacterized protein LOC101490151 [Cicer arietinum]	XP_004515356	22	0	5.45943	4.70876	4.274	1.91997e-05	0.000546227	0.000312963	TRUE
contig57893	asparagine nodule	gi|502129378|ref|XP_004500279.1|PREDICTED: asparagine synthetase, nodule [glutamine-hydrolyzing]-like [Cicer arietinum]	XP_004500279	22	0	5.45943	4.70876	4.274	1.91997e-05	0.000546227	0.000312963	TRUE
contig60244	uncharacterized oxidoreductase at4g09670-like	gi|502092685|ref|XP_004489742.1|PREDICTED: uncharacterized oxidoreductase At4g09670-like [Cicer arietinum]	XP_004489742	22	0	5.45943	4.70876	4.274	1.91997e-05	0.000546227	0.000312963	TRUE
contig66004	nodulin 21 -like transporter family protein	gi|502142382|ref|XP_004504930.1|PREDICTED: WAT1-related protein At1g68170-like [Cicer arietinum]	XP_004504930	22	0	5.45943	4.70876	4.274	1.91997e-05	0.000546227	0.000312963	TRUE
contig67117	proactivator polypeptide-like 1-like isoform x1	gi|502146403|ref|XP_004506438.1|PREDICTED: proactivator polypeptide-like 1-like isoform X1 [Cicer arietinum]	XP_004506438	22	0	5.45943	4.70876	4.274	1.91997e-05	0.000546227	0.000312963	TRUE
contig70404	ethylene response factor	gi|502174548|ref|XP_004515544.1|PREDICTED: ethylene-responsive transcription factor ERF003-like [Cicer arietinum]	XP_004515544	44	1	5.45943	4.70876	6.04437	1.49995e-09	1.07674e-07	6.21161e-08	TRUE
contig7329	PREDICTED: uncharacterized protein LOC101493138 isoform X1	gi|502090742|ref|XP_004489326.1|PREDICTED: uncharacterized protein LOC101493138 isoform X1 [Cicer arietinum] >gi|502090747|ref|XP_004489327.1| PREDICTED: uncharacterized protein LOC101493138 isoform X2 [Cicer arietinum]	XP_004489326	22	0	5.45943	4.70876	4.274	1.91997e-05	0.000546227	0.000312963	TRUE
contig7617	flocculation protein flo11-like isoform x1	gi|502097380|ref|XP_004490980.1|PREDICTED: flocculation protein FLO11-like [Cicer arietinum]	XP_004490980	22	0	5.45943	4.70876	4.274	1.91997e-05	0.000546227	0.000312963	TRUE
contig76784	PREDICTED: uncharacterized protein LOC101500906	gi|502156003|ref|XP_004510276.1|PREDICTED: uncharacterized protein LOC101500906 [Cicer arietinum]	XP_004510276	22	0	5.45943	4.70876	4.274	1.91997e-05	0.000546227	0.000312963	TRUE
contig16872	kinesin-like calmodulin-binding isoform x1	gi|502161841|ref|XP_004512302.1|PREDICTED: kinesin-like calmodulin-binding protein homolog [Cicer arietinum]	XP_004512302	43	1	5.42626	4.6756	5.9674	2.41065e-09	1.66725e-07	9.59676e-08	TRUE
contig1996	early nodulin-10-like	gi|502164776|ref|XP_004513258.1|PREDICTED: early nodulin-10-like [Cicer arietinum]	XP_004513258	43	1	5.42626	4.6756	5.9674	2.41065e-09	1.66725e-07	9.59676e-08	TRUE
contig43873	della protein rht-1-like	gi|502149683|ref|XP_004507626.1|PREDICTED: DELLA protein RHT-1-like [Cicer arietinum]	XP_004507626	43	1	5.42626	4.6756	5.9674	2.41065e-09	1.66725e-07	9.59676e-08	TRUE
contig66008	nodulin 21 -like transporter family protein	gi|657389623|gb|KEH31279.1|nodulin MtN21/EamA-like transporter family protein [Medicago truncatula]	KEH31279	43	1	5.42626	4.6756	5.9674	2.41065e-09	1.66725e-07	9.59676e-08	TRUE
contig76768	histone-lysine n- h3 lysine-79 specific-like	gi|502167549|ref|XP_004514171.1|PREDICTED: histone-lysine N-methyltransferase, H3 lysine-79 specific-like [Cicer arietinum]	XP_004514171	128	3	5.41504	4.66437	10.2911	7.72673e-25	2.12019e-22	1.22312e-22	TRUE
contig10786	dna repair protein rad50	gi|502135166|ref|XP_004502242.1|PREDICTED: LOW QUALITY PROTEIN: DNA repair protein RAD50-like [Cicer arietinum]	XP_004502242	21	0	5.39232	4.64165	4.16437	3.12217e-05	0.000834492	0.000478928	TRUE
contig1090	atp-dependent helicase rrm3-like	gi|502154738|ref|XP_004509812.1|PREDICTED: ATP-dependent helicase RRM3-like [Cicer arietinum]	XP_004509812	21	0	5.39232	4.64165	4.16437	3.12217e-05	0.000834492	0.000478928	TRUE
contig12873	low quality protein: protein light-dependent short hypocotyls 4-like	gi|502110033|ref|XP_004493783.1|PREDICTED: uncharacterized protein LOC101490141 [Cicer arietinum]	XP_004493783	21	0	5.39232	4.64165	4.16437	3.12217e-05	0.000834492	0.000478928	TRUE
contig16108	probable polyol transporter 3-like	gi|502161606|ref|XP_004512223.1|PREDICTED: probable polyol transporter 3-like [Cicer arietinum]	XP_004512223	21	0	5.39232	4.64165	4.16437	3.12217e-05	0.000834492	0.000478928	TRUE
contig28732	nad -binding rossmann-fold protein	gi|502137724|ref|XP_004503163.1|PREDICTED: tropinone reductase homolog [Cicer arietinum]	XP_004503163	21	0	5.39232	4.64165	4.16437	3.12217e-05	0.000834492	0.000478928	TRUE
contig29024	inactive protein kinase selmodraft_444075-like	gi|502138810|ref|XP_004503536.1|PREDICTED: inactive protein kinase SELMODRAFT_444075-like [Cicer arietinum]	XP_004503536	21	0	5.39232	4.64165	4.16437	3.12217e-05	0.000834492	0.000478928	TRUE
contig37700	dna-directed rna polymerase e subunit 1-like	gi|502158103|ref|XP_004511031.1|PREDICTED: DNA-directed RNA polymerase E subunit 1-like [Cicer arietinum]	XP_004511031	21	0	5.39232	4.64165	4.16437	3.12217e-05	0.000834492	0.000478928	TRUE
contig42905	mate efflux family protein frd3-like isoform x3	gi|502157924|ref|XP_004510957.1|PREDICTED: MATE efflux family protein FRD3-like isoform X3 [Cicer arietinum]	XP_004510957	21	0	5.39232	4.64165	4.16437	3.12217e-05	0.000834492	0.000478928	TRUE
contig48071	PREDICTED: uncharacterized protein LOC101495981	gi|502121415|ref|XP_004497310.1|PREDICTED: uncharacterized protein LOC101495981 [Cicer arietinum]	XP_004497310	21	0	5.39232	4.64165	4.16437	3.12217e-05	0.000834492	0.000478928	TRUE
contig52928	PREDICTED: uncharacterized protein LOC101509556	gi|502089931|ref|XP_004489066.1|PREDICTED: uncharacterized protein LOC101509556 [Cicer arietinum]	XP_004489066	21	0	5.39232	4.64165	4.16437	3.12217e-05	0.000834492	0.000478928	TRUE
contig72781	protein zinc induced facilitator-like 1-like isoform x3	gi|502180034|ref|XP_004516553.1|PREDICTED: protein ZINC INDUCED FACILITATOR-LIKE 1-like isoform X3 [Cicer arietinum]	XP_004516553	21	0	5.39232	4.64165	4.16437	3.12217e-05	0.000834492	0.000478928	TRUE
contig74719	uncharacterized kda	gi|502082278|ref|XP_004487118.1|PREDICTED: uncharacterized 29.3 kDa protein-like [Cicer arietinum]	XP_004487118	21	0	5.39232	4.64165	4.16437	3.12217e-05	0.000834492	0.000478928	TRUE
contig78773	rna polymerase ii transcription factor siii subunit a	gi|502128556|ref|XP_004500002.1|PREDICTED: uncharacterized protein LOC101508994 [Cicer arietinum]	XP_004500002	42	1	5.39232	4.64165	5.88933	3.87774e-09	2.59859e-07	1.49911e-07	TRUE
contig80572	serine proteinase inhibitor	gi|502106702|ref|XP_004493027.1|PREDICTED: Bowman-Birk type proteinase inhibitor-like [Cicer arietinum]	XP_004493027	21	0	5.39232	4.64165	4.16437	3.12217e-05	0.000834492	0.000478928	TRUE
contig32172	stress up-regulated nod 19 protein	gi|502141940|ref|XP_004504713.1|PREDICTED: uncharacterized protein LOC101499286 [Cicer arietinum]	XP_004504713	41	1	5.35755	4.60689	5.81011	6.2433e-09	4.04358e-07	2.33271e-07	TRUE
contig68217	PREDICTED: uncharacterized protein LOC101495235 isoform X3	gi|502126128|ref|XP_004499190.1|PREDICTED: uncharacterized protein LOC101495235 isoform X3 [Cicer arietinum]	XP_004499190	362	9	5.32992	4.57925	17.244	1.24198e-66	1.40474e-63	8.10384e-64	TRUE
contig14716	protein transport protein sec16b-like isoform x1	gi|502160258|ref|XP_004511686.1|PREDICTED: protein transport protein Sec16B-like isoform X1 [Cicer arietinum] >gi|502160260|ref|XP_004511687.1| PREDICTED: protein transport protein Sec16B-like isoform X2 [Cicer arietinum]	XP_004511686	20	0	5.32193	4.57126	4.05149	5.08915e-05	0.00127223	0.000729615	TRUE
contig16875	kinesin-like calmodulin-binding protein homolog	gi|502161841|ref|XP_004512302.1|PREDICTED: kinesin-like calmodulin-binding protein homolog [Cicer arietinum]	XP_004512302	20	0	5.32193	4.57126	4.05149	5.08915e-05	0.00127223	0.000729615	TRUE
contig19648	PREDICTED: uncharacterized protein LOC101510800 isoform X2	gi|502121197|ref|XP_004497220.1|PREDICTED: uncharacterized protein LOC101510800 isoform X2 [Cicer arietinum]	XP_004497220	20	0	5.32193	4.57126	4.05149	5.08915e-05	0.00127223	0.000729615	TRUE
contig21892	type ii inositol -trisphosphate 5-phosphatase fra3-like	gi|502116639|ref|XP_004495528.1|PREDICTED: type II inositol 1,4,5-trisphosphate 5-phosphatase FRA3-like [Cicer arietinum]	XP_004495528	20	0	5.32193	4.57126	4.05149	5.08915e-05	0.00127223	0.000729615	TRUE
contig26818	oligopeptide transporter 9-like	gi|502136453|ref|XP_004502694.1|PREDICTED: oligopeptide transporter 6-like [Cicer arietinum]	XP_004502694	20	0	5.32193	4.57126	4.05149	5.08915e-05	0.00127223	0.000729615	TRUE
contig28490	probable polygalacturonase at3g15720-like	gi|502092055|ref|XP_004489702.1|PREDICTED: probable polygalacturonase At3g15720-like [Cicer arietinum]	XP_004489702	20	0	5.32193	4.57126	4.05149	5.08915e-05	0.00127223	0.000729615	TRUE
contig35392	atp-citrate synthase beta chain protein 2-like	gi|502150834|ref|XP_004508147.1|PREDICTED: ATP-citrate synthase beta chain protein 2-like [Cicer arietinum]	XP_004508147	20	0	5.32193	4.57126	4.05149	5.08915e-05	0.00127223	0.000729615	TRUE
contig35393	atp citrate lyase subunit b 2 isoform 1	gi|502150834|ref|XP_004508147.1|PREDICTED: ATP-citrate synthase beta chain protein 2-like [Cicer arietinum]	XP_004508147	20	0	5.32193	4.57126	4.05149	5.08915e-05	0.00127223	0.000729615	TRUE
contig3846	multidrug resistance protein abc transporter family protein	gi|657396816|gb|KEH36698.1|multidrug resistance protein ABC transporter family protein [Medicago truncatula]	KEH36698	20	0	5.32193	4.57126	4.05149	5.08915e-05	0.00127223	0.000729615	TRUE
contig44170	hypothetical retrotransposon	gi|56407681|gb|AAV88069.1|hypothetical retrotransposon [Ipomoea batatas]	AAV88069	20	0	5.32193	4.57126	4.05149	5.08915e-05	0.00127223	0.000729615	TRUE
contig46677	biotin synthase	gi|502144296|ref|XP_004505647.1|PREDICTED: biotin synthase-like [Cicer arietinum]	XP_004505647	20	0	5.32193	4.57126	4.05149	5.08915e-05	0.00127223	0.000729615	TRUE
contig50302	hypothetical protein MTR_1g088150	gi|357442425|ref|XP_003591490.1|hypothetical protein MTR_1g088150 [Medicago truncatula] >gi|355480538|gb|AES61741.1| transmembrane protein, putative [Medicago truncatula]	XP_003591490	20	0	5.32193	4.57126	4.05149	5.08915e-05	0.00127223	0.000729615	TRUE
contig57437	probable 2-oxoglutarate fe -dependent dioxygenase-like	gi|502095221|ref|XP_004490402.1|PREDICTED: probable 2-oxoglutarate/Fe(II)-dependent dioxygenase-like [Cicer arietinum]	XP_004490402	20	0	5.32193	4.57126	4.05149	5.08915e-05	0.00127223	0.000729615	TRUE
contig5998	ketol-acid reductoisomerase partial	gi|641846590|gb|KDO65473.1|hypothetical protein CISIN_1g014834mg [Citrus sinensis] >gi|641846591|gb|KDO65474.1| hypothetical protein CISIN_1g014834mg [Citrus sinensis]	KDO65473	20	0	5.32193	4.57126	4.05149	5.08915e-05	0.00127223	0.000729615	TRUE
contig61483	wound-induced protein	gi|502104390|ref|XP_004492524.1|PREDICTED: wound-induced protein 1-like [Cicer arietinum]	XP_004492524	20	0	5.32193	4.57126	4.05149	5.08915e-05	0.00127223	0.000729615	TRUE
contig63472	mate efflux family protein 5-like	gi|502163063|ref|XP_004512713.1|PREDICTED: MATE efflux family protein 9-like [Cicer arietinum]	XP_004512713	20	0	5.32193	4.57126	4.05149	5.08915e-05	0.00127223	0.000729615	TRUE
contig67119	proactivator polypeptide-like 1-like isoform x1	gi|502146403|ref|XP_004506438.1|PREDICTED: proactivator polypeptide-like 1-like isoform X1 [Cicer arietinum]	XP_004506438	20	0	5.32193	4.57126	4.05149	5.08915e-05	0.00127223	0.000729615	TRUE
contig67526	protein disulfide-isomerase ddb_g0275025-like	gi|502104227|ref|XP_004492471.1|PREDICTED: putative protein disulfide-isomerase DDB_G0275025-like [Cicer arietinum]	XP_004492471	20	0	5.32193	4.57126	4.05149	5.08915e-05	0.00127223	0.000729615	TRUE
contig73833	PREDICTED: uncharacterized protein LOC101514397	gi|502151914|ref|XP_004508675.1|PREDICTED: uncharacterized protein LOC101514397 [Cicer arietinum]	XP_004508675	20	0	5.32193	4.57126	4.05149	5.08915e-05	0.00127223	0.000729615	TRUE
contig80104	putative transposase	gi|565419558|gb|AHC08670.1|putative transposase [Medicago truncatula]	AHC08670	20	0	5.32193	4.57126	4.05149	5.08915e-05	0.00127223	0.000729615	TRUE
contig29022	adenine nucleotide alpha hydrolase-like domain kinase	gi|502138810|ref|XP_004503536.1|PREDICTED: inactive protein kinase SELMODRAFT_444075-like [Cicer arietinum]	XP_004503536	159	4	5.31288	4.56222	11.419	3.35898e-30	1.25618e-27	7.2468e-28	TRUE
contig59128	nac domain protein	gi|502089208|ref|XP_004488843.1|PREDICTED: NAC domain-containing protein 21/22-like [Cicer arietinum]	XP_004488843	156	4	5.2854	4.53474	11.2963	1.36804e-29	4.88e-27	2.81524e-27	TRUE
contig72180	probable xyloglucan endotransglucosylase hydrolase protein partial	gi|645262534|ref|XP_008236805.1|PREDICTED: probable xyloglucan endotransglucosylase/hydrolase protein 23, partial [Prunus mume]	XP_008236805	39	1	5.2854	4.53474	5.64805	1.62275e-08	9.75394e-07	5.62333e-07	TRUE
contig10778	dna repair protein rad50	gi|147834715|emb|CAN72711.1|hypothetical protein VITISV_018097 [Vitis vinifera]	CAN72711	19	0	5.24793	4.49726	3.93512	8.31546e-05	0.00193678	0.00111007	TRUE
contig17459	nucleobase-ascorbate transporter 11-like	gi|502154652|ref|XP_004509773.1|PREDICTED: nucleobase-ascorbate transporter 11-like [Cicer arietinum]	XP_004509773	38	1	5.24793	4.49726	5.56512	2.6197e-08	1.51381e-06	8.71679e-07	TRUE
contig19792	protease 2-like isoform x1	gi|502121297|ref|XP_004497260.1|PREDICTED: protease 2-like isoform X1 [Cicer arietinum]	XP_004497260	19	0	5.24793	4.49726	3.93512	8.31546e-05	0.00193678	0.00111007	TRUE
contig21476	transcriptional activator demeter-like	gi|502118258|ref|XP_004496178.1|PREDICTED: transcriptional activator DEMETER-like [Cicer arietinum]	XP_004496178	38	1	5.24793	4.49726	5.56512	2.6197e-08	1.51381e-06	8.71679e-07	TRUE
contig26819	oligopeptide transporter 9-like	gi|502136453|ref|XP_004502694.1|PREDICTED: oligopeptide transporter 6-like [Cicer arietinum]	XP_004502694	19	0	5.24793	4.49726	3.93512	8.31546e-05	0.00193678	0.00111007	TRUE
contig36251	transcription initiation factor tfiid subunit 2-like isoform x2	gi|502151712|ref|XP_004508576.1|PREDICTED: transcription initiation factor TFIID subunit 2-like isoform X2 [Cicer arietinum]	XP_004508576	38	1	5.24793	4.49726	5.56512	2.6197e-08	1.51381e-06	8.71679e-07	TRUE
contig43628	probable serine threonine-protein kinase nek3-like	gi|502158265|ref|XP_004511085.1|PREDICTED: probable serine/threonine-protein kinase nek3-like [Cicer arietinum]	XP_004511085	19	0	5.24793	4.49726	3.93512	8.31546e-05	0.00193678	0.00111007	TRUE
contig44261	rna-directed dna polymerase (reverse transcriptase)	gi|87162510|gb|ABD28305.1|RNA-directed DNA polymerase (Reverse transcriptase) [Medicago truncatula]	ABD28305	19	0	5.24793	4.49726	3.93512	8.31546e-05	0.00193678	0.00111007	TRUE
contig48460	type receptor kinase	gi|502092816|ref|XP_004489790.1|PREDICTED: lysM domain receptor-like kinase 3-like [Cicer arietinum]	XP_004489790	19	0	5.24793	4.49726	3.93512	8.31546e-05	0.00193678	0.00111007	TRUE
contig49181	probable serine threonine-protein kinase at1g09600-like	gi|502118923|ref|XP_004496442.1|PREDICTED: probable serine/threonine-protein kinase At1g09600-like [Cicer arietinum]	XP_004496442	19	0	5.24793	4.49726	3.93512	8.31546e-05	0.00193678	0.00111007	TRUE
contig50212	wat1-related protein at4g30420-like	gi|502155588|ref|XP_004510126.1|PREDICTED: WAT1-related protein At4g30420-like [Cicer arietinum]	XP_004510126	19	0	5.24793	4.49726	3.93512	8.31546e-05	0.00193678	0.00111007	TRUE
contig506	udp-glycosyltransferase 83a1-like	gi|502091374|ref|XP_004489530.1|PREDICTED: UDP-glycosyltransferase 83A1-like [Cicer arietinum]	XP_004489530	19	0	5.24793	4.49726	3.93512	8.31546e-05	0.00193678	0.00111007	TRUE
contig50971	bzip transcription factor	gi|502173552|ref|XP_004515356.1|PREDICTED: uncharacterized protein LOC101490151 [Cicer arietinum]	XP_004515356	19	0	5.24793	4.49726	3.93512	8.31546e-05	0.00193678	0.00111007	TRUE
contig55731	early-responsive to dehydration stress protein isoform 2	gi|502162273|ref|XP_004512449.1|PREDICTED: uncharacterized membrane protein C2G11.09-like [Cicer arietinum]	XP_004512449	19	0	5.24793	4.49726	3.93512	8.31546e-05	0.00193678	0.00111007	TRUE
contig5768	ovate protein	gi|502083447|ref|XP_004487462.1|PREDICTED: uncharacterized protein LOC101495917 [Cicer arietinum]	XP_004487462	19	0	5.24793	4.49726	3.93512	8.31546e-05	0.00193678	0.00111007	TRUE
contig59749	probable membrane-associated kinase regulator 3-like	gi|502114553|ref|XP_004494984.1|PREDICTED: probable membrane-associated kinase regulator 3-like [Cicer arietinum]	XP_004494984	19	0	5.24793	4.49726	3.93512	8.31546e-05	0.00193678	0.00111007	TRUE
contig59776	dynamin-related protein 1e-like	gi|502152578|ref|XP_004508991.1|PREDICTED: dynamin-related protein 1E-like [Cicer arietinum]	XP_004508991	19	0	5.24793	4.49726	3.93512	8.31546e-05	0.00193678	0.00111007	TRUE
contig60169	calcium-dependent protein kinase 20-like	gi|502122187|ref|XP_004497622.1|PREDICTED: calcium-dependent protein kinase 20-like [Cicer arietinum]	XP_004497622	19	0	5.24793	4.49726	3.93512	8.31546e-05	0.00193678	0.00111007	TRUE
contig63177	two-component response regulator arr9	gi|357456553|ref|XP_003598557.1|Two-component response regulator ARR9 [Medicago truncatula] >gi|355487605|gb|AES68808.1| two-component response regulator ARR3-like protein [Medicago truncatula] >gi|357595944|gb|AET86869.1| cytokinin resposne regulator 9 [Medicago truncatula]	XP_003598557	19	0	5.24793	4.49726	3.93512	8.31546e-05	0.00193678	0.00111007	TRUE
contig64378	probable wrky transcription factor 57 isoform x2	gi|255542086|ref|XP_002512107.1|hypothetical protein RCOM_1621230 [Ricinus communis] >gi|223549287|gb|EEF50776.1| hypothetical protein RCOM_1621230 [Ricinus communis]	XP_002512107	19	0	5.24793	4.49726	3.93512	8.31546e-05	0.00193678	0.00111007	TRUE
contig67285	folylpolyglutamate synthase-like isoform x1	gi|571441681|ref|XP_006575516.1|PREDICTED: folylpolyglutamate synthase-like isoform X1 [Glycine max]	XP_006575516	19	0	5.24793	4.49726	3.93512	8.31546e-05	0.00193678	0.00111007	TRUE
contig7330	PREDICTED: uncharacterized protein LOC101493138 isoform X1	gi|502090742|ref|XP_004489326.1|PREDICTED: uncharacterized protein LOC101493138 isoform X1 [Cicer arietinum] >gi|502090747|ref|XP_004489327.1| PREDICTED: uncharacterized protein LOC101493138 isoform X2 [Cicer arietinum]	XP_004489326	19	0	5.24793	4.49726	3.93512	8.31546e-05	0.00193678	0.00111007	TRUE
contig73859	peptide nitrate transporter at5g19640-like isoform x1	gi|502121673|ref|XP_004497406.1|PREDICTED: putative peptide/nitrate transporter At5g19640-like isoform X1 [Cicer arietinum] >gi|502121676|ref|XP_004497407.1| PREDICTED: putative peptide/nitrate transporter At5g19640-like isoform X2 [Cicer arietinum]	XP_004497406	19	0	5.24793	4.49726	3.93512	8.31546e-05	0.00193678	0.00111007	TRUE
contig75819	heme oxygenase chloroplastic-like	gi|502165517|ref|XP_004513605.1|PREDICTED: heme oxygenase 1, chloroplastic-like [Cicer arietinum]	XP_004513605	38	1	5.24793	4.49726	5.56512	2.6197e-08	1.51381e-06	8.71679e-07	TRUE
contig7784	udp-galactose udp-glucose transporter 3-like	gi|502093666|ref|XP_004490014.1|PREDICTED: UDP-galactose/UDP-glucose transporter 3-like [Cicer arietinum]	XP_004490014	19	0	5.24793	4.49726	3.93512	8.31546e-05	0.00193678	0.00111007	TRUE
contig80268	auxin efflux carrier family protein	gi|502173653|ref|XP_004515379.1|PREDICTED: uncharacterized protein LOC101498835 [Cicer arietinum]	XP_004515379	19	0	5.24793	4.49726	3.93512	8.31546e-05	0.00193678	0.00111007	TRUE
contig9277	at4g03420 f9h3_4	gi|304281950|gb|ADM21188.1|unknown [Arabidopsis thaliana]	ADM21188	19	0	5.24793	4.49726	3.93512	8.31546e-05	0.00193678	0.00111007	TRUE
contig22030	nodulin 21 -like transporter family protein isoform 1	gi|590659275|ref|XP_007035083.1|Nodulin MtN21 /EamA-like transporter family protein isoform 2, partial [Theobroma cacao] >gi|508714112|gb|EOY06009.1| Nodulin MtN21 /EamA-like transporter family protein isoform 2, partial [Theobroma cacao]	XP_007035083	37	1	5.20945	4.45879	5.48085	4.23293e-08	2.32575e-06	1.34012e-06	TRUE
contig50968	bzip transcription factor	gi|502173552|ref|XP_004515356.1|PREDICTED: uncharacterized protein LOC101490151 [Cicer arietinum]	XP_004515356	37	1	5.20945	4.45879	5.48085	4.23293e-08	2.32575e-06	1.34012e-06	TRUE
contig10204	cxe carboxylesterase	gi|502143057|ref|XP_004505200.1|PREDICTED: probable carboxylesterase 12-like [Cicer arietinum]	XP_004505200	36	1	5.16993	4.41926	5.39518	6.84566e-08	3.60129e-06	2.07638e-06	TRUE
contig13064	protein tic chloroplastic-like	gi|502129765|ref|XP_004500418.1|PREDICTED: protein TIC 40, chloroplastic-like [Cicer arietinum]	XP_004500418	18	0	5.16993	4.41926	3.81495	0.000136209	0.0029263	0.00167382	TRUE
contig13146	zinc finger (c3hc4-type ring finger) family	gi|502107605|ref|XP_004493317.1|PREDICTED: uncharacterized protein LOC101500310 [Cicer arietinum]	XP_004493317	18	0	5.16993	4.41926	3.81495	0.000136209	0.0029263	0.00167382	TRUE
contig164	probable mediator of rna polymerase ii transcription subunit 37c-like isoform x1	gi|571466658|ref|XP_006583720.1|PREDICTED: probable mediator of RNA polymerase II transcription subunit 37c-like isoform X1 [Glycine max] >gi|571466660|ref|XP_006583721.1| PREDICTED: probable mediator of RNA polymerase II transcription subunit 37c-like isoform X2 [Glycine max] >gi|571466662|ref|XP_006583722.1| PREDICTED: probable mediator of RNA polymerase II transcription subunit 37c-like isofor…	XP_006583720	18	0	5.16993	4.41926	3.81495	0.000136209	0.0029263	0.00167382	TRUE
contig16876	kinesin-like calmodulin-binding protein homolog	gi|502161841|ref|XP_004512302.1|PREDICTED: kinesin-like calmodulin-binding protein homolog [Cicer arietinum]	XP_004512302	18	0	5.16993	4.41926	3.81495	0.000136209	0.0029263	0.00167382	TRUE
contig16880	kinesin-like calmodulin-binding protein homolog	gi|502161841|ref|XP_004512302.1|PREDICTED: kinesin-like calmodulin-binding protein homolog [Cicer arietinum]	XP_004512302	18	0	5.16993	4.41926	3.81495	0.000136209	0.0029263	0.00167382	TRUE
contig1819	nodulin 3 family protein isoform 1	gi|590611123|ref|XP_007022012.1|Nodulin MtN3 family protein isoform 1 [Theobroma cacao] >gi|508721640|gb|EOY13537.1| Nodulin MtN3 family protein isoform 1 [Theobroma cacao]	XP_007022012	18	0	5.16993	4.41926	3.81495	0.000136209	0.0029263	0.00167382	TRUE
contig24132	core-2 i-branching enzyme	gi|502132177|ref|XP_004501251.1|PREDICTED: uncharacterized protein LOC101499387 [Cicer arietinum]	XP_004501251	18	0	5.16993	4.41926	3.81495	0.000136209	0.0029263	0.00167382	TRUE
contig24135	core-2 i-branching enzyme	gi|502132177|ref|XP_004501251.1|PREDICTED: uncharacterized protein LOC101499387 [Cicer arietinum]	XP_004501251	18	0	5.16993	4.41926	3.81495	0.000136209	0.0029263	0.00167382	TRUE
contig26815	oligopeptide transporter 9-like	gi|502136453|ref|XP_004502694.1|PREDICTED: oligopeptide transporter 6-like [Cicer arietinum]	XP_004502694	18	0	5.16993	4.41926	3.81495	0.000136209	0.0029263	0.00167382	TRUE
contig28322	p-hydroxybenzoic acid efflux pump subunit aaeb	gi|502110474|ref|XP_004493888.1|PREDICTED: uncharacterized protein LOC101495526 [Cicer arietinum]	XP_004493888	18	0	5.16993	4.41926	3.81495	0.000136209	0.0029263	0.00167382	TRUE
contig29850	70 kda peptidyl-prolyl isomerase-like isoform x1	gi|502140944|ref|XP_004504385.1|PREDICTED: 70 kDa peptidyl-prolyl isomerase-like isoform X1 [Cicer arietinum]	XP_004504385	18	0	5.16993	4.41926	3.81495	0.000136209	0.0029263	0.00167382	TRUE
contig35242	calcium-dependent lipid-binding-like protein	gi|502150742|ref|XP_004508101.1|PREDICTED: uncharacterized protein LOC101488675 [Cicer arietinum]	XP_004508101	18	0	5.16993	4.41926	3.81495	0.000136209	0.0029263	0.00167382	TRUE
contig3685	dna polymerase iii subunit gamma tau	gi|502078395|ref|XP_004485931.1|PREDICTED: uncharacterized protein LOC101514289 [Cicer arietinum]	XP_004485931	18	0	5.16993	4.41926	3.81495	0.000136209	0.0029263	0.00167382	TRUE
contig3845	multidrug resistance-associated protein 2	gi|502078594|ref|XP_004485996.1|PREDICTED: ABC transporter C family member 2-like isoform X3 [Cicer arietinum] >gi|502078597|ref|XP_004485997.1| PREDICTED: ABC transporter C family member 2-like isoform X4 [Cicer arietinum] >gi|502078600|ref|XP_004485998.1| PREDICTED: ABC transporter C family member 2-like isoform X5 [Cicer arietinum]	XP_004485996	18	0	5.16993	4.41926	3.81495	0.000136209	0.0029263	0.00167382	TRUE
contig40430	sugar transport protein 1-like	gi|502142442|ref|XP_004504960.1|PREDICTED: sugar transport protein 1-like [Cicer arietinum]	XP_004504960	18	0	5.16993	4.41926	3.81495	0.000136209	0.0029263	0.00167382	TRUE
contig42724	heat shock protein	gi|657376944|gb|AES78058.2|heat shock cognate 70 kDa protein [Medicago truncatula]	AES78058	18	0	5.16993	4.41926	3.81495	0.000136209	0.0029263	0.00167382	TRUE
contig46281	chromatin-binding protein	gi|502132829|ref|XP_004501548.1|PREDICTED: nuA4 complex subunit EAF3 homolog [Cicer arietinum]	XP_004501548	18	0	5.16993	4.41926	3.81495	0.000136209	0.0029263	0.00167382	TRUE
contig48072	PREDICTED: uncharacterized protein LOC102662475	gi|571485148|ref|XP_006589753.1|PREDICTED: uncharacterized protein LOC102662475 [Glycine max]	XP_006589753	18	0	5.16993	4.41926	3.81495	0.000136209	0.0029263	0.00167382	TRUE
contig55791	2-aminoethanethiol dioxygenase-like	gi|502143830|ref|XP_004505482.1|PREDICTED: 2-aminoethanethiol dioxygenase-like [Cicer arietinum]	XP_004505482	18	0	5.16993	4.41926	3.81495	0.000136209	0.0029263	0.00167382	TRUE
contig56320	snf1-related protein kinase catalytic subunit alpha kin11	gi|42572559|ref|NP_974375.1|SNF1-related protein kinase catalytic subunit alpha KIN11 [Arabidopsis thaliana] >gi|332644023|gb|AEE77544.1| SNF1-related protein kinase catalytic subunit alpha KIN11 [Arabidopsis thaliana]	NP_974375	18	0	5.16993	4.41926	3.81495	0.000136209	0.0029263	0.00167382	TRUE
contig57894	asparagine synthetase	gi|502129378|ref|XP_004500279.1|PREDICTED: asparagine synthetase, nodule [glutamine-hydrolyzing]-like [Cicer arietinum]	XP_004500279	18	0	5.16993	4.41926	3.81495	0.000136209	0.0029263	0.00167382	TRUE
contig58009	endoribonuclease dicer-like protein	gi|502134487|ref|XP_004502137.1|PREDICTED: ribonuclease 3-like protein 3-like [Cicer arietinum]	XP_004502137	18	0	5.16993	4.41926	3.81495	0.000136209	0.0029263	0.00167382	TRUE
contig64377	transcription factor	gi|502094137|ref|XP_004490148.1|PREDICTED: probable WRKY transcription factor 57-like [Cicer arietinum]	XP_004490148	18	0	5.16993	4.41926	3.81495	0.000136209	0.0029263	0.00167382	TRUE
contig71799	exostosin family protein	gi|502181981|ref|XP_004516919.1|PREDICTED: uncharacterized protein LOC101504367 [Cicer arietinum]	XP_004516919	18	0	5.16993	4.41926	3.81495	0.000136209	0.0029263	0.00167382	TRUE
contig71808	exostosin family protein	gi|502181981|ref|XP_004516919.1|PREDICTED: uncharacterized protein LOC101504367 [Cicer arietinum]	XP_004516919	18	0	5.16993	4.41926	3.81495	0.000136209	0.0029263	0.00167382	TRUE
contig74200	protein anoxia up-regulated-like	gi|502122339|ref|XP_004497697.1|PREDICTED: uncharacterized protein LOC101491669 [Cicer arietinum]	XP_004497697	18	0	5.16993	4.41926	3.81495	0.000136209	0.0029263	0.00167382	TRUE
contig76419	PREDICTED: uncharacterized protein LOC100801725	gi|356513068|ref|XP_003525236.1|PREDICTED: uncharacterized protein LOC100801725 [Glycine max]	XP_003525236	18	0	5.16993	4.41926	3.81495	0.000136209	0.0029263	0.00167382	TRUE
contig80305	agenet domain protein	gi|502143854|ref|XP_004505492.1|PREDICTED: uncharacterized protein LOC101509104 [Cicer arietinum]	XP_004505492	18	0	5.16993	4.41926	3.81495	0.000136209	0.0029263	0.00167382	TRUE
contig8879	cyclin-like protein	gi|502148944|ref|XP_004507331.1|PREDICTED: uncharacterized protein LOC101496023 isoform X1 [Cicer arietinum] >gi|502148946|ref|XP_004507332.1| PREDICTED: uncharacterized protein LOC101496023 isoform X2 [Cicer arietinum]	XP_004507331	36	1	5.16993	4.41926	5.39518	6.84566e-08	3.60129e-06	2.07638e-06	TRUE
contig943	protein gamete expressed 1-like	gi|502087689|ref|XP_004488611.1|PREDICTED: protein GAMETE EXPRESSED 1-like [Cicer arietinum]	XP_004488611	18	0	5.16993	4.41926	3.81495	0.000136209	0.0029263	0.00167382	TRUE
contig16866	kinesin-like calmodulin-binding protein homolog	gi|217070898|gb|ACJ83809.1|unknown [Medicago truncatula]	ACJ83809	107	3	5.1565	4.40584	9.29482	1.47455e-20	3.25616e-18	1.87846e-18	TRUE
contig68221	PREDICTED: uncharacterized protein LOC101495235 isoform X5	gi|502126132|ref|XP_004499192.1|PREDICTED: uncharacterized protein LOC101495235 isoform X5 [Cicer arietinum]	XP_004499192	178	5	5.15381	4.40314	11.9868	4.16902e-33	1.80682e-30	1.04234e-30	TRUE
contig7900	phospholipid-transporting atpase 3 family protein	gi|502093458|ref|XP_004489949.1|PREDICTED: phospholipid-transporting ATPase 3-like [Cicer arietinum]	XP_004489949	71	2	5.14975	4.39908	7.56863	3.77176e-14	4.87888e-12	2.81067e-12	TRUE
contig1474	histone-lysine n- h3 lysine-79 specific-like	gi|502167549|ref|XP_004514171.1|PREDICTED: histone-lysine N-methyltransferase, H3 lysine-79 specific-like [Cicer arietinum]	XP_004514171	35	1	5.12928	4.37862	5.30804	1.10809e-07	5.59752e-06	3.22215e-06	TRUE
contig17458	nucleobase-ascorbate transporter 11-like	gi|502154652|ref|XP_004509773.1|PREDICTED: nucleobase-ascorbate transporter 11-like [Cicer arietinum]	XP_004509773	35	1	5.12928	4.37862	5.30804	1.10809e-07	5.59752e-06	3.22215e-06	TRUE
contig17799	bel1-like homeodomain protein 1-like isoform x2	gi|502122254|ref|XP_004497655.1|PREDICTED: BEL1-like homeodomain protein 1-like [Cicer arietinum]	XP_004497655	35	1	5.12928	4.37862	5.30804	1.10809e-07	5.59752e-06	3.22215e-06	TRUE
contig6136	p-loop containing nucleoside triphosphate hydrolases superfamily protein	gi|567159349|ref|XP_006418989.1|hypothetical protein EUTSA_v10002384mg [Eutrema salsugineum] >gi|557096917|gb|ESQ37425.1| hypothetical protein EUTSA_v10002384mg [Eutrema salsugineum]	XP_006418989	35	1	5.12928	4.37862	5.30804	1.10809e-07	5.59752e-06	3.22215e-06	TRUE
contig64030	bel1-like homeodomain protein	gi|357518477|ref|XP_003629527.1|BEL1-like homeodomain protein [Medicago truncatula]	XP_003629527	35	1	5.12928	4.37862	5.30804	1.10809e-07	5.59752e-06	3.22215e-06	TRUE
contig10777	dna repair protein rad50- partial	gi|449528203|ref|XP_004171095.1|PREDICTED: DNA repair protein RAD50-like, partial [Cucumis sativus]	XP_004171095	17	0	5.08746	4.3368	3.69065	0.000223682	0.00438967	0.00251217	TRUE
contig13379	protein phosphatase 2c family protein	gi|502106250|ref|XP_004492898.1|PREDICTED: probable protein phosphatase 2C 60-like isoform X1 [Cicer arietinum] >gi|502106253|ref|XP_004492899.1| PREDICTED: probable protein phosphatase 2C 60-like isoform X2 [Cicer arietinum]	XP_004492898	17	0	5.08746	4.3368	3.69065	0.000223682	0.00438967	0.00251217	TRUE
contig17572	probable protein phosphatase 2c 8-like isoform x2	gi|502163564|ref|XP_004512878.1|PREDICTED: probable protein phosphatase 2C 8-like isoform X2 [Cicer arietinum]	XP_004512878	17	0	5.08746	4.3368	3.69065	0.000223682	0.00438967	0.00251217	TRUE
contig18282	probable protein phosphatase 2c 72-like	gi|502125418|ref|XP_004498917.1|PREDICTED: probable protein phosphatase 2C 72-like [Cicer arietinum]	XP_004498917	17	0	5.08746	4.3368	3.69065	0.000223682	0.00438967	0.00251217	TRUE
contig20657	2og-fe oxygenase family protein	gi|657405240|gb|AES62593.2|2OG-Fe(II) oxygenase family protein [Medicago truncatula]	AES62593	17	0	5.08746	4.3368	3.69065	0.000223682	0.00438967	0.00251217	TRUE
contig21718	breast carcinoma amplified sequence 3 protein	gi|502117260|ref|XP_004495759.1|PREDICTED: autophagy-related protein 18h-like isoform X3 [Cicer arietinum]	XP_004495759	17	0	5.08746	4.3368	3.69065	0.000223682	0.00438967	0.00251217	TRUE
contig22319	phenazine biosynthesis family protein	gi|502115504|ref|XP_004495220.1|PREDICTED: uncharacterized isomerase BH0283-like [Cicer arietinum]	XP_004495220	17	0	5.08746	4.3368	3.69065	0.000223682	0.00438967	0.00251217	TRUE
contig25800	zincin-like metalloprotease family protein	gi|502135435|ref|XP_004502333.1|PREDICTED: neurolysin, mitochondrial-like [Cicer arietinum]	XP_004502333	17	0	5.08746	4.3368	3.69065	0.000223682	0.00438967	0.00251217	TRUE
contig2712	auxin-induced protein 5ng4	gi|502079379|ref|XP_004486242.1|PREDICTED: WAT1-related protein At1g68170-like [Cicer arietinum]	XP_004486242	17	0	5.08746	4.3368	3.69065	0.000223682	0.00438967	0.00251217	TRUE
contig28185	glucan -beta-glucosidase	gi|502127349|ref|XP_004499668.1|PREDICTED: probable glucan 1,3-beta-glucosidase A-like [Cicer arietinum]	XP_004499668	17	0	5.08746	4.3368	3.69065	0.000223682	0.00438967	0.00251217	TRUE
contig29339	casp-like protein n24-like	gi|502090703|ref|XP_004489314.1|PREDICTED: CASP-like protein N24-like [Cicer arietinum]	XP_004489314	17	0	5.08746	4.3368	3.69065	0.000223682	0.00438967	0.00251217	TRUE
contig32669	kdel-tailed cysteine endopeptidase cep1	gi|502176338|ref|XP_004515851.1|PREDICTED: vignain-like [Cicer arietinum]	XP_004515851	17	0	5.08746	4.3368	3.69065	0.000223682	0.00438967	0.00251217	TRUE
contig35241	calcium-dependent lipid-binding-like protein	gi|502150742|ref|XP_004508101.1|PREDICTED: uncharacterized protein LOC101488675 [Cicer arietinum]	XP_004508101	17	0	5.08746	4.3368	3.69065	0.000223682	0.00438967	0.00251217	TRUE
contig35654	uro-adherence factor a-like	gi|502151078|ref|XP_004508267.1|PREDICTED: uro-adherence factor A-like [Cicer arietinum]	XP_004508267	17	0	5.08746	4.3368	3.69065	0.000223682	0.00438967	0.00251217	TRUE
contig38097	histone-lysine n-methyltransferase ashh3 isoform partial	gi|590614112|ref|XP_007022845.1|Histone-lysine N-methyltransferase ASHH3 isoform 3, partial [Theobroma cacao] >gi|508778211|gb|EOY25467.1| Histone-lysine N-methyltransferase ASHH3 isoform 3, partial [Theobroma cacao]	XP_007022845	17	0	5.08746	4.3368	3.69065	0.000223682	0.00438967	0.00251217	TRUE
contig43685	PREDICTED: uncharacterized protein LOC101504796	gi|502176834|ref|XP_004515949.1|PREDICTED: uncharacterized protein LOC101504796 [Cicer arietinum]	XP_004515949	17	0	5.08746	4.3368	3.69065	0.000223682	0.00438967	0.00251217	TRUE
contig46939	#NAME?	gi|502184163|ref|XP_004517297.1|PREDICTED: chaperone protein dnaJ 20, chloroplastic-like [Cicer arietinum]	XP_004517297	17	0	5.08746	4.3368	3.69065	0.000223682	0.00438967	0.00251217	TRUE
contig49008	mate efflux family protein dtx1-like	gi|502106783|ref|XP_004493054.1|PREDICTED: MATE efflux family protein 5-like [Cicer arietinum]	XP_004493054	17	0	5.08746	4.3368	3.69065	0.000223682	0.00438967	0.00251217	TRUE
contig4934	duf2921 family protein	gi|502084474|ref|XP_004487697.1|PREDICTED: uncharacterized protein LOC101512675 [Cicer arietinum]	XP_004487697	34	1	5.08746	4.3368	5.21938	1.79519e-07	8.62233e-06	4.96644e-06	TRUE
contig5333	gamma-glutamyl hydrolase-like	gi|502089756|ref|XP_004489008.1|PREDICTED: gamma-glutamyl hydrolase-like [Cicer arietinum]	XP_004489008	34	1	5.08746	4.3368	5.21938	1.79519e-07	8.62233e-06	4.96644e-06	TRUE
contig54723	preprotein translocase subunit chloroplastic-like isoform x2	gi|502167438|ref|XP_004514140.1|PREDICTED: preprotein translocase subunit SECY, chloroplastic-like isoform X2 [Cicer arietinum]	XP_004514140	17	0	5.08746	4.3368	3.69065	0.000223682	0.00438967	0.00251217	TRUE
contig55068	atp-binding microtubule motor family protein	gi|502153443|ref|XP_004509341.1|PREDICTED: kinesin-related protein 4-like isoform X4 [Cicer arietinum]	XP_004509341	17	0	5.08746	4.3368	3.69065	0.000223682	0.00438967	0.00251217	TRUE
contig55097	gata transcription factor 5-like	gi|502153411|ref|XP_004509331.1|PREDICTED: GATA transcription factor 5-like [Cicer arietinum]	XP_004509331	17	0	5.08746	4.3368	3.69065	0.000223682	0.00438967	0.00251217	TRUE
contig57895	asparagine synthetase	gi|502129378|ref|XP_004500279.1|PREDICTED: asparagine synthetase, nodule [glutamine-hydrolyzing]-like [Cicer arietinum]	XP_004500279	17	0	5.08746	4.3368	3.69065	0.000223682	0.00438967	0.00251217	TRUE
contig6138	125 kda kinesin-related isoform x2	gi|502082062|ref|XP_004487054.1|PREDICTED: 125 kDa kinesin-related protein-like isoform X2 [Cicer arietinum]	XP_004487054	34	1	5.08746	4.3368	5.21938	1.79519e-07	8.62233e-06	4.96644e-06	TRUE
contig61496	serine threonine-specific protein	gi|502083998|ref|XP_004487628.1|PREDICTED: probable leucine-rich repeat receptor-like serine/threonine-protein kinase At5g15730-like [Cicer arietinum]	XP_004487628	17	0	5.08746	4.3368	3.69065	0.000223682	0.00438967	0.00251217	TRUE
contig6167	uncharacterized wd repeat-containing protein alr2800-like	gi|502082628|ref|XP_004487224.1|PREDICTED: uncharacterized WD repeat-containing protein alr2800-like [Cicer arietinum]	XP_004487224	17	0	5.08746	4.3368	3.69065	0.000223682	0.00438967	0.00251217	TRUE
contig62308	PREDICTED: uncharacterized protein LOC101506911 isoform X1	gi|502155842|ref|XP_004510212.1|PREDICTED: uncharacterized protein LOC101506911 isoform X1 [Cicer arietinum] >gi|502155845|ref|XP_004510213.1| PREDICTED: uncharacterized protein LOC101506911 isoform X2 [Cicer arietinum] >gi|502155848|ref|XP_004510214.1| PREDICTED: uncharacterized protein LOC101506911 isoform X3 [Cicer arietinum]	XP_004510212	17	0	5.08746	4.3368	3.69065	0.000223682	0.00438967	0.00251217	TRUE
contig66598	repetitive proline-rich cell wall protein 2-like	gi|502174828|ref|XP_004515608.1|PREDICTED: repetitive proline-rich cell wall protein 2-like [Cicer arietinum] >gi|502183817|ref|XP_004517221.1| PREDICTED: repetitive proline-rich cell wall protein 2-like [Cicer arietinum]	XP_004515608	17	0	5.08746	4.3368	3.69065	0.000223682	0.00438967	0.00251217	TRUE
contig71803	exostosin family protein	gi|502181981|ref|XP_004516919.1|PREDICTED: uncharacterized protein LOC101504367 [Cicer arietinum]	XP_004516919	17	0	5.08746	4.3368	3.69065	0.000223682	0.00438967	0.00251217	TRUE
contig7683	transmembrane emp24 domain-containing protein p24delta3-like	gi|502095025|ref|XP_004490356.1|PREDICTED: transmembrane emp24 domain-containing protein p24delta3-like [Cicer arietinum]	XP_004490356	17	0	5.08746	4.3368	3.69065	0.000223682	0.00438967	0.00251217	TRUE
contig7686	transmembrane emp24 domain-containing protein p24delta3-like	gi|502095025|ref|XP_004490356.1|PREDICTED: transmembrane emp24 domain-containing protein p24delta3-like [Cicer arietinum]	XP_004490356	17	0	5.08746	4.3368	3.69065	0.000223682	0.00438967	0.00251217	TRUE
contig77936	calcium homeostasis regulator	gi|502090625|ref|XP_004489288.1|PREDICTED: uncharacterized protein LOC101503343 [Cicer arietinum]	XP_004489288	17	0	5.08746	4.3368	3.69065	0.000223682	0.00438967	0.00251217	TRUE
contig78901	casp-like protein 12-like	gi|502102623|ref|XP_004492135.1|PREDICTED: CASP-like protein 12-like [Cicer arietinum]	XP_004492135	17	0	5.08746	4.3368	3.69065	0.000223682	0.00438967	0.00251217	TRUE
contig78961	amino-terminal domain cyclin	gi|502168936|ref|XP_004514498.1|PREDICTED: cyclin-L1-1-like [Cicer arietinum]	XP_004514498	34	1	5.08746	4.3368	5.21938	1.79519e-07	8.62233e-06	4.96644e-06	TRUE
contig30134	aspartate aminotransferase	gi|502140078|ref|XP_004504047.1|PREDICTED: bifunctional aspartate aminotransferase and glutamate/aspartate-prephenate aminotransferase-like [Cicer arietinum]	XP_004504047	33	1	5.04439	4.29373	5.12913	2.9109e-07	1.33717e-05	7.71021e-06	TRUE
contig10791	low quality protein: dna repair protein rad50-like	gi|502135166|ref|XP_004502242.1|PREDICTED: LOW QUALITY PROTEIN: DNA repair protein RAD50-like [Cicer arietinum]	XP_004502242	16	0	5	4.24933	3.56182	0.000368288	0.0064097	0.00367221	TRUE
contig1693	ac034258_20 helicase	gi|110289187|gb|ABB47755.2|expressed protein [Oryza sativa Japonica Group]	ABB47755	16	0	5	4.24933	3.56182	0.000368288	0.0064097	0.00367221	TRUE
contig1702	chloroplastic group iia intron splicing facilitator chloroplastic-like isoform x1	gi|502150404|ref|XP_004507937.1|PREDICTED: chloroplastic group IIA intron splicing facilitator CRS1, chloroplastic-like isoform X1 [Cicer arietinum]	XP_004507937	16	0	5	4.24933	3.56182	0.000368288	0.0064097	0.00367221	TRUE
contig17461	nucleobase-ascorbate transporter 11-like	gi|502154652|ref|XP_004509773.1|PREDICTED: nucleobase-ascorbate transporter 11-like [Cicer arietinum]	XP_004509773	16	0	5	4.24933	3.56182	0.000368288	0.0064097	0.00367221	TRUE
contig21676	probable serine threonine-protein kinase at1g54610-like isoform x4	gi|502117287|ref|XP_004495769.1|PREDICTED: probable serine/threonine-protein kinase At1g54610-like [Cicer arietinum]	XP_004495769	16	0	5	4.24933	3.56182	0.000368288	0.0064097	0.00367221	TRUE
contig25799	zincin-like metalloprotease family protein	gi|502135435|ref|XP_004502333.1|PREDICTED: neurolysin, mitochondrial-like [Cicer arietinum]	XP_004502333	16	0	5	4.24933	3.56182	0.000368288	0.0064097	0.00367221	TRUE
contig26142	sulfate bicarbonate oxalate exchanger and transporter sat-1	gi|502135951|ref|XP_004502509.1|PREDICTED: early nodulin-70-like [Cicer arietinum]	XP_004502509	16	0	5	4.24933	3.56182	0.000368288	0.0064097	0.00367221	TRUE
contig30186	PREDICTED: uncharacterized protein LOC101500557 isoform X1	gi|502140252|ref|XP_004504131.1|PREDICTED: uncharacterized protein LOC101500557 isoform X1 [Cicer arietinum]	XP_004504131	16	0	5	4.24933	3.56182	0.000368288	0.0064097	0.00367221	TRUE
contig37546	PREDICTED: uncharacterized protein LOC101503784	gi|502153121|ref|XP_004509224.1|PREDICTED: uncharacterized protein LOC101503784 [Cicer arietinum]	XP_004509224	16	0	5	4.24933	3.56182	0.000368288	0.0064097	0.00367221	TRUE
contig3844	multidrug resistance protein abc transporter family protein	gi|502078594|ref|XP_004485996.1|PREDICTED: ABC transporter C family member 2-like isoform X3 [Cicer arietinum] >gi|502078597|ref|XP_004485997.1| PREDICTED: ABC transporter C family member 2-like isoform X4 [Cicer arietinum] >gi|502078600|ref|XP_004485998.1| PREDICTED: ABC transporter C family member 2-like isoform X5 [Cicer arietinum]	XP_004485996	16	0	5	4.24933	3.56182	0.000368288	0.0064097	0.00367221	TRUE
contig42189	endoplasmic oxidoreductin-1-like	gi|502086662|ref|XP_004488286.1|PREDICTED: endoplasmic oxidoreductin-1-like [Cicer arietinum]	XP_004488286	16	0	5	4.24933	3.56182	0.000368288	0.0064097	0.00367221	TRUE
contig46941	chaperone protein dnaj chloroplastic-like	gi|502184163|ref|XP_004517297.1|PREDICTED: chaperone protein dnaJ 20, chloroplastic-like [Cicer arietinum]	XP_004517297	16	0	5	4.24933	3.56182	0.000368288	0.0064097	0.00367221	TRUE
contig48423	1-aminocyclopropane-1-carboxylate oxidase	gi|502092780|ref|XP_004489776.1|PREDICTED: flavonol synthase/flavanone 3-hydroxylase-like [Cicer arietinum]	XP_004489776	16	0	5	4.24933	3.56182	0.000368288	0.0064097	0.00367221	TRUE
contig50182	probable lrr receptor-like serine threonine-protein kinase mrh1-like	gi|502129417|ref|XP_004500296.1|PREDICTED: probable LRR receptor-like serine/threonine-protein kinase MRH1-like isoform X1 [Cicer arietinum] >gi|502129419|ref|XP_004500297.1| PREDICTED: probable LRR receptor-like serine/threonine-protein kinase MRH1-like isoform X2 [Cicer arietinum]	XP_004500296	16	0	5	4.24933	3.56182	0.000368288	0.0064097	0.00367221	TRUE
contig53457	hypothetical protein VITISV_010513	gi|147769373|emb|CAN72498.1|hypothetical protein VITISV_010513 [Vitis vinifera]	CAN72498	16	0	5	4.24933	3.56182	0.000368288	0.0064097	0.00367221	TRUE
contig57600	nuclear transcription factor y subunit b-5-like	gi|502086548|ref|XP_004488253.1|PREDICTED: nuclear transcription factor Y subunit B-5-like [Cicer arietinum]	XP_004488253	16	0	5	4.24933	3.56182	0.000368288	0.0064097	0.00367221	TRUE
contig61593	upf0695 membrane protein -like	gi|502127220|ref|XP_004499608.1|PREDICTED: UPF0695 membrane protein C977.11/PB8B6.06c-like [Cicer arietinum]	XP_004499608	16	0	5	4.24933	3.56182	0.000368288	0.0064097	0.00367221	TRUE
contig63176	two-component response regulator arr8-like	gi|593696914|ref|XP_007148939.1|hypothetical protein PHAVU_005G027100g [Phaseolus vulgaris] >gi|561022203|gb|ESW20933.1| hypothetical protein PHAVU_005G027100g [Phaseolus vulgaris]	XP_007148939	16	0	5	4.24933	3.56182	0.000368288	0.0064097	0.00367221	TRUE
contig6367	epoxide hydrolase	gi|388507564|gb|AFK41848.1|unknown [Lotus japonicus]	AFK41848	16	0	5	4.24933	3.56182	0.000368288	0.0064097	0.00367221	TRUE
contig66719	PREDICTED: uncharacterized protein LOC101508261 isoform X2	gi|502146563|ref|XP_004506508.1|PREDICTED: uncharacterized protein LOC101508261 isoform X2 [Cicer arietinum]	XP_004506508	16	0	5	4.24933	3.56182	0.000368288	0.0064097	0.00367221	TRUE
contig67652	aldose 1-epimerase family protein	gi|657380665|gb|KEH24768.1|aldose 1-epimerase family protein [Medicago truncatula]	KEH24768	16	0	5	4.24933	3.56182	0.000368288	0.0064097	0.00367221	TRUE
contig72407	long-chain-alcohol o-fatty-acyltransferase-like	gi|502128907|ref|XP_004500120.1|PREDICTED: long-chain-alcohol O-fatty-acyltransferase-like [Cicer arietinum]	XP_004500120	16	0	5	4.24933	3.56182	0.000368288	0.0064097	0.00367221	TRUE
contig72743	trihelix transcription factor gt-3b-like	gi|502147363|ref|XP_004506754.1|PREDICTED: trihelix transcription factor GT-3b-like [Cicer arietinum]	XP_004506754	16	0	5	4.24933	3.56182	0.000368288	0.0064097	0.00367221	TRUE
contig73555	PREDICTED: uncharacterized protein LOC101501835 isoform X3	gi|502145857|ref|XP_004506210.1|PREDICTED: uncharacterized protein LOC101501835 isoform X3 [Cicer arietinum]	XP_004506210	16	0	5	4.24933	3.56182	0.000368288	0.0064097	0.00367221	TRUE
contig80270	auxin efflux carrier family protein	gi|502173653|ref|XP_004515379.1|PREDICTED: uncharacterized protein LOC101498835 [Cicer arietinum]	XP_004515379	16	0	5	4.24933	3.56182	0.000368288	0.0064097	0.00367221	TRUE
contig80374	beta-tubulin	gi|295007386|emb|CBL62353.1|beta-tubulin [Camelina sativa]	CBL62353	16	0	5	4.24933	3.56182	0.000368288	0.0064097	0.00367221	TRUE
contig8880	cyclin-like protein	gi|502148944|ref|XP_004507331.1|PREDICTED: uncharacterized protein LOC101496023 isoform X1 [Cicer arietinum] >gi|502148946|ref|XP_004507332.1| PREDICTED: uncharacterized protein LOC101496023 isoform X2 [Cicer arietinum]	XP_004507331	32	1	5	4.24933	5.03719	4.72405e-07	2.05795e-05	1.18666e-05	TRUE
contig9851	electron transfer flavoprotein subunit mitochondrial-like	gi|657388949|gb|KEH30751.1|electron transfer flavoprotein subunit alpha [Medicago truncatula]	KEH30751	32	1	5	4.24933	5.03719	4.72405e-07	2.05795e-05	1.18666e-05	TRUE
contig17457	nucleobase-ascorbate transporter 11-like	gi|502154652|ref|XP_004509773.1|PREDICTED: nucleobase-ascorbate transporter 11-like [Cicer arietinum]	XP_004509773	31	1	4.9542	4.20353	4.9435	7.67307e-07	3.1841e-05	1.83115e-05	TRUE
contig23568	#NAME?	gi|502131112|ref|XP_004500879.1|PREDICTED: 1,4-alpha-glucan-branching enzyme-like isoform X2 [Cicer arietinum]	XP_004500879	31	1	4.9542	4.20353	4.9435	7.67307e-07	3.1841e-05	1.83115e-05	TRUE
contig3274	hypothetical protein MTR_2g014250	gi|357446693|ref|XP_003593622.1|hypothetical protein MTR_2g014250 [Medicago truncatula] >gi|217075030|gb|ACJ85875.1| unknown [Medicago truncatula] >gi|355482670|gb|AES63873.1| hypothetical protein MTR_2g014250 [Medicago truncatula]	XP_003593622	62	2	4.9542	4.20353	6.99121	2.72519e-12	2.88528e-10	1.6645e-10	TRUE
contig43823	nodulation receptor kinase	gi|502127747|ref|XP_004499819.1|PREDICTED: nodulation receptor kinase-like [Cicer arietinum]	XP_004499819	31	1	4.9542	4.20353	4.9435	7.67307e-07	3.1841e-05	1.83115e-05	TRUE
contig68296	pyruvate kinase	gi|571442911|ref|XP_006575923.1|PREDICTED: pyruvate kinase, cytosolic isozyme-like [Glycine max]	XP_006575923	31	1	4.9542	4.20353	4.9435	7.67307e-07	3.1841e-05	1.83115e-05	TRUE
contig74574	udp-glycosyltransferase 73c2-like	gi|502111555|ref|XP_004494092.1|PREDICTED: UDP-glycosyltransferase 73C2-like [Cicer arietinum]	XP_004494092	31	1	4.9542	4.20353	4.9435	7.67307e-07	3.1841e-05	1.83115e-05	TRUE
contig75930	glycoside hydrolase family 1 protein	gi|502081670|ref|XP_004486932.1|PREDICTED: beta-glucosidase 12-like [Cicer arietinum]	XP_004486932	31	1	4.9542	4.20353	4.9435	7.67307e-07	3.1841e-05	1.83115e-05	TRUE
contig75931	glycoside hydrolase family 1 protein	gi|502081670|ref|XP_004486932.1|PREDICTED: beta-glucosidase 12-like [Cicer arietinum]	XP_004486932	31	1	4.9542	4.20353	4.9435	7.67307e-07	3.1841e-05	1.83115e-05	TRUE
contig17927	homeobox protein knotted-1-like 3-like isoform x2	gi|502125029|ref|XP_004498767.1|PREDICTED: homeobox protein knotted-1-like 3-like isoform X2 [Cicer arietinum]	XP_004498767	60	2	4.90689	4.15622	6.8561	7.07656e-12	7.08772e-10	4.08886e-10	TRUE
contig22558	carboxyl-terminal peptidase	gi|502116702|ref|XP_004495558.1|PREDICTED: uncharacterized protein LOC101507695 [Cicer arietinum]	XP_004495558	30	1	4.90689	4.15622	4.84797	1.24734e-06	4.92488e-05	2.83751e-05	TRUE
contig23567	#NAME?	gi|356508675|ref|XP_003523080.1|PREDICTED: 1,4-alpha-glucan-branching enzyme-like [Glycine max]	XP_003523080	30	1	4.90689	4.15622	4.84797	1.24734e-06	4.92488e-05	2.83751e-05	TRUE
contig42904	mate efflux family protein frd3-like isoform x3	gi|502157924|ref|XP_004510957.1|PREDICTED: MATE efflux family protein FRD3-like isoform X3 [Cicer arietinum]	XP_004510957	30	1	4.90689	4.15622	4.84797	1.24734e-06	4.92488e-05	2.83751e-05	TRUE
contig9852	electron transfer flavoprotein subunit mitochondrial-like	gi|255635580|gb|ACU18140.1|unknown [Glycine max]	ACU18140	30	1	4.90689	4.15622	4.84797	1.24734e-06	4.92488e-05	2.83751e-05	TRUE
contig23802	glucose-1-phosphate adenylyltransferase large subunit chloroplastic-like	gi|525342909|ref|NP_001266081.1|glucose-1-phosphate adenylyltransferase large subunit 2, chloroplastic-like [Cicer arietinum] >gi|13487785|gb|AAK27719.1|AF356003_1 ADP-glucose pyrophosphorylase large subunit CagpL2 [Cicer arietinum]	NP_001266081	59	2	4.88264	4.13198	6.78752	1.14076e-11	1.11605e-09	6.4384e-10	TRUE
contig16869	kinesin-like calmodulin-binding protein homolog	gi|502161841|ref|XP_004512302.1|PREDICTED: kinesin-like calmodulin-binding protein homolog [Cicer arietinum]	XP_004512302	116	4	4.85798	4.10731	9.50113	2.07619e-21	4.83816e-19	2.7911e-19	TRUE
contig22028	auxin-induced 5ng4-like protein	gi|657402531|gb|AES60544.2|auxin-induced 5NG4-like protein [Medicago truncatula]	AES60544	29	1	4.85798	4.10731	4.75048	2.02932e-06	7.57389e-05	4.36406e-05	TRUE
contig42191	endoplasmic oxidoreductin-1-like	gi|502086662|ref|XP_004488286.1|PREDICTED: endoplasmic oxidoreductin-1-like [Cicer arietinum]	XP_004488286	29	1	4.85798	4.10731	4.75048	2.02932e-06	7.57389e-05	4.36406e-05	TRUE
contig46117	probable sulfate transporter -like	gi|502147640|ref|XP_004506859.1|PREDICTED: probable sulfate transporter 3.4-like [Cicer arietinum]	XP_004506859	29	1	4.85798	4.10731	4.75048	2.02932e-06	7.57389e-05	4.36406e-05	TRUE
contig55788	2-aminoethanethiol dioxygenase-like	gi|502143830|ref|XP_004505482.1|PREDICTED: 2-aminoethanethiol dioxygenase-like [Cicer arietinum]	XP_004505482	29	1	4.85798	4.10731	4.75048	2.02932e-06	7.57389e-05	4.36406e-05	TRUE
contig7530	probable signal peptidase complex subunit 2-like	gi|502097270|ref|XP_004490953.1|PREDICTED: probable signal peptidase complex subunit 2-like [Cicer arietinum]	XP_004490953	58	2	4.85798	4.10731	6.71824	1.83937e-11	1.75871e-09	1.01459e-09	TRUE
contig68215	PREDICTED: uncharacterized protein LOC101495235 isoform X3	gi|502126128|ref|XP_004499190.1|PREDICTED: uncharacterized protein LOC101495235 isoform X3 [Cicer arietinum]	XP_004499190	230	8	4.84549	4.09482	13.3671	9.41195e-41	5.13483e-38	2.96224e-38	TRUE
contig21864	methylesterase 10-like isoform x1	gi|502167617|ref|XP_004514196.1|PREDICTED: methylesterase 10-like isoform X1 [Cicer arietinum]	XP_004514196	28	1	4.80735	4.05669	4.65095	3.30415e-06	0.000116387	6.70154e-05	TRUE
contig22557	carboxyl-terminal peptidase	gi|502116702|ref|XP_004495558.1|PREDICTED: uncharacterized protein LOC101507695 [Cicer arietinum]	XP_004495558	28	1	4.80735	4.05669	4.65095	3.30415e-06	0.000116387	6.70154e-05	TRUE
contig2371	PREDICTED: uncharacterized protein LOC101500248 isoform X1	gi|502076742|ref|XP_004485444.1|PREDICTED: uncharacterized protein LOC101500248 isoform X1 [Cicer arietinum]	XP_004485444	28	1	4.80735	4.05669	4.65095	3.30415e-06	0.000116387	6.70154e-05	TRUE
contig29742	ubiquitin-conjugating enzyme	gi|657403875|gb|KEH42676.1|ubiquitin-conjugating enzyme [Medicago truncatula]	KEH42676	28	1	4.80735	4.05669	4.65095	3.30415e-06	0.000116387	6.70154e-05	TRUE
contig31854	uncharacterized loc101212373	gi|502139378|ref|XP_004503745.1|PREDICTED: uncharacterized protein LOC101508777 [Cicer arietinum]	XP_004503745	28	1	4.80735	4.05669	4.65095	3.30415e-06	0.000116387	6.70154e-05	TRUE
contig50390	nadp-dependent alkenal double bond reductase	gi|502155727|ref|XP_004510170.1|PREDICTED: NADP-dependent alkenal double bond reductase P1-like [Cicer arietinum]	XP_004510170	28	1	4.80735	4.05669	4.65095	3.30415e-06	0.000116387	6.70154e-05	TRUE
contig75584	annexin-like protein rj4-like isoform x3	gi|502158052|ref|XP_004511012.1|PREDICTED: annexin-like protein RJ4-like isoform X3 [Cicer arietinum]	XP_004511012	83	3	4.79008	4.03941	7.99748	1.26994e-15	1.89971e-13	1.09593e-13	TRUE
contig26984	heat shock 70 kda protein 17-like	gi|502134313|ref|XP_004502074.1|PREDICTED: heat shock 70 kDa protein 17-like [Cicer arietinum]	XP_004502074	27	1	4.75489	4.00422	4.54924	5.38392e-06	0.000179038	0.000102954	TRUE
contig26985	heat shock 70 kda protein 17-like	gi|502134313|ref|XP_004502074.1|PREDICTED: heat shock 70 kDa protein 17-like [Cicer arietinum]	XP_004502074	27	1	4.75489	4.00422	4.54924	5.38392e-06	0.000179038	0.000102954	TRUE
contig28187	glucan -beta-glucosidase	gi|502127349|ref|XP_004499668.1|PREDICTED: probable glucan 1,3-beta-glucosidase A-like [Cicer arietinum]	XP_004499668	27	1	4.75489	4.00422	4.54924	5.38392e-06	0.000179038	0.000102954	TRUE
contig37538	phototropic-responsive nph3 family protein	gi|502153054|ref|XP_004509199.1|PREDICTED: BTB/POZ domain-containing protein At5g66560-like [Cicer arietinum]	XP_004509199	27	1	4.75489	4.00422	4.54924	5.38392e-06	0.000179038	0.000102954	TRUE
contig43819	nodulation receptor kinase-like	gi|502162587|ref|XP_004512550.1|PREDICTED: nodulation receptor kinase-like [Cicer arietinum]	XP_004512550	27	1	4.75489	4.00422	4.54924	5.38392e-06	0.000179038	0.000102954	TRUE
contig50426	abc transporter c family member 9-like isoform x1	gi|502155673|ref|XP_004510151.1|PREDICTED: ABC transporter C family member 9-like isoform X1 [Cicer arietinum] >gi|502155676|ref|XP_004510152.1| PREDICTED: ABC transporter C family member 9-like isoform X2 [Cicer arietinum]	XP_004510151	27	1	4.75489	4.00422	4.54924	5.38392e-06	0.000179038	0.000102954	TRUE
contig56867	zinc finger ccch domain-containing protein 38-like isoform x4	gi|502136979|ref|XP_004502920.1|PREDICTED: zinc finger CCCH domain-containing protein 38-like [Cicer arietinum]	XP_004502920	27	1	4.75489	4.00422	4.54924	5.38392e-06	0.000179038	0.000102954	TRUE
contig57890	asparagine synthetase	gi|502129378|ref|XP_004500279.1|PREDICTED: asparagine synthetase, nodule [glutamine-hydrolyzing]-like [Cicer arietinum]	XP_004500279	27	1	4.75489	4.00422	4.54924	5.38392e-06	0.000179038	0.000102954	TRUE
contig6140	125 kda kinesin-related isoform x2	gi|502082062|ref|XP_004487054.1|PREDICTED: 125 kDa kinesin-related protein-like isoform X2 [Cicer arietinum]	XP_004487054	27	1	4.75489	4.00422	4.54924	5.38392e-06	0.000179038	0.000102954	TRUE
contig71807	exostosin family protein	gi|502181981|ref|XP_004516919.1|PREDICTED: uncharacterized protein LOC101504367 [Cicer arietinum]	XP_004516919	27	1	4.75489	4.00422	4.54924	5.38392e-06	0.000179038	0.000102954	TRUE
contig14109	digalactosyldiacylglycerol synthase	gi|502104999|ref|XP_004492696.1|PREDICTED: digalactosyldiacylglycerol synthase 2, chloroplastic-like isoform X1 [Cicer arietinum] >gi|502105002|ref|XP_004492697.1| PREDICTED: digalactosyldiacylglycerol synthase 2, chloroplastic-like isoform X2 [Cicer arietinum] >gi|502105005|ref|XP_004492698.1| PREDICTED: digalactosyldiacylglycerol synthase 2, chloroplastic-like isoform X3 [Cicer arietinum]	XP_004492696	26	1	4.70044	3.94977	4.44524	8.77921e-06	0.000272229	0.00015689	TRUE
contig30188	PREDICTED: uncharacterized protein LOC101500557 isoform X2	gi|502140254|ref|XP_004504132.1|PREDICTED: uncharacterized protein LOC101500557 isoform X2 [Cicer arietinum] >gi|502140256|ref|XP_004504133.1| PREDICTED: uncharacterized protein LOC101500557 isoform X3 [Cicer arietinum] >gi|502140258|ref|XP_004504134.1| PREDICTED: uncharacterized protein LOC101500557 isoform X4 [Cicer arietinum]	XP_004504132	26	1	4.70044	3.94977	4.44524	8.77921e-06	0.000272229	0.00015689	TRUE
contig30586	mannosyl-oligosaccharide glucosidase gcs1-like isoform x1	gi|502141131|ref|XP_004504459.1|PREDICTED: mannosyl-oligosaccharide glucosidase GCS1-like isoform X2 [Cicer arietinum]	XP_004504459	26	1	4.70044	3.94977	4.44524	8.77921e-06	0.000272229	0.00015689	TRUE
contig46116	probable sulfate transporter -like	gi|502147640|ref|XP_004506859.1|PREDICTED: probable sulfate transporter 3.4-like [Cicer arietinum]	XP_004506859	52	2	4.70044	3.94977	6.28656	3.24578e-10	2.57734e-08	1.48431e-08	TRUE
contig55756	myb family transcription factor apl-like	gi|502162264|ref|XP_004512446.1|PREDICTED: myb family transcription factor APL-like [Cicer arietinum]	XP_004512446	26	1	4.70044	3.94977	4.44524	8.77921e-06	0.000272229	0.00015689	TRUE
contig7527	probable signal peptidase complex subunit 2-like	gi|502097270|ref|XP_004490953.1|PREDICTED: probable signal peptidase complex subunit 2-like [Cicer arietinum]	XP_004490953	52	2	4.70044	3.94977	6.28656	3.24578e-10	2.57734e-08	1.48431e-08	TRUE
contig26512	f-box kelch-repeat protein skip6-like	gi|502136860|ref|XP_004502867.1|PREDICTED: F-box/kelch-repeat protein SKIP6-like [Cicer arietinum]	XP_004502867	25	1	4.64386	3.89319	4.33881	1.43256e-05	0.000422194	0.000242507	TRUE
contig3088	stromal 70 kda heat shock-related chloroplastic-like	gi|502076733|ref|XP_004485441.1|PREDICTED: stromal 70 kDa heat shock-related protein, chloroplastic-like [Cicer arietinum]	XP_004485441	25	1	4.64386	3.89319	4.33881	1.43256e-05	0.000422194	0.000242507	TRUE
contig31541	ubiquitin-conjugating enzyme e2	gi|657389354|gb|KEH31070.1|ubiquitin-conjugating enzyme E2 [Medicago truncatula]	KEH31070	25	1	4.64386	3.89319	4.33881	1.43256e-05	0.000422194	0.000242507	TRUE
contig37698	dna-directed rna polymerase e subunit 1-like	gi|502158103|ref|XP_004511031.1|PREDICTED: DNA-directed RNA polymerase E subunit 1-like [Cicer arietinum]	XP_004511031	25	1	4.64386	3.89319	4.33881	1.43256e-05	0.000422194	0.000242507	TRUE
contig49590	low quality protein: ferritin- chloroplastic-like	gi|502147480|ref|XP_004506799.1|PREDICTED: LOW QUALITY PROTEIN: ferritin-3, chloroplastic-like [Cicer arietinum]	XP_004506799	25	1	4.64386	3.89319	4.33881	1.43256e-05	0.000422194	0.000242507	TRUE
contig55101	amino-terminal domain micro-spherule protein	gi|502153407|ref|XP_004509330.1|PREDICTED: uncharacterized protein LOC101512131 [Cicer arietinum]	XP_004509330	25	1	4.64386	3.89319	4.33881	1.43256e-05	0.000422194	0.000242507	TRUE
contig68298	pyruvate cytosolic isozyme-like isoform x1	gi|502101975|ref|XP_004491929.1|PREDICTED: pyruvate kinase, cytosolic isozyme-like isoform X1 [Cicer arietinum] >gi|502101978|ref|XP_004491930.1| PREDICTED: pyruvate kinase, cytosolic isozyme-like isoform X2 [Cicer arietinum]	XP_004491929	25	1	4.64386	3.89319	4.33881	1.43256e-05	0.000422194	0.000242507	TRUE
contig79587	ap2-domain dna-binding protein	gi|502106430|ref|XP_004492940.1|PREDICTED: ethylene-responsive transcription factor 1-like [Cicer arietinum]	XP_004492940	25	1	4.64386	3.89319	4.33881	1.43256e-05	0.000422194	0.000242507	TRUE
contig72782	protein zinc induced facilitator-like 1-like isoform x3	gi|502180034|ref|XP_004516553.1|PREDICTED: protein ZINC INDUCED FACILITATOR-LIKE 1-like isoform X3 [Cicer arietinum]	XP_004516553	74	3	4.62449	3.87382	7.45269	9.14573e-14	1.14317e-11	6.59485e-12	TRUE
contig16865	kinesin-like calmodulin-binding protein homolog	gi|502161841|ref|XP_004512302.1|PREDICTED: kinesin-like calmodulin-binding protein homolog [Cicer arietinum]	XP_004512302	271	11	4.62272	3.87205	14.2605	3.85601e-46	2.5545e-43	1.47367e-43	TRUE
contig29021	adenine nucleotide alpha hydrolase-like domain kinase	gi|502138810|ref|XP_004503536.1|PREDICTED: inactive protein kinase SELMODRAFT_444075-like [Cicer arietinum]	XP_004503536	73	3	4.60486	3.8542	7.38975	1.4711e-13	1.79524e-11	1.03566e-11	TRUE
contig11061	hypothetical protein MTR_7g111230	gi|357511661|ref|XP_003626119.1|hypothetical protein MTR_7g111230 [Medicago truncatula] >gi|87241003|gb|ABD32861.1| hypothetical protein MtrDRAFT_AC149038g24v2 [Medicago truncatula] >gi|355501134|gb|AES82337.1| hypothetical protein MTR_7g111230 [Medicago truncatula]	XP_003626119	24	1	4.58496	3.8343	4.22979	2.33913e-05	0.000646246	0.00037226	TRUE
contig14215	l-3-cyanoalanine synthase mitochondrial-like	gi|502105258|ref|XP_004492762.1|PREDICTED: l-3-cyanoalanine synthase 1, mitochondrial-like [Cicer arietinum]	XP_004492762	24	1	4.58496	3.8343	4.22979	2.33913e-05	0.000646246	0.00037226	TRUE
contig6141	125 kda kinesin-related isoform x2	gi|502082062|ref|XP_004487054.1|PREDICTED: 125 kDa kinesin-related protein-like isoform X2 [Cicer arietinum]	XP_004487054	24	1	4.58496	3.8343	4.22979	2.33913e-05	0.000646246	0.00037226	TRUE
contig170	signal peptide peptidase-like protein	gi|502174690|ref|XP_004515578.1|PREDICTED: signal peptide peptidase-like 2-like [Cicer arietinum]	XP_004515578	47	2	4.55459	3.80392	5.90331	3.5627e-09	2.39787e-07	1.38331e-07	TRUE
contig18727	signal peptide peptidase-like	gi|658033025|ref|XP_008352026.1|PREDICTED: signal peptide peptidase-like [Malus domestica] >gi|658050639|ref|XP_008361039.1| PREDICTED: signal peptide peptidase-like [Malus domestica]	XP_008352026	139	6	4.53398	3.78331	10.1334	3.92759e-24	1.04675e-21	6.03861e-22	TRUE
contig19788	protease 2-like isoform x1	gi|502121297|ref|XP_004497260.1|PREDICTED: protease 2-like isoform X1 [Cicer arietinum]	XP_004497260	46	2	4.52356	3.7729	5.82377	5.75358e-09	3.7579e-07	2.16486e-07	TRUE
contig20467	class iv aminotransferase	gi|502119777|ref|XP_004496736.1|PREDICTED: uncharacterized protein LOC101493195 isoform X1 [Cicer arietinum] >gi|502119780|ref|XP_004496737.1| PREDICTED: uncharacterized protein LOC101493195 isoform X2 [Cicer arietinum]	XP_004496736	23	1	4.52356	3.7729	4.118	3.82169e-05	0.000986492	0.000567363	TRUE
contig21925	mammalian stard2 lipid-binding start domain protein	gi|502116613|ref|XP_004495515.1|PREDICTED: uncharacterized protein LOC101494889 [Cicer arietinum]	XP_004495515	23	1	4.52356	3.7729	4.118	3.82169e-05	0.000986492	0.000567363	TRUE
contig32667	kdel-tailed cysteine endopeptidase cep1	gi|502176338|ref|XP_004515851.1|PREDICTED: vignain-like [Cicer arietinum]	XP_004515851	23	1	4.52356	3.7729	4.118	3.82169e-05	0.000986492	0.000567363	TRUE
contig3610	ring fyve phd zinc finger protein	gi|502078343|ref|XP_004485914.1|PREDICTED: uncharacterized protein LOC101509109 [Cicer arietinum]	XP_004485914	46	2	4.52356	3.7729	5.82377	5.75358e-09	3.7579e-07	2.16486e-07	TRUE
[truncated: 1,616 more rows]
