# Supplementary material for: Dissecting the Root Nodule Transcriptome of Chickpea (Cicer arietinum L.)
Source: PLoS One. 2016 Jun 27;11(6):e0157908. doi: 10.1371/journal.pone.0157908 (PMC4922567; doi:10.1371/journal.pone.0157908)
Supplement: S4 Table — (XLSX) [file pone.0157908.s008.xlsx]

## Sheet: cls_1_blast
S4 Table: k-means clustering of significantly differentially expressed genes
CLUSTER_1
contig4744	duf581 family protein
contig5007	stem-specific tsjt1-like protein
contig7653	glycosyltransferase family protein
contig7655	glycosyltransferase family protein
contig30134	aspartate aminotransferase
contig40327	eukaryotic translation initiation factor 4g-like isoform x1
contig57890	asparagine synthetase
contig59128	nac domain protein
contig76573	kinetoplast-associated protein
contig1284	myrcene chloroplastic-like isoform x2
contig1802	probable ubiquitin-conjugating enzyme e2 24 isoform x1
contig3846	multidrug resistance protein abc transporter family protein
contig4744	duf581 family protein
contig5005	stem-specific protein tsjt1-like
contig5006	aluminum induced protein with ygl and lrdr motifs
contig5007	stem-specific tsjt1-like protein
contig5022	fiber protein fb34
contig5454	serine threonine protein
contig5456	serine threonine-protein kinase 7-like isoform x1
contig7329	PREDICTED: uncharacterized protein LOC101493138 isoform X1
contig7330	PREDICTED: uncharacterized protein LOC101493138 isoform X1
contig7527	probable signal peptidase complex subunit 2-like
contig7530	probable signal peptidase complex subunit 2-like
contig7531	probable signal peptidase complex subunit 2-like
contig7653	glycosyltransferase family protein
contig7655	glycosyltransferase family protein
contig7657	glycosyltransferase family protein
contig7788	solute carrier family protein
contig8882	mitogen-activated protein partial
contig9277	at4g03420 f9h3_4
contig9849	electron transfer flavoprotein subunit alpha
contig10947	protein lhy-like isoform x1
contig11827	microsomal signal peptidase 23 kd
contig13190	probable nitrite transporter at1g68570-like
contig13191	peptide transporter ptr5
contig16059	lrr receptor-like kinase
contig16876	kinesin-like calmodulin-binding protein homolog
contig17115	interacting protein of dmi3
contig19648	PREDICTED: uncharacterized protein LOC101510800 isoform X2
contig19791	prolyl oligopeptidase
contig20315	PREDICTED: uncharacterized protein LOC101508033 isoform X2
contig20967	PREDICTED: uncharacterized protein LOC101505985 isoform X1
contig24251	auxin-induced protein 6b
contig24462	phosphatase 2c family protein isoform 1
contig24569	mechanosensitive ion channel family protein
contig26744	ribonuclease p protein subunit related
contig28015	glucose-6-phosphate phosphate translocator chloroplastic-like isoform x3
contig28318	p-hydroxybenzoic acid efflux pump subunit aaeb
contig29024	inactive protein kinase selmodraft_444075-like
contig29041	xaa-pro dipeptidase-like
contig30134	aspartate aminotransferase
contig30568	probable signal peptidase complex subunit 1-like
contig33859	annexin d8
contig33917	duf1677 family protein
contig35397	atp-citrate synthase beta chain protein 2-like
contig35457	gtp-binding protein partial
contig36064	transmembrane 9 superfamily member 4-like
contig36509	inactive purple acid phosphatase-like protein
contig36510	inactive purple acid phosphatase-like protein
contig36596	duf4228 domain protein
contig38727	dishevelled egl-10 leckstrin domain protein
contig40245	cell differentiation protein rcd1
contig40365	dna-directed rna polymerase ii subunit rpb1-like
contig42907	mate efflux family protein frd3-like isoform x3
contig42908	mate efflux family protein frd3-like isoform x2
contig43816	nodulation receptor kinase
contig43880	probable leucine-rich repeat receptor-like protein kinase at2g33170-like
contig46287	PREDICTED: uncharacterized protein LOC101508999
contig46678	biotin synthase
contig47196	probable s-acyltransferase at3g56930-like isoform x4
contig47948	isoflavone 2 -hydroxylase-like
contig48424	plant intracellular ras group-related lrr
contig49008	mate efflux family protein dtx1-like
contig49009	mate efflux family protein 5-like
contig49818	cytochrome p450 83b1-like
contig50388	nadp-dependent alkenal double bond reductase
contig50426	abc transporter c family member 9-like isoform x1
contig53300	nac domain-containing protein 100-like
contig54838	bel1-like homeodomain protein 2-like
contig57439	2-oxoglutarate and fe -dependent oxygenase superfamily
contig57890	asparagine synthetase
contig57892	asparagine nodule
contig58313	vacuolar amino acid transporter 1-like
contig58863	ripening-related hydrolase-like protein
contig58864	ripening-related hydrolase-like protein
contig59128	nac domain protein
contig60065	probable glutathione s-transferase para-like
contig61483	wound-induced protein
contig63176	two-component response regulator arr8-like
contig63177	two-component response regulator arr9
contig63599	chlorophyll a-b binding protein chloroplastic-like
contig66719	PREDICTED: uncharacterized protein LOC101508261 isoform X2
contig69740	ras-related protein raba1f-like
contig70404	ethylene response factor
contig70450	non-specific lipid-transfer
contig72180	probable xyloglucan endotransglucosylase hydrolase protein partial
contig72407	long-chain-alcohol o-fatty-acyltransferase-like
contig74668	une1-like protein
contig74719	uncharacterized kda
contig75818	heme oxygenase chloroplastic-like
contig75930	glycoside hydrolase family 1 protein
contig75934	beta-glucosidase d4
contig75979	cadmium zinc-transporting atpase hma4-like
contig76895	duf1680 domain protein
contig78773	rna polymerase ii transcription factor siii subunit a
contig78901	casp-like protein 12-like
contig79090	nitrilase 4a
contig80305	agenet domain protein
contig81406	cytochrome c oxidase subunit 3

## Sheet: cls_3_blast
CLUSTER_3
contig15990	cdpk-related kinase 5-like
contig16474	non-specific lipid-transfer protein at5g64080-like isoform x3
contig16475	non-specific lipid-transfer protein at2g13820-like
contig44409	protein lurp-one-related 17-like
contig47744	calnexin homolog
contig50032	beta-amyrin 11-oxidase-like
contig57894	asparagine synthetase
contig57895	asparagine synthetase
contig62853	abc-2 type transporter family protein isoform partial
contig63671	4-hydroxyphenylpyruvate dioxygenase-like
contig64996	bel1-related homeotic protein
contig51288	coatomer alpha subunit-like protein
contig63671	4-hydroxyphenylpyruvate dioxygenase-like
contig164	probable mediator of rna polymerase ii transcription subunit 37c-like isoform x1
contig571	sulfate bicarbonate oxalate exchanger and transporter sat-1
contig943	protein gamete expressed 1-like
contig1166	amino-acid permease bat1 homolog isoform x1
contig1322	hpp domain containing protein
contig1702	chloroplastic group iia intron splicing facilitator chloroplastic-like isoform x1
contig3088	stromal 70 kda heat shock-related chloroplastic-like
contig3685	dna polymerase iii subunit gamma tau
contig3835	multidrug resistance protein abc transporter family protein
contig3844	multidrug resistance protein abc transporter family protein
contig3845	multidrug resistance-associated protein 2
contig4440	tubulin beta-7 chain-like
contig5021	transducin wd40 repeat-like superfamily protein
contig6136	p-loop containing nucleoside triphosphate hydrolases superfamily protein
contig6139	125 kda kinesin-related isoform x2
contig6367	epoxide hydrolase
contig6956	alpha- glucan phosphorylase l chloroplastic amyloplastic-like
contig6957	alpha- glucan phosphorylase l chloroplastic amyloplastic-like
contig7786	udp-galactose udp-glucose transporter 3-like
contig9188	alba dna rna-binding protein
contig9438	upf0160 protein mitochondrial-like
contig10397	1-phosphatidylinositol-3-phosphate 5-kinase fab1c-like isoform x1
contig10678	serine-rich adhesin for platelets-like
contig11508	serine arginine-rich splicing factor 33-like
contig13064	protein tic chloroplastic-like
contig13146	zinc finger (c3hc4-type ring finger) family
contig13379	protein phosphatase 2c family protein
contig14715	protein transport protein sec16b-like isoform x1
contig15990	cdpk-related kinase 5-like
contig16409	40s ribosomal protein s3a-1
contig16433	pentatricopeptide repeat-containing protein at3g22690-like
contig16488	nucleotide-diphospho-sugar transferase superfamily protein
contig16877	kinesin-like calmodulin-binding protein homolog
contig17461	nucleobase-ascorbate transporter 11-like
contig17572	probable protein phosphatase 2c 8-like isoform x2
contig19787	prolyl oligopeptidase
contig20072	chaperone protein dnaj 15-like
contig20657	2og-fe oxygenase family protein
contig21676	probable serine threonine-protein kinase at1g54610-like isoform x4
contig21718	breast carcinoma amplified sequence 3 protein
contig21925	mammalian stard2 lipid-binding start domain protein
contig22095	cysteine-rich repeat secretory protein 3-like
contig22319	phenazine biosynthesis family protein
contig22623	phosphoenolpyruvate-carboxylase kinase
contig23799	glucose-1-phosphate adenylyltransferase large subunit chloroplastic-like
contig26512	f-box kelch-repeat protein skip6-like
contig29019	cytidine deaminase-like
contig30137	bifunctional aspartate aminotransferase and glutamate aspartate-prephenate aminotransferase-like
contig30192	PREDICTED: uncharacterized protein LOC101500557 isoform X2
contig31421	homeobox domain protein
contig32681	tropinone reductase homolog at1g07440-like
contig32682	tropinone reductase homolog at1g07440-like
contig32683	tropinone reductase homolog at1g07440-like
contig33283	probable 1-deoxy-d-xylulose-5-phosphate synthase chloroplastic-like
contig33841	cyclin-dependent kinase f-4-like
contig35458	gtp-binding protein sar1a-like
contig36002	protein tprxl-like
contig37700	dna-directed rna polymerase e subunit 1-like
contig38457	transcription factor rf2b
contig38880	PREDICTED: uncharacterized protein LOC101508719 isoform X4
contig39560	PREDICTED: uncharacterized protein LOC101497795
contig39994	laccase partial
contig39995	laccase partial
contig39996	laccase partial
contig40430	sugar transport protein 1-like
contig41589	protein flug-like
contig42724	heat shock protein
contig42833	histone acetyltransferase hac1-like isoform x2
contig42916	zinc finger ccch domain-containing protein 30-like
contig43109	beta- -galactosyltransferase 15-like
contig43587	yth domain family protein
contig43817	nodulation receptor kinase
contig43819	nodulation receptor kinase-like
contig43823	nodulation receptor kinase
contig44409	protein lurp-one-related 17-like
contig44482	uncharacterized partial
contig46028	probable xyloglucan glycosyltransferase 6-like
contig46113	probable sulfate transporter -like
contig46677	biotin synthase
contig46939	#NAME?
contig47744	calnexin homolog
contig48423	1-aminocyclopropane-1-carboxylate oxidase
contig49587	low quality protein: ferritin- chloroplastic-like
contig49588	ferritin 1
contig49590	low quality protein: ferritin- chloroplastic-like
contig50212	wat1-related protein at4g30420-like
contig50389	nadp-dependent alkenal double bond reductase p1-like
contig50425	abc transporter c family member 9-like isoform x1
contig51288	coatomer alpha subunit-like protein
contig52516	protein disulfide
contig54723	preprotein translocase subunit chloroplastic-like isoform x2
contig55432	rna-binding protein 39-like isoform x2
contig55735	uncharacterized membrane
contig56074	global transcription factor group protein
contig56305	protein yippee-like at5g53940-like
contig56320	snf1-related protein kinase catalytic subunit alpha kin11
contig56321	snf1-related protein kinase
contig56369	ein3-binding f-box protein 1-like
contig56867	zinc finger ccch domain-containing protein 38-like isoform x4
contig57893	asparagine nodule
contig57894	asparagine synthetase
contig57895	asparagine synthetase
contig58898	abscisic acid receptor pyl4-like
contig61360	b-cell receptor-associated protein 31-like
contig61496	serine threonine-specific protein
contig61509	auxin efflux carrier protein
contig62308	PREDICTED: uncharacterized protein LOC101506911 isoform X1
contig64378	probable wrky transcription factor 57 isoform x2
contig64996	bel1-related homeotic protein
contig65557	peptide methionine sulfoxide reductase-like isoform x1
contig66901	tbc1 domain family member-like protein
contig67117	proactivator polypeptide-like 1-like isoform x1
contig67118	proactivator polypeptide-like 1-like isoform x1
contig67119	proactivator polypeptide-like 1-like isoform x1
contig67285	folylpolyglutamate synthase-like isoform x1
contig69561	proteasome component domain-containing protein
contig69575	PREDICTED: uncharacterized protein LOC101504987
contig69576	PREDICTED: uncharacterized protein LOC101504987
contig70109	phospholipase d beta 1-like
contig71699	formin-like protein 1-like
contig72181	probable xyloglucan endotransglucosylase hydrolase protein 23-like
contig73555	PREDICTED: uncharacterized protein LOC101501835 isoform X3
contig73773	PREDICTED: uncharacterized protein LOC101498616 isoform X2
contig73774	cytoplasmic membrane protein
contig73776	PREDICTED: uncharacterized protein LOC101498616 isoform X2
contig74400	biorientation of chromosomes in cell division protein 1-like 1-like
contig75819	heme oxygenase chloroplastic-like
contig80317	nudix hydrolase mitochondrial-like
contig80374	beta-tubulin
contig80998	cytochrome c biogenesis c
contig81062	signal peptide peptidase-like

## Sheet: cls_5_blast
CLUSTER_5
contig1661	phosphate-responsive 1 family partial
contig10899	probable aquaporin pip-type 7a-like
contig10900	major intrinsic protein family transporter
contig10901	nematode resistance hspro2-like
contig12748	cytochrome oxidase complex assembly protein
contig13241	xyloglucan endotransglycosylase
contig13330	constans-like protein
contig54436	mediator of rna polymerase ii transcription subunit 26-like
contig66768	cellulose synthase a catalytic subunit 3
contig67547	probable wrky transcription factor 33-like
contig79400	leguminosin group485 secreted peptide
contig67547	probable wrky transcription factor 33-like
contig81518	universal stress protein a-like
contig336	atp-dependent dna helicase pif1
contig494	PREDICTED: uncharacterized protein LOC101500428
contig506	udp-glycosyltransferase 83a1-like
contig654	nms32 34
contig892	PREDICTED: uncharacterized protein LOC101504439
contig904	2-oxoglutarate and fe -dependent oxygenase superfamily protein isoform 2
contig1042	protein far1-related sequence 6-like
contig1089	at hook motif-containing
contig1090	atp-dependent helicase rrm3-like
contig1183	60s ribosomal protein l10-like
contig1188	60s ribosomal protein l7
contig1189	60s ribosomal protein l7-1-like isoform x1
contig1202	ac092553_17 pol polyprotein
contig1258	PREDICTED: uncharacterized protein LOC101498930
contig1274	nms32 34
contig1320	early nodulin-20-like
contig1403	kelch repeat-containing protein at3g27220-like isoform x2
contig1437	early nodulin-10-like
contig1474	histone-lysine n- h3 lysine-79 specific-like
contig1478	histone-lysine n- h3 lysine-79 specific-like
contig1502	receptor-like kinase
contig1578	protein far1-related sequence 6-like
contig1588	kelch repeat-containing protein at3g27220-like isoform x2
contig1679	histone-lysine n- h3 lysine-79 specific-like
contig1693	ac034258_20 helicase
contig1794	PREDICTED: uncharacterized protein LOC101492917
contig1811	dna ligase 1-like
contig1819	nodulin 3 family protein isoform 1
contig1878	atp-dependent helicase rrm3-like
contig2006	axoneme-associated protein mst101 -like
contig2055	iq domain-containing protein
contig2075	histone-lysine n- h3 lysine-79 specific-like
contig2129	axoneme-associated protein mst101 -like
contig2267	aquaporin nip6-1-like isoform x1
contig2273	PREDICTED: uncharacterized protein LOC101492917
contig2710	auxin-induced protein 5ng4
contig2711	wat1-related protein at1g68170-like
contig2712	auxin-induced protein 5ng4
contig2781	wound-responsive family protein
contig3274	hypothetical protein MTR_2g014250
contig5768	ovate protein
contig6132	125 kda kinesin-related isoform x2
contig6167	uncharacterized wd repeat-containing protein alr2800-like
contig6657	hypothetical protein PRUPE_ppa019839mg, partial
contig7266	potassium transporter 6-like
contig7267	potassium transporter 6-like
contig7326	PREDICTED: uncharacterized protein LOC101494110
contig7617	flocculation protein flo11-like isoform x1
contig7620	flocculation protein flo11-like
contig7683	transmembrane emp24 domain-containing protein p24delta3-like
contig7684	transmembrane emp24 domain-containing protein p24delta3-like
contig7686	transmembrane emp24 domain-containing protein p24delta3-like
contig7784	udp-galactose udp-glucose transporter 3-like
contig7900	phospholipid-transporting atpase 3 family protein
contig8144	protein nlp8-like
contig8250	PREDICTED: uncharacterized protein LOC101499224
contig8880	cyclin-like protein
contig8946	geranyl-diphosphate synthase
contig9092	tropinone reductase homolog
contig9830	thiamine thiazole chloroplastic-like
contig10204	cxe carboxylesterase
contig10262	dcd (development and cell death) domain protein
contig10781	dna repair protein rad50
contig10796	dna repair protein rad50
contig10899	probable aquaporin pip-type 7a-like
contig10900	major intrinsic protein family transporter
contig10901	nematode resistance hspro2-like
contig11640	PREDICTED: uncharacterized protein LOC101506723
contig11803	glutathione chloroplastic-like
contig11804	glutathione chloroplastic-like
contig11820	gdsl esterase lipase at1g54790-like isoform x2
contig11827	microsomal signal peptidase 23 kd
contig12029	nuclear transcription factor y subunit a-10-like
contig12030	nuclear transcription factor y subunit a-10-like
contig12139	math (meprin and traf-c-like) domain protein
contig12140	ubiquitin carboxyl-terminal hydrolase family protein
contig12581	PREDICTED: uncharacterized protein LOC101503482
contig12710	peptide transporter ptr3-a-like
contig12711	peptide transporter ptr3-a-like
contig12712	peptide transporter ptr3-a-like
contig12961	calcium-transporting atpase plasma membrane-type-like
contig12966	glutamate binding protein
contig12967	transmembrane bax inhibitor motif-containing
contig12968	glycoprotein gp2-like
contig13207	methionine synthase
contig13240	xyloglucan endotransglucosylase
contig13241	xyloglucan endotransglycosylase
contig13391	udp-glycosyltransferase 74e2-like
contig13394	udp-glycosyltransferase 74e2-like
contig14214	o-acyltransferase wsd1-like
contig14517	b12d-like protein
contig14716	protein transport protein sec16b-like isoform x1
contig14745	probable aquaporin tip2-2-like
contig14754	PREDICTED: uncharacterized protein LOC101506257 isoform X1
contig15140	PREDICTED: uncharacterized protein LOC101504661
contig16108	probable polyol transporter 3-like
contig16247	thiosulfate sulfurtransferase 18-like isoform x2
contig16250	thiosulfate sulfurtransferase 18-like isoform x1
contig16807	lgb2_medtr ame: full=leghemoglobin 2
contig16808	lgb6_pea ame: full=leghemoglobin lb120-34
contig16809	leghemoglobin lb120-1
contig16866	kinesin-like calmodulin-binding protein homolog
contig16867	kinesin-like calmodulin-binding protein homolog
contig16871	kinesin-like calmodulin-binding protein homolog
contig16872	kinesin-like calmodulin-binding isoform x1
contig16873	kinesin-like calmodulin-binding protein homolog
contig16875	kinesin-like calmodulin-binding protein homolog
contig16923	abc transporter g family member 14-like
contig16924	abc transporter g family member 14-like
contig17801	bel1-like homeodomain protein 1-like
contig18282	probable protein phosphatase 2c 72-like
contig19329	nodule-specific protein nlj70
contig19789	protease 2-like isoform x1
contig19792	protease 2-like isoform x1
contig21036	embryogenesis-associated protein emb8-like isoform x1
contig21037	embryogenesis-associated protein emb8-like isoform x1
contig21364	protein chloroplastic-like
contig21365	protein chloroplastic-like
contig21892	type ii inositol -trisphosphate 5-phosphatase fra3-like
contig22015	early nodulin-75-like
contig22056	dna-binding protein escarola-like
contig22557	carboxyl-terminal peptidase
contig22558	carboxyl-terminal peptidase
contig23803	glucose-1-phosphate adenylyltransferase large subunit chloroplastic-like
contig24132	core-2 i-branching enzyme
contig24135	core-2 i-branching enzyme
contig24230	molybdate transporter 1-like
contig24460	protein phosphatase 2c-like protein
contig25252	formin-like protein 4-like
contig25323	probable inactive receptor kinase at2g26730-like
contig25431	cbs octicosapeptide phox bemp1 domain protein
contig25432	cbs octicosapeptide phox bemp1 domain protein
contig25435	cbs octicosapeptide phox bemp1 domain protein
contig25437	cbs domain-containing protein cbscbspb3-like isoform x2
contig25438	cbs domain-containing protein cbscbspb3-like isoform x1
contig25473	beta-galactosidase 6-like isoform x1
contig25799	zincin-like metalloprotease family protein
contig25800	zincin-like metalloprotease family protein
contig26142	sulfate bicarbonate oxalate exchanger and transporter sat-1
contig26264	PREDICTED: uncharacterized protein LOC101490944 isoform X1
contig26815	oligopeptide transporter 9-like
contig26817	oligopeptide transporter 1 isoform 1
contig26818	oligopeptide transporter 9-like
contig26819	oligopeptide transporter 9-like
contig26991	heat shock 70 kda protein 17-like
contig27220	PREDICTED: uncharacterized protein LOC101495241
contig28081	histone-lysine n- h3 lysine-79 specific-like
contig28186	probable glucan -beta-glucosidase a-like
contig28187	glucan -beta-glucosidase
contig28189	glucan -beta-glucosidase
contig28322	p-hydroxybenzoic acid efflux pump subunit aaeb
contig28347	serine threonine-protein phosphatase 7 long form homolog
contig28490	probable polygalacturonase at3g15720-like
contig28491	probable polygalacturonase at3g15720-like
contig28492	probable polygalacturonase at3g15720-like
contig28520	ankyrin repeat protein rf_0381-like
contig28547	2-aminoethanethiol dioxygenase-like
contig28729	tropinone reductase homolog isoform 1
contig28730	nad -binding rossmann-fold protein
contig28731	tropinone reductase homolog
contig28732	nad -binding rossmann-fold protein
contig28733	tropinone reductase homolog
contig28805	heavy-metal-associated domain protein
contig29021	adenine nucleotide alpha hydrolase-like domain kinase
contig29022	adenine nucleotide alpha hydrolase-like domain kinase
contig29336	quinone oxidoreductase-like protein
contig29337	quinone oxidoreductase-like protein chloroplastic-like
contig29338	quinone oxidoreductase-like protein
contig29956	violaxanthin de-epoxidase-like protein
contig30188	PREDICTED: uncharacterized protein LOC101500557 isoform X2
contig30590	mannosyl-oligosaccharide glucosidase gcs1-like isoform x3
contig30870	luminal binding protein
contig30871	dnak-type molecular chaperone
contig31377	wat1-related protein at1g25270-like
contig31378	wat1-related protein at1g25270-like
contig31379	wat1-related protein at1g25270-like
contig31383	wat1-related protein at1g25270-like
contig31384	wat1-related protein at1g25270-like
contig31385	wat1-related protein at1g25270-like
contig31386	wat1-related protein at1g25270-like
contig31392	vacuolar iron transporter-like protein
contig31606	loricrin-like protein
contig32173	stress up-regulated nod 19 protein
contig32667	kdel-tailed cysteine endopeptidase cep1
contig32993	inositol polyphosphate 5-phosphatase i
contig33174	probable phosphatidylinositol 4-kinase type 2-beta at1g26270-like
contig33472	polyol monosaccharide transporter 1
contig34572	probable cyclic nucleotide-gated ion channel 5-like isoform x3
contig35392	atp-citrate synthase beta chain protein 2-like
contig35393	atp citrate lyase subunit b 2 isoform 1
contig35394	atp-citrate synthase beta chain protein partial
contig35395	atp-citrate synthase beta chain protein 2-like
contig35396	atp-citrate synthase beta chain protein 2-like
contig35399	atp-citrate synthase beta chain protein 2-like isoform x1
contig36511	inactive purple acid phosphatase-like protein
contig38097	histone-lysine n-methyltransferase ashh3 isoform partial
contig38217	cytochrome p450 family 71 protein
contig38581	PREDICTED: nodulin-25-like
contig38725	ras gtpase activation domain-containing protein
contig39316	bzip transcription factor
contig39619	glycoside hydrolase family 18 protein
contig39679	probable wrky transcription factor 72-like
contig41588	protein flug-like
contig42189	endoplasmic oxidoreductin-1-like
contig42462	auxin-induced protein x10a-like
contig42472	aspartic proteinase cdr1-like
contig42684	syntaxin of plants 122 protein
contig42896	mate efflux family protein
contig42901	mate efflux family protein frd3-like isoform x3
contig42903	mate efflux family protein frd3-like isoform x3
contig42904	mate efflux family protein frd3-like isoform x3
contig42905	mate efflux family protein frd3-like isoform x3
contig42909	mate efflux family protein frd3-like isoform x3
contig43112	beta- -galactosyltransferase-like protein
contig43628	probable serine threonine-protein kinase nek3-like
contig43629	probable serine threonine-protein kinase nek3-like
contig43630	probable serine threonine-protein kinase nek3-like
contig43685	PREDICTED: uncharacterized protein LOC101504796
contig43873	della protein rht-1-like
contig44170	hypothetical retrotransposon
contig44184	ring-h2 finger protein atl11-like
contig44261	rna-directed dna polymerase (reverse transcriptase)
contig45110	b3 domain-containing protein at2g36080-like
contig45111	b3 domain-containing protein at2g36080-like
contig45782	probable peptide transporter at1g52190-like
contig45783	probable peptide transporter at1g52190-like
contig46112	probable sulfate transporter -like
contig46926	magnesium transporter nipa2-like isoform x1
contig46932	magnesium transporter nipa2-like isoform x1
contig46997	ef hand calcium-binding family protein
contig47198	probable s-acyltransferase at3g56930-like isoform x1
contig47731	u-box domain-containing protein 17-like
contig48071	PREDICTED: uncharacterized protein LOC101495981
contig48072	PREDICTED: uncharacterized protein LOC102662475
contig48460	type receptor kinase
contig48984	plc-like phosphodiesterase superfamily protein
contig48985	plc-like phosphodiesterase superfamily protein
contig49731	fructose-bisphosphate cytoplasmic isozyme-like
contig49734	trihelix transcription factor ptl-like
contig50182	probable lrr receptor-like serine threonine-protein kinase mrh1-like
contig50212	wat1-related protein at4g30420-like
contig50302	hypothetical protein MTR_1g088150
contig50303	hypothetical protein MTR_1g088150
contig50424	abc transporter c family member 9-like isoform x1
contig50519	translocation protein
contig50970	bzip transcription factor
contig50971	bzip transcription factor
contig51017	subtilisin-like serine protease
contig51810	histone-lysine n- h3 lysine-79 specific-like
contig51840	PREDICTED: uncharacterized protein LOC101502301
contig52282	PREDICTED: patellin-4-like
contig52283	cral amino-terminal domain protein
contig52928	PREDICTED: uncharacterized protein LOC101509556
contig53457	hypothetical protein VITISV_010513
contig53464	52 kda repressor of the inhibitor of the protein kinase-like
contig53558	non-specific lipid-transfer protein ap10-like
contig54436	mediator of rna polymerase ii transcription subunit 26-like
contig54617	PREDICTED: leghemoglobin-like
contig54618	leghemoglobin lb120-1
contig54619	leghemoglobin lb120-1
contig54835	bel1-like homeodomain protein 2-like
contig54987	chaperone -domain
contig55068	atp-binding microtubule motor family protein
contig55070	kinesin-related protein 4-like isoform x4
contig55097	gata transcription factor 5-like
contig55138	spfh band 7 phb domain membrane-associated family protein
contig55141	spfh band 7 phb domain membrane-associated family protein
contig55734	uncharacterized membrane
contig55751	hypothetical protein MTR_5g027460
contig55787	2-aminoethanethiol dioxygenase-like
contig55791	2-aminoethanethiol dioxygenase-like
contig56027	prolyl 4-hydroxylase subunit alpha-1-like
contig56167	sync1 protein
contig56603	sec14 cytosolic factor-like isoform x4
contig57437	probable 2-oxoglutarate fe -dependent dioxygenase-like
contig57445	c2h2 zinc finger protein
contig57449	avr9 cf-9 rapidly elicited protein
contig57600	nuclear transcription factor y subunit b-5-like
contig57681	dihydrolipoyllysine-residue succinyltransferase component of 2-oxoglutarate dehydrogenase complex mitochondrial-like
contig57802	nitrate transporter -like
contig58008	cysteine-rich receptor-kinase-like protein
contig58009	endoribonuclease dicer-like protein
contig58122	expansin a10
contig58123	expansin a10
contig58476	wat1-related protein at5g07050-like
contig58482	wat1-related protein at5g07050-like
contig58483	wat1-related protein at5g07050-like
contig58484	wat1-related protein at5g07050-like
contig58485	wat1-related protein at5g07050-like
contig58486	wat1-related protein at5g07050-like
contig59749	probable membrane-associated kinase regulator 3-like
contig59776	dynamin-related protein 1e-like
contig59909	pollen-specific leucine-rich repeat extensin-like protein 1-like
contig60054	cationic peroxidase 1-like
contig60332	aspartic proteinase cdr1-like
contig60336	aspartic proteinase cdr1-like
contig60405	embryo-specific 3
contig60736	myosin heavy chain-like protein
contig61311	dnaj homolog subfamily c member 21-like
contig61593	upf0695 membrane protein -like
contig61707	cellulase (glycosyl hydrolase family 5)
contig61897	trypsin inhibitor
contig62034	auxin efflux carrier family protein
contig62039	uncharacterized transporter -like
contig62040	auxin efflux carrier family protein
contig62499	pathogen-related related
contig62816	heat shock cognate 70 kda protein 2-like
contig63472	mate efflux family protein 5-like
contig63473	mate efflux family protein
contig63475	mate efflux family protein
contig63476	mate efflux family protein
contig63854	major facilitator superfamily protein
contig63856	low quality protein: hexose carrier protein hex6-like
contig63857	low quality protein: hexose carrier protein hex6-like
contig64916	early nodulin enod18
contig65242	duf4378 domain protein
contig65252	PREDICTED: uncharacterized protein LOC101510347
contig65447	e3 ubiquitin-protein ligase rma1h1-like isoform x1
contig65679	probable 2-isopropylmalate synthase-like
contig65681	probable 2-isopropylmalate synthase-like
contig65682	homocitrate synthase
contig65741	small multi-drug export protein
contig65839	defensin ec-amp-d1-like
contig65985	chorismate mutase
contig66004	nodulin 21 -like transporter family protein
contig66008	nodulin 21 -like transporter family protein
contig66598	repetitive proline-rich cell wall protein 2-like
contig66693	subtilisin-like serine protease
contig66694	subtilisin-like serine protease
contig66695	subtilisin-like serine protease
contig66696	subtilisin-like serine protease
contig66719	PREDICTED: uncharacterized protein LOC101508261 isoform X2
contig66756	PREDICTED: extensin-like
contig67256	probable protein phosphatase 2c 72-like
contig67451	amino-acid permease bat1 homolog isoform x2
contig67526	protein disulfide-isomerase ddb_g0275025-like
contig67546	wrky transcription factor
contig67547	probable wrky transcription factor 33-like
contig67650	aldose 1-epimerase family protein
contig67652	aldose 1-epimerase family protein
contig68221	PREDICTED: uncharacterized protein LOC101495235 isoform X5
contig68762	rpp4 candidate r10
contig68911	wat1-related protein at2g37460-like isoform x3
contig68912	wat1-related protein at2g37460-like isoform x3
contig68914	wat1-related protein at2g37460-like isoform x1
contig69827	histone-lysine n- h3 lysine-79 specific-like
contig70450	non-specific lipid-transfer
contig70703	chromosome condensation regulator rcc1 repeat protein
contig70813	PREDICTED: uncharacterized protein LOC101490769
contig70815	PREDICTED: uncharacterized protein LOC101490128
contig71074	histone-lysine n- h3 lysine-79 specific-like
contig71791	exostosin family protein
contig71799	exostosin family protein
contig71801	PREDICTED: uncharacterized protein LOC101504367
contig71803	exostosin family protein
contig71807	exostosin family protein
contig71808	exostosin family protein
contig71810	exostosin family protein
contig72325	histone-lysine n- h3 lysine-79 specific-like
contig72408	PREDICTED: nodulin-25-like
contig72781	protein zinc induced facilitator-like 1-like isoform x3
contig72782	protein zinc induced facilitator-like 1-like isoform x3
contig73128	PREDICTED: uncharacterized protein LOC101492253
contig73129	PREDICTED: uncharacterized protein LOC101492589
contig73130	PREDICTED: uncharacterized protein LOC101492589
contig73131	PREDICTED: uncharacterized protein LOC101492917
contig73132	PREDICTED: uncharacterized protein LOC101492589
contig73133	PREDICTED: uncharacterized protein LOC101492589
contig73370	PREDICTED: uncharacterized protein LOC101495173
contig73859	peptide nitrate transporter at5g19640-like isoform x1
contig73860	peptide nitrate transporter at5g19640-like isoform x1
contig73897	non-specific lipid-transfer protein ap10-like
contig74118	zinc finger homeobox protein 4-like
contig74119	nms32 34
contig74128	ppr containing plant-like protein
contig74200	protein anoxia up-regulated-like
contig74578	saur-like auxin-responsive family protein
contig74697	protein srg1
contig74698	protein srg1
contig75222	grf zinc finger protein
contig75224	grf zinc finger protein
contig75368	protein tify 3b
contig75677	mlo-like protein 1-like
contig75859	2-aminoethanethiol dioxygenase-like
contig75996	duf1262 family protein
contig75998	duf1262 family protein
contig76170	signal recognition particle 14 kda protein
contig76608	PREDICTED: extensin-like
contig76646	axoneme-associated protein mst101 -like
contig76647	histone-lysine n- h3 lysine-79 specific-like
contig76768	histone-lysine n- h3 lysine-79 specific-like
contig76784	PREDICTED: uncharacterized protein LOC101500906
contig76792	cationic amino acid transporter-like protein
contig76850	PREDICTED: extensin-like
contig78053	PREDICTED: uncharacterized protein LOC101491098
contig78054	PREDICTED: uncharacterized protein LOC101491098
contig78293	histone-lysine n- h3 lysine-79 specific-like
contig78741	ammonium transporter
contig78871	werner syndrome-like exonuclease-like isoform x2
contig78873	werner syndrome-like exonuclease-like isoform x1
contig79087	bifunctional nitrilase nitrile hydratase nit4b-like
contig79088	bifunctional nitrilase nitrile hydratase nit4b-like
contig79361	PREDICTED: uncharacterized protein LOC101491608
contig79362	PREDICTED: uncharacterized protein LOC101491608
contig79363	PREDICTED: uncharacterized protein LOC101491608
contig79789	stress response protein nst1-like
contig79790	histone-lysine n- h3 lysine-79 specific-like
contig79985	endoplasmin homolog
contig80104	putative transposase
contig80132	histone-lysine n- h3 lysine-79 specific-like
contig80268	auxin efflux carrier family protein
contig80270	auxin efflux carrier family protein
contig80271	auxin efflux carrier family protein
contig80572	serine proteinase inhibitor
contig80653	excinuclease c n-
contig80654	transcripteion factor
contig80901	histone-lysine n- h3 lysine-79 specific-like
contig80981	1308219borf 2
contig81056	probable 2-isopropylmalate synthase-like
contig81078	PREDICTED: uncharacterized protein LOC101491286
contig81372	PREDICTED: uncharacterized protein LOC101506096 isoform X3
contig81414	histone-lysine n- h3 lysine-79 specific-like
contig81514	ring-h2 finger protein atl66-like
contig81515	histone-lysine n- h3 lysine-79 specific-like
contig81518	universal stress protein a-like

## Sheet: cls_6_blast
CLUSTER_6
contig15935	heat stress transcription factor b-1-like
contig15990	cdpk-related kinase 5-like
contig30877	secretory carrier-associated membrane isoform x1
contig47744	calnexin homolog
contig67598	calmodulin-binding protein
contig67599	calmodulin-binding protein
contig15907	protein ralf-like 34-like
contig15935	heat stress transcription factor b-1-like
contig17688	cytochrome p450 family 71 protein
contig17689	cytochrome p450 family 71 protein
contig159	eukaryotic translation initiation factor 5-2 family protein
contig371	mannosyl-oligosaccharide glucosidase
contig430	type i inositol- -trisphosphate 5-phosphatase
contig1449	bel1-like homeodomain protein 9-like
contig1674	PREDICTED: uncharacterized protein LOC101495242
contig1828	dna ligase 1-like
contig1996	early nodulin-10-like
contig2371	PREDICTED: uncharacterized protein LOC101500248 isoform X1
contig3608	ring fyve phd zinc finger protein
contig3610	ring fyve phd zinc finger protein
contig5333	gamma-glutamyl hydrolase-like
contig5335	gamma-glutamyl hydrolase-like
contig5998	ketol-acid reductoisomerase partial
contig6168	uncharacterized wd repeat-containing protein alr2800-like
contig6417	embryo-specific protein
contig6419	embryo-specific 3
contig6421	PREDICTED: uncharacterized protein LOC101491286
contig6759	plant f16b3-5 protein
contig6947	udp-glucosyltransferase family protein
contig7265	potassium transporter 6-like
contig7332	PREDICTED: uncharacterized protein LOC101493138 isoform X4
contig9097	transcriptional regulator tac1-like
contig9692	casp-like protein os05g0344400-like
contig9693	casp-like protein os05g0344400-like
contig9695	casp-like protein os05g0344400-like
contig10777	dna repair protein rad50- partial
contig10778	dna repair protein rad50
contig10785	dna repair-recombination protein isoform 3
contig10786	dna repair protein rad50
contig10791	low quality protein: dna repair protein rad50-like
contig10792	dna repair protein rad50
contig10794	dna repair protein rad50
contig10795	dna repair protein rad50
contig10803	dna repair protein rad50
contig10805	dna repair-recombination family protein
contig11061	hypothetical protein MTR_7g111230
contig11181	protein transport protein sec23a-like
contig11508	serine arginine-rich splicing factor 33-like
contig12581	PREDICTED: uncharacterized protein LOC101503482
contig12873	low quality protein: protein light-dependent short hypocotyls 4-like
contig14501	signal peptide peptidase-like protein
contig14809	la-related protein 7-like
contig15400	transcription factor myb44-like
contig15665	PREDICTED: uncharacterized protein At4g22758-like
contig15935	heat stress transcription factor b-1-like
contig15990	cdpk-related kinase 5-like
contig16864	kinesin-like calmodulin-binding protein homolog
contig16865	kinesin-like calmodulin-binding protein homolog
contig16868	kinesin-like calmodulin-binding protein homolog
contig16874	kinesin-like calmodulin-binding protein homolog
contig16880	kinesin-like calmodulin-binding protein homolog
contig18282	probable protein phosphatase 2c 72-like
contig19577	protein starmaker-like isoform x1
contig22029	nodulin 21 -like transporter family protein
contig22659	coatomer protein
contig23569	starch branching enzyme i
contig25035	bidirectional sugar transporter sweet10-like
contig25036	n3 protein
contig25037	bidirectional sugar transporter sweet10-like
contig25038	bidirectional sugar transporter sweet10-like
contig25254	formin-like protein 4-like
contig25474	beta-galactosidase-like protein
contig25510	amino acid permease 2-like isoform x1
contig25594	probable methyltransferase pmt26-like
contig26984	heat shock 70 kda protein 17-like
contig26987	heat shock 70 kda protein 17-like
contig26988	heat shock 70 kda protein 17-like
contig26989	heat shock 70 kda protein 17-like
contig26990	heat shock 70 kda protein 17-like
contig27224	PREDICTED: uncharacterized protein LOC101495241
contig27225	PREDICTED: uncharacterized protein LOC101495241
contig28185	glucan -beta-glucosidase
contig29339	casp-like protein n24-like
contig29340	casp-like protein n24-like
contig29850	70 kda peptidyl-prolyl isomerase-like isoform x1
contig30186	PREDICTED: uncharacterized protein LOC101500557 isoform X1
contig30857	dnak-type molecular chaperone
contig30870	luminal binding protein
contig30871	dnak-type molecular chaperone
contig31581	hyccin protein
contig31905	carboxy-terminal region remorin
contig31908	carboxy-terminal region remorin
contig32668	kdel-tailed cysteine endopeptidase cep1
contig32669	kdel-tailed cysteine endopeptidase cep1
contig33455	u1 small nuclear ribonucleoprotein 70 kda
contig34563	early nodulin-20-like
contig35241	calcium-dependent lipid-binding-like protein
contig35242	calcium-dependent lipid-binding-like protein
contig35256	probable protein phosphatase 2c 13-like
contig35654	uro-adherence factor a-like
contig36018	scythe protein ubiquitin-like domain protein
contig36131	glycoside hydrolase family 18 protein
contig36523	tyrosine-sulfated glycopeptide receptor 1-like
contig37147	soluble acid invertase fruct2
contig37152	papain family cysteine protease
contig37153	cysteine proteinase
contig37159	carboxy-terminal domain cyclin
contig37537	phototropic-responsive nph3 family protein
contig37538	phototropic-responsive nph3 family protein
contig37546	PREDICTED: uncharacterized protein LOC101503784
contig38723	dishevelled egl-10 leckstrin domain protein
contig38724	ras gtpase activation domain-containing protein
contig38726	dishevelled egl-10 leckstrin domain protein
contig39680	probable wrky transcription factor 72-like
contig39681	probable wrky transcription factor 72-like
contig39682	probable wrky transcription factor 72-like
contig40607	general transcription factor 3c-like protein
contig40994	e3 ubiquitin-protein ligase sinat2-like isoform x1
contig43114	beta- -galactosyltransferase-like protein
contig43645	wat1-related protein at5g07050-like
contig44471	homeobox protein bel1 homolog
contig46109	probable sulfate transporter -like
contig46111	probable sulfate transporter -like
contig46258	probable inactive receptor kinase at5g67200-like
contig46281	chromatin-binding protein
contig46320	progesterone 5-beta-reductase
contig46924	magnesium transporter nipa2-like isoform x1
contig46927	magnesium transporter nipa2-like isoform x1
contig46928	magnesium transporter nipa2-like isoform x1
contig46941	chaperone protein dnaj chloroplastic-like
contig47731	u-box domain-containing protein 17-like
contig47742	calnexin homolog
contig47744	calnexin homolog
contig47748	tudor-sn protein 1 isoform 3
contig47758	respiratory burst oxidase homolog protein c-like
contig47759	respiratory burst oxidase homolog protein c-like
contig48871	probable serine threonine-protein kinase cdc7-like
contig49181	probable serine threonine-protein kinase at1g09600-like
contig49183	probable serine threonine-protein kinase at1g54610
contig49733	trihelix transcription factor ptl-like
contig50185	probable lrr receptor-like serine threonine-protein kinase mrh1-like
contig50422	low quality protein: abc transporter c family member 9-like
contig50968	bzip transcription factor
contig51018	subtilisin-like serine protease
contig51143	PREDICTED: uncharacterized protein LOC101515470
contig51659	pti1-like tyrosine-protein kinase at3g15890-like
contig51660	pti1-like tyrosine-protein kinase at3g15890-like
contig52980	copper transporter 6-like
contig53561	non-specific lipid-transfer protein ap10-like
contig54833	bel1-like homeodomain protein 2 isoform 2
contig55103	amino-terminal domain micro-spherule protein
contig55140	spfh band 7 phb domain membrane-associated family protein
contig55731	early-responsive to dehydration stress protein isoform 2
contig55737	uncharacterized membrane
contig55788	2-aminoethanethiol dioxygenase-like
contig55790	2-aminoethanethiol dioxygenase-like
contig56165	sync1 protein
contig56166	sync1 protein
contig56357	tpr repeat protein
contig56725	PREDICTED: uncharacterized protein LOC101498936
contig57549	formin-like protein 4-like
contig59132	nac domain-containing protein 21 22-like
contig59438	calmodulin-like isoform x2
contig59463	prohibitin 1-like protein
contig60169	calcium-dependent protein kinase 20-like
contig61311	dnaj homolog subfamily c member 21-like
contig62035	auxin efflux carrier family protein
contig62495	pathogenesis-like protein
contig62498	pathogenesis-like protein
contig63374	leghemoglobin lb120-1
contig64029	bel1-like homeodomain protein 2-like
contig64030	bel1-like homeodomain protein
contig64178	PREDICTED: uncharacterized protein LOC101495223 isoform X1
contig64377	transcription factor
contig64994	bel1-like homeodomain protein 10-like
contig66697	subtilisin-like serine protease
contig66698	subtilisin-like protease-like
contig66699	subtilisin-like serine protease
contig66756	PREDICTED: extensin-like
contig67257	probable protein phosphatase 2c 72-like
contig67598	calmodulin-binding protein
contig67599	calmodulin-binding protein
contig67673	laminin-like protein epi-1-like
contig68001	PREDICTED: cucumisin-like
contig68908	wat1-related protein at2g37460-like isoform x3
contig70995	sulfate bicarbonate oxalate exchanger and transporter sat-1
contig71065	protein-lysine methyltransferase mettl21d-like
contig71229	low quality protein: glutamate synthase
contig71230	low quality protein: glutamate synthase
contig71231	low quality protein: glutamate synthase
contig71233	low quality protein: glutamate synthase
contig71273	zinc finger homeobox protein 4-like
contig72698	4f5 family protein
contig72743	trihelix transcription factor gt-3b-like
contig73534	bromo adjacent-like domain protein
contig73833	PREDICTED: uncharacterized protein LOC101514397
contig73861	peptide nitrate transporter at5g19640-like isoform x3
contig74574	udp-glycosyltransferase 73c2-like
contig74719	uncharacterized kda
contig75589	annexin-like protein rj4-like isoform x2
contig75861	2-aminoethanethiol dioxygenase-like
contig75862	2-aminoethanethiol dioxygenase-like
contig75863	2-aminoethanethiol dioxygenase-like
contig76419	PREDICTED: uncharacterized protein LOC100801725
contig77294	e3 ubiquitin-protein ligase rnf128-like
contig77936	calcium homeostasis regulator
contig78386	protein notum homolog
contig78387	protein notum homolog
contig78389	protein notum homolog
contig78391	protein notum homolog
contig78703	plant f12b17-70 protein
contig78704	plant f12b17-70 protein
contig78894	calcium-dependent protein kinase 10-like
contig79183	probable s-acyltransferase at4g15080-like isoform x2
contig79587	ap2-domain dna-binding protein
contig80231	upf0202 protein at1g10490-like
contig80619	conserved hypothetical protein
contig81082	probable sulfate transporter -like

## Sheet: cls_9_blast
CLUSTER_9
contig121	aspartic proteinase
contig777	beta-amyrin 11-oxidase-like
contig991	probable glutathione s-transferase para-like
contig1613	protein yipf1 homolog
contig2241	isoliquiritigenin 2 -o-methyltransferase-like
contig2302	gibberellin 20 oxidase 1-like
contig2853	flavoprotein wrba
contig3329	probable ubiquitin-conjugating enzyme e2 24-like
contig7651	PREDICTED: uncharacterized protein LOC101496492
contig9175	3-isopropylmalate dehydratase small subunit 2-like
contig9866	polyubiquitin 3
contig11029	aspartic proteinase
contig12528	lipid-transfer protein dir1-like
contig14503	lipid transfer protein
contig15444	probable cinnamyl alcohol dehydrogenase 1-like isoform x1
contig16475	non-specific lipid-transfer protein at2g13820-like
contig19342	eukaryotic translation initiation factor 3e
contig20697	chia_cicar ame: full=acidic endochitinase flags: precursor
contig23118	coatomer subunit delta-like protein
contig25662	2-oxoisovalerate dehydrogenase subunit mitochondrial-like
contig26469	horseradish peroxidase-like protein
contig31692	protein phosphatase 2c-like protein
contig33393	lim domain-containing protein isoform 2
contig33394	protein da1-related 1-like isoform x1
contig34908	sucrose synthase
contig35606	peroxisomal fatty acid beta-oxidation multifunctional protein mfp2-like
contig35607	multifunctional family protein
contig35704	stem-specific protein tsjt1-like isoform 1
contig37254	adenylyl cyclase
contig37255	adenylyl cyclase
contig40244	cell differentiation protein rcd1 homolog isoform 2
contig42130	transaldolase family protein
contig44523	adp-ribosylation factor-binding protein gga3-like isoform x3
contig46297	cyclin a-like protein
contig46298	cyclin-a3-1-like isoform x2
contig46971	nad h-dependent 6 -deoxychalcone synthase-like
contig48422	1-aminocyclopropane-1-carboxylate oxidase
contig49827	laccase-like multicopper oxidase
contig50034	beta-amyrin 11-oxidase-like
contig50045	defensin-like protein
contig50902	20s proteasome subunit alpha type 1
contig51828	peroxidase 4-like
contig54867	lrr receptor-like kinase
contig57520	alanine--glyoxylate aminotransferase family protein
contig57521	alanine--glyoxylate aminotransferase 2 homolog mitochondrial-like isoform x1
contig58877	oxysterol-binding protein 3c-like
contig58977	low quality protein: protein argonaute 1-like
contig60135	probable polygalacturonase-like
contig60437	glutaminyl-trna synthetase
contig61744	peroxidase 3-like
contig62154	gdsl esterase lipase at1g74460-like
contig62155	gdsl esterase lipase at1g74460-like
contig63222	appr-1-p processing enzyme family protein isoform 2
contig63652	transcription factor jungbrunnen 1-like isoform x1
contig64075	cytochrome b reductase
contig64076	transmembrane ascorbate ferrireductase 1-like isoform x1
contig64078	transmembrane ascorbate ferrireductase
contig64559	monoglyceride lipase
contig66534	protein transport protein sec61 subunit gamma-like
contig68106	copper ion-binding laccase
contig70874	btb poz domain-containing protein at1g67900-like
contig73399	urate oxidase
contig76511	u-box domain-containing protein 21-like
contig76573	kinetoplast-associated protein
contig76961	seed lipoxygenase
contig77992	cytochrome p450 family protein
contig78184	trafficking protein particle complex subunit 9-like
contig79400	leguminosin group485 secreted peptide
contig79818	copper amine enzyme domain protein
contig79819	copper amine oxidase
contig9916	40s ribosomal protein s5-like
contig12139	math (meprin and traf-c-like) domain protein
contig12140	ubiquitin carboxyl-terminal hydrolase family protein
contig12199	60s ribosomal protein l21-1-like
contig26913	flavonoid o-methyltransferase-like protein
contig26914	flavonoid o-methyltransferase-like protein
contig30892	armadillo repeat-containing protein 7-like isoform x1
contig40244	cell differentiation protein rcd1 homolog isoform 2
contig44523	adp-ribosylation factor-binding protein gga3-like isoform x3
contig66534	protein transport protein sec61 subunit gamma-like
contig76511	u-box domain-containing protein 21-like

## Sheet: cls_13_blast
CLUSTER_13
contig7498	probable sugar phosphate phosphate translocator at3g11320-like
contig16863	probable l-type lectin-domain containing receptor kinase -like
contig21756	ring finger family protein
contig28668	u-box domain-containing protein 21-like
contig40433	vesicle-associated protein 4-2-like isoform x2
contig40439	transcription factor jumonji domain protein
contig64583	60s ribosomal protein l18-like
contig64584	ribosomal protein l18
contig76961	seed lipoxygenase
contig76962	seed linoleate 9s-lipoxygenase
contig76964	seed linoleate 9s-lipoxygenase
contig76966	seed linoleate 9s-lipoxygenase-like
contig76967	seed linoleate 9s-lipoxygenase
contig76968	seed linoleate 9s-lipoxygenase
contig76969	seed linoleate 9s-lipoxygenase
contig15907	protein ralf-like 34-like
contig31579	splicing factor 3b subunit 2- partial
contig32454	arginine decarboxylase
contig40231	alpha-glucan-branching enzyme chloroplastic amyloplastic
contig40232	alpha-glucan-branching enzyme chloroplastic amyloplastic
contig45486	ethylene-responsive transcription factor erf012-like
contig47617	disease resistance protein rga4
contig47897	ribosomal rna methyltransferase nop2-like isoform x1
contig52819	glycine-rich rna-binding protein grp2a-like
contig2055	iq domain-containing protein
contig3950	rna-binding (rrm rbd rnp motif) family protein
contig13329	zinc finger protein constans-like 15-like isoform x3
contig16863	probable l-type lectin-domain containing receptor kinase -like
contig16864	kinesin-like calmodulin-binding protein homolog
contig16865	kinesin-like calmodulin-binding protein homolog
contig16866	kinesin-like calmodulin-binding protein homolog
contig16867	kinesin-like calmodulin-binding protein homolog
contig16868	kinesin-like calmodulin-binding protein homolog
contig16869	kinesin-like calmodulin-binding protein homolog
contig20520	protein iq-domain 1-like
contig20570	frigida-like protein
contig21756	ring finger family protein
contig26699	calcineurin b-like protein 4-like isoform x1
contig28668	u-box domain-containing protein 21-like
contig39619	glycoside hydrolase family 18 protein
contig39658	pectinesterase pectinesterase inhibitor
contig39659	pectinesterase pectinesterase inhibitor
contig39660	pectin methylesterase
contig39661	pectinesterase pectinesterase inhibitor 18-like
contig39679	probable wrky transcription factor 72-like
contig39680	probable wrky transcription factor 72-like
contig39681	probable wrky transcription factor 72-like
contig39682	probable wrky transcription factor 72-like
contig40430	sugar transport protein 1-like
contig44646	dpp6 n-terminal domain-like protein
contig56116	intracellular hyaluronan-binding protein 4-like
contig64178	PREDICTED: uncharacterized protein LOC101495223 isoform X1
contig64583	60s ribosomal protein l18-like
contig64584	ribosomal protein l18
contig67481	amino acid permease 3-like isoform x1
contig67482	amino acid permease 3-like isoform x1
contig68793	protein lyk5-like
contig75028	serine carboxypeptidase-like 45-like
contig75030	serine carboxypeptidase-like 45-like
