# Supplementary material for: Dissecting the Root Nodule Transcriptome of Chickpea (Cicer arietinum L.)
Source: PLoS One. 2016 Jun 27;11(6):e0157908. doi: 10.1371/journal.pone.0157908 (PMC4922567; doi:10.1371/journal.pone.0157908)
Supplement: S5 Table — (XLSX) [file pone.0157908.s009.xlsx]

## Sheet: NCR_chickpea
S5 Table: RPKM values and amino acid sequences of NCR peptides
Contig	Control	3HPI-36HPI	2DPI-10DPI	11DPI-28DPI
contig1575	--	--	--	323.553
contig1919	--	--	--	75.4575
contig14622	--	--	--	222.894
contig14624	--	--	--	255.513
contig44141	--	--	--	157.93
contig44186	--	--	--	195.706
contig44265	--	--	--	125.149
contig47439	--	--	--	133.358
contig52928	--	--	--	77.409
contig56576	--	--	--	124.714
contig56577	--	--	--	85.9864
contig61485	--	--	--	206.161
contig61486	--	--	--	316.456
contig61488	--	--	--	113.425
contig61492	--	--	--	496.232
contig61790	--	--	--	77.409
contig71702	--	--	--	162.377
contig74127	--	--	--	88.0337
contig75422	--	--	--	217.451
contig78047	--	--	--	345.363
contig79840	--	--	--	85.2479
contig80767	--	--	--	37.4143
contig81638	--	--	--	393.359
contig82176	--	--	--	440.524
>contig1575
RTLNLVIKFRVAFEVNESLPIQQNQQILKKLQNIIKLSIDLYSTSSIDFLSSLNSSYKYIIRGDTKDVSRSYIMLNE
>contig1919
IMCICEPTYNPLKYLEAQNVSFSFSVSLLSYFNNILIYIFSTEAHPRHPCTKDEDCPKDMCKHPGSIPQCHWGWCICVIMMGPLPHPTIHNQLQ
>contig14622
YNHNQVRNNRKKQEIEPSYYILLFILFKFYSLTYTQSITFFYSCFILLAMCEEDNDCPVFWCFPDQTLRCITKNCYCLY
>contig14624
KKKKRWLASNISYNKKYGKEKDNSINKLKKFSHIFPLCKLNMKQKIV
>contig29267
STLEENFKVQGSEEEKNEVKGFSLKVEDDECCKVDENGVGVKLCDDGVVEVKSSFETEVVREDYQGSDGSVCEKDCEGRVEDAVLNGDGVVVVDAEERDGNKEKDENCDVKIVTIEVPIVETSEGVEEVSVLSGDGVVVVDGEERKDENVKESDEREKGECDGKIATIEVPIVEISENNDVEMEDLIVEDLID
>contig42116
QKHAWLMRIVQVQIVGLSMQCAVCIIVLAMK
>contig44141
SPTVVSSFSYFYVIHNLPLFLNNISLFLFYITAKHRCKSHNDCKYPCPPLHFMYCSEHNCECGR
>contig44186
IAFIECEKHEQCPIDMCKLYWLVRCYKYKCNCVNVWGYGEPIWDSKQNKCKE
>contig44265
LYVHVQQLLLCATWTLKLINKPVRMRLLLFFLARFQFSFCVDNYFSG
>contig47438
EHFCCILRQHFTGLKYCLVSHISKSENTFKVLNLHIFLLLKIHKIFKTKYIISFNNK
>contig47439
VKNKDHSVSKLENFSHIFRLDVTNRYPFITL
>contig52928
NFEKVNLTNSMSEDTKLSRFAQALMELQESENNAFMEIILLPHNIILKLCSIPLQHGIMKVLKCMVWSNRCCMLWISLQKGLLLAHSLITHLKTILFVFK
>contig56576
YRDKIIFYLLHTKENMEITLKIVYVIIFALSLFLIAMNI
>contig56577
YEHVNLLYILIACLYFILFSLTVDIECKNDSNCPTSMCLQPGTFPLCDLSVCICVIWIHQNIHL
>contig61485
HSNDNFVLYFFVKANKDYNTCIISLLSFSSCKTLKVREIDKLTSARNHKSNKIFKEIINVEVTKLSINLTLYLTLQ
>contig61486
NIRRLRSIYCETMSAKNYFIHKNRLWTFLHYKLIKQFSICYL
>contig61488
HYLLNPNPIPKGRNLSKIYCQRNITSKPETKILKHSIEGSTLYYALPILISDLIKDIFLDEKNIHSRCGVMCVKIVCSLVLAILECYLMLRCHLSQALKVNLM
>contig61492
SNNFLFATSTYKREKMATIHKFVYVMILIVFQLLVVTECLRKFFSSFSIFVLYFIQNLASSFSNIILCFTLI
>contig61790
GILVFTKTINASNFIIIEFFTITPRIARSFL
>contig75422
VIKQCSTCYMQSKTNMGAVLKFVYVMILFVFLLLGVTDSKRKPFSTPFSNFRSRLLYQYVFNLF
>contig78047
MIGIWPLAMPCNPLFKLLFLICTLFSFILFRFVLCLYRTIITWFLYRDHKTIVTCYMSFFKFFLFLILSFIYVVLLGLVN
>contig79365
IITLKLKLLHTYTRNDKLSRYCTLQLQEAYTNNLDNESHYDIKAKSINYNKKQWKEDHRIIKLENFSHFLS
>contig79840
LNLVSQTKIVKNLRVANLKSLNALVFVNV
>contig81638
ISWFLSKMCLGLVRMFCKDAPTTTPNKTQTTAMKFLQMIYVKFLLLKYFIRCHLVIVLTSNS
>contig82176
IEIILIKNKKPCFLNIHISETIILNTVKILKLHYIKTPPQRKPKQQNNEVVDYNYSAIFLMTMSCK
