# Supplementary material for: Dissecting the Root Nodule Transcriptome of Chickpea (Cicer arietinum L.)
Source: PLoS One. 2016 Jun 27;11(6):e0157908. doi: 10.1371/journal.pone.0157908 (PMC4922567; doi:10.1371/journal.pone.0157908)
Supplement: S6 Table — (XLSX) [file pone.0157908.s010.xlsx]

## Sheet: r_genes_deg
S6 Table: Log2 normalized RPKM values and nucleotide sequences of differentially expressed R-genes
Gene		3-36 HPI	2-10 DPI	11-28 DPI
contig39682	--	--	3.53605	8.56453	TTR1-WRKY
contig58937	7.85674	--	6.71149	6.32012	TTR1-WRKY
contig63201	7.13237	3.41954	5.42626	5.30012	TTR1-WRKY
contig67547	8.2937	6.6014	7.44791	6.07039	TTR1-WRKY
contig9698	6.76155	4.67807	3.6893	--	TTR1-WRKY
contig41458	5.2891	1.926	4.74416	4.39232	TIR-NBS-LRR
contig75170	7.03672	5.66676	4.09592	5.18982	TIR-NBS-LRR
contig65738	6.96463	4.73335	3.74416	--	TIR-NBS
contig47617	--	--	7.71287	2.23266	NBS
contig15817	6.56682	4.74953	6.17792	5.32193	CC-NBS-LRR
contig32532	4.07895	5.16993	2.60881	7.2075	CC-NBS-LRR
contig37448	8.893	5.57289	8.32823	8.28216	CC-NBS-LRR
contig48424	--	4.10434	--	7.04658	CC-NBS-LRR
contig51334	5.71149	--	6.13545	4.24031	CC-NBS-LRR
contig47558	2.65535	3.74416	3.16993	5.91409	CC-NBS
contig57251	5.99774	--	6.2384	2.65535	CC-NBS
Sequences of R-genes
>contig9698
ccatatttcaaattgttactgatgtcaacgtgtcagtgtcaatgtttcatagctcgttaataaataaacaaaaaaaCAAATTCATGAGCTTACCATCTTTTGGCCTCTAGTCCCAAATCATCATAATCTCGACCAGAATAACTAGTTTGTGAAGTTTGCTCAAACTCATTATCCTCTCCCAAAGAAAGATCAGAAaTCATTGAATTGGTGCATGATGAATTtGTTTTtCTTTtGTTAGATTGAGGCTTATGATGGTTATGACTTCCTTTATATACTATTTCAGTAACATGTCCTTCCAAAGACCTTTCAACTTTCTTCTTCATCAAGCAACTAAAATGAGTGCACTTGTAATAGCTTCTTGGATTttCACTCCCTTTCACTTGTTTttCTCCATATTtC…
>contig15817
attgtttggattgtattatgactattatcttctagttttgtgtgtataagacaaaacgaatctcatctctatttggcattcaatcataataagtatccaaacaactttatttcatttcatttcattgtattccatttgcttcatttcaatttcaatagaatccattctccttgattaagaaatctattttgttttgaccagaCAAGTTTGGCAGAAACATATTCTTTGTTACCGTCTCAAAAACTCCCAaCTtGAAGAACATTGTACGGACACTATTTGAATACTGTGGAAGTCGGGTGCCTGAGTTTCAAAGCGATGAAGACGCGATtAACCAATTGGGACGTCTTCTGAGGCAGGTTGGGAGAAGACCAATACTATTAGTGTTGGATGATGTTTGGC…
>contig32532
gcatgcatgaggataactgttttttatttaaattcatccaactataagtcttatgacaacactatttcatattttatcattttatttgtgtttttataacttttaaaactagtttaagtgtgccaacattgtaaaatatctcactagcaattccatgttctgtttctgcacatatcatctaatttcctaaaccaaacattataaatgctcaagtcatttaggaacttcttcaaattataaatgttttcatcaatttgattgaatcccttttatattgaatggccAGGTCATTAGTTGAGCTGGATGCAAGCTTTAACAATCTGTCATACTTGCCAACAAACATTGGGTATGAACTACCAAACTTGAAGAAACTCATGATTCAATTGAACAAAATTCGAT…
>contig37448
taaaaatttgcataggaTGAAGAATTGTCAATTGCCTTGACCGAGGAAGCACTTCTGCTTCTGCTGAGTTCTTTTTCCTCCACCAACAATATTATTTGACATATAATTTCTGAACCTTCCTCGGCTAGCCCATTCGATAAAGAGTCCAACTTCAAAAAAATAAGAAATAAAGGCAAAATACATAGCTTAGTCTTTAAGTTACATAAAAATATCAAATCTATAATACACCATTCTAGCCTAGAAGCTCATCCCTTGAACCCCTGATTAATGtCAAACAACCACTTTCTGACATCGACCTTTAATTGATATACCAAAGGCTTATGCAATCAATGATGTCAaTGTGTTTTaTgTAATGAAGACTTGTGAATGAGTAAGACAACTCTATTGAACTAACCTTGT…
>contig39682
CAGGTACAAAGATGTGCTGATGACATGTCAATCTTAATAACAACATATGAAGGAACACACAATCACCCTCTTCAAGTTTCAGCATCAGCAATGGCATACACAACTTCAGCAGCTGCATCAATGATGTTATCAGGTTCATCAACATCATCATCATCATCATCTCATCATGAAAATCATCACCAAAATTCCACATCTTTTGGAAACCCTCCAACACTACTTAATGGCCTTAATTTCACCCACCAAATTGATGAATCAAAACCAAAACATTACTTCCTTCCACCAAATCATATCTCACATAATAATAATTTATTCCCAACCATCACTTTAGACCTAACTTCATCTTCATCAACTCATATCCATAATAATAATAATAATAATAATAATAATAATAATTTACCT…
>contig41458
taataatcaaagtacaatgagtcaaacaattatcttatataataagttatcatacgaatttaaataatattttgaaaattaaattagatgattgtgataaacatgattttccttcatttaatttttctaatcatattcaattattacaaatcaataaaataatattataaaataattatatttataatacataaaatattacttataaaacttataaaattaattcattaatatccgcgcagtgcgtgggccataatctagtttatcttgtgtgttttggacaaattggttatattagattttatAATAATATATCATTACATTGATGTGATTGTGATTGTGATAACGATGCATTTCTAACTTACCTTACTCAACAGGCaaagatatgaatacaaattt…
>contig47558
attttgttttcaatccatgctgtgctcaaTGATGCAGAAGAAAAGCAATTGAAAAACGAAGCTGTGAAGGAGTGGCTTGaaGGAACTTAAAGATGTTGaCATTTGATGCTGATGATCTACTTGATGAGatatttactagtgaaaaaacgaaggcaaaagAGGTAAACACATTCAACTCCCTTTCTACAAACTTTTATGATAAAGAGCTTGAACAGAAAATAGAGGATGTTTATGAAAGATTAGAGTTTGTTATAAAATTGAAAGAaGTaCTTGATCTAAAGGTGGGTAAGgAaGTGAAaGTGACACACAAGACACCAACCTCATCTTTGGTTGAAGCATGTGACGTATATGGAAGGGATAATGATAAAAATATCATAGTTGAGTTACTATTGTCACATG…
>contig47617
GATGATAAAGAGAAGATTGTCATGTTTCTTCTCAACCAAGCAAGGGTCTCTGACTTCCTTTCTGTGTATCCTATTGTTGGCTTAGGTGGTGTTGGAAAAACAACTCTTGCTCAATTGCTCTACAATGATCATCGGGTAAGCATCAATTTTGATACAAAAGTTTGGGTGTGTGTTTCTGAGGTTTTCTCGATAAAGAGGATTCTTTGTTCCGTTATAGAATCTATCACAAGCCAAAATTGTtATGACTCCAATTTAGATGTCATACAAAGAAAAGTGCAAGAACTGTTGAAAGGTAAAaGATTTTTtATGGTTTTGGATGATGTATGGAAAAGAAaTCAGGAATTGGAATTCGGATTAAGCCAGGACAATTGGAATAAaTTGAAATCTGTGTTGTCTTGT…
>contig48424
ttagtgtatgTTTGATATCCTGgTGTGGATTTGTCAGAATCACTGTGATTTTGTTTTTGTAAAGTCACCAAACATAGCCTTAGACTTACAAGCATTGGTAAAATCCAAAAGCTCTATATGTATCCACATCCCACAACATTATGTAACTAGTGAATGAACATACAGAAACTCAAAACAAGAGTAAATATATGTTTATCAATCACTACTGTTGATCCAACCATGAGGCTCTAGGAGCTTTTCCAACGCCAAAATATCCCGCAACGCTTTCAGAAACCTCGACAACATTATTCAACAATGAGGCTCCCCACGCTATCCATCCCGTCTGCGCTTGCTGATTTTGAGTTTCAGCCAtGTTTTtCTGTTGCTCTTCAACGAGTTCAAGCCACCTCTTAGCCATGA…
>contig51334
ACtCTGGAGCAATGTAACCGTAGGAGCCAGCAATAGAGGACATAGACTGAGAAGCTCCTGGGTCATACAAGAACTTAGCAAGTCCAAAATCAGCAACATGGGCCTCAAAATCAGCATCAAGCAAAATATTATTAGACTTAACATCCCTATGAATAATAAGAGGTGAACAATCATGGTGCAAATAGCAAAGTCCCTTAGCAGCTTCGACAGCAATTTTATACCTCATTTCCCAACTCAAGTGTCCACCTTTTGCACCATGAAGCCATTCCCCCAAACTACCGTTAGGCATGTACTCATACAACAACAAATTTGTATCCTTATTAGAAACGTATCCCAAAAGCCTCATAATGTTTCGGTGCCTTATCCTACCAAGCGTCTCTATCTCCGCCTTGAATCCGT…
>contig57251
CAGGAACTATATGCTATAATATTATTCGATATGCAGTCATTCCTGTTGTTGTTGCTGGggTAAGGATGGGGGTAAGCATGGCATTAGATGAAATTGATGGAATGAAATATGTTTCTGATTTGTTTGGAAAAGTGTTCAaTGAAATTGAAAGAGAAAAGAATAATATGATTTTAAATCGAGATCTTGTGCTTGTAAAAGTTCAAGCAAATGATCATAAAaCCGAAAaGATCAACGATGTTGTGTTTGAGTGGCTAAAAGAAACTGAGATACTCATACAACAGGTGGAGAATTTGACAGTGGAAGCTAATCCAAGATCATGGAATGAATGTAGGAAGTTGCTGAAGAAAGTAATTGAACTTAATTTGAAATGTGAGTTTGATCCATTTTCAATCTCAATTC…
>contig58937
CCATCTTTTTGCATCAGGTTCATCTTCATGATCTCCTACTGATACATGTGAACTCTGCTCAAAATCATCATCTCCTCCCATCGATATCGACGAGTTATCCGGTGTAGCAACCAAATCGATTTGTATCTCACTACTAAAATGATTTGAAGAAGGATTTGCAAGTGATGTTGAATTATTATTCCTCTTGTTAGCTTGAGGCTTAGGATGATTATGATTACCTTTATAAACAATTTCAGTAATTTGTCCATCTAAAGACCTCTTCTCAACTTTTTtCTTTGTTGGACAATTTGGATATGTGCATTTGTAATAGCTTCTTGGATTTTCACTTCCTTTCACTTGTTTTTGTCCATATTTTCTCCAATTATATCCATCATCTGATCTTCTACTAAGTGTTTGAAC…
>contig63201
CTTCTCTTAAGATCAGGTTCATAATTTTTCTCATCTGTTTCAGTTTCACGATCTCCTTCATCCTCGGTGTCACTTGTTCCTAACAACACATGTTCAGCTGTTGCATCTGAATCTATCTTCGACATTTGGTGAGAACTTAAAGAAACTTGTTGAACATTTGAATTATCATTTGTGAGCTTGCTTGGATGAGGGCGTTGATGATTGTGCTCTCCTTTGTAAATAATTGCAGTTACATGACCATCGAGAGAGCATTCGACTTTTTTCCTCACTGGACAGCTTGGATATGTGCACTTGTAATAACTTCTAGGAAACTCAGAACCTTTAACCTGTTTCTGTCCATATTTCCTCCAGTTGTAGCCGTCGTCGTTAGGCTTGTCAACATTCACAGAAGAAGACTGT…
>contig65738
AAaGTATAGTCACATTCACATTAACTAGCGCATATGGCATGGTCATATTCTTCTTCCACCTCCTCTTCTAACAATACACCTCCTCAAGAAAAACACGAAGTGTTTATTTGTTTTAGAAGTGATGACACACGAAACACATTCACAAGCCATCTTAATGGTGCTTTGAAAAGATTAGACATAAGAACTTATATAGACAACAATCTTAACAGTGGTGATGAAATTTCAGCTACGATTGTTCGTGCCATCGAAGAAGCGACGCTATCCGTTATCGTTTTCTCTAAAAaCTTTGCAGCGTCGAAAtGgTGTTTGGAAGAGCTTGTGAAAATACTTGAATGTAGAAAAATGAAaGGGCAAATTGTTGTGCCTGTTTTCTATGATGTAGATCCTTCTGATGTTAGG…
>contig67547
ttttatttgtgttctaattaaatatacttgttttatttgaacAATaGGAACCAATTAAGAAACAAGATATGTGGAAGTTCAATGTACCTACAAAGCAAACTGATTTTTCATCTGAGAGGACAGAATCAAAATCTGAATTCCCATCAACTCAGAGCTTTTCCTCAGAAATGGCACCAAGCGAACTAGAAACACATGGTAACTCAGTTACCCAATCCGGTTATTTTAACTATACAAATGCATCTCAGCCTGTTAGAGAACAAAGGAGATCACAAGATGGATTCAACTGGAGAAAATATGGACAGAAACAAGTGAAAGGAAGCGAAAATCCGCGAAGTTATTACAAGTGCACACATCTGAATTGCTCAATGAAGAAGAAAGTTGAGACGGGTTTGGATGGAC…
>contig75170
tgataaggggAGTGAGACGATTAGAAGCATAGCTATTGACTTGACGACTATTAAGAAGATGCAGATAAACCCTCATGTGTTTGATAAGATGAAGAAACTACAATATCTAGATATATATAGTAAAGGATATTGTTGTGTGTTTCTTCAAAATCGTCAAAGCTTCTATCTTCCTCAAGGGCTTGAATCATTGCCAAATGAACTAAGATATCTTAGGTGGGCACATTACCCTTTGGAGTCCTTACCATCTAAGTTTAATGGAGAGAAACTTGTTGTGTTGAACTTGCAGTACAGCCAAGTGAAAAAACTTTGGTATAAACAGAAGGTAATGTAATGAAGTATATATTAATTTATTGAAATTGTTGCATATTTTtAGAACATGTATGTTGATATATGTTTTTA…
