# Supplementary material for: Dissecting the Root Nodule Transcriptome of Chickpea (Cicer arietinum L.)
Source: PLoS One. 2016 Jun 27;11(6):e0157908. doi: 10.1371/journal.pone.0157908 (PMC4922567; doi:10.1371/journal.pone.0157908)
Supplement: S7 Table — (XLSX) [file pone.0157908.s011.xlsx]

## Sheet: specific_blast.txt
Supplementary Table S7: Annotation of putative nodule specific unigenes
Sequence name	Sequence desc.	Hit desc.	Hit ACC	E-Value
contig186	PREDICTED: patatin-05-like	gi|502160885|ref|XP_004511942.1|PREDICTED: patatin-05-like [Cicer arietinum]	XP_004511942	3.33e-08
contig336	PREDICTED: uncharacterized protein LOC101506803	gi|502155583|ref|XP_004510124.1|PREDICTED: uncharacterized protein LOC101506803 [Cicer arietinum]	XP_004510124	1.53e-97
contig1091	PREDICTED: uncharacterized protein LOC101496959, partial	gi|502178838|ref|XP_004516331.1|PREDICTED: uncharacterized protein LOC101496959, partial [Cicer arietinum]	XP_004516331	5.34e-43
contig1203	PREDICTED: uncharacterized protein LOC101510469	gi|502121193|ref|XP_004497218.1|PREDICTED: uncharacterized protein LOC101510469 [Cicer arietinum]	XP_004497218	4.79e-56
contig1276	geraniol chloroplastic-like	gi|502083107|ref|XP_004487361.1|PREDICTED: geraniol synthase, chloroplastic-like [Cicer arietinum]	XP_004487361	3.93e-50
contig1478	histone-lysine n- h3 lysine-79 specific-like	gi|502167549|ref|XP_004514171.1|PREDICTED: histone-lysine N-methyltransferase, H3 lysine-79 specific-like [Cicer arietinum]	XP_004514171	9.12e-25
contig1679	PREDICTED: cylicin-2-like	gi|502169990|ref|XP_004514732.1|PREDICTED: cylicin-2-like [Cicer arietinum]	XP_004514732	5.33e-22
contig1811	dna ligase 1-like	gi|502172033|ref|XP_004515146.1|PREDICTED: DNA ligase 1-like [Cicer arietinum]	XP_004515146	1.49e-32
contig1919	PREDICTED: uncharacterized protein LOC101488876	gi|502129907|ref|XP_004500465.1|PREDICTED: uncharacterized protein LOC101488876 [Cicer arietinum]	XP_004500465	1.98e-30
contig2006	axoneme-associated protein mst101 -like	gi|502168482|ref|XP_004514398.1|PREDICTED: axoneme-associated protein mst101(2)-like [Cicer arietinum]	XP_004514398	1.17e-20
contig2075	histone-lysine n- h3 lysine-79 specific-like	gi|502167549|ref|XP_004514171.1|PREDICTED: histone-lysine N-methyltransferase, H3 lysine-79 specific-like [Cicer arietinum]	XP_004514171	1.92e-25
contig2303	dna ligase 1-like	gi|502172033|ref|XP_004515146.1|PREDICTED: DNA ligase 1-like [Cicer arietinum]	XP_004515146	6e-13
contig2457	mlo-like protein 4-like isoform x1	gi|502076830|ref|XP_004485471.1|PREDICTED: MLO-like protein 4-like isoform X1 [Cicer arietinum]	XP_004485471	9.29e-16
contig2659	PREDICTED: uncharacterized protein LOC101501526	gi|502079372|ref|XP_004486240.1|PREDICTED: uncharacterized protein LOC101501526 [Cicer arietinum]	XP_004486240	2.14e-23
contig2660	PREDICTED: uncharacterized protein LOC101501526	gi|502079372|ref|XP_004486240.1|PREDICTED: uncharacterized protein LOC101501526 [Cicer arietinum]	XP_004486240	6.59e-42
contig2803	PREDICTED: uncharacterized protein LOC101508262	gi|502079438|ref|XP_004486259.1|PREDICTED: uncharacterized protein LOC101508262 [Cicer arietinum]	XP_004486259	2.02e-17
contig2831	receptor-like serine threonine-protein kinase sd1-8-like	gi|502077540|ref|XP_004485681.1|PREDICTED: receptor-like serine/threonine-protein kinase SD1-8-like [Cicer arietinum]	XP_004485681	8.84e-12
contig2850	hypothetical protein PHAVU_006G194700g	gi|593695555|ref|XP_007148276.1|hypothetical protein PHAVU_006G194700g [Phaseolus vulgaris] >gi|561021499|gb|ESW20270.1| hypothetical protein PHAVU_006G194700g [Phaseolus vulgaris]	XP_007148276	2.05e-07
contig3161	PREDICTED: uncharacterized protein LOC101503105	gi|502079388|ref|XP_004486245.1|PREDICTED: uncharacterized protein LOC101503105 [Cicer arietinum]	XP_004486245	1.83e-31
contig3207	PREDICTED: metacaspase-1-like	gi|502077232|ref|XP_004485588.1|PREDICTED: metacaspase-1-like [Cicer arietinum]	XP_004485588	6.45e-22
contig3292	transcriptional corepressor leunig-like isoform x4	gi|571500103|ref|XP_006594586.1|PREDICTED: transcriptional corepressor LEUNIG-like isoform X4 [Glycine max]	XP_006594586	4.63e-17
contig3605	lrr receptor-like serine threonine-protein kinase efr-like	gi|502079486|ref|XP_004486275.1|PREDICTED: LRR receptor-like serine/threonine-protein kinase EFR-like [Cicer arietinum]	XP_004486275	5.52e-14
contig4274	mlo-like protein 13-like	gi|502079945|ref|XP_004486414.1|PREDICTED: MLO-like protein 13-like [Cicer arietinum]	XP_004486414	2.12e-28
contig4595	hypothetical protein	gi|495455427|ref|WP_008180120.1|hypothetical protein [Moorea producens] >gi|332355006|gb|EGJ34477.1| hypothetical protein LYNGBM3L_15100 [Moorea producens 3L]	WP_008180120	3.89e-07
contig4628	leucine-rich repeat-containing protein 7-like	gi|502085826|ref|XP_004488020.1|PREDICTED: leucine-rich repeat-containing protein 7-like [Cicer arietinum]	XP_004488020	3.85e-21
contig4679	disease resistance-like protein gs4-1	gi|357449965|ref|XP_003595259.1|Disease resistance-like protein GS4-1 [Medicago truncatula] >gi|355484307|gb|AES65510.1| Disease resistance-like protein GS4-1 [Medicago truncatula]	XP_003595259	7.56e-70
contig4982	beta-glucosidase 18-like	gi|502084444|ref|XP_004487691.1|PREDICTED: beta-glucosidase 18-like [Cicer arietinum]	XP_004487691	7.23e-17
contig5083	probable disease resistance protein at4g27220-like isoform x1	gi|571500748|ref|XP_006594694.1|PREDICTED: probable disease resistance protein At4g27220-like isoform X1 [Glycine max] >gi|571500751|ref|XP_006594695.1| PREDICTED: probable disease resistance protein At4g27220-like isoform X2 [Glycine max]	XP_006594694	3.06e-21
contig5371	hypothetical protein MTR_1g008050	gi|357436479|ref|XP_003588515.1|hypothetical protein MTR_1g008050 [Medicago truncatula] >gi|355477563|gb|AES58766.1| hypothetical protein MTR_1g008050 [Medicago truncatula]	XP_003588515	3.44e-06
contig5755	aluminum-activated malate transporter 2-like	gi|502084621|ref|XP_004487723.1|PREDICTED: aluminum-activated malate transporter 2-like [Cicer arietinum]	XP_004487723	6.28e-12
contig5757	aluminum-activated malate transporter 2-like	gi|502084621|ref|XP_004487723.1|PREDICTED: aluminum-activated malate transporter 2-like [Cicer arietinum]	XP_004487723	2.25e-18
contig5805	h aca ribonucleoprotein complex non-core subunit naf1-like	gi|502082945|ref|XP_004487320.1|PREDICTED: H/ACA ribonucleoprotein complex non-core subunit NAF1-like [Cicer arietinum]	XP_004487320	1.86e-43
contig5937	dna repair protein rad51 homolog 2-like isoform x1	gi|502082384|ref|XP_004487150.1|PREDICTED: DNA repair protein RAD51 homolog 2-like isoform X1 [Cicer arietinum]	XP_004487150	1.79e-24
contig5938	dna repair protein rad51 homolog 2-like isoform x1	gi|502082384|ref|XP_004487150.1|PREDICTED: DNA repair protein RAD51 homolog 2-like isoform X1 [Cicer arietinum]	XP_004487150	2.07e-18
contig6167	uncharacterized wd repeat-containing protein alr2800-like	gi|502082628|ref|XP_004487224.1|PREDICTED: uncharacterized WD repeat-containing protein alr2800-like [Cicer arietinum]	XP_004487224	7.69e-96
contig6254	regulator of telomere elongation helicase 1-like isoform x2	gi|502080977|ref|XP_004486727.1|PREDICTED: regulator of telomere elongation helicase 1-like isoform X2 [Cicer arietinum]	XP_004486727	1.12e-06
contig6258	regulator of telomere elongation helicase 1-like isoform x2	gi|502080977|ref|XP_004486727.1|PREDICTED: regulator of telomere elongation helicase 1-like isoform X2 [Cicer arietinum]	XP_004486727	1.26e-27
contig6259	regulator of telomere elongation helicase 1-like isoform x1	gi|502080974|ref|XP_004486726.1|PREDICTED: regulator of telomere elongation helicase 1-like isoform X1 [Cicer arietinum]	XP_004486726	2.87e-26
contig6600	serine-rich adhesin for platelets-like	gi|502145382|ref|XP_004506005.1|PREDICTED: serine-rich adhesin for platelets-like [Cicer arietinum]	XP_004506005	4.36e-61
contig6646	PREDICTED: uncharacterized protein LOC100815034	gi|571554284|ref|XP_006603959.1|PREDICTED: uncharacterized protein LOC100815034 [Glycine max]	XP_006603959	4.12e-16
contig6693	calcium-transporting atpase plasma membrane-type-like	gi|502148780|ref|XP_004507266.1|PREDICTED: putative calcium-transporting ATPase 13, plasma membrane-type-like [Cicer arietinum]	XP_004507266	2.94e-16
contig6820	hypothetical protein MTR_3g030760	gi|357457937|ref|XP_003599249.1|hypothetical protein MTR_3g030760 [Medicago truncatula] >gi|355488297|gb|AES69500.1| hypothetical protein MTR_3g030760 [Medicago truncatula]	XP_003599249	5.65e-06
contig6896	PREDICTED: uncharacterized protein LOC101499743	gi|502091069|ref|XP_004489432.1|PREDICTED: uncharacterized protein LOC101499743 [Cicer arietinum]	XP_004489432	6.05e-73
contig7117	pxmp2 4 family protein 4-like	gi|502093311|ref|XP_004489899.1|PREDICTED: PXMP2/4 family protein 4-like [Cicer arietinum]	XP_004489899	8.84e-33
contig7184	gdsl esterase lipase	gi|357470735|ref|XP_003605652.1|GDSL esterase/lipase [Medicago truncatula] >gi|355506707|gb|AES87849.1| GDSL esterase/lipase [Medicago truncatula]	XP_003605652	5.75e-05
contig7233	PREDICTED: uncharacterized protein LOC101502190 isoform X2	gi|502092989|ref|XP_004489847.1|PREDICTED: uncharacterized protein LOC101502190 isoform X2 [Cicer arietinum]	XP_004489847	4.71e-07
contig7371	PREDICTED: uncharacterized protein LOC101506814	gi|502096834|ref|XP_004490841.1|PREDICTED: uncharacterized protein LOC101506814 [Cicer arietinum]	XP_004490841	1.16e-14
contig7447	PREDICTED: uncharacterized protein LOC101514418 isoform X2	gi|502096549|ref|XP_004490777.1|PREDICTED: uncharacterized protein LOC101514418 isoform X2 [Cicer arietinum]	XP_004490777	1.47e-55
contig7546	wuschel-related homeobox 5-like	gi|502097294|ref|XP_004490959.1|PREDICTED: WUSCHEL-related homeobox 5-like [Cicer arietinum]	XP_004490959	2.86e-36
contig7867	hypothetical protein MTR_6g091390	gi|357501117|ref|XP_003620847.1|hypothetical protein MTR_6g091390 [Medicago truncatula] >gi|358344537|ref|XP_003636345.1| hypothetical protein MTR_038s0007 [Medicago truncatula] >gi|355495862|gb|AES77065.1| hypothetical protein MTR_6g091390 [Medicago truncatula] >gi|355502280|gb|AES83483.1| hypothetical protein MTR_038s0007 [Medicago truncatula]	XP_003620847	1.32e-12
contig8140	protein nlp8-like	gi|502149194|ref|XP_004507430.1|PREDICTED: protein NLP8-like [Cicer arietinum]	XP_004507430	2.35e-28
contig8295	upf0481 protein at3g47200-like	gi|502098663|ref|XP_004491288.1|PREDICTED: UPF0481 protein At3g47200-like [Cicer arietinum]	XP_004491288	2.87e-17
contig8850	taxane 13-alpha-hydroxylase	gi|357494333|ref|XP_003617455.1|Taxane 13-alpha-hydroxylase [Medicago truncatula] >gi|355518790|gb|AET00414.1| Taxane 13-alpha-hydroxylase [Medicago truncatula]	XP_003617455	3.18e-37
contig8908	endonuclease iii-like protein 1-like	gi|502148937|ref|XP_004507328.1|PREDICTED: endonuclease III-like protein 1-like [Cicer arietinum]	XP_004507328	5.7e-35
contig8926	rna-directed dna polymerase (reverse transcriptase)	gi|124360635|gb|ABN08628.1|RNA-directed DNA polymerase (Reverse transcriptase) [Medicago truncatula]	ABN08628	0.000119
contig8977	ap2-like ethylene-responsive transcription factor plt2-like	gi|502148284|ref|XP_004507106.1|PREDICTED: AP2-like ethylene-responsive transcription factor PLT2-like [Cicer arietinum]	XP_004507106	5.03e-30
contig8978	ap2-like ethylene-responsive transcription factor plt2-like	gi|502148284|ref|XP_004507106.1|PREDICTED: AP2-like ethylene-responsive transcription factor PLT2-like [Cicer arietinum]	XP_004507106	1.77e-10
contig8993	PREDICTED: uncharacterized protein LOC101498313 isoform X1	gi|502148309|ref|XP_004507116.1|PREDICTED: uncharacterized protein LOC101498313 isoform X1 [Cicer arietinum]	XP_004507116	1.38e-22
contig9360	rna pseudourine synthase mitochondrial-like isoform x2	gi|502172698|ref|XP_004515177.1|PREDICTED: RNA pseudourine synthase 3, mitochondrial-like isoform X2 [Cicer arietinum]	XP_004515177	4.95e-28
contig9367	PREDICTED: uncharacterized protein LOC101490931	gi|502128622|ref|XP_004500022.1|PREDICTED: uncharacterized protein LOC101490931 [Cicer arietinum]	XP_004500022	1.2e-11
contig9544	endoglucanase 5-like	gi|502144687|ref|XP_004505716.1|PREDICTED: endoglucanase 5-like [Cicer arietinum]	XP_004505716	9.55e-17
contig9597	PREDICTED: uncharacterized protein YqeH-like	gi|502144707|ref|XP_004505723.1|PREDICTED: uncharacterized protein YqeH-like [Cicer arietinum]	XP_004505723	6.61e-27
contig9761	probable atp-dependent rna helicase ddx11-like isoform x2	gi|502147607|ref|XP_004506847.1|PREDICTED: probable ATP-dependent RNA helicase DDX11-like isoform X2 [Cicer arietinum]	XP_004506847	3.91e-21
contig9958	glucan endo- -beta-glucosidase-like isoform x2	gi|502143397|ref|XP_004505326.1|PREDICTED: glucan endo-1,3-beta-glucosidase-like isoform X2 [Cicer arietinum]	XP_004505326	5.41e-15
contig10600	transcriptional regulator sterile apetala-like	gi|502100227|ref|XP_004491665.1|PREDICTED: transcriptional regulator STERILE APETALA-like [Cicer arietinum]	XP_004491665	2.79e-28
contig10738	subtilisin-like protease-like isoform x1	gi|502140324|ref|XP_004504167.1|PREDICTED: subtilisin-like protease-like isoform X1 [Cicer arietinum] >gi|502140326|ref|XP_004504168.1| PREDICTED: subtilisin-like protease-like isoform X2 [Cicer arietinum]	XP_004504167	3.48e-14
contig10872	pentatricopeptide repeat-containing protein	gi|357483943|ref|XP_003612258.1|Pentatricopeptide repeat-containing protein [Medicago truncatula] >gi|355513593|gb|AES95216.1| Pentatricopeptide repeat-containing protein [Medicago truncatula]	XP_003612258	1.22e-14
contig11037	pentatricopeptide repeat-containing protein chloroplastic-like	gi|502112979|ref|XP_004494504.1|PREDICTED: pentatricopeptide repeat-containing protein At3g49170, chloroplastic-like [Cicer arietinum]	XP_004494504	9.86e-43
contig11486	PREDICTED: uncharacterized protein LOC101496143	gi|502086542|ref|XP_004488251.1|PREDICTED: uncharacterized protein LOC101496143 [Cicer arietinum]	XP_004488251	2.76e-09
contig12228	PREDICTED: uncharacterized protein LOC101494570	gi|502112382|ref|XP_004494313.1|PREDICTED: uncharacterized protein LOC101494570 [Cicer arietinum]	XP_004494313	2.97e-28
contig12239	PREDICTED: uncharacterized protein LOC101495959	gi|502112398|ref|XP_004494318.1|PREDICTED: uncharacterized protein LOC101495959 [Cicer arietinum]	XP_004494318	7.47e-08
contig12243	PREDICTED: uncharacterized protein LOC101495959	gi|502112398|ref|XP_004494318.1|PREDICTED: uncharacterized protein LOC101495959 [Cicer arietinum]	XP_004494318	6.55e-71
contig12427	hypothetical protein MTR_1g014060	gi|357437165|ref|XP_003588858.1|hypothetical protein MTR_1g014060 [Medicago truncatula] >gi|355477906|gb|AES59109.1| hypothetical protein MTR_1g014060 [Medicago truncatula]	XP_003588858	2.49e-11
contig13484	cle06 protein	gi|321172952|gb|ADW77260.1|CLE06 protein [Glycine max]	ADW77260	1.23e-10
contig13589	ap2-like ethylene-responsive transcription factor bbm-like	gi|502105696|ref|XP_004492865.1|PREDICTED: AP2-like ethylene-responsive transcription factor BBM-like [Cicer arietinum]	XP_004492865	1.6e-35
contig13753	rop guanine nucleotide exchange factor 2-like isoform x2	gi|502105124|ref|XP_004492730.1|PREDICTED: rop guanine nucleotide exchange factor 2-like isoform X2 [Cicer arietinum] >gi|502183993|ref|XP_004517261.1| PREDICTED: rop guanine nucleotide exchange factor 2-like isoform X2 [Cicer arietinum]	XP_004492730	2.15e-21
contig14026	lob domain-containing protein 18-like	gi|502104760|ref|XP_004492639.1|PREDICTED: LOB domain-containing protein 18-like [Cicer arietinum]	XP_004492639	1.42e-34
contig14353	probable lrr receptor-like serine threonine-protein kinase at5g48740-like	gi|502167921|ref|XP_004514284.1|PREDICTED: probable LRR receptor-like serine/threonine-protein kinase At5g48740-like [Cicer arietinum]	XP_004514284	1.53e-35
contig14354	probable lrr receptor-like serine threonine-protein kinase at5g48740-like	gi|502167921|ref|XP_004514284.1|PREDICTED: probable LRR receptor-like serine/threonine-protein kinase At5g48740-like [Cicer arietinum]	XP_004514284	4.74e-08
contig14356	probable lrr receptor-like serine threonine-protein kinase at5g48740-like	gi|502167921|ref|XP_004514284.1|PREDICTED: probable LRR receptor-like serine/threonine-protein kinase At5g48740-like [Cicer arietinum]	XP_004514284	2.95e-45
contig14362	probable lrr receptor-like serine threonine-protein kinase at5g48740-like	gi|502167921|ref|XP_004514284.1|PREDICTED: probable LRR receptor-like serine/threonine-protein kinase At5g48740-like [Cicer arietinum]	XP_004514284	1.38e-21
contig14375	PREDICTED: uncharacterized protein LOC101491520 isoform X2	gi|502104160|ref|XP_004492458.1|PREDICTED: uncharacterized protein LOC101491520 isoform X2 [Cicer arietinum]	XP_004492458	1.42e-20
contig14663	PREDICTED: uncharacterized protein LOC101498467 isoform X1	gi|502160215|ref|XP_004511672.1|PREDICTED: uncharacterized protein LOC101498467 isoform X1 [Cicer arietinum]	XP_004511672	7.57e-22
contig15123	nac domain-containing protein 89-like isoform x1	gi|502160541|ref|XP_004511779.1|PREDICTED: NAC domain-containing protein 89-like isoform X1 [Cicer arietinum]	XP_004511779	5.49e-58
contig15267	condensin-2 complex subunit g2	gi|357482605|ref|XP_003611589.1|Condensin-2 complex subunit G2 [Medicago truncatula] >gi|355512924|gb|AES94547.1| Condensin-2 complex subunit G2 [Medicago truncatula]	XP_003611589	2.13e-66
contig15268	condensin-2 complex subunit g2	gi|357482605|ref|XP_003611589.1|Condensin-2 complex subunit G2 [Medicago truncatula] >gi|355512924|gb|AES94547.1| Condensin-2 complex subunit G2 [Medicago truncatula]	XP_003611589	6.82e-07
contig15273	PREDICTED: cyclin-D5-3-like	gi|502160678|ref|XP_004511844.1|PREDICTED: cyclin-D5-3-like [Cicer arietinum]	XP_004511844	1.85e-30
contig15724	protein tpx2-like isoform x3	gi|502160094|ref|XP_004511631.1|PREDICTED: protein TPX2-like isoform X3 [Cicer arietinum]	XP_004511631	9.48e-14
contig15793	cell division cycle-associated protein 7-like	gi|502160995|ref|XP_004511980.1|PREDICTED: cell division cycle-associated protein 7-like [Cicer arietinum]	XP_004511980	4.15e-65
contig16526	transcription factor myb39-like	gi|502159168|ref|XP_004511416.1|PREDICTED: transcription factor MYB39-like [Cicer arietinum]	XP_004511416	2.17e-52
contig16666	pentatricopeptide repeat-containing protein at1g71420-like	gi|502159327|ref|XP_004511470.1|PREDICTED: pentatricopeptide repeat-containing protein At1g71420-like [Cicer arietinum]	XP_004511470	2.94e-62
contig16932	zinc finger mym-type protein 1-like isoform x3	gi|502161900|ref|XP_004512322.1|PREDICTED: zinc finger MYM-type protein 1-like isoform X3 [Cicer arietinum]	XP_004512322	9.06e-68
contig17128	PREDICTED: uncharacterized protein LOC101509150 isoform X2	gi|502162098|ref|XP_004512390.1|PREDICTED: uncharacterized protein LOC101509150 isoform X2 [Cicer arietinum]	XP_004512390	2.12e-39
contig17149	nbs-lrr protein	gi|574460696|gb|AHG28992.1|NBS-LRR protein [Cicer arietinum]	AHG28992	1.95e-17
contig17426	abc transporter b family member 8-like	gi|502164078|ref|XP_004513041.1|PREDICTED: putative ABC transporter B family member 8-like [Cicer arietinum]	XP_004513041	5.59e-24
contig17569	wat1-related protein at3g18200-like	gi|502163559|ref|XP_004512876.1|PREDICTED: WAT1-related protein At3g18200-like [Cicer arietinum]	XP_004512876	1.38e-14
contig18200	PREDICTED: uncharacterized protein LOC101496542	gi|502125699|ref|XP_004499030.1|PREDICTED: uncharacterized protein LOC101496542 [Cicer arietinum]	XP_004499030	1.74e-26
contig18201	PREDICTED: uncharacterized protein LOC101496542	gi|502125699|ref|XP_004499030.1|PREDICTED: uncharacterized protein LOC101496542 [Cicer arietinum]	XP_004499030	2.77e-26
contig18268	sodium-coupled neutral amino acid transporter 1-like isoform x1	gi|502125494|ref|XP_004498948.1|PREDICTED: sodium-coupled neutral amino acid transporter 1-like isoform X1 [Cicer arietinum]	XP_004498948	1.91e-20
contig18339	protein chloroplastic-like	gi|502125346|ref|XP_004498898.1|PREDICTED: protein CHUP1, chloroplastic-like [Cicer arietinum]	XP_004498898	4.94e-62
contig18492	histidine kinase 5-like	gi|571508961|ref|XP_006596059.1|PREDICTED: histidine kinase 5-like [Glycine max]	XP_006596059	4.58e-16
contig18498	histidine kinase 5-like	gi|502125167|ref|XP_004498825.1|PREDICTED: histidine kinase 5-like [Cicer arietinum]	XP_004498825	6.45e-60
contig18573	probable indole-3-pyruvate monooxygenase yucca4-like	gi|502124711|ref|XP_004498640.1|PREDICTED: probable indole-3-pyruvate monooxygenase YUCCA4-like [Cicer arietinum]	XP_004498640	2.5e-12
contig18753	dna polymerase theta-like	gi|502124469|ref|XP_004498542.1|PREDICTED: DNA polymerase theta-like [Cicer arietinum]	XP_004498542	3.53e-64
contig18755	dna polymerase theta-like	gi|502124469|ref|XP_004498542.1|PREDICTED: DNA polymerase theta-like [Cicer arietinum]	XP_004498542	9.37e-47
contig18756	dna polymerase theta-like	gi|502124469|ref|XP_004498542.1|PREDICTED: DNA polymerase theta-like [Cicer arietinum]	XP_004498542	1.08e-15
contig18759	dna polymerase theta-like	gi|502124469|ref|XP_004498542.1|PREDICTED: DNA polymerase theta-like [Cicer arietinum]	XP_004498542	1.93e-17
contig18760	dna polymerase theta-like	gi|502124469|ref|XP_004498542.1|PREDICTED: DNA polymerase theta-like [Cicer arietinum]	XP_004498542	1.04e-31
contig19313	chitinase 1-like	gi|502169374|ref|XP_004514594.1|PREDICTED: chitinase 1-like [Cicer arietinum]	XP_004514594	1.3e-43
contig19675	serine threonine-protein kinase atr-like isoform x4	gi|502121164|ref|XP_004497210.1|PREDICTED: serine/threonine-protein kinase ATR-like isoform X4 [Cicer arietinum]	XP_004497210	3.63e-17
contig19677	serine threonine-protein kinase atr-like isoform x3	gi|502121162|ref|XP_004497209.1|PREDICTED: serine/threonine-protein kinase ATR-like isoform X3 [Cicer arietinum]	XP_004497209	6.03e-22
contig19745	PREDICTED: uncharacterized protein LOC101502337	gi|502121109|ref|XP_004497191.1|PREDICTED: uncharacterized protein LOC101502337 [Cicer arietinum]	XP_004497191	5.25e-19
contig19747	PREDICTED: uncharacterized protein LOC101502337	gi|502121109|ref|XP_004497191.1|PREDICTED: uncharacterized protein LOC101502337 [Cicer arietinum]	XP_004497191	2.54e-06
contig20559	pentatricopeptide repeat-containing protein at4g14850-like	gi|502119730|ref|XP_004496720.1|PREDICTED: pentatricopeptide repeat-containing protein At4g14850-like [Cicer arietinum]	XP_004496720	2.33e-20
contig20737	PREDICTED: uncharacterized protein LOC101497517	gi|502120040|ref|XP_004496827.1|PREDICTED: uncharacterized protein LOC101497517 [Cicer arietinum]	XP_004496827	1.09e-22
contig21266	vinorine synthase-like	gi|502118535|ref|XP_004496315.1|PREDICTED: vinorine synthase-like [Cicer arietinum]	XP_004496315	2.59e-89
contig21410	tir-nbs-lrr type disease resistance protein	gi|342365838|gb|AEL30371.1|TIR-NBS-LRR type disease resistance protein [Arachis hypogaea]	AEL30371	2.58e-10
contig21526	atp-dependent dna helicase q-like sim-like	gi|502117128|ref|XP_004495713.1|PREDICTED: ATP-dependent DNA helicase Q-like SIM-like [Cicer arietinum]	XP_004495713	4.76e-18
contig21840	protein gamete expressed 2-like	gi|502119995|ref|XP_004496812.1|PREDICTED: protein GAMETE EXPRESSED 2-like [Cicer arietinum]	XP_004496812	4.79e-43
contig21841	protein gamete expressed 2-like	gi|502119995|ref|XP_004496812.1|PREDICTED: protein GAMETE EXPRESSED 2-like [Cicer arietinum]	XP_004496812	1.74e-20
contig22007	aluminum-activated malate transporter 10-like	gi|502116583|ref|XP_004495501.1|PREDICTED: aluminum-activated malate transporter 10-like [Cicer arietinum]	XP_004495501	1.06e-23
contig22883	PREDICTED: uncharacterized protein LOC101489937 isoform X1	gi|502117303|ref|XP_004495774.1|PREDICTED: uncharacterized protein LOC101489937 isoform X1 [Cicer arietinum]	XP_004495774	4.36e-22
contig23210	protein tornado 1-like	gi|502146956|ref|XP_004506673.1|PREDICTED: protein TORNADO 1-like [Cicer arietinum]	XP_004506673	1.02e-23
contig23211	protein tornado 1-like	gi|502146956|ref|XP_004506673.1|PREDICTED: protein TORNADO 1-like [Cicer arietinum]	XP_004506673	1.62e-24
contig23212	protein tornado 1-like	gi|502146956|ref|XP_004506673.1|PREDICTED: protein TORNADO 1-like [Cicer arietinum]	XP_004506673	1.37e-35
contig23213	protein tornado 1-like	gi|502146956|ref|XP_004506673.1|PREDICTED: protein TORNADO 1-like [Cicer arietinum]	XP_004506673	1.85e-57
contig23296	PREDICTED: uncharacterized protein LOC101491458	gi|502130625|ref|XP_004500715.1|PREDICTED: uncharacterized protein LOC101491458 [Cicer arietinum]	XP_004500715	2e-35
contig23446	mlo-like protein 5-like isoform x2	gi|502131001|ref|XP_004500842.1|PREDICTED: MLO-like protein 5-like isoform X2 [Cicer arietinum]	XP_004500842	5.75e-45
contig23459	mlo protein homolog 1-like	gi|502131007|ref|XP_004500844.1|PREDICTED: MLO protein homolog 1-like [Cicer arietinum]	XP_004500844	7.67e-07
contig23752	armadillo repeat-containing kinesin-like protein 1-like isoform x3	gi|502131277|ref|XP_004500933.1|PREDICTED: armadillo repeat-containing kinesin-like protein 1-like isoform X3 [Cicer arietinum]	XP_004500933	3.52e-49
contig23754	armadillo repeat-containing kinesin-like protein 1-like isoform x3	gi|502131277|ref|XP_004500933.1|PREDICTED: armadillo repeat-containing kinesin-like protein 1-like isoform X3 [Cicer arietinum]	XP_004500933	4.05e-15
contig23793	abscisic acid 8 -hydroxylase 4-like	gi|502131849|ref|XP_004501123.1|PREDICTED: abscisic acid 8'-hydroxylase 4-like [Cicer arietinum]	XP_004501123	8.94e-26
contig23794	abscisic acid 8 -hydroxylase 4-like	gi|502131849|ref|XP_004501123.1|PREDICTED: abscisic acid 8'-hydroxylase 4-like [Cicer arietinum]	XP_004501123	1.89e-30
contig23839	PREDICTED: putative uncharacterized protein DDB_G0290521-like	gi|502131514|ref|XP_004501009.1|PREDICTED: putative uncharacterized protein DDB_G0290521-like [Cicer arietinum]	XP_004501009	1.14e-06
contig23878	calponin homology domain-containing protein ddb_g0272472-like	gi|502131572|ref|XP_004501028.1|PREDICTED: calponin homology domain-containing protein DDB_G0272472-like [Cicer arietinum]	XP_004501028	2.38e-34
contig24186	PREDICTED: uncharacterized protein LOC101502464	gi|502132202|ref|XP_004501261.1|PREDICTED: uncharacterized protein LOC101502464 [Cicer arietinum]	XP_004501261	4.94e-14
contig24187	PREDICTED: uncharacterized protein LOC101502464	gi|502132202|ref|XP_004501261.1|PREDICTED: uncharacterized protein LOC101502464 [Cicer arietinum]	XP_004501261	5.7e-12
contig24292	hypothetical protein MTR_4g049310	gi|357471311|ref|XP_003605940.1|hypothetical protein MTR_4g049310 [Medicago truncatula] >gi|358344155|ref|XP_003636157.1| hypothetical protein MTR_032s0005 [Medicago truncatula] >gi|355502092|gb|AES83295.1| hypothetical protein MTR_032s0005 [Medicago truncatula] >gi|355506995|gb|AES88137.1| hypothetical protein MTR_4g049310 [Medicago truncatula]	XP_003605940	0.000178
contig24570	serine threonine-protein kinase ctr1-like	gi|502133515|ref|XP_004501792.1|PREDICTED: serine/threonine-protein kinase CTR1-like [Cicer arietinum]	XP_004501792	1.09e-33
contig24580	PREDICTED: uncharacterized protein LOC101507094	gi|502133518|ref|XP_004501793.1|PREDICTED: uncharacterized protein LOC101507094 [Cicer arietinum]	XP_004501793	1.57e-15
contig24581	PREDICTED: uncharacterized protein LOC101507094	gi|502133518|ref|XP_004501793.1|PREDICTED: uncharacterized protein LOC101507094 [Cicer arietinum]	XP_004501793	3.97e-44
contig24836	viral a-type inclusion protein repeat containing protein expressed	gi|357465239|ref|XP_003602901.1|Viral A-type inclusion protein repeat containing protein expressed [Medicago truncatula] >gi|355491949|gb|AES73152.1| Viral A-type inclusion protein repeat containing protein expressed [Medicago truncatula]	XP_003602901	2.24e-56
contig24935	transcription factor hec1-like	gi|502133559|ref|XP_004501808.1|PREDICTED: transcription factor HEC1-like [Cicer arietinum]	XP_004501808	2.16e-52
contig25207	PREDICTED: uncharacterized protein LOC101514151	gi|502133361|ref|XP_004501736.1|PREDICTED: uncharacterized protein LOC101514151 [Cicer arietinum]	XP_004501736	6.93e-41
contig25556	dna topoisomerase 3-alpha-like	gi|502137087|ref|XP_004502963.1|PREDICTED: DNA topoisomerase 3-alpha-like [Cicer arietinum]	XP_004502963	1.45e-35
contig25671	pentatricopeptide repeat-containing protein at2g13600-like	gi|502137052|ref|XP_004502949.1|PREDICTED: pentatricopeptide repeat-containing protein At2g13600-like [Cicer arietinum]	XP_004502949	5.17e-06
contig26024	web family protein chloroplastic-like isoform x1	gi|502135644|ref|XP_004502404.1|PREDICTED: WEB family protein At3g02930, chloroplastic-like isoform X1 [Cicer arietinum] >gi|502135647|ref|XP_004502405.1| PREDICTED: WEB family protein At3g02930, chloroplastic-like isoform X2 [Cicer arietinum]	XP_004502404	6.97e-77
contig26105	hypothetical protein PHAVU_003G073100g, partial	gi|593781687|ref|XP_007153884.1|hypothetical protein PHAVU_003G073100g, partial [Phaseolus vulgaris] >gi|561027238|gb|ESW25878.1| hypothetical protein PHAVU_003G073100g, partial [Phaseolus vulgaris]	XP_007153884	1.85e-06
contig26303	set and mynd domain-containing protein 4-like isoform x2	gi|502136700|ref|XP_004502794.1|PREDICTED: SET and MYND domain-containing protein 4-like isoform X2 [Cicer arietinum]	XP_004502794	6.18e-19
contig26308	set and mynd domain-containing protein 4-like isoform x3	gi|502136703|ref|XP_004502795.1|PREDICTED: SET and MYND domain-containing protein 4-like isoform X3 [Cicer arietinum]	XP_004502795	3.9e-14
contig26541	probable wrky transcription factor 51-like	gi|502136872|ref|XP_004502873.1|PREDICTED: probable WRKY transcription factor 51-like [Cicer arietinum]	XP_004502873	1.71e-25
contig26666	PREDICTED: uncharacterized protein LOC101491306	gi|502096166|ref|XP_004490647.1|PREDICTED: uncharacterized protein LOC101491306 [Cicer arietinum]	XP_004490647	8.61e-19
contig27051	pentatricopeptide repeat-containing protein at1g74630-like	gi|502134211|ref|XP_004502039.1|PREDICTED: pentatricopeptide repeat-containing protein At1g74630-like [Cicer arietinum]	XP_004502039	5.43e-16
contig27525	zinc finger mym-type protein	gi|357459635|ref|XP_003600098.1|Zinc finger MYM-type protein [Medicago truncatula] >gi|355489146|gb|AES70349.1| Zinc finger MYM-type protein [Medicago truncatula]	XP_003600098	8.52e-14
contig27585	hypothetical protein MTR_1g100990	gi|357443989|ref|XP_003592272.1|hypothetical protein MTR_1g100990 [Medicago truncatula] >gi|355481320|gb|AES62523.1| hypothetical protein MTR_1g100990 [Medicago truncatula]	XP_003592272	1.01e-09
contig27760	PREDICTED: uncharacterized protein LOC101506005	gi|502130039|ref|XP_004500509.1|PREDICTED: uncharacterized protein LOC101506005 [Cicer arietinum]	XP_004500509	7.85e-84
contig27883	nad-dependent protein deacetylase srt1-like	gi|502177494|ref|XP_004516096.1|PREDICTED: NAD-dependent protein deacetylase SRT1-like [Cicer arietinum]	XP_004516096	1.29e-13
contig27884	nad-dependent protein deacetylase srt1-like	gi|502177494|ref|XP_004516096.1|PREDICTED: NAD-dependent protein deacetylase SRT1-like [Cicer arietinum]	XP_004516096	3.46e-18
contig27889	nad-dependent protein deacetylase srt1-like	gi|502177494|ref|XP_004516096.1|PREDICTED: NAD-dependent protein deacetylase SRT1-like [Cicer arietinum]	XP_004516096	4.19e-09
contig27927	PREDICTED: uncharacterized protein LOC101514590	gi|502129452|ref|XP_004500310.1|PREDICTED: uncharacterized protein LOC101514590 [Cicer arietinum]	XP_004500310	2e-25
contig27928	PREDICTED: uncharacterized protein LOC101514590	gi|502129452|ref|XP_004500310.1|PREDICTED: uncharacterized protein LOC101514590 [Cicer arietinum]	XP_004500310	2.52e-23
contig28031	f-box lrr-repeat protein at5g54820-like	gi|502128673|ref|XP_004500042.1|PREDICTED: putative F-box/LRR-repeat protein At5g54820-like [Cicer arietinum]	XP_004500042	2.15e-27
contig28045	indole-3-acetate o-methyltransferase 1-like	gi|502128887|ref|XP_004500113.1|PREDICTED: indole-3-acetate O-methyltransferase 1-like [Cicer arietinum]	XP_004500113	1.23e-50
contig28161	Polyprotein, putative	gi|124360647|gb|ABN08636.1|Polyprotein, putative [Medicago truncatula]	ABN08636	1.38e-07
contig28496	probable polygalacturonase at3g15720-like	gi|502092038|ref|XP_004489698.1|PREDICTED: probable polygalacturonase At3g15720-like [Cicer arietinum]	XP_004489698	5.98e-13
contig28692	PREDICTED: uncharacterized protein LOC101499281	gi|502137553|ref|XP_004503121.1|PREDICTED: uncharacterized protein LOC101499281 [Cicer arietinum]	XP_004503121	1.18e-14
contig29276	PREDICTED: uncharacterized protein LOC101496036	gi|502090547|ref|XP_004489264.1|PREDICTED: uncharacterized protein LOC101496036 [Cicer arietinum]	XP_004489264	5.54e-41
contig29339	casp-like protein n24-like	gi|502090703|ref|XP_004489314.1|PREDICTED: CASP-like protein N24-like [Cicer arietinum]	XP_004489314	3.08e-09
contig29651	ammonium transporter 3 member 2-like	gi|502139738|ref|XP_004503880.1|PREDICTED: ammonium transporter 3 member 2-like [Cicer arietinum]	XP_004503880	3.67e-07
contig29736	PREDICTED: uncharacterized protein LOC101493757	gi|502139237|ref|XP_004503695.1|PREDICTED: uncharacterized protein LOC101493757 [Cicer arietinum]	XP_004503695	7.03e-62
contig29749	PREDICTED: uncharacterized protein LOC101500769	gi|502139295|ref|XP_004503717.1|PREDICTED: uncharacterized protein LOC101500769 [Cicer arietinum]	XP_004503717	5.87e-103
contig30321	polynucleotidyl ribonuclease h fold	gi|144923506|gb|ABE80133.2|Polynucleotidyl transferase, Ribonuclease H fold [Medicago truncatula]	ABE80133	2.95e-15
contig31340	PREDICTED: kinesin-1-like	gi|502142318|ref|XP_004504898.1|PREDICTED: kinesin-1-like [Cicer arietinum]	XP_004504898	4.55e-16
contig31370	Receptor-like-kinase	gi|357476053|ref|XP_003608312.1|Receptor-like-kinase [Medicago truncatula] >gi|355509367|gb|AES90509.1| Receptor-like-kinase [Medicago truncatula]	XP_003608312	1.42e-07
contig31377	wat1-related protein at1g25270-like	gi|502142386|ref|XP_004504932.1|PREDICTED: WAT1-related protein At1g25270-like [Cicer arietinum]	XP_004504932	1.41e-19
contig31704	PREDICTED: metacaspase-1-like	gi|502142131|ref|XP_004504806.1|PREDICTED: metacaspase-1-like [Cicer arietinum]	XP_004504806	3.18e-21
contig31782	transcription factor bhlh137-like isoform x6	gi|502139500|ref|XP_004503793.1|PREDICTED: transcription factor bHLH137-like isoform X6 [Cicer arietinum]	XP_004503793	8.05e-23
contig31829	PREDICTED: uncharacterized protein LOC101512002	gi|502139626|ref|XP_004503838.1|PREDICTED: uncharacterized protein LOC101512002 [Cicer arietinum]	XP_004503838	5.54e-54
contig31908	hypothetical protein MTR_8g098650	gi|357520515|ref|XP_003630546.1|hypothetical protein MTR_8g098650 [Medicago truncatula] >gi|355524568|gb|AET05022.1| hypothetical protein MTR_8g098650 [Medicago truncatula]	XP_003630546	0.000586
contig32187	probable wrky transcription factor 28-like	gi|502141928|ref|XP_004504707.1|PREDICTED: probable WRKY transcription factor 28-like [Cicer arietinum]	XP_004504707	3.06e-35
contig32271	low quality protein: midasin-like	gi|502156332|ref|XP_004510421.1|PREDICTED: LOW QUALITY PROTEIN: midasin-like [Cicer arietinum]	XP_004510421	5.88e-08
contig32572	craniofacial development protein	gi|358348803|ref|XP_003638432.1|Craniofacial development protein [Medicago truncatula] >gi|355504367|gb|AES85570.1| Craniofacial development protein [Medicago truncatula]	XP_003638432	1.89e-08
contig32778	transcription factor myb39-like	gi|502144136|ref|XP_004505589.1|PREDICTED: transcription factor MYB39-like [Cicer arietinum]	XP_004505589	1.22e-31
contig32945	ethylene-responsive transcription factor wri1-like	gi|502158467|ref|XP_004511162.1|PREDICTED: ethylene-responsive transcription factor WRI1-like [Cicer arietinum]	XP_004511162	2.1e-12
contig33041	T6D22.19, putative	gi|590568288|ref|XP_007010749.1|T6D22.19, putative [Theobroma cacao] >gi|508727662|gb|EOY19559.1| T6D22.19, putative [Theobroma cacao]	XP_007010749	1.43e-13
contig33051	hypothetical protein MtrDRAFT_AC151520g33v2	gi|124359839|gb|ABN06150.1|hypothetical protein MtrDRAFT_AC151520g33v2 [Medicago truncatula]	ABN06150	9.57e-08
contig33081	PREDICTED: uncharacterized protein LOC102611758	gi|568883980|ref|XP_006494714.1|PREDICTED: uncharacterized protein LOC102611758 [Citrus sinensis]	XP_006494714	1.34e-16
contig33178	PREDICTED: uncharacterized protein LOC101507548	gi|502153889|ref|XP_004509497.1|PREDICTED: uncharacterized protein LOC101507548 [Cicer arietinum]	XP_004509497	2.13e-66
contig33551	uncharacterized serine-rich	gi|502152774|ref|XP_004509087.1|PREDICTED: uncharacterized serine-rich protein C215.13-like [Cicer arietinum]	XP_004509087	0.000392
contig33596	PREDICTED: uncharacterized protein LOC101507964	gi|502152738|ref|XP_004509069.1|PREDICTED: uncharacterized protein LOC101507964 [Cicer arietinum]	XP_004509069	7.89e-13
contig33691	PREDICTED: uncharacterized protein LOC101493999	gi|502152663|ref|XP_004509032.1|PREDICTED: uncharacterized protein LOC101493999 [Cicer arietinum]	XP_004509032	1.38e-41
contig33701	PREDICTED: uncharacterized protein LOC101498987 isoform X1	gi|502152517|ref|XP_004508962.1|PREDICTED: uncharacterized protein LOC101498987 isoform X1 [Cicer arietinum]	XP_004508962	9.17e-31
contig33704	PREDICTED: uncharacterized protein LOC101498987 isoform X1	gi|502152517|ref|XP_004508962.1|PREDICTED: uncharacterized protein LOC101498987 isoform X1 [Cicer arietinum]	XP_004508962	1.97e-40
contig33877	nodulation-signaling pathway 1	gi|502156440|ref|XP_004510475.1|PREDICTED: nodulation-signaling pathway 1 protein-like [Cicer arietinum]	XP_004510475	5.42e-14
contig33914	guanine nucleotide-binding protein subunit gamma 3-like	gi|502156506|ref|XP_004510508.1|PREDICTED: guanine nucleotide-binding protein subunit gamma 3-like [Cicer arietinum]	XP_004510508	7.71e-12
contig33937	PREDICTED: uncharacterized protein LOC101501332	gi|502156534|ref|XP_004510522.1|PREDICTED: uncharacterized protein LOC101501332 [Cicer arietinum]	XP_004510522	2.41e-53
contig33938	PREDICTED: uncharacterized protein LOC101501332	gi|502156534|ref|XP_004510522.1|PREDICTED: uncharacterized protein LOC101501332 [Cicer arietinum]	XP_004510522	1.42e-28
contig34164	PREDICTED: uncharacterized protein LOC101501947	gi|502151001|ref|XP_004508229.1|PREDICTED: uncharacterized protein LOC101501947 [Cicer arietinum]	XP_004508229	9.49e-48
contig34374	hypothetical protein VITISV_041073	gi|147819777|emb|CAN76196.1|hypothetical protein VITISV_041073 [Vitis vinifera]	CAN76196	1.54e-05
contig34784	tyrosyl-dna phosphodiesterase 2-like	gi|502149837|ref|XP_004507682.1|PREDICTED: tyrosyl-DNA phosphodiesterase 2-like [Cicer arietinum]	XP_004507682	1.29e-17
contig34876	probable flavin-containing monooxygenase 1-like	gi|502151035|ref|XP_004508246.1|PREDICTED: probable flavin-containing monooxygenase 1-like [Cicer arietinum]	XP_004508246	1.24e-25
contig35197	phragmoplast orienting kinesin 1-like	gi|571533448|ref|XP_006600398.1|PREDICTED: phragmoplast orienting kinesin 1-like [Glycine max]	XP_006600398	5.72e-16
contig35416	pre-mrna polyadenylation factor fip1	gi|357478975|ref|XP_003609773.1|Pre-mRNA polyadenylation factor fip1 [Medicago truncatula] >gi|355510828|gb|AES91970.1| Pre-mRNA polyadenylation factor fip1 [Medicago truncatula]	XP_003609773	5.07e-24
contig35716	blue copper	gi|502151514|ref|XP_004508478.1|PREDICTED: blue copper protein-like [Cicer arietinum]	XP_004508478	3.15e-15
contig36084	dicer-like protein 4-like	gi|502151331|ref|XP_004508388.1|PREDICTED: dicer-like protein 4-like [Cicer arietinum]	XP_004508388	1.57e-20
contig36285	PREDICTED: uncharacterized protein LOC101491614	gi|502151948|ref|XP_004508691.1|PREDICTED: uncharacterized protein LOC101491614 [Cicer arietinum]	XP_004508691	2.31e-28
contig36474	probably inactive receptor-like protein kinase at2g46850-like	gi|502156721|ref|XP_004510614.1|PREDICTED: probably inactive receptor-like protein kinase At2g46850-like [Cicer arietinum]	XP_004510614	9.5e-62
contig36477	probably inactive receptor-like protein kinase at2g46850-like	gi|502156721|ref|XP_004510614.1|PREDICTED: probably inactive receptor-like protein kinase At2g46850-like [Cicer arietinum]	XP_004510614	6.59e-21
contig36866	wd repeat-containing protein 18-like	gi|502176599|ref|XP_004515895.1|PREDICTED: WD repeat-containing protein 18-like [Cicer arietinum]	XP_004515895	2.58e-45
contig37209	ethylene-responsive transcription factor erf086-like	gi|502151131|ref|XP_004508293.1|PREDICTED: ethylene-responsive transcription factor ERF086-like [Cicer arietinum]	XP_004508293	1.82e-32
contig37326	PREDICTED: uncharacterized protein LOC101511066	gi|502151202|ref|XP_004508326.1|PREDICTED: uncharacterized protein LOC101511066 [Cicer arietinum]	XP_004508326	7.75e-40
contig37328	PREDICTED: uncharacterized protein LOC101511066	gi|502151202|ref|XP_004508326.1|PREDICTED: uncharacterized protein LOC101511066 [Cicer arietinum]	XP_004508326	2.33e-33
contig37403	PREDICTED: chaperone protein DnaJ-like	gi|502163224|ref|XP_004512766.1|PREDICTED: chaperone protein DnaJ-like [Cicer arietinum]	XP_004512766	7.66e-56
contig37680	unknown	gi|388517945|gb|AFK47034.1|unknown [Medicago truncatula]	AFK47034	6.57e-35
contig37771	zinc finger ccch domain-containing protein	gi|357495183|ref|XP_003617880.1|Zinc finger CCCH domain-containing protein [Medicago truncatula] >gi|355519215|gb|AET00839.1| Zinc finger CCCH domain-containing protein [Medicago truncatula]	XP_003617880	0.000142
contig37777	probable wrky transcription factor 31-like	gi|502166449|ref|XP_004513896.1|PREDICTED: probable WRKY transcription factor 31-like [Cicer arietinum]	XP_004513896	2.41e-12
contig37822	PREDICTED: uncharacterized protein LOC101502097	gi|502163470|ref|XP_004512849.1|PREDICTED: uncharacterized protein LOC101502097 [Cicer arietinum]	XP_004512849	0.000735
contig37829	PREDICTED: uncharacterized protein LOC101501077	gi|502135519|ref|XP_004502361.1|PREDICTED: uncharacterized protein LOC101501077 [Cicer arietinum]	XP_004502361	6.67e-08
contig38080	hypothetical protein MTR_6g059380	gi|357498525|ref|XP_003619551.1|hypothetical protein MTR_6g059380 [Medicago truncatula] >gi|355494566|gb|AES75769.1| hypothetical protein MTR_6g059380 [Medicago truncatula]	XP_003619551	1.18e-45
contig38179	cc-nbs-lrr disease resistance protein	gi|564132509|gb|AHB79187.1|CC-NBS-LRR disease resistance protein [Cicer arietinum]	AHB79187	3.24e-35
contig38777	hat family dimerization domain containing protein	gi|357456949|ref|XP_003598755.1|HAT family dimerization domain containing protein [Medicago truncatula] >gi|355487803|gb|AES69006.1| HAT family dimerization domain containing protein [Medicago truncatula]	XP_003598755	2.97e-08
contig38859	pentatricopeptide repeat-containing protein at2g21090-like	gi|502144849|ref|XP_004505771.1|PREDICTED: pentatricopeptide repeat-containing protein At2g21090-like [Cicer arietinum]	XP_004505771	5.78e-58
contig38865	hypothetical protein	gi|495462793|ref|WP_008187485.1|hypothetical protein [Moorea producens] >gi|332351467|gb|EGJ31048.1| hypothetical protein LYNGBM3L_43370 [Moorea producens 3L]	WP_008187485	1.14e-09
contig39190	rna-directed dna polymerase	gi|124359462|gb|ABD32264.2|RNA-directed DNA polymerase , putative [Medicago truncatula]	ABD32264	1.57e-05
contig39453	PREDICTED: uncharacterized protein LOC101490682 isoform X1	gi|502163139|ref|XP_004512739.1|PREDICTED: uncharacterized protein LOC101490682 isoform X1 [Cicer arietinum]	XP_004512739	1.11e-12
contig39457	exonuclease 1-like	gi|502163283|ref|XP_004512789.1|PREDICTED: exonuclease 1-like [Cicer arietinum]	XP_004512789	2.03e-16
contig39537	low quality protein: synaptonemal complex protein 1-like	gi|502095102|ref|XP_004490374.1|PREDICTED: LOW QUALITY PROTEIN: synaptonemal complex protein 1-like [Cicer arietinum]	XP_004490374	2.78e-28
contig39540	low quality protein: synaptonemal complex protein 1-like	gi|502095102|ref|XP_004490374.1|PREDICTED: LOW QUALITY PROTEIN: synaptonemal complex protein 1-like [Cicer arietinum]	XP_004490374	3.84e-78
contig39654	PREDICTED: uncharacterized protein LOC101503742	gi|502130249|ref|XP_004500584.1|PREDICTED: uncharacterized protein LOC101503742 [Cicer arietinum]	XP_004500584	0.000288
contig39679	probable wrky transcription factor 72-like	gi|502090221|ref|XP_004489160.1|PREDICTED: probable WRKY transcription factor 72-like [Cicer arietinum]	XP_004489160	3.7e-15
contig39980	probable transcription factor kan2-like	gi|502154584|ref|XP_004509751.1|PREDICTED: probable transcription factor KAN2-like [Cicer arietinum]	XP_004509751	9.13e-15
contig40241	probable disease resistance protein at4g27220-like	gi|502166382|ref|XP_004513876.1|PREDICTED: probable disease resistance protein At4g27220-like [Cicer arietinum]	XP_004513876	3.11e-65
contig40568	PREDICTED: uncharacterized protein LOC101506096 isoform X2	gi|502129625|ref|XP_004500372.1|PREDICTED: uncharacterized protein LOC101506096 isoform X2 [Cicer arietinum]	XP_004500372	9.85e-27
contig40569	PREDICTED: uncharacterized protein LOC101506096 isoform X2	gi|502129625|ref|XP_004500372.1|PREDICTED: uncharacterized protein LOC101506096 isoform X2 [Cicer arietinum]	XP_004500372	1.36e-32
contig40588	guanylate kinase-like isoform x1	gi|502166058|ref|XP_004513776.1|PREDICTED: guanylate kinase-like isoform X1 [Cicer arietinum]	XP_004513776	8.02e-15
contig40768	PREDICTED: uncharacterized protein LOC101496210	gi|502122496|ref|XP_004497773.1|PREDICTED: uncharacterized protein LOC101496210 [Cicer arietinum]	XP_004497773	4.06e-15
contig40893	PREDICTED: uncharacterized protein LOC101508815	gi|502155405|ref|XP_004510060.1|PREDICTED: uncharacterized protein LOC101508815 [Cicer arietinum]	XP_004510060	2.89e-35
contig40978	centromere-associated protein e-like	gi|502122755|ref|XP_004497885.1|PREDICTED: centromere-associated protein E-like [Cicer arietinum]	XP_004497885	3.09e-32
contig41094	PREDICTED: uncharacterized protein LOC101497238	gi|502089388|ref|XP_004488895.1|PREDICTED: uncharacterized protein LOC101497238 [Cicer arietinum]	XP_004488895	6.83e-29
contig41263	PREDICTED: uncharacterized protein LOC102666325	gi|571468522|ref|XP_006584318.1|PREDICTED: uncharacterized protein LOC102666325 [Glycine max]	XP_006584318	4.72e-05
contig41483	transcriptional activator myb	gi|356560079|ref|XP_003548323.1|PREDICTED: transcriptional activator Myb [Glycine max]	XP_003548323	3.28e-14
contig41587	cue domain-containing protein 5-like	gi|502123197|ref|XP_004498029.1|PREDICTED: CUE domain-containing protein 5-like [Cicer arietinum]	XP_004498029	3.05e-152
contig41705	carotenoid cleavage dioxygenase chloroplastic-like	gi|502166602|ref|XP_004513935.1|PREDICTED: carotenoid cleavage dioxygenase 7, chloroplastic-like [Cicer arietinum]	XP_004513935	3.31e-108
contig42073	low quality protein: coiled-coil domain-containing protein 111-like	gi|502177005|ref|XP_004515987.1|PREDICTED: LOW QUALITY PROTEIN: coiled-coil domain-containing protein 111-like [Cicer arietinum]	XP_004515987	1e-30
contig42292	cst complex subunit ctc1-like isoform x3	gi|502158568|ref|XP_004511201.1|PREDICTED: CST complex subunit CTC1-like isoform X3 [Cicer arietinum]	XP_004511201	7.19e-100
contig42293	cst complex subunit ctc1-like isoform x3	gi|502158568|ref|XP_004511201.1|PREDICTED: CST complex subunit CTC1-like isoform X3 [Cicer arietinum]	XP_004511201	1.38e-41
contig42294	cst complex subunit ctc1-like isoform x1	gi|502158561|ref|XP_004511199.1|PREDICTED: CST complex subunit CTC1-like isoform X1 [Cicer arietinum]	XP_004511199	1.37e-30
contig42427	fibroin heavy chain-like isoform x1	gi|502162713|ref|XP_004512592.1|PREDICTED: fibroin heavy chain-like isoform X1 [Cicer arietinum]	XP_004512592	8.63e-15
contig42677	polyubiquitin 8-like	gi|502083212|ref|XP_004487391.1|PREDICTED: polyubiquitin 8-like [Cicer arietinum]	XP_004487391	6.15e-33
contig43083	PREDICTED: uncharacterized protein LOC101492210	gi|502123815|ref|XP_004498270.1|PREDICTED: uncharacterized protein LOC101492210 [Cicer arietinum]	XP_004498270	9.41e-69
contig43261	PREDICTED: uncharacterized protein LOC101310092	gi|470113872|ref|XP_004293143.1|PREDICTED: uncharacterized protein LOC101310092 [Fragaria vesca subsp. vesca]	XP_004293143	3.44e-08
contig43381	probable ubiquitin-like-specific protease 2b-like	gi|502122480|ref|XP_004497765.1|PREDICTED: probable ubiquitin-like-specific protease 2B-like [Cicer arietinum] >gi|502183154|ref|XP_004517075.1| PREDICTED: probable ubiquitin-like-specific protease 2B-like [Cicer arietinum]	XP_004497765	1.11e-25
contig43386	dna repair and recombination protein pif1	gi|357441863|ref|XP_003591209.1|DNA repair and recombination protein PIF1 [Medicago truncatula] >gi|355480257|gb|AES61460.1| DNA repair and recombination protein PIF1 [Medicago truncatula]	XP_003591209	5.26e-33
contig43535	unknown	gi|388515597|gb|AFK45860.1|unknown [Medicago truncatula]	AFK45860	1.06e-13
contig43596	hypothetical protein PHAVU_009G230100g	gi|593330543|ref|XP_007138698.1|hypothetical protein PHAVU_009G230100g [Phaseolus vulgaris] >gi|561011785|gb|ESW10692.1| hypothetical protein PHAVU_009G230100g [Phaseolus vulgaris]	XP_007138698	1.03e-05
contig43611	PREDICTED: uncharacterized protein LOC102669369	gi|571561217|ref|XP_006605006.1|PREDICTED: uncharacterized protein LOC102669369 [Glycine max]	XP_006605006	0.000482
contig43739	tmv resistance protein n-like	gi|502165705|ref|XP_004513664.1|PREDICTED: TMV resistance protein N-like [Cicer arietinum]	XP_004513664	4.83e-70
contig43768	PREDICTED: uncharacterized protein LOC102662579	gi|571545331|ref|XP_006602343.1|PREDICTED: uncharacterized protein LOC102662579 [Glycine max]	XP_006602343	1e-26
contig43769	uncharacterized mitochondrial protein g00810-like	gi|571522682|ref|XP_006598379.1|PREDICTED: uncharacterized mitochondrial protein AtMg00810-like [Glycine max]	XP_006598379	3.11e-16
contig43877	uro-adherence factor a-like	gi|502172789|ref|XP_004515195.1|PREDICTED: uro-adherence factor A-like [Cicer arietinum]	XP_004515195	3.22e-42
contig44046	e3 ubiquitin-protein ligase ring1-like	gi|502126695|ref|XP_004499404.1|PREDICTED: E3 ubiquitin-protein ligase RING1-like [Cicer arietinum]	XP_004499404	1.5e-98
contig44052	resistance protein	gi|357456767|ref|XP_003598664.1|Resistance protein-like protein [Medicago truncatula] >gi|355487712|gb|AES68915.1| Resistance protein-like protein [Medicago truncatula]	XP_003598664	5.91e-10
contig44339	intracellular protein transport protein uso1-like isoform x1	gi|502139089|ref|XP_004503640.1|PREDICTED: intracellular protein transport protein USO1-like isoform X1 [Cicer arietinum] >gi|502139091|ref|XP_004503641.1| PREDICTED: intracellular protein transport protein USO1-like isoform X2 [Cicer arietinum]	XP_004503640	4.81e-28
contig44340	intracellular protein transport protein uso1-like isoform x1	gi|502139089|ref|XP_004503640.1|PREDICTED: intracellular protein transport protein USO1-like isoform X1 [Cicer arietinum] >gi|502139091|ref|XP_004503641.1| PREDICTED: intracellular protein transport protein USO1-like isoform X2 [Cicer arietinum]	XP_004503640	4.63e-73
contig44459	transcription factor myb86-like	gi|502139191|ref|XP_004503677.1|PREDICTED: transcription factor MYB86-like [Cicer arietinum]	XP_004503677	3.16e-47
contig45033	aluminum-activated malate transporter 8-like	gi|502114277|ref|XP_004494917.1|PREDICTED: aluminum-activated malate transporter 8-like [Cicer arietinum]	XP_004494917	4.44e-23
contig45046	PREDICTED: uncharacterized protein LOC101501676	gi|502112126|ref|XP_004494246.1|PREDICTED: uncharacterized protein LOC101501676 [Cicer arietinum]	XP_004494246	3.59e-61
contig45139	potassium channel akt1-like isoform x1	gi|502151637|ref|XP_004508539.1|PREDICTED: potassium channel AKT1-like isoform X1 [Cicer arietinum]	XP_004508539	3.08e-27
contig45471	ferric reduction oxidase 2-like	gi|502119184|ref|XP_004496531.1|PREDICTED: ferric reduction oxidase 2-like [Cicer arietinum]	XP_004496531	4.34e-55
contig45619	transcription factor myb21-like	gi|502163653|ref|XP_004512906.1|PREDICTED: transcription factor MYB21-like [Cicer arietinum]	XP_004512906	2.62e-07
contig45777	u-box domain-containing protein	gi|357520957|ref|XP_003630767.1|U-box domain-containing protein [Medicago truncatula] >gi|355524789|gb|AET05243.1| U-box domain-containing protein [Medicago truncatula]	XP_003630767	5.7e-14
contig45924	ethylene-responsive transcription factor erf091-like	gi|502078170|ref|XP_004485860.1|PREDICTED: ethylene-responsive transcription factor ERF091-like [Cicer arietinum]	XP_004485860	3.08e-45
contig46156	hypothetical protein MTR_8g087500	gi|357519109|ref|XP_003629843.1|hypothetical protein MTR_8g087500 [Medicago truncatula] >gi|355523865|gb|AET04319.1| hypothetical protein MTR_8g087500 [Medicago truncatula]	XP_003629843	2.84e-17
contig46262	reverse transcriptase family member	gi|77563563|gb|ABB00038.1|reverse transcriptase family member [Glycine max]	ABB00038	2.93e-07
contig46287	PREDICTED: uncharacterized protein LOC101508999	gi|502132825|ref|XP_004501546.1|PREDICTED: uncharacterized protein LOC101508999 [Cicer arietinum]	XP_004501546	4.6e-27
contig46414	f-box lrr-repeat protein 3-like	gi|502114405|ref|XP_004494950.1|PREDICTED: F-box/LRR-repeat protein 3-like [Cicer arietinum]	XP_004494950	7.77e-27
contig46574	ring finger protein b-like isoform x1	gi|502092919|ref|XP_004489827.1|PREDICTED: RING finger protein B-like isoform X1 [Cicer arietinum] >gi|502092922|ref|XP_004489828.1| PREDICTED: RING finger protein B-like isoform X2 [Cicer arietinum]	XP_004489827	1.43e-51
contig46635	cap-gly domain-containing linker protein 1-like	gi|502144271|ref|XP_004505638.1|PREDICTED: CAP-Gly domain-containing linker protein 1-like [Cicer arietinum]	XP_004505638	1.24e-27
contig46702	PREDICTED: uncharacterized protein LOC101506771 isoform X3	gi|502144308|ref|XP_004505651.1|PREDICTED: uncharacterized protein LOC101506771 isoform X3 [Cicer arietinum]	XP_004505651	5.32e-29
contig46703	PREDICTED: uncharacterized protein LOC101506771 isoform X2	gi|502144305|ref|XP_004505650.1|PREDICTED: uncharacterized protein LOC101506771 isoform X2 [Cicer arietinum]	XP_004505650	1.56e-16
contig46731	transcription factor myb39-like	gi|502083019|ref|XP_004487343.1|PREDICTED: transcription factor MYB39-like [Cicer arietinum]	XP_004487343	8.62e-13
contig46732	transcription factor myb39-like	gi|502083019|ref|XP_004487343.1|PREDICTED: transcription factor MYB39-like [Cicer arietinum]	XP_004487343	3.97e-25
contig46850	PREDICTED: uncharacterized protein LOC101512857	gi|502140806|ref|XP_004504344.1|PREDICTED: uncharacterized protein LOC101512857 [Cicer arietinum]	XP_004504344	7.15e-62
contig47135	transcription factor pif1-like isoform x1	gi|502110344|ref|XP_004493858.1|PREDICTED: transcription factor PIF1-like isoform X1 [Cicer arietinum] >gi|502110349|ref|XP_004493859.1| PREDICTED: transcription factor PIF1-like isoform X2 [Cicer arietinum]	XP_004493858	1.45e-31
contig47278	l-type lectin-domain containing receptor kinase -like	gi|502137888|ref|XP_004503219.1|PREDICTED: L-type lectin-domain containing receptor kinase VIII.2-like [Cicer arietinum]	XP_004503219	7.28e-17
contig47615	uro-adherence factor a-like isoform x2	gi|502095960|ref|XP_004490580.1|PREDICTED: uro-adherence factor A-like isoform X2 [Cicer arietinum]	XP_004490580	6.84e-37
contig47616	uro-adherence factor a-like isoform x2	gi|502095960|ref|XP_004490580.1|PREDICTED: uro-adherence factor A-like isoform X2 [Cicer arietinum]	XP_004490580	7.54e-11
contig47916	low quality protein: chaperone protein chloroplastic-like	gi|502123687|ref|XP_004498219.1|PREDICTED: LOW QUALITY PROTEIN: chaperone protein ClpC1, chloroplastic-like [Cicer arietinum]	XP_004498219	4.78e-29
contig48242	transcription factor myb39-like	gi|502130364|ref|XP_004500626.1|PREDICTED: transcription factor MYB39-like [Cicer arietinum]	XP_004500626	6.77e-44
contig48319	protein chloroplastic-like	gi|502154072|ref|XP_004509573.1|PREDICTED: protein PHYLLO, chloroplastic-like [Cicer arietinum]	XP_004509573	6.09e-18
contig48339	cysteine-rich receptor-like protein kinase 3-like isoform x2	gi|502154062|ref|XP_004509569.1|PREDICTED: cysteine-rich receptor-like protein kinase 3-like isoform X2 [Cicer arietinum]	XP_004509569	5.49e-35
contig48460	lysm domain receptor-like kinase 3-like	gi|502092816|ref|XP_004489790.1|PREDICTED: lysM domain receptor-like kinase 3-like [Cicer arietinum]	XP_004489790	9.56e-135
contig48652	PREDICTED: uncharacterized protein LOC101511330	gi|502123182|ref|XP_004498024.1|PREDICTED: uncharacterized protein LOC101511330 [Cicer arietinum]	XP_004498024	1.95e-25
contig48826	hypothetical protein L484_014914	gi|587871194|gb|EXB60461.1|hypothetical protein L484_014914 [Morus notabilis]	EXB60461	0.000124
contig48846	PREDICTED: uncharacterized protein LOC101509279 isoform X1	gi|502116523|ref|XP_004495473.1|PREDICTED: uncharacterized protein LOC101509279 isoform X1 [Cicer arietinum]	XP_004495473	2.07e-25
contig49181	probable serine threonine-protein kinase at1g09600-like	gi|502118923|ref|XP_004496442.1|PREDICTED: probable serine/threonine-protein kinase At1g09600-like [Cicer arietinum]	XP_004496442	6.94e-12
contig49184	probable serine threonine-protein kinase at1g09600-like	gi|502118923|ref|XP_004496442.1|PREDICTED: probable serine/threonine-protein kinase At1g09600-like [Cicer arietinum]	XP_004496442	1.38e-73
contig49262	PREDICTED: uncharacterized protein LOC101506989 isoform X4	gi|502144080|ref|XP_004505572.1|PREDICTED: uncharacterized protein LOC101506989 isoform X4 [Cicer arietinum]	XP_004505572	2.95e-34
contig49292	checkpoint serine threonine-protein kinase bub1-like	gi|502144040|ref|XP_004505559.1|PREDICTED: checkpoint serine/threonine-protein kinase BUB1-like [Cicer arietinum]	XP_004505559	6.69e-33
contig49295	checkpoint serine threonine-protein kinase bub1-like	gi|502144040|ref|XP_004505559.1|PREDICTED: checkpoint serine/threonine-protein kinase BUB1-like [Cicer arietinum]	XP_004505559	2.12e-16
contig49575	1-orf2 protein	gi|357471279|ref|XP_003605924.1|TdcA1-ORF2 protein [Medicago truncatula] >gi|355506979|gb|AES88121.1| TdcA1-ORF2 protein [Medicago truncatula]	XP_003605924	2.34e-12
contig49576	1-orf2 protein	gi|357471279|ref|XP_003605924.1|TdcA1-ORF2 protein [Medicago truncatula] >gi|355506979|gb|AES88121.1| TdcA1-ORF2 protein [Medicago truncatula]	XP_003605924	2.02e-08
contig49607	auxin-induced protein 10a5-like	gi|502156588|ref|XP_004510549.1|PREDICTED: auxin-induced protein 10A5-like [Cicer arietinum]	XP_004510549	1.22e-41
contig49741	PREDICTED: uncharacterized protein LOC101492921	gi|502151787|ref|XP_004508613.1|PREDICTED: uncharacterized protein LOC101492921 [Cicer arietinum]	XP_004508613	3.82e-05
contig49807	ribonuclease h	gi|124359646|gb|ABD32321.2|Ribonuclease H [Medicago truncatula]	ABD32321	5.47e-11
contig49878	PREDICTED: uncharacterized protein LOC101507870	gi|502096508|ref|XP_004490763.1|PREDICTED: uncharacterized protein LOC101507870 [Cicer arietinum]	XP_004490763	2.03e-19
contig49880	PREDICTED: uncharacterized protein LOC101507870	gi|502096508|ref|XP_004490763.1|PREDICTED: uncharacterized protein LOC101507870 [Cicer arietinum]	XP_004490763	2.57e-108
contig50042	PREDICTED: uncharacterized protein LOC101506365	gi|502156037|ref|XP_004510289.1|PREDICTED: uncharacterized protein LOC101506365 [Cicer arietinum]	XP_004510289	1.9e-29
contig50044	defensin-like protein 19-like	gi|502156035|ref|XP_004510288.1|PREDICTED: defensin-like protein 19-like [Cicer arietinum]	XP_004510288	1.34e-31
contig50215	wat1-related protein at4g30420-like	gi|502155588|ref|XP_004510126.1|PREDICTED: WAT1-related protein At4g30420-like [Cicer arietinum]	XP_004510126	2.1e-34
contig50302	hypothetical protein MTR_1g088150	gi|357442425|ref|XP_003591490.1|hypothetical protein MTR_1g088150 [Medicago truncatula] >gi|355480538|gb|AES61741.1| hypothetical protein MTR_1g088150 [Medicago truncatula]	XP_003591490	4.04e-23
contig50303	hypothetical protein MTR_1g088150	gi|357442425|ref|XP_003591490.1|hypothetical protein MTR_1g088150 [Medicago truncatula] >gi|355480538|gb|AES61741.1| hypothetical protein MTR_1g088150 [Medicago truncatula]	XP_003591490	4.64e-05
contig50479	low quality protein: cleavage and polyadenylation specificity factor subunit 3-ii-like	gi|502123758|ref|XP_004498247.1|PREDICTED: LOW QUALITY PROTEIN: cleavage and polyadenylation specificity factor subunit 3-II-like [Cicer arietinum]	XP_004498247	1.39e-26
contig50607	uncharacterized kda	gi|502089428|ref|XP_004488908.1|PREDICTED: uncharacterized 29.3 kDa protein-like [Cicer arietinum]	XP_004488908	6.54e-15
contig50790	hypothetical protein MTR_043s0013	gi|358344872|ref|XP_003636510.1|hypothetical protein MTR_043s0013 [Medicago truncatula] >gi|355502445|gb|AES83648.1| hypothetical protein MTR_043s0013 [Medicago truncatula]	XP_003636510	1.35e-08
contig51104	hypothetical protein PHAVU_010G107800g	gi|593266008|ref|XP_007135182.1|hypothetical protein PHAVU_010G107800g [Phaseolus vulgaris] >gi|561008227|gb|ESW07176.1| hypothetical protein PHAVU_010G107800g [Phaseolus vulgaris]	XP_007135182	1.35e-05
contig51624	PREDICTED: uncharacterized protein LOC101496421	gi|502119542|ref|XP_004496654.1|PREDICTED: uncharacterized protein LOC101496421 [Cicer arietinum]	XP_004496654	9.7e-100
contig51646	3-ketoacyl- synthase 5-like	gi|502120086|ref|XP_004496843.1|PREDICTED: 3-ketoacyl-CoA synthase 5-like [Cicer arietinum]	XP_004496843	3.83e-10
contig51653	subtilisin-like protease	gi|357444217|ref|XP_003592386.1|Subtilisin-like protease [Medicago truncatula] >gi|355481434|gb|AES62637.1| Subtilisin-like protease [Medicago truncatula]	XP_003592386	8.63e-07
contig51810	histone-lysine n- h3 lysine-79 specific-like	gi|502167549|ref|XP_004514171.1|PREDICTED: histone-lysine N-methyltransferase, H3 lysine-79 specific-like [Cicer arietinum]	XP_004514171	9.09e-36
contig51840	PREDICTED: uncharacterized protein LOC101502301	gi|502097735|ref|XP_004491066.1|PREDICTED: uncharacterized protein LOC101502301 [Cicer arietinum]	XP_004491066	7.04e-23
contig52117	PREDICTED: uncharacterized protein LOC101507633	gi|502083280|ref|XP_004487411.1|PREDICTED: uncharacterized protein LOC101507633 [Cicer arietinum]	XP_004487411	1.63e-67
contig52437	dna cross-link repair protein snm1-like	gi|502132540|ref|XP_004501410.1|PREDICTED: DNA cross-link repair protein SNM1-like [Cicer arietinum]	XP_004501410	6.22e-44
contig52438	dna cross-link repair protein snm1-like	gi|502132540|ref|XP_004501410.1|PREDICTED: DNA cross-link repair protein SNM1-like [Cicer arietinum]	XP_004501410	5.03e-15
contig52441	dna cross-link repair protein snm1-like	gi|502132540|ref|XP_004501410.1|PREDICTED: DNA cross-link repair protein SNM1-like [Cicer arietinum]	XP_004501410	9.15e-17
contig52450	histidine kinase 5-like	gi|502132528|ref|XP_004501404.1|PREDICTED: histidine kinase 5-like [Cicer arietinum]	XP_004501404	1.97e-30
contig52451	histidine kinase 5-like	gi|502132528|ref|XP_004501404.1|PREDICTED: histidine kinase 5-like [Cicer arietinum]	XP_004501404	1.42e-17
contig53020	PREDICTED: uncharacterized protein LOC101491762 isoform X1	gi|502123431|ref|XP_004498107.1|PREDICTED: uncharacterized protein LOC101491762 isoform X1 [Cicer arietinum]	XP_004498107	4.69e-25
contig53093	endonuclease exonuclease phosphatase	gi|124359529|gb|ABD32574.2|Endonuclease/exonuclease/phosphatase [Medicago truncatula]	ABD32574	1.64e-12
contig53453	nodulation-signaling pathway 2	gi|502104266|ref|XP_004492484.1|PREDICTED: nodulation-signaling pathway 2 protein-like [Cicer arietinum]	XP_004492484	2.76e-56
contig53464	hypothetical protein CICLE_v10003735mg	gi|567877561|ref|XP_006431339.1|hypothetical protein CICLE_v10003735mg [Citrus clementina] >gi|557533461|gb|ESR44579.1| hypothetical protein CICLE_v10003735mg [Citrus clementina]	XP_006431339	1.6e-07
contig53725	signal peptide peptidase-like 5-like isoform x1	gi|502121709|ref|XP_004497418.1|PREDICTED: signal peptide peptidase-like 5-like isoform X1 [Cicer arietinum]	XP_004497418	1.38e-17
contig53789	bel1-like homeodomain protein 8-like isoform x1	gi|502145470|ref|XP_004506043.1|PREDICTED: BEL1-like homeodomain protein 8-like isoform X1 [Cicer arietinum] >gi|502145473|ref|XP_004506044.1| PREDICTED: BEL1-like homeodomain protein 8-like isoform X2 [Cicer arietinum]	XP_004506043	2.48e-32
contig53801	abc transporter g family member 28-like	gi|502145594|ref|XP_004506093.1|PREDICTED: ABC transporter G family member 28-like [Cicer arietinum]	XP_004506093	8.23e-15
contig53864	PREDICTED: uncharacterized protein LOC101515121	gi|502129234|ref|XP_004500233.1|PREDICTED: uncharacterized protein LOC101515121 [Cicer arietinum]	XP_004500233	5.64e-67
contig53866	PREDICTED: uncharacterized protein LOC102663032 isoform X1	gi|571543608|ref|XP_006602097.1|PREDICTED: uncharacterized protein LOC102663032 isoform X1 [Glycine max]	XP_006602097	3.4e-27
contig53867	myb-like protein x-like	gi|502129236|ref|XP_004500234.1|PREDICTED: myb-like protein X-like [Cicer arietinum]	XP_004500234	1.25e-34
contig54028	bark storage protein a-like	gi|502163987|ref|XP_004513011.1|PREDICTED: bark storage protein A-like [Cicer arietinum]	XP_004513011	9.3e-16
contig54056	PREDICTED: uncharacterized protein LOC101505305	gi|502164002|ref|XP_004513016.1|PREDICTED: uncharacterized protein LOC101505305 [Cicer arietinum]	XP_004513016	0.000144
contig54068	protein notum homolog isoform x2	gi|502103687|ref|XP_004492342.1|PREDICTED: protein notum homolog isoform X2 [Cicer arietinum]	XP_004492342	4.93e-14
contig54214	hypothetical protein PHAVU_009G245000g	gi|593330899|ref|XP_007138876.1|hypothetical protein PHAVU_009G245000g [Phaseolus vulgaris] >gi|561011963|gb|ESW10870.1| hypothetical protein PHAVU_009G245000g [Phaseolus vulgaris]	XP_007138876	6.39e-09
contig54333	PREDICTED: uncharacterized protein LOC101488822	gi|502156096|ref|XP_004510312.1|PREDICTED: uncharacterized protein LOC101488822 [Cicer arietinum]	XP_004510312	1.05e-19
contig54414	probable tetraacyldisaccharide 4 - mitochondrial-like isoform x1	gi|502128811|ref|XP_004500089.1|PREDICTED: probable tetraacyldisaccharide 4'-kinase, mitochondrial-like isoform X1 [Cicer arietinum] >gi|502128814|ref|XP_004500090.1| PREDICTED: probable tetraacyldisaccharide 4'-kinase, mitochondrial-like isoform X2 [Cicer arietinum]	XP_004500089	1.52e-25
contig54452	PREDICTED: uncharacterized protein LOC101496412 isoform X4	gi|502171221|ref|XP_004515014.1|PREDICTED: uncharacterized protein LOC101496412 isoform X4 [Cicer arietinum]	XP_004515014	7.88e-20
contig54513	btb poz domain-containing protein at1g04390-like isoform x1	gi|502089175|ref|XP_004488836.1|PREDICTED: BTB/POZ domain-containing protein At1g04390-like isoform X1 [Cicer arietinum]	XP_004488836	1.11e-14
contig54618	PREDICTED: leghemoglobin-like	gi|502096987|ref|XP_004490880.1|PREDICTED: leghemoglobin-like [Cicer arietinum]	XP_004490880	4.7e-22
contig54619	PREDICTED: leghemoglobin-like	gi|502096987|ref|XP_004490880.1|PREDICTED: leghemoglobin-like [Cicer arietinum]	XP_004490880	4.15e-17
contig54623	glycerol-3-phosphate acyltransferase 5-like	gi|502096974|ref|XP_004490877.1|PREDICTED: glycerol-3-phosphate acyltransferase 5-like [Cicer arietinum]	XP_004490877	1.08e-22
contig54800	muscle m-line assembly protein unc-89-like	gi|502124543|ref|XP_004498572.1|PREDICTED: muscle M-line assembly protein unc-89-like [Cicer arietinum]	XP_004498572	1.21e-18
contig54820	nod-factor receptor partial	gi|351589837|gb|AEQ49639.1|Nod-factor receptor 5, partial [Galega orientalis]	AEQ49639	3.16e-15
contig55535	PREDICTED: uncharacterized protein LOC101491371 isoform X1	gi|502139674|ref|XP_004503854.1|PREDICTED: uncharacterized protein LOC101491371 isoform X1 [Cicer arietinum]	XP_004503854	5.12e-19
contig55539	PREDICTED: uncharacterized protein LOC101491371 isoform X2	gi|502139677|ref|XP_004503855.1|PREDICTED: uncharacterized protein LOC101491371 isoform X2 [Cicer arietinum]	XP_004503855	4.84e-14
contig55554	PREDICTED: uncharacterized protein LOC101492227	gi|502139682|ref|XP_004503857.1|PREDICTED: uncharacterized protein LOC101492227 [Cicer arietinum]	XP_004503857	1.36e-12
contig55576	s65815rna-directed dna polymerase (ec ) (clone ning13) - arabidopsis thaliana retrotransposon ta28	gi|2129716|pir||S65815RNA-directed DNA polymerase (EC 2.7.7.49) (clone NING13) - Arabidopsis thaliana retrotransposon Ta28 (fragment)	S65815	9.66e-09
contig55623	hat family dimerization domain containing protein	gi|357515439|ref|XP_003628008.1|HAT family dimerization domain containing protein [Medicago truncatula] >gi|355522030|gb|AET02484.1| HAT family dimerization domain containing protein [Medicago truncatula]	XP_003628008	8.43e-14
contig55867	hypothetical protein VITISV_027869	gi|147777505|emb|CAN60498.1|hypothetical protein VITISV_027869 [Vitis vinifera]	CAN60498	9.14e-09
contig55893	transcription factor rax2-like	gi|502145503|ref|XP_004506057.1|PREDICTED: transcription factor RAX2-like [Cicer arietinum]	XP_004506057	1.78e-59
contig55933	aminophospholipid atpase	gi|357474421|ref|XP_003607495.1|Aminophospholipid ATPase [Medicago truncatula] >gi|355508550|gb|AES89692.1| Aminophospholipid ATPase [Medicago truncatula]	XP_003607495	1.38e-05
contig56166	PREDICTED: uncharacterized protein LOC101502567	gi|502133496|ref|XP_004501785.1|PREDICTED: uncharacterized protein LOC101502567 [Cicer arietinum]	XP_004501785	1.7e-30
contig56167	PREDICTED: uncharacterized protein LOC101502567	gi|502133496|ref|XP_004501785.1|PREDICTED: uncharacterized protein LOC101502567 [Cicer arietinum]	XP_004501785	3.24e-80
contig56207	hypothetical protein MTR_2g094660	gi|357453967|ref|XP_003597264.1|hypothetical protein MTR_2g094660 [Medicago truncatula] >gi|355486312|gb|AES67515.1| hypothetical protein MTR_2g094660 [Medicago truncatula]	XP_003597264	3.68e-09
contig56308	hypothetical protein POPTR_0001s03820g	gi|224052847|ref|XP_002297610.1|hypothetical protein POPTR_0001s03820g [Populus trichocarpa] >gi|222844868|gb|EEE82415.1| hypothetical protein POPTR_0001s03820g [Populus trichocarpa]	XP_002297610	1.56e-41
contig56334	probable serine threonine-protein kinase at1g54610-like isoform x1	gi|502101714|ref|XP_004491856.1|PREDICTED: probable serine/threonine-protein kinase At1g54610-like isoform X1 [Cicer arietinum]	XP_004491856	7.53e-23
contig56403	proton pump-interactor 1-like	gi|502083157|ref|XP_004487376.1|PREDICTED: proton pump-interactor 1-like [Cicer arietinum]	XP_004487376	1.98e-34
contig56404	proton pump-interactor 1-like	gi|502083157|ref|XP_004487376.1|PREDICTED: proton pump-interactor 1-like [Cicer arietinum]	XP_004487376	6.64e-32
contig56455	reticulon-like protein b17-like	gi|502082743|ref|XP_004487260.1|PREDICTED: reticulon-like protein B17-like [Cicer arietinum]	XP_004487260	1.57e-24
contig56576	unknown	gi|388497018|gb|AFK36575.1|unknown [Medicago truncatula]	AFK36575	8.4e-05
contig56597	cytochrome p450 716b1-like	gi|502153330|ref|XP_004509304.1|PREDICTED: cytochrome P450 716B1-like [Cicer arietinum]	XP_004509304	3.21e-21
contig57065	lrr receptor-like serine threonine-protein kinase rpk2-like	gi|502106893|ref|XP_004493090.1|PREDICTED: LRR receptor-like serine/threonine-protein kinase RPK2-like [Cicer arietinum]	XP_004493090	1.94e-35
contig57228	myosin heavy chain kinase b-like	gi|502146219|ref|XP_004506355.1|PREDICTED: myosin heavy chain kinase B-like [Cicer arietinum]	XP_004506355	7.96e-33
contig57475	PREDICTED: uncharacterized protein LOC102578284	gi|565353229|ref|XP_006343535.1|PREDICTED: uncharacterized protein LOC102578284 [Solanum tuberosum]	XP_006343535	2.59e-26
contig57663	dna mismatch repair protein msh5-like	gi|502099189|ref|XP_004491410.1|PREDICTED: DNA mismatch repair protein MSH5-like [Cicer arietinum]	XP_004491410	5.34e-18
contig57705	PREDICTED: uncharacterized protein LOC101509060	gi|502109922|ref|XP_004493758.1|PREDICTED: uncharacterized protein LOC101509060 [Cicer arietinum]	XP_004493758	6.97e-23
contig57860	hypothetical protein MTR_7g060990	gi|357505595|ref|XP_003623086.1|hypothetical protein MTR_7g060990 [Medicago truncatula] >gi|355498101|gb|AES79304.1| hypothetical protein MTR_7g060990 [Medicago truncatula]	XP_003623086	1.03e-06
contig57933	exonuclease 1-like	gi|502140539|ref|XP_004504251.1|PREDICTED: exonuclease 1-like [Cicer arietinum]	XP_004504251	4.02e-35
contig57937	#NAME?	gi|502140542|ref|XP_004504252.1|PREDICTED: alpha,alpha-trehalose-phosphate synthase [UDP-forming] 1-like [Cicer arietinum]	XP_004504252	4.7e-53
contig58040	rgs domain-containing serine threonine-protein kinase a isoform x2	gi|571436443|ref|XP_006573762.1|PREDICTED: RGS domain-containing serine/threonine-protein kinase A isoform X2 [Glycine max]	XP_006573762	1.14e-06
contig58041	rgs domain-containing serine threonine-protein kinase a isoform x3	gi|571436446|ref|XP_006573763.1|PREDICTED: RGS domain-containing serine/threonine-protein kinase A isoform X3 [Glycine max]	XP_006573763	1.57e-32
contig58072	dna-directed rna polymerase d subunit 1-like isoform x5	gi|502160036|ref|XP_004511611.1|PREDICTED: DNA-directed RNA polymerase D subunit 1-like isoform X5 [Cicer arietinum]	XP_004511611	1.24e-25
contig58090	PREDICTED: uncharacterized protein LOC101511202 isoform X3	gi|502108242|ref|XP_004493424.1|PREDICTED: uncharacterized protein LOC101511202 isoform X3 [Cicer arietinum]	XP_004493424	1.74e-15
contig58208	burp domain-containing protein 9-like	gi|502149163|ref|XP_004507416.1|PREDICTED: BURP domain-containing protein 9-like [Cicer arietinum]	XP_004507416	1e-89
contig58296	pentatricopeptide repeat-containing protein at2g39620-like	gi|502102511|ref|XP_004492098.1|PREDICTED: pentatricopeptide repeat-containing protein At2g39620-like [Cicer arietinum]	XP_004492098	4.95e-22
contig58509	PREDICTED: uncharacterized protein LOC101490411 isoform X2	gi|502144407|ref|XP_004505685.1|PREDICTED: uncharacterized protein LOC101490411 isoform X2 [Cicer arietinum]	XP_004505685	3.26e-07
contig58607	PREDICTED: uncharacterized protein LOC101507189	gi|502124510|ref|XP_004498558.1|PREDICTED: uncharacterized protein LOC101507189 [Cicer arietinum]	XP_004498558	0.000274
contig58631	muts2 isoform x2	gi|502095766|ref|XP_004490532.1|PREDICTED: mutS2 protein-like isoform X2 [Cicer arietinum]	XP_004490532	1.66e-22
contig58716	hypothetical protein PHAVU_010G152100g	gi|593267074|ref|XP_007135715.1|hypothetical protein PHAVU_010G152100g [Phaseolus vulgaris] >gi|561008760|gb|ESW07709.1| hypothetical protein PHAVU_010G152100g [Phaseolus vulgaris]	XP_007135715	2.11e-07
contig58772	PREDICTED: uncharacterized protein LOC101514623	gi|502085775|ref|XP_004488003.1|PREDICTED: uncharacterized protein LOC101514623 [Cicer arietinum]	XP_004488003	6.82e-30
contig58932	PREDICTED: uncharacterized protein LOC101506426	gi|502129850|ref|XP_004500446.1|PREDICTED: uncharacterized protein LOC101506426 [Cicer arietinum]	XP_004500446	9.53e-27
contig59244	PREDICTED: uncharacterized protein LOC101492962	gi|502169184|ref|XP_004514555.1|PREDICTED: uncharacterized protein LOC101492962 [Cicer arietinum]	XP_004514555	9.95e-57
contig59245	PREDICTED: uncharacterized protein LOC101492962	gi|502169184|ref|XP_004514555.1|PREDICTED: uncharacterized protein LOC101492962 [Cicer arietinum]	XP_004514555	8.4e-29
contig59268	pentatricopeptide repeat-containing protein at5g56310-like	gi|502123379|ref|XP_004498089.1|PREDICTED: pentatricopeptide repeat-containing protein At5g56310-like [Cicer arietinum]	XP_004498089	6.72e-38
contig59905	hypothetical protein EUTSA_v10005523mg, partial	gi|567143916|ref|XP_006396021.1|hypothetical protein EUTSA_v10005523mg, partial [Eutrema salsugineum] >gi|557092660|gb|ESQ33307.1| hypothetical protein EUTSA_v10005523mg, partial [Eutrema salsugineum]	XP_006396021	3.68e-14
contig60068	PREDICTED: uncharacterized protein LOC101506096 isoform X1	gi|502129622|ref|XP_004500371.1|PREDICTED: uncharacterized protein LOC101506096 isoform X1 [Cicer arietinum]	XP_004500371	4.77e-19
contig60069	PREDICTED: uncharacterized protein LOC101506096 isoform X2	gi|502129625|ref|XP_004500372.1|PREDICTED: uncharacterized protein LOC101506096 isoform X2 [Cicer arietinum]	XP_004500372	2.89e-13
contig60211	serine arginine repetitive matrix protein 1-like	gi|502176885|ref|XP_004515961.1|PREDICTED: serine/arginine repetitive matrix protein 1-like [Cicer arietinum]	XP_004515961	1.29e-13
contig60363	dna topoisomerase 2-binding protein 1-a-like isoform x1	gi|356560149|ref|XP_003548358.1|PREDICTED: DNA topoisomerase 2-binding protein 1-A-like isoform X1 [Glycine max]	XP_003548358	1.82e-26
contig60364	dna topoisomerase 2-binding protein 1-a-like	gi|502124209|ref|XP_004498430.1|PREDICTED: DNA topoisomerase 2-binding protein 1-A-like [Cicer arietinum]	XP_004498430	2.79e-70
contig60528	abc transporter g family member 17-like	gi|502162699|ref|XP_004512587.1|PREDICTED: ABC transporter G family member 17-like [Cicer arietinum]	XP_004512587	1.74e-34
contig60678	probable serine threonine-protein kinase at1g09600-like	gi|502159693|ref|XP_004511499.1|PREDICTED: probable serine/threonine-protein kinase At1g09600-like [Cicer arietinum]	XP_004511499	1.54e-16
contig60681	probable serine threonine-protein kinase at1g09600-like	gi|502159693|ref|XP_004511499.1|PREDICTED: probable serine/threonine-protein kinase At1g09600-like [Cicer arietinum]	XP_004511499	2.65e-44
contig60702	PREDICTED: uncharacterized protein LOC101513361	gi|502174508|ref|XP_004515535.1|PREDICTED: uncharacterized protein LOC101513361 [Cicer arietinum]	XP_004515535	1.07e-31
contig60724	polyol transporter 5-like	gi|502163875|ref|XP_004512978.1|PREDICTED: polyol transporter 5-like [Cicer arietinum]	XP_004512978	4.17e-14
contig61135	ap2-like ethylene-responsive transcription factor at1g16060-like	gi|502148088|ref|XP_004507033.1|PREDICTED: AP2-like ethylene-responsive transcription factor At1g16060-like [Cicer arietinum]	XP_004507033	2.46e-61
contig61169	replication protein a 70 kda dna-binding subunit	gi|357484641|ref|XP_003612608.1|Replication protein A 70 kDa DNA-binding subunit [Medicago truncatula] >gi|355513943|gb|AES95566.1| Replication protein A 70 kDa DNA-binding subunit [Medicago truncatula]	XP_003612608	7.33e-15
contig61489	PREDICTED: uncharacterized protein LOC101503205	gi|502126822|ref|XP_004499454.1|PREDICTED: uncharacterized protein LOC101503205 [Cicer arietinum]	XP_004499454	9.83e-13
contig61540	f-box fbd lrr-repeat protein at4g26340-like	gi|502168254|ref|XP_004514346.1|PREDICTED: F-box/FBD/LRR-repeat protein At4g26340-like [Cicer arietinum]	XP_004514346	2.92e-25
contig61601	nucleolar protein 58-like	gi|502127226|ref|XP_004499611.1|PREDICTED: nucleolar protein 58-like [Cicer arietinum]	XP_004499611	1.55e-21
contig61882	PREDICTED: uncharacterized protein LOC101508068	gi|502148169|ref|XP_004507063.1|PREDICTED: uncharacterized protein LOC101508068 [Cicer arietinum]	XP_004507063	9.32e-13
contig61897	bowman-birk type proteinase inhibitor-like	gi|502106702|ref|XP_004493027.1|PREDICTED: Bowman-Birk type proteinase inhibitor-like [Cicer arietinum]	XP_004493027	8.39e-60
contig62268	linoleate 9s-lipoxygenase chloroplastic-like	gi|502155832|ref|XP_004510208.1|PREDICTED: linoleate 9S-lipoxygenase 5, chloroplastic-like [Cicer arietinum]	XP_004510208	6.78e-19
contig62653	dna mismatch repair protein mitochondrial-like	gi|502122529|ref|XP_004497789.1|PREDICTED: DNA mismatch repair protein MSH1, mitochondrial-like [Cicer arietinum]	XP_004497789	3.05e-13
contig62805	PREDICTED: uncharacterized protein LOC101503797	gi|502093885|ref|XP_004490084.1|PREDICTED: uncharacterized protein LOC101503797 [Cicer arietinum]	XP_004490084	2.77e-25
contig62806	PREDICTED: uncharacterized protein LOC101503797	gi|502093885|ref|XP_004490084.1|PREDICTED: uncharacterized protein LOC101503797 [Cicer arietinum]	XP_004490084	2.05e-26
contig63491	hypothetical protein VITISV_023111	gi|147801787|emb|CAN74536.1|hypothetical protein VITISV_023111 [Vitis vinifera]	CAN74536	3.37e-05
contig63662	anaphase-promoting complex subunit 5-like	gi|502098783|ref|XP_004491316.1|PREDICTED: anaphase-promoting complex subunit 5-like [Cicer arietinum]	XP_004491316	1.85e-47
contig63941	PREDICTED: uncharacterized protein LOC101504263	gi|502181370|ref|XP_004516788.1|PREDICTED: uncharacterized protein LOC101504263 [Cicer arietinum]	XP_004516788	1.02e-15
contig64037	hypothetical protein MTR_4g093880	gi|357476265|ref|XP_003608418.1|hypothetical protein MTR_4g093880 [Medicago truncatula] >gi|355509473|gb|AES90615.1| hypothetical protein MTR_4g093880 [Medicago truncatula]	XP_003608418	4.84e-11
contig64309	mitotic checkpoint protein bub3-like	gi|502094276|ref|XP_004490179.1|PREDICTED: mitotic checkpoint protein bub3-like [Cicer arietinum]	XP_004490179	2.01e-48
contig64377	probable wrky transcription factor 57-like	gi|502094137|ref|XP_004490148.1|PREDICTED: probable WRKY transcription factor 57-like [Cicer arietinum]	XP_004490148	2.71e-54
contig64419	protein prd1-like	gi|502135534|ref|XP_004502366.1|PREDICTED: protein PRD1-like [Cicer arietinum]	XP_004502366	1.2e-57
contig64425	PREDICTED: uncharacterized protein LOC101506183	gi|502174424|ref|XP_004515514.1|PREDICTED: uncharacterized protein LOC101506183 [Cicer arietinum]	XP_004515514	2.34e-64
contig64426	PREDICTED: uncharacterized protein LOC101506183	gi|502174424|ref|XP_004515514.1|PREDICTED: uncharacterized protein LOC101506183 [Cicer arietinum]	XP_004515514	1.98e-54
contig64661	PREDICTED: uncharacterized protein LOC101510006	gi|502097142|ref|XP_004490920.1|PREDICTED: uncharacterized protein LOC101510006 [Cicer arietinum]	XP_004490920	8.43e-21
contig64662	PREDICTED: uncharacterized protein LOC101491250	gi|502130883|ref|XP_004500802.1|PREDICTED: uncharacterized protein LOC101491250 [Cicer arietinum]	XP_004500802	3.07e-17
contig64812	PREDICTED: uncharacterized protein LOC101500066	gi|502097022|ref|XP_004490893.1|PREDICTED: uncharacterized protein LOC101500066 [Cicer arietinum]	XP_004490893	2.2e-32
contig64855	probable receptor-like protein kinase at5g39030-like	gi|502124236|ref|XP_004498440.1|PREDICTED: probable receptor-like protein kinase At5g39030-like [Cicer arietinum]	XP_004498440	4.7e-27
contig64917	rna-directed dna polymerase (reverse transcriptase) polynucleotidyl ribonuclease h fold	gi|124359343|gb|ABD28505.2|RNA-directed DNA polymerase (Reverse transcriptase); Polynucleotidyl transferase, Ribonuclease H fold [Medicago truncatula]	ABD28505	3.09e-10
contig65073	low quality protein: phosphate transporter pho1 homolog 9-like	gi|502101192|ref|XP_004491838.1|PREDICTED: LOW QUALITY PROTEIN: phosphate transporter PHO1 homolog 9-like [Cicer arietinum]	XP_004491838	2.27e-20
contig65360	PREDICTED: uncharacterized protein LOC101494412	gi|502088084|ref|XP_004488726.1|PREDICTED: uncharacterized protein LOC101494412 [Cicer arietinum]	XP_004488726	5.8e-14
contig65478	myosin-10-like isoform x2	gi|502093470|ref|XP_004489953.1|PREDICTED: myosin-10-like isoform X2 [Cicer arietinum]	XP_004489953	1.61e-30
contig65479	myosin-10-like isoform x2	gi|502093470|ref|XP_004489953.1|PREDICTED: myosin-10-like isoform X2 [Cicer arietinum]	XP_004489953	5.1e-15
contig65928	hypothetical protein VITISV_011589	gi|147859260|emb|CAN83963.1|hypothetical protein VITISV_011589 [Vitis vinifera]	CAN83963	3.37e-06
contig66003	wat1-related protein at1g68170-like	gi|502142382|ref|XP_004504930.1|PREDICTED: WAT1-related protein At1g68170-like [Cicer arietinum]	XP_004504930	2.66e-05
contig66197	PREDICTED: uncharacterized protein LOC101507562	gi|502161614|ref|XP_004512225.1|PREDICTED: uncharacterized protein LOC101507562 [Cicer arietinum]	XP_004512225	3.06e-57
contig66321	lin-54-like protein	gi|357500623|ref|XP_003620600.1|Lin-54-like protein [Medicago truncatula] >gi|357500779|ref|XP_003620678.1| Lin-54-like protein [Medicago truncatula] >gi|355495615|gb|AES76818.1| Lin-54-like protein [Medicago truncatula] >gi|355495693|gb|AES76896.1| Lin-54-like protein [Medicago truncatula]	XP_003620600	1.32e-09
contig66544	protein suppressor of npr1- constitutive 1-like isoform x1	gi|571433939|ref|XP_006573051.1|PREDICTED: protein SUPPRESSOR OF npr1-1, CONSTITUTIVE 1-like isoform X1 [Glycine max] >gi|571433941|ref|XP_006573052.1| PREDICTED: protein SUPPRESSOR OF npr1-1, CONSTITUTIVE 1-like isoform X2 [Glycine max] >gi|571433943|ref|XP_006573053.1| PREDICTED: protein SUPPRESSOR OF npr1-1, CONSTITUTIVE 1-like isoform X3 [Glycine max] >gi|571433945|ref|XP_006573054.1| PREDICT…	XP_006573051	4.21e-05
contig66810	PREDICTED: uncharacterized protein LOC101508151	gi|502140302|ref|XP_004504156.1|PREDICTED: uncharacterized protein LOC101508151 [Cicer arietinum]	XP_004504156	1.74e-79
contig66939	hypothetical protein MTR_4g026350	gi|357469801|ref|XP_003605185.1|hypothetical protein MTR_4g026350 [Medicago truncatula] >gi|355506240|gb|AES87382.1| hypothetical protein MTR_4g026350 [Medicago truncatula]	XP_003605185	1.4e-23
contig66940	hypothetical protein MTR_4g026350	gi|357469801|ref|XP_003605185.1|hypothetical protein MTR_4g026350 [Medicago truncatula] >gi|355506240|gb|AES87382.1| hypothetical protein MTR_4g026350 [Medicago truncatula]	XP_003605185	0.000265
contig66963	fanconi-associated nuclease 1 homolog isoform x2	gi|502102371|ref|XP_004492053.1|PREDICTED: fanconi-associated nuclease 1 homolog isoform X2 [Cicer arietinum]	XP_004492053	9.64e-13
contig67062	PREDICTED: uncharacterized protein LOC102612045	gi|568883982|ref|XP_006494715.1|PREDICTED: uncharacterized protein LOC102612045 [Citrus sinensis]	XP_006494715	2.29e-09
contig67079	f-box protein cpr30-like	gi|502099101|ref|XP_004491389.1|PREDICTED: F-box protein CPR30-like [Cicer arietinum]	XP_004491389	9.7e-79
contig67180	phosphoenolpyruvate carboxylase 4-like isoform x1	gi|502094722|ref|XP_004490284.1|PREDICTED: phosphoenolpyruvate carboxylase 4-like isoform X1 [Cicer arietinum]	XP_004490284	2.82e-20
contig67600	PREDICTED: uncharacterized protein LOC101495520	gi|502165244|ref|XP_004513488.1|PREDICTED: uncharacterized protein LOC101495520 [Cicer arietinum]	XP_004513488	2.54e-24
contig67675	laminin-like protein epi-1-like	gi|502089546|ref|XP_004488943.1|PREDICTED: laminin-like protein epi-1-like [Cicer arietinum]	XP_004488943	2.63e-15
contig67938	hypothetical protein VITISV_028977	gi|147767704|emb|CAN66703.1|hypothetical protein VITISV_028977 [Vitis vinifera]	CAN66703	4.16e-08
contig67940	probable serine incorporator-like	gi|502122484|ref|XP_004497767.1|PREDICTED: probable serine incorporator-like [Cicer arietinum]	XP_004497767	3.42e-37
contig68531	hypothetical protein MTR_1g045440	gi|357439787|ref|XP_003590171.1|hypothetical protein MTR_1g045440 [Medicago truncatula] >gi|355479219|gb|AES60422.1| hypothetical protein MTR_1g045440 [Medicago truncatula]	XP_003590171	0.000653
contig68543	PREDICTED: uncharacterized protein LOC101506551	gi|502145704|ref|XP_004506142.1|PREDICTED: uncharacterized protein LOC101506551 [Cicer arietinum]	XP_004506142	2.63e-59
contig68544	PREDICTED: uncharacterized protein LOC101506551	gi|502145704|ref|XP_004506142.1|PREDICTED: uncharacterized protein LOC101506551 [Cicer arietinum]	XP_004506142	2.36e-13
contig68556	frigida-like protein 1-like	gi|571544079|ref|XP_006602160.1|PREDICTED: FRIGIDA-like protein 1-like [Glycine max]	XP_006602160	4.89e-08
contig68691	fanconi anemia group m protein homolog	gi|502146348|ref|XP_004506415.1|PREDICTED: Fanconi anemia group M protein homolog [Cicer arietinum]	XP_004506415	7.47e-36
contig68695	fanconi anemia group m protein homolog	gi|502146348|ref|XP_004506415.1|PREDICTED: Fanconi anemia group M protein homolog [Cicer arietinum]	XP_004506415	7.83e-56
contig68902	probable receptor-like protein kinase at2g47060-like isoform x1	gi|502117582|ref|XP_004495870.1|PREDICTED: probable receptor-like protein kinase At2g47060-like isoform X1 [Cicer arietinum]	XP_004495870	2.6e-16
contig68966	histone-lysine n- h3 lysine-79 specific-like	gi|502167549|ref|XP_004514171.1|PREDICTED: histone-lysine N-methyltransferase, H3 lysine-79 specific-like [Cicer arietinum]	XP_004514171	3.54e-19
contig69018	u-box domain-containing protein 50-like	gi|502154649|ref|XP_004509772.1|PREDICTED: putative U-box domain-containing protein 50-like [Cicer arietinum]	XP_004509772	3.7e-28
contig69019	u-box domain-containing protein 50-like	gi|502154649|ref|XP_004509772.1|PREDICTED: putative U-box domain-containing protein 50-like [Cicer arietinum]	XP_004509772	1.08e-15
contig69082	dentin sialophospho	gi|502127858|ref|XP_004499858.1|PREDICTED: dentin sialophosphoprotein-like [Cicer arietinum]	XP_004499858	1.55e-47
contig69123	pentatricopeptide repeat-containing protein at1g09680-like	gi|502096795|ref|XP_004490829.1|PREDICTED: putative pentatricopeptide repeat-containing protein At1g09680-like [Cicer arietinum]	XP_004490829	1.61e-26
contig69375	hypothetical protein MTR_4g128540	gi|357479731|ref|XP_003610151.1|hypothetical protein MTR_4g128540 [Medicago truncatula] >gi|355511206|gb|AES92348.1| hypothetical protein MTR_4g128540 [Medicago truncatula]	XP_003610151	5.63e-16
contig69455	ac092548_14 reverse transcriptase	gi|20279456|gb|AAM18736.1|AC092548_14putative reverse transcriptase [Oryza sativa Japonica Group]	AAM18736	3.63e-09
contig69689	geraniol chloroplastic-like	gi|502083107|ref|XP_004487361.1|PREDICTED: geraniol synthase, chloroplastic-like [Cicer arietinum]	XP_004487361	2.27e-44
contig69827	histone-lysine n- h3 lysine-79 specific-like	gi|502167549|ref|XP_004514171.1|PREDICTED: histone-lysine N-methyltransferase, H3 lysine-79 specific-like [Cicer arietinum]	XP_004514171	9.02e-23
contig69868	PREDICTED: uncharacterized protein LOC101515069	gi|502095563|ref|XP_004490483.1|PREDICTED: uncharacterized protein LOC101515069 [Cicer arietinum]	XP_004490483	9.24e-18
contig69912	werner syndrome atp-dependent helicase-like isoform x2	gi|502129737|ref|XP_004500408.1|PREDICTED: Werner syndrome ATP-dependent helicase-like isoform X2 [Cicer arietinum]	XP_004500408	1.65e-20
contig70135	PREDICTED: uncharacterized protein LOC101495597 isoform X1	gi|502087172|ref|XP_004488451.1|PREDICTED: uncharacterized protein LOC101495597 isoform X1 [Cicer arietinum]	XP_004488451	1.49e-25
contig70161	PREDICTED: uncharacterized protein LOC101515069	gi|502095563|ref|XP_004490483.1|PREDICTED: uncharacterized protein LOC101515069 [Cicer arietinum]	XP_004490483	4.49e-15
contig70245	PREDICTED: uncharacterized protein LOC101507244	gi|502159252|ref|XP_004511443.1|PREDICTED: uncharacterized protein LOC101507244 [Cicer arietinum]	XP_004511443	8.44e-15
contig70484	PREDICTED: titin-like	gi|571531507|ref|XP_006600009.1|PREDICTED: titin-like [Glycine max]	XP_006600009	1.89e-25
contig70492	wall-associated receptor kinase 5-like	gi|502124246|ref|XP_004498444.1|PREDICTED: wall-associated receptor kinase 5-like [Cicer arietinum]	XP_004498444	3.94e-28
contig70496	spindle and kinetochore-associated protein 1 homolog	gi|502177211|ref|XP_004516030.1|PREDICTED: spindle and kinetochore-associated protein 1 homolog [Cicer arietinum]	XP_004516030	1.05e-05
contig70795	protein sensitive to proton rhizotoxicity 1-like	gi|502083764|ref|XP_004487557.1|PREDICTED: protein SENSITIVE TO PROTON RHIZOTOXICITY 1-like [Cicer arietinum]	XP_004487557	1.05e-52
contig70813	PREDICTED: uncharacterized protein LOC101490769	gi|502097931|ref|XP_004491115.1|PREDICTED: uncharacterized protein LOC101490769 [Cicer arietinum]	XP_004491115	7.42e-26
contig70815	PREDICTED: uncharacterized protein LOC101490128	gi|502097921|ref|XP_004491113.1|PREDICTED: uncharacterized protein LOC101490128 [Cicer arietinum]	XP_004491113	2.11e-39
contig70816	non-ltr retrolelement reverse transcriptase	gi|20198293|gb|AAD37019.2|putative non-LTR retrolelement reverse transcriptase [Arabidopsis thaliana]	AAD37019	1.1e-13
contig71074	PREDICTED: cylicin-2-like	gi|502169990|ref|XP_004514732.1|PREDICTED: cylicin-2-like [Cicer arietinum]	XP_004514732	5.31e-25
contig71175	casparian strip membrane protein 1-like	gi|502178620|ref|XP_004516297.1|PREDICTED: casparian strip membrane protein 1-like [Cicer arietinum]	XP_004516297	5.21e-33
contig71195	hypothetical protein MTR_4g017190	gi|357468903|ref|XP_003604736.1|hypothetical protein MTR_4g017190 [Medicago truncatula] >gi|355505791|gb|AES86933.1| hypothetical protein MTR_4g017190 [Medicago truncatula]	XP_003604736	1.5e-06
contig71271	thebaine 6-o-demethylase-like	gi|502182575|ref|XP_004516960.1|PREDICTED: thebaine 6-O-demethylase-like [Cicer arietinum]	XP_004516960	1.08e-38
contig71333	udp-galactose:fucoside alpha-3-galactosyltransferase	gi|357517311|ref|XP_003628944.1|UDP-galactose:fucoside alpha-3-galactosyltransferase [Medicago truncatula] >gi|355522966|gb|AET03420.1| UDP-galactose:fucoside alpha-3-galactosyltransferase [Medicago truncatula]	XP_003628944	9.61e-25
contig71335	hypothetical protein PHAVU_003G065100g	gi|593781497|ref|XP_007153789.1|hypothetical protein PHAVU_003G065100g [Phaseolus vulgaris] >gi|561027143|gb|ESW25783.1| hypothetical protein PHAVU_003G065100g [Phaseolus vulgaris]	XP_007153789	3.25e-53
contig71509	helicase-like protein	gi|357451025|ref|XP_003595789.1|Helicase-like protein [Medicago truncatula] >gi|355484837|gb|AES66040.1| Helicase-like protein [Medicago truncatula]	XP_003595789	1.76e-05
contig71672	myrcene chloroplastic-like isoform x2	gi|502088158|ref|XP_004488754.1|PREDICTED: myrcene synthase, chloroplastic-like isoform X2 [Cicer arietinum]	XP_004488754	6.31e-25
contig71972	exonuclease chloroplastic-like	gi|502120509|ref|XP_004496985.1|PREDICTED: exonuclease V, chloroplastic-like [Cicer arietinum]	XP_004496985	1.46e-12
contig72429	receptor-like protein kinase anxur2-like	gi|502101844|ref|XP_004491887.1|PREDICTED: receptor-like protein kinase ANXUR2-like [Cicer arietinum]	XP_004491887	3.68e-12
contig72529	hypothetical protein OsI_35722	gi|218185541|gb|EEC67968.1|hypothetical protein OsI_35722 [Oryza sativa Indica Group]	EEC67968	9.6e-07
contig72534	PREDICTED: uncharacterized protein LOC101499878	gi|502180785|ref|XP_004516714.1|PREDICTED: uncharacterized protein LOC101499878 [Cicer arietinum]	XP_004516714	6.11e-18
contig72592	hypothetical protein MTR_5g021110	gi|357483595|ref|XP_003612084.1|hypothetical protein MTR_5g021110 [Medicago truncatula] >gi|355513419|gb|AES95042.1| hypothetical protein MTR_5g021110 [Medicago truncatula]	XP_003612084	0.000258
contig72661	atp-dependent dna helicase -like	gi|502115600|ref|XP_004495243.1|PREDICTED: ATP-dependent DNA helicase PcrA-like [Cicer arietinum]	XP_004495243	8.16e-14
contig72662	atp-dependent dna helicase -like	gi|502115600|ref|XP_004495243.1|PREDICTED: ATP-dependent DNA helicase PcrA-like [Cicer arietinum]	XP_004495243	8.88e-21
contig73034	uncharacterized mitochondrial protein g00810-like	gi|571562117|ref|XP_006605238.1|PREDICTED: uncharacterized mitochondrial protein AtMg00810-like [Glycine max]	XP_006605238	4.21e-17
contig73129	PREDICTED: uncharacterized protein LOC101492589	gi|502082607|ref|XP_004487217.1|PREDICTED: uncharacterized protein LOC101492589 [Cicer arietinum]	XP_004487217	7.71e-35
contig73132	PREDICTED: uncharacterized protein LOC101492589	gi|502082607|ref|XP_004487217.1|PREDICTED: uncharacterized protein LOC101492589 [Cicer arietinum]	XP_004487217	4.16e-43
contig73135	PREDICTED: uncharacterized protein LOC101492589	gi|502082607|ref|XP_004487217.1|PREDICTED: uncharacterized protein LOC101492589 [Cicer arietinum]	XP_004487217	1.34e-18
contig73294	cation h(+) antiporter 28-like	gi|502174396|ref|XP_004515504.1|PREDICTED: cation/H(+) antiporter 28-like [Cicer arietinum]	XP_004515504	1.79e-22
contig73402	probable l-type lectin-domain containing receptor kinase -like	gi|502123346|ref|XP_004498078.1|PREDICTED: probable L-type lectin-domain containing receptor kinase S.5-like [Cicer arietinum]	XP_004498078	5.91e-23
contig73484	dna annealing helicase and endonuclease zranb3-like	gi|502126726|ref|XP_004499416.1|PREDICTED: DNA annealing helicase and endonuclease ZRANB3-like [Cicer arietinum]	XP_004499416	1.55e-24
contig73537	polynucleotidyl ribonuclease h fold	gi|124359191|gb|ABD32189.2|Polynucleotidyl transferase, Ribonuclease H fold [Medicago truncatula]	ABD32189	2.49e-08
contig73549	PREDICTED: uncharacterized protein LOC101492818	gi|502158663|ref|XP_004511236.1|PREDICTED: uncharacterized protein LOC101492818 [Cicer arietinum]	XP_004511236	4.42e-71
contig73566	PREDICTED: uncharacterized protein LOC101507941	gi|502144084|ref|XP_004505573.1|PREDICTED: uncharacterized protein LOC101507941 [Cicer arietinum]	XP_004505573	4.79e-09
contig73597	condensin complex subunit 1-like	gi|502169956|ref|XP_004514724.1|PREDICTED: condensin complex subunit 1-like [Cicer arietinum]	XP_004514724	1.66e-18
contig73601	condensin complex subunit 1-like	gi|502169956|ref|XP_004514724.1|PREDICTED: condensin complex subunit 1-like [Cicer arietinum]	XP_004514724	2.25e-28
contig73674	PREDICTED: uncharacterized protein LOC101495420	gi|502166404|ref|XP_004513882.1|PREDICTED: uncharacterized protein LOC101495420 [Cicer arietinum]	XP_004513882	9.59e-49
contig73811	spermidine hydroxycinnamoyl transferase-like	gi|502107167|ref|XP_004493179.1|PREDICTED: spermidine hydroxycinnamoyl transferase-like [Cicer arietinum]	XP_004493179	8.5e-48
contig73824	helicase-like protein	gi|358343843|ref|XP_003636005.1|Helicase-like protein [Medicago truncatula] >gi|355501940|gb|AES83143.1| Helicase-like protein [Medicago truncatula]	XP_003636005	5.85e-40
contig73899	PREDICTED: uncharacterized protein LOC101494439	gi|502164668|ref|XP_004513207.1|PREDICTED: uncharacterized protein LOC101494439 [Cicer arietinum]	XP_004513207	7.37e-07
contig74060	PREDICTED: uncharacterized protein LOC101490270	gi|502174552|ref|XP_004515545.1|PREDICTED: uncharacterized protein LOC101490270 [Cicer arietinum]	XP_004515545	2.05e-34
contig74097	myb-related protein 306-like	gi|502126803|ref|XP_004499445.1|PREDICTED: myb-related protein 306-like [Cicer arietinum]	XP_004499445	2.38e-37
contig74119	zinc finger homeobox protein 4-like	gi|502164762|ref|XP_004513251.1|PREDICTED: zinc finger homeobox protein 4-like [Cicer arietinum]	XP_004513251	1.97e-17
contig74211	uro-adherence factor a-like	gi|502123200|ref|XP_004498030.1|PREDICTED: uro-adherence factor A-like [Cicer arietinum]	XP_004498030	5.7e-36
contig74213	uro-adherence factor a-like	gi|502123200|ref|XP_004498030.1|PREDICTED: uro-adherence factor A-like [Cicer arietinum]	XP_004498030	1.55e-51
contig74841	endoglucanase 8-like	gi|502180964|ref|XP_004516728.1|PREDICTED: endoglucanase 8-like [Cicer arietinum]	XP_004516728	3.23e-10
contig74955	PREDICTED: uncharacterized protein LOC101505441	gi|502122111|ref|XP_004497584.1|PREDICTED: uncharacterized protein LOC101505441 [Cicer arietinum]	XP_004497584	2.53e-14
contig74991	probable transcriptional regulator rabbit ears-like	gi|502097118|ref|XP_004490914.1|PREDICTED: probable transcriptional regulator RABBIT EARS-like [Cicer arietinum]	XP_004490914	1.13e-40
contig75031	uncharacterized protein LOC100306623	gi|351721038|ref|NP_001237708.1|uncharacterized protein LOC100306623 [Glycine max] >gi|255629109|gb|ACU14899.1| unknown [Glycine max]	NP_001237708	4.04e-14
contig75053	PREDICTED: uncharacterized protein LOC101494439	gi|502164668|ref|XP_004513207.1|PREDICTED: uncharacterized protein LOC101494439 [Cicer arietinum]	XP_004513207	6.64e-20
contig75173	protein fez-like	gi|502177457|ref|XP_004516088.1|PREDICTED: protein FEZ-like [Cicer arietinum]	XP_004516088	1.51e-42
contig75178	rna-directed dna polymerase	gi|87240757|gb|ABD32615.1|RNA-directed DNA polymerase , putative [Medicago truncatula]	ABD32615	6.11e-13
contig75222	PREDICTED: uncharacterized protein LOC101491237	gi|502122045|ref|XP_004497552.1|PREDICTED: uncharacterized protein LOC101491237 [Cicer arietinum]	XP_004497552	5.07e-38
contig75224	PREDICTED: uncharacterized protein LOC101491237	gi|502122045|ref|XP_004497552.1|PREDICTED: uncharacterized protein LOC101491237 [Cicer arietinum]	XP_004497552	2.19e-66
contig75255	agamous-like mads-box protein agl16-like	gi|502086697|ref|XP_004488297.1|PREDICTED: agamous-like MADS-box protein AGL16-like [Cicer arietinum]	XP_004488297	2.67e-78
contig75337	hypothetical protein MTR_7g055890	gi|357505197|ref|XP_003622887.1|hypothetical protein MTR_7g055890 [Medicago truncatula] >gi|355497902|gb|AES79105.1| hypothetical protein MTR_7g055890 [Medicago truncatula]	XP_003622887	1.23e-06
contig75361	PREDICTED: uncharacterized protein LOC101501454	gi|502164985|ref|XP_004513360.1|PREDICTED: uncharacterized protein LOC101501454 [Cicer arietinum]	XP_004513360	6.94e-12
contig75381	PREDICTED: uncharacterized protein LOC101508631	gi|502165975|ref|XP_004513749.1|PREDICTED: uncharacterized protein LOC101508631 [Cicer arietinum]	XP_004513749	3.03e-44
contig75429	probable 3-deoxy-d-manno-octulosonic acid mitochondrial-like	gi|502122131|ref|XP_004497594.1|PREDICTED: probable 3-deoxy-D-manno-octulosonic acid transferase, mitochondrial-like [Cicer arietinum]	XP_004497594	1.85e-23
contig75435	auxin-induced protein 6b-like	gi|502122133|ref|XP_004497595.1|PREDICTED: auxin-induced protein 6B-like [Cicer arietinum]	XP_004497595	6.49e-16
contig75530	hypothetical protein MTR_1g086690	gi|357442195|ref|XP_003591375.1|hypothetical protein MTR_1g086690 [Medicago truncatula] >gi|355480423|gb|AES61626.1| hypothetical protein MTR_1g086690 [Medicago truncatula]	XP_003591375	2.42e-18
contig75590	rna-directed dna polymerase (reverse transcriptase)	gi|124360549|gb|ABD33126.2|RNA-directed DNA polymerase (Reverse transcriptase) [Medicago truncatula]	ABD33126	7.25e-08
contig75667	PREDICTED: uncharacterized protein LOC101499614	gi|502148321|ref|XP_004507120.1|PREDICTED: uncharacterized protein LOC101499614 [Cicer arietinum]	XP_004507120	1.22e-32
contig75697	ap2-like ethylene-responsive transcription factor plt2-like	gi|502082676|ref|XP_004487240.1|PREDICTED: AP2-like ethylene-responsive transcription factor PLT2-like [Cicer arietinum]	XP_004487240	7.4e-25
contig75701	ap2-like ethylene-responsive transcription factor plt2-like	gi|502082676|ref|XP_004487240.1|PREDICTED: AP2-like ethylene-responsive transcription factor PLT2-like [Cicer arietinum]	XP_004487240	5.73e-27
contig75755	PREDICTED: uncharacterized protein LOC101515335	gi|502122329|ref|XP_004497692.1|PREDICTED: uncharacterized protein LOC101515335 [Cicer arietinum]	XP_004497692	1.65e-20
contig75789	elote1 polyprotein	gi|99866717|gb|ABF67931.1|Elote1 putative polyprotein [Zea mays]	ABF67931	4.23e-09
contig76172	PREDICTED: uncharacterized protein LOC101503103 isoform X1	gi|502146791|ref|XP_004506609.1|PREDICTED: uncharacterized protein LOC101503103 isoform X1 [Cicer arietinum]	XP_004506609	4.6e-34
contig76275	transcription factor bhlh30- partial	gi|502094678|ref|XP_004490274.1|PREDICTED: transcription factor bHLH30-like, partial [Cicer arietinum]	XP_004490274	3.04e-33
contig76445	ribonuclease h	gi|87162935|gb|ABD28730.1|Ribonuclease H [Medicago truncatula]	ABD28730	2.37e-06
contig76512	PREDICTED: uncharacterized protein LOC101495750	gi|502166209|ref|XP_004513823.1|PREDICTED: uncharacterized protein LOC101495750 [Cicer arietinum]	XP_004513823	5.71e-43
contig76594	probable c-terminal domain small phosphatase-like	gi|502129992|ref|XP_004500494.1|PREDICTED: probable C-terminal domain small phosphatase-like [Cicer arietinum]	XP_004500494	2.97e-13
contig76636	tir-nbs-lrr type disease resistance protein	gi|342365838|gb|AEL30371.1|TIR-NBS-LRR type disease resistance protein [Arachis hypogaea]	AEL30371	2.36e-05
contig76647	histone-lysine n- h3 lysine-79 specific-like	gi|502167549|ref|XP_004514171.1|PREDICTED: histone-lysine N-methyltransferase, H3 lysine-79 specific-like [Cicer arietinum]	XP_004514171	1.08e-28
contig76673	hypothetical protein MTR_8g065720	gi|357516841|ref|XP_003628709.1|hypothetical protein MTR_8g065720 [Medicago truncatula] >gi|355522731|gb|AET03185.1| hypothetical protein MTR_8g065720 [Medicago truncatula]	XP_003628709	1.12e-14
contig76752	lectin receptor kinase-related	gi|87240895|gb|ABD32753.1|lectin receptor kinase-related [Medicago truncatula]	ABD32753	1.18e-07
contig76812	hypothetical protein MtrDRAFT_AC158497g47v2	gi|124360740|gb|ABN08717.1|hypothetical protein MtrDRAFT_AC158497g47v2 [Medicago truncatula]	ABN08717	0.000425
contig77036	origin recognition complex subunit 6-like	gi|502093752|ref|XP_004490041.1|PREDICTED: origin recognition complex subunit 6-like [Cicer arietinum]	XP_004490041	3.4e-05
contig77201	casparian strip membrane protein 2-like	gi|502176905|ref|XP_004515966.1|PREDICTED: casparian strip membrane protein 2-like [Cicer arietinum]	XP_004515966	2.83e-17
contig77242	nedd8-conjugating enzyme ubc12-like	gi|502152370|ref|XP_004508895.1|PREDICTED: NEDD8-conjugating enzyme Ubc12-like [Cicer arietinum]	XP_004508895	5.34e-24
contig77326	hypothetical protein MTR_5g012400	gi|357482013|ref|XP_003611292.1|hypothetical protein MTR_5g012400 [Medicago truncatula] >gi|355512627|gb|AES94250.1| hypothetical protein MTR_5g012400 [Medicago truncatula]	XP_003611292	4.26e-12
contig77362	PREDICTED: uncharacterized protein LOC101514389	gi|502148707|ref|XP_004507238.1|PREDICTED: uncharacterized protein LOC101514389 [Cicer arietinum]	XP_004507238	2.3e-29
contig77601	lob domain-containing protein 29-like	gi|502109951|ref|XP_004493764.1|PREDICTED: LOB domain-containing protein 29-like [Cicer arietinum]	XP_004493764	9.63e-08
contig77672	PREDICTED: uncharacterized protein LOC101514365	gi|502128770|ref|XP_004500074.1|PREDICTED: uncharacterized protein LOC101514365 [Cicer arietinum]	XP_004500074	4.86e-05
contig77673	hypothetical protein MTR_3g014680	gi|357456475|ref|XP_003598518.1|hypothetical protein MTR_3g014680 [Medicago truncatula] >gi|355487566|gb|AES68769.1| hypothetical protein MTR_3g014680 [Medicago truncatula]	XP_003598518	1.08e-07
contig77877	ribonuclease h protein at1g65750-like	gi|470128112|ref|XP_004299997.1|PREDICTED: putative ribonuclease H protein At1g65750-like [Fragaria vesca subsp. vesca]	XP_004299997	0.000168
contig78073	ribonuclease 3-like	gi|502176781|ref|XP_004515939.1|PREDICTED: ribonuclease 3-like [Cicer arietinum]	XP_004515939	6.46e-47
contig78090	PREDICTED: uncharacterized protein LOC101495983 isoform X1	gi|502122065|ref|XP_004497562.1|PREDICTED: uncharacterized protein LOC101495983 isoform X1 [Cicer arietinum] >gi|502122067|ref|XP_004497563.1| PREDICTED: uncharacterized protein LOC101495983 isoform X2 [Cicer arietinum]	XP_004497562	3.09e-19
contig78102	hypothetical protein PHAVU_004G060200g	gi|593702371|ref|XP_007151595.1|hypothetical protein PHAVU_004G060200g [Phaseolus vulgaris] >gi|561024904|gb|ESW23589.1| hypothetical protein PHAVU_004G060200g [Phaseolus vulgaris]	XP_007151595	4.96e-19
contig78169	PREDICTED: uncharacterized protein LOC101515122	gi|502129904|ref|XP_004500464.1|PREDICTED: uncharacterized protein LOC101515122 [Cicer arietinum]	XP_004500464	5.66e-82
contig78171	PREDICTED: uncharacterized protein LOC101515122	gi|502129904|ref|XP_004500464.1|PREDICTED: uncharacterized protein LOC101515122 [Cicer arietinum]	XP_004500464	1.69e-49
contig78293	histone-lysine n- h3 lysine-79 specific-like	gi|502167549|ref|XP_004514171.1|PREDICTED: histone-lysine N-methyltransferase, H3 lysine-79 specific-like [Cicer arietinum]	XP_004514171	1.2e-16
contig78307	low quality protein: serine threonine-protein kinase smg1-like	gi|502149052|ref|XP_004507374.1|PREDICTED: LOW QUALITY PROTEIN: serine/threonine-protein kinase SMG1-like [Cicer arietinum]	XP_004507374	1.16e-17
contig78532	PREDICTED: uncharacterized protein LOC101496796	gi|502083173|ref|XP_004487381.1|PREDICTED: uncharacterized protein LOC101496796 [Cicer arietinum]	XP_004487381	2.06e-14
contig78534	PREDICTED: uncharacterized protein LOC101496796	gi|502083173|ref|XP_004487381.1|PREDICTED: uncharacterized protein LOC101496796 [Cicer arietinum]	XP_004487381	2.08e-22
contig78535	PREDICTED: uncharacterized protein LOC101496796	gi|502083173|ref|XP_004487381.1|PREDICTED: uncharacterized protein LOC101496796 [Cicer arietinum]	XP_004487381	0
contig78543	nbs-containing resistance-like partial	gi|357469201|ref|XP_003604885.1|NBS-containing resistance-like protein, partial [Medicago truncatula] >gi|355505940|gb|AES87082.1| NBS-containing resistance-like protein, partial [Medicago truncatula]	XP_003604885	1.43e-12
contig78549	PREDICTED: uncharacterized protein LOC101492921	gi|502151787|ref|XP_004508613.1|PREDICTED: uncharacterized protein LOC101492921 [Cicer arietinum]	XP_004508613	5.99e-10
contig78644	flap endonuclease gen-like 2-like	gi|502175270|ref|XP_004515700.1|PREDICTED: flap endonuclease GEN-like 2-like [Cicer arietinum]	XP_004515700	1.49e-55
contig78645	flap endonuclease gen-like 2-like	gi|502175270|ref|XP_004515700.1|PREDICTED: flap endonuclease GEN-like 2-like [Cicer arietinum]	XP_004515700	5.98e-19
contig78651	atp-dependent helicase hrq1- partial	gi|502087103|ref|XP_004488428.1|PREDICTED: putative ATP-dependent helicase HRQ1-like, partial [Cicer arietinum]	XP_004488428	2.71e-15
contig78756	cc-nbs-lrr resistance protein	gi|357457135|ref|XP_003598848.1|Cc-nbs-lrr resistance protein [Medicago truncatula] >gi|355487896|gb|AES69099.1| Cc-nbs-lrr resistance protein [Medicago truncatula]	XP_003598848	1.2e-11
contig78789	copia-type polyprotein	gi|225016149|gb|ACN78973.1|copia-type polyprotein [Glycine max] >gi|225016157|gb|ACN78980.1| copia-type polyprotein [Glycine max]	ACN78973	0.000106
contig78902	casp-like protein 12-like	gi|502102623|ref|XP_004492135.1|PREDICTED: CASP-like protein 12-like [Cicer arietinum]	XP_004492135	2.04e-24
contig78976	PREDICTED: uncharacterized protein LOC101490994	gi|502096164|ref|XP_004490646.1|PREDICTED: uncharacterized protein LOC101490994 [Cicer arietinum]	XP_004490646	2.36e-16
contig78982	hypothetical protein MTR_7g024270	gi|357503137|ref|XP_003621857.1|hypothetical protein MTR_7g024270 [Medicago truncatula] >gi|355496872|gb|AES78075.1| hypothetical protein MTR_7g024270 [Medicago truncatula]	XP_003621857	4.61e-09
contig79145	PREDICTED: uncharacterized protein LOC101502301	gi|502097735|ref|XP_004491066.1|PREDICTED: uncharacterized protein LOC101502301 [Cicer arietinum]	XP_004491066	1.14e-20
contig79213	PREDICTED: uncharacterized protein LOC102660528 isoform X1	gi|571548866|ref|XP_006602861.1|PREDICTED: uncharacterized protein LOC102660528 isoform X1 [Glycine max]	XP_006602861	1.08e-21
contig79277	chitin elicitor receptor kinase 1-like	gi|502098020|ref|XP_004491136.1|PREDICTED: chitin elicitor receptor kinase 1-like [Cicer arietinum]	XP_004491136	2.63e-27
contig79299	transcription factor myb46-like	gi|502127913|ref|XP_004499875.1|PREDICTED: transcription factor MYB46-like [Cicer arietinum]	XP_004499875	9.21e-56
contig79300	f-box fbd lrr-repeat protein at4g00160-like	gi|502171257|ref|XP_004515020.1|PREDICTED: F-box/FBD/LRR-repeat protein At4g00160-like [Cicer arietinum]	XP_004515020	3.03e-17
contig79301	f-box fbd lrr-repeat protein at4g00160-like	gi|502171257|ref|XP_004515020.1|PREDICTED: F-box/FBD/LRR-repeat protein At4g00160-like [Cicer arietinum]	XP_004515020	5.14e-26
contig79302	f-box fbd lrr-repeat protein at4g00160-like	gi|502171257|ref|XP_004515020.1|PREDICTED: F-box/FBD/LRR-repeat protein At4g00160-like [Cicer arietinum]	XP_004515020	1.52e-24
contig79361	PREDICTED: uncharacterized protein LOC101491608	gi|502082597|ref|XP_004487214.1|PREDICTED: uncharacterized protein LOC101491608 [Cicer arietinum]	XP_004487214	1.26e-18
contig79411	PREDICTED: uncharacterized protein LOC101494113	gi|502156662|ref|XP_004510585.1|PREDICTED: uncharacterized protein LOC101494113 [Cicer arietinum]	XP_004510585	1.57e-20
contig79476	Maturase	gi|357436151|ref|XP_003588351.1|Maturase [Medicago truncatula] >gi|355477399|gb|AES58602.1| Maturase [Medicago truncatula]	XP_003588351	2.23e-18
contig79559	PREDICTED: uncharacterized protein LOC101495967	gi|502173278|ref|XP_004515292.1|PREDICTED: uncharacterized protein LOC101495967 [Cicer arietinum]	XP_004515292	2e-49
contig79605	hypothetical protein	gi|515079839|ref|WP_016709610.1|hypothetical protein [Pseudoalteromonas haloplanktis]	WP_016709610	3.32e-15
contig79655	probable wrky transcription factor 72-like	gi|502158679|ref|XP_004511243.1|PREDICTED: probable WRKY transcription factor 72-like [Cicer arietinum]	XP_004511243	2.22e-89
contig79701	putative transposase	gi|565419558|gb|AHC08670.1|putative transposase [Medicago truncatula]	AHC08670	0.000198
contig79777	PREDICTED: uncharacterized protein LOC101497742	gi|502123261|ref|XP_004498051.1|PREDICTED: uncharacterized protein LOC101497742 [Cicer arietinum]	XP_004498051	1.18e-07
contig79782	casparian strip membrane protein 1-like	gi|502178625|ref|XP_004516298.1|PREDICTED: casparian strip membrane protein 1-like [Cicer arietinum]	XP_004516298	3.83e-30
contig79783	casparian strip membrane protein 1-like	gi|502178625|ref|XP_004516298.1|PREDICTED: casparian strip membrane protein 1-like [Cicer arietinum]	XP_004516298	2.27e-17
contig79789	histone-lysine n- h3 lysine-79 specific-like	gi|502167549|ref|XP_004514171.1|PREDICTED: histone-lysine N-methyltransferase, H3 lysine-79 specific-like [Cicer arietinum]	XP_004514171	1.01e-17
contig79790	histone-lysine n- h3 lysine-79 specific-like	gi|502167549|ref|XP_004514171.1|PREDICTED: histone-lysine N-methyltransferase, H3 lysine-79 specific-like [Cicer arietinum]	XP_004514171	2.81e-25
contig79794	hypothetical protein VITISV_009642	gi|147779984|emb|CAN75537.1|hypothetical protein VITISV_009642 [Vitis vinifera]	CAN75537	3.78e-15
contig79877	thyroid receptor-interacting protein	gi|357461801|ref|XP_003601182.1|Thyroid receptor-interacting protein [Medicago truncatula] >gi|355490230|gb|AES71433.1| Thyroid receptor-interacting protein [Medicago truncatula]	XP_003601182	5.77e-14
contig79878	pachytene checkpoint protein 2 homolog	gi|502133733|ref|XP_004501872.1|PREDICTED: pachytene checkpoint protein 2 homolog [Cicer arietinum]	XP_004501872	2.93e-15
contig80132	histone-lysine n- h3 lysine-79 specific-like	gi|502167549|ref|XP_004514171.1|PREDICTED: histone-lysine N-methyltransferase, H3 lysine-79 specific-like [Cicer arietinum]	XP_004514171	5.43e-26
contig80196	PREDICTED: uncharacterized protein LOC101506575	gi|502156230|ref|XP_004510371.1|PREDICTED: uncharacterized protein LOC101506575 [Cicer arietinum]	XP_004510371	6.62e-54
contig80384	indole-3-acetic acid-induced protein arg7-like	gi|502118533|ref|XP_004496314.1|PREDICTED: indole-3-acetic acid-induced protein ARG7-like [Cicer arietinum]	XP_004496314	6.08e-17
contig80411	PREDICTED: uncharacterized protein LOC101512291	gi|502113716|ref|XP_004494736.1|PREDICTED: uncharacterized protein LOC101512291 [Cicer arietinum]	XP_004494736	3.95e-15
contig80444	wat1-related protein at3g18200-like	gi|502163559|ref|XP_004512876.1|PREDICTED: WAT1-related protein At3g18200-like [Cicer arietinum]	XP_004512876	6.61e-06
contig80460	dna topoisomerase 3-alpha-like	gi|502137087|ref|XP_004502963.1|PREDICTED: DNA topoisomerase 3-alpha-like [Cicer arietinum]	XP_004502963	2.04e-20
contig80461	dna topoisomerase 3-alpha-like	gi|502137087|ref|XP_004502963.1|PREDICTED: DNA topoisomerase 3-alpha-like [Cicer arietinum]	XP_004502963	1.65e-14
contig80572	bowman-birk type proteinase inhibitor-like	gi|502106702|ref|XP_004493027.1|PREDICTED: Bowman-Birk type proteinase inhibitor-like [Cicer arietinum]	XP_004493027	2.58e-40
contig80841	atp-dependent dna helicase -like	gi|502115600|ref|XP_004495243.1|PREDICTED: ATP-dependent DNA helicase PcrA-like [Cicer arietinum]	XP_004495243	1.11e-35
contig80944	hypothetical protein PHAVU_008G142800g	gi|593475689|ref|XP_007140795.1|hypothetical protein PHAVU_008G142800g [Phaseolus vulgaris] >gi|561013928|gb|ESW12789.1| hypothetical protein PHAVU_008G142800g [Phaseolus vulgaris]	XP_007140795	4.59e-09
contig81059	swi snf-related matrix-associated actin-dependent regulator of chromatin subfamily a member 3-like 1-like	gi|502108060|ref|XP_004493378.1|PREDICTED: putative SWI/SNF-related matrix-associated actin-dependent regulator of chromatin subfamily A member 3-like 1-like [Cicer arietinum]	XP_004493378	3.39e-33
contig81078	PREDICTED: uncharacterized protein LOC101491286	gi|502082594|ref|XP_004487213.1|PREDICTED: uncharacterized protein LOC101491286 [Cicer arietinum]	XP_004487213	2.82e-07
contig81154	early nodulin-10-like	gi|502164776|ref|XP_004513258.1|PREDICTED: early nodulin-10-like [Cicer arietinum]	XP_004513258	1.89e-36
contig81252	mediator-associated protein 1-like	gi|502163452|ref|XP_004512843.1|PREDICTED: mediator-associated protein 1-like [Cicer arietinum]	XP_004512843	6.37e-13
contig81404	PREDICTED: uncharacterized protein LOC102612045	gi|568883982|ref|XP_006494715.1|PREDICTED: uncharacterized protein LOC102612045 [Citrus sinensis]	XP_006494715	2.67e-07
contig81464	cytochrome c biogenesis	gi|357436015|ref|XP_003588283.1|Cytochrome c biogenesis [Medicago truncatula] >gi|355477331|gb|AES58534.1| Cytochrome c biogenesis [Medicago truncatula]	XP_003588283	7.1e-39
contig81515	histone-lysine n- h3 lysine-79 specific-like	gi|502167549|ref|XP_004514171.1|PREDICTED: histone-lysine N-methyltransferase, H3 lysine-79 specific-like [Cicer arietinum]	XP_004514171	2.14e-29
contig81638	PREDICTED: uncharacterized protein LOC101489200	gi|502129910|ref|XP_004500466.1|PREDICTED: uncharacterized protein LOC101489200 [Cicer arietinum]	XP_004500466	5.25e-30
contig81811	histone-lysine n- h3 lysine-79 specific-like	gi|502167549|ref|XP_004514171.1|PREDICTED: histone-lysine N-methyltransferase, H3 lysine-79 specific-like [Cicer arietinum]	XP_004514171	4.18e-27
contig81973	hypothetical protein (mitochondrion)	gi|442803223|gb|AGC78958.1|hypothetical protein (mitochondrion) [Vicia faba]	AGC78958	1.11e-18
contig81999	protein fez-like	gi|502091255|ref|XP_004489492.1|PREDICTED: protein FEZ-like [Cicer arietinum]	XP_004489492	7.14e-111
contig82000	protein fez-like	gi|502091255|ref|XP_004489492.1|PREDICTED: protein FEZ-like [Cicer arietinum]	XP_004489492	4.12e-23
contig82022	histone-lysine n- h3 lysine-79 specific-like	gi|502167549|ref|XP_004514171.1|PREDICTED: histone-lysine N-methyltransferase, H3 lysine-79 specific-like [Cicer arietinum]	XP_004514171	3.26e-24
contig82073	probable rna-dependent rna polymerase 5-like	gi|502164066|ref|XP_004513037.1|PREDICTED: probable RNA-dependent RNA polymerase 5-like [Cicer arietinum]	XP_004513037	5.48e-38
contig82198	histone-lysine n- h3 lysine-79 specific-like	gi|502167549|ref|XP_004514171.1|PREDICTED: histone-lysine N-methyltransferase, H3 lysine-79 specific-like [Cicer arietinum]	XP_004514171	2.13e-16
contig82347	histone-lysine n- h3 lysine-79 specific-like	gi|502173847|ref|XP_004515391.1|PREDICTED: histone-lysine N-methyltransferase, H3 lysine-79 specific-like [Cicer arietinum]	XP_004515391	1.21e-25
contig82486	PREDICTED: uncharacterized protein LOC101488814	gi|502089977|ref|XP_004489081.1|PREDICTED: uncharacterized protein LOC101488814 [Cicer arietinum]	XP_004489081	2.48e-21
contig82560	PREDICTED: cylicin-2-like	gi|502169990|ref|XP_004514732.1|PREDICTED: cylicin-2-like [Cicer arietinum]	XP_004514732	5.98e-22
contig82647	ribonuclease 3-like	gi|502176781|ref|XP_004515939.1|PREDICTED: ribonuclease 3-like [Cicer arietinum]	XP_004515939	2.28e-47
contig82709	hypothetical protein	gi|491141108|ref|WP_004999521.1|hypothetical protein [Nitrococcus mobilis] >gi|88790526|gb|EAR21642.1| hypothetical protein NB231_02708 [Nitrococcus mobilis Nb-231]	WP_004999521	1.14e-06
contig82797	carotenoid (9 )-cleavage dioxygenase 1-like isoform x3	gi|502131948|ref|XP_004501164.1|PREDICTED: carotenoid 9,10(9',10')-cleavage dioxygenase 1-like isoform X3 [Cicer arietinum]	XP_004501164	1.29e-17
contig82838	histone-lysine n- h3 lysine-79 specific-like	gi|502167549|ref|XP_004514171.1|PREDICTED: histone-lysine N-methyltransferase, H3 lysine-79 specific-like [Cicer arietinum]	XP_004514171	2.57e-05
contig82850	probable pectinesterase 8-like	gi|502109080|ref|XP_004493561.1|PREDICTED: probable pectinesterase 8-like [Cicer arietinum]	XP_004493561	2.65e-47
contig82877	histone-lysine n- h3 lysine-79 specific-like	gi|502167549|ref|XP_004514171.1|PREDICTED: histone-lysine N-methyltransferase, H3 lysine-79 specific-like [Cicer arietinum]	XP_004514171	1.01e-34
contig82892	hypothetical protein MTR_1g044340	gi|357439649|ref|XP_003590102.1|hypothetical protein MTR_1g044340 [Medicago truncatula] >gi|355479150|gb|AES60353.1| hypothetical protein MTR_1g044340 [Medicago truncatula]	XP_003590102	8.44e-11
contig82975	nbs-lrr disease resistance-like protein	gi|357486071|ref|XP_003613323.1|NBS-LRR disease resistance-like protein [Medicago truncatula] >gi|355514658|gb|AES96281.1| NBS-LRR disease resistance-like protein [Medicago truncatula]	XP_003613323	3.71e-14
contig83086	hypothetical protein pU302Sp01	gi|58383213|ref|YP_194804.1|hypothetical protein pU302Sp01 [Salmonella enterica subsp. enterica serovar Typhimurium] >gi|499573856|ref|WP_011254639.1| hypothetical protein [Salmonella enterica] >gi|37811585|gb|AAR02632.1| conserved hypothetical protein [Salmonella enterica subsp. enterica serovar Typhimurium]	YP_194804	2.84e-41
contig83092	dna ligase 1-like	gi|502172033|ref|XP_004515146.1|PREDICTED: DNA ligase 1-like [Cicer arietinum]	XP_004515146	4.4e-10
contig83103	hypothetical protein	gi|491434869|ref|WP_005292662.1|hypothetical protein [Edwardsiella tarda] >gi|291088402|gb|EFE20963.1| hypothetical protein EDWATA_04070 [Edwardsiella tarda ATCC 23685]	WP_005292662	5.74e-05
contig83218	( )-nerolidol synthase 1-like	gi|502142418|ref|XP_004504948.1|PREDICTED: (3S,6E)-nerolidol synthase 1-like [Cicer arietinum]	XP_004504948	5.38e-27
contig83266	hCG1820680	gi|119584000|gb|EAW63596.1|hCG1820680 [Homo sapiens]	EAW63596	2.02e-14
contig83282	zinc finger protein 830-like	gi|502096824|ref|XP_004490838.1|PREDICTED: zinc finger protein 830-like [Cicer arietinum]	XP_004490838	9.88e-36
contig83288	dna-directed rna polymerase subunit partial	gi|358345224|ref|XP_003636681.1|DNA-directed RNA polymerase subunit beta, partial [Medicago truncatula] >gi|355502616|gb|AES83819.1| DNA-directed RNA polymerase subunit beta, partial [Medicago truncatula]	XP_003636681	1.34e-35
contig83298	PREDICTED: uncharacterized protein LOC101496407	gi|502168336|ref|XP_004514365.1|PREDICTED: uncharacterized protein LOC101496407 [Cicer arietinum]	XP_004514365	5.53e-51
contig83308	proteasome activator complex subunit 4-like	gi|502129068|ref|XP_004500172.1|PREDICTED: proteasome activator complex subunit 4-like [Cicer arietinum]	XP_004500172	2e-16
contig83310	nadh-plastoquinone oxidoreductase subunit 2	gi|197294154|ref|YP_002149775.1|NADH-plastoquinone oxidoreductase subunit 2 [Cicer arietinum] >gi|197089842|gb|ACH41112.1| NADH-plastoquinone oxidoreductase subunit 2 [Cicer arietinum]	YP_002149775	8.23e-26
contig83316	nadh-plastoquinone oxidoreductase subunit 5	gi|219674021|ref|YP_002456505.1|NADH-plastoquinone oxidoreductase subunit 5 [Trifolium subterraneum] >gi|193788990|gb|ACF20586.1| NADH-plastoquinone oxidoreductase subunit 5 [Trifolium subterraneum]	YP_002456505	1.36e-24
contig83326	dna-directed rna polymerase subunit beta -like	gi|502178158|ref|XP_004516190.1|PREDICTED: DNA-directed RNA polymerase subunit beta''-like [Cicer arietinum]	XP_004516190	1.29e-43
contig83347	lysosomal beta glucosidase-like isoform x1	gi|502107173|ref|XP_004493181.1|PREDICTED: lysosomal beta glucosidase-like isoform X1 [Cicer arietinum] >gi|502107176|ref|XP_004493182.1| PREDICTED: lysosomal beta glucosidase-like isoform X2 [Cicer arietinum]	XP_004493181	5.34e-23
contig83359	hypothetical protein ZeamMp021	gi|94502599|ref|YP_588285.1|hypothetical protein ZeamMp021 [Zea mays subsp. mays] >gi|94502600|ref|YP_588307.1| hypothetical protein ZeamMp045 [Zea mays subsp. mays] >gi|40795038|gb|AAR91082.1| hypothetical protein (mitochondrion) [Zea mays] >gi|40795039|gb|AAR91083.1| hypothetical protein (mitochondrion) [Zea mays] >gi|413952656|gb|AFW85305.1| putative uncharacterized protein orf158-a2 [Zea mays]	YP_588285	5.86e-09
contig83364	a subunit of nadh dehydrogenase	gi|192807049|dbj|BAG49677.1|a subunit of NADH dehydrogenase [Chesneya astragalina]	BAG49677	3.63e-18
contig83375	dna-directed rna polymerase subunit beta -like	gi|502178158|ref|XP_004516190.1|PREDICTED: DNA-directed RNA polymerase subunit beta''-like [Cicer arietinum]	XP_004516190	6.56e-21
contig83387	ribosomal protein l14	gi|197294147|ref|YP_002149768.1|ribosomal protein L14 [Cicer arietinum] >gi|218546791|sp|B5LMQ9.1|RK14_CICAR RecName: Full=50S ribosomal protein L14, chloroplastic >gi|197089835|gb|ACH41105.1| ribosomal protein L14 [Cicer arietinum]	YP_002149768	1.44e-36
contig83393	udp-glucose flavonoid 3-o-glucosyltransferase 7-like	gi|502151242|ref|XP_004508344.1|PREDICTED: UDP-glucose flavonoid 3-O-glucosyltransferase 7-like [Cicer arietinum]	XP_004508344	1.23e-25
contig83396	hypothetical protein MTR_1g005910	gi|357436083|ref|XP_003588317.1|hypothetical protein MTR_1g005910 [Medicago truncatula] >gi|355477365|gb|AES58568.1| hypothetical protein MTR_1g005910 [Medicago truncatula]	XP_003588317	8.76e-25

## Sheet: transporters
S7 Table: Annotation of putative nodule specific transporters
contig5755	aluminum-activated malate transporter 2-like	gi|502084621|ref|XP_004487723.1|PREDICTED: aluminum-activated malate transporter 2-like [Cicer arietinum]	XP_004487723	6.28e-12
contig5757	aluminum-activated malate transporter 2-like	gi|502084621|ref|XP_004487723.1|PREDICTED: aluminum-activated malate transporter 2-like [Cicer arietinum]	XP_004487723	2.25e-18
contig6693	calcium-transporting atpase plasma membrane-type-like	gi|502148780|ref|XP_004507266.1|PREDICTED: putative calcium-transporting ATPase 13, plasma membrane-type-like [Cicer arietinum]	XP_004507266	2.94e-16
contig17426	abc transporter b family member 8-like	gi|502164078|ref|XP_004513041.1|PREDICTED: putative ABC transporter B family member 8-like [Cicer arietinum]	XP_004513041	5.59e-24
contig18268	sodium-coupled neutral amino acid transporter 1-like isoform x1	gi|502125494|ref|XP_004498948.1|PREDICTED: sodium-coupled neutral amino acid transporter 1-like isoform X1 [Cicer arietinum]	XP_004498948	1.91e-20
contig22007	aluminum-activated malate transporter 10-like	gi|502116583|ref|XP_004495501.1|PREDICTED: aluminum-activated malate transporter 10-like [Cicer arietinum]	XP_004495501	1.06e-23
contig29651	ammonium transporter 3 member 2-like	gi|502139738|ref|XP_004503880.1|PREDICTED: ammonium transporter 3 member 2-like [Cicer arietinum]	XP_004503880	3.67e-07
contig44339	intracellular protein transport protein uso1-like isoform x1	gi|502139089|ref|XP_004503640.1|PREDICTED: intracellular protein transport protein USO1-like isoform X1 [Cicer arietinum] >gi|502139091|ref|XP_004503641.1| PREDICTED: intracellular protein transport protein USO1-like isoform X2 [Cicer arietinum]	XP_004503640	4.81e-28
contig44340	intracellular protein transport protein uso1-like isoform x1	gi|502139089|ref|XP_004503640.1|PREDICTED: intracellular protein transport protein USO1-like isoform X1 [Cicer arietinum] >gi|502139091|ref|XP_004503641.1| PREDICTED: intracellular protein transport protein USO1-like isoform X2 [Cicer arietinum]	XP_004503640	4.63e-73
contig45033	aluminum-activated malate transporter 8-like	gi|502114277|ref|XP_004494917.1|PREDICTED: aluminum-activated malate transporter 8-like [Cicer arietinum]	XP_004494917	4.44e-23
contig45139	potassium channel akt1-like isoform x1	gi|502151637|ref|XP_004508539.1|PREDICTED: potassium channel AKT1-like isoform X1 [Cicer arietinum]	XP_004508539	3.08e-27
contig53801	abc transporter g family member 28-like	gi|502145594|ref|XP_004506093.1|PREDICTED: ABC transporter G family member 28-like [Cicer arietinum]	XP_004506093	8.23e-15
contig60528	abc transporter g family member 17-like	gi|502162699|ref|XP_004512587.1|PREDICTED: ABC transporter G family member 17-like [Cicer arietinum]	XP_004512587	1.74e-34
contig60724	polyol transporter 5-like	gi|502163875|ref|XP_004512978.1|PREDICTED: polyol transporter 5-like [Cicer arietinum]	XP_004512978	4.17e-14
contig73294	cation h(+) antiporter 28-like	gi|502174396|ref|XP_004515504.1|PREDICTED: cation/H(+) antiporter 28-like [Cicer arietinum]	XP_004515504	1.79e-22
contig65073	low quality protein: phosphate transporter pho1 homolog 9-like	gi|502101192|ref|XP_004491838.1|PREDICTED: LOW QUALITY PROTEIN: phosphate transporter PHO1 homolog 9-like [Cicer arietinum]	XP_004491838	2.27e-20
contig7117	pxmp2 4 family protein 4-like	gi|502093311|ref|XP_004489899.1|PREDICTED: PXMP2/4 family protein 4-like [Cicer arietinum]	XP_004489899	8.84e-33
