# Supplementary material for: Dissecting the Root Nodule Transcriptome of Chickpea (Cicer arietinum L.)
Source: PLoS One. 2016 Jun 27;11(6):e0157908. doi: 10.1371/journal.pone.0157908 (PMC4922567; doi:10.1371/journal.pone.0157908)
Supplement: S8 Table — (XLSX) [file pone.0157908.s012.xlsx]

## Sheet: Biological_processes
S8 Table: GO enrichment of putative nodule specific unigenes
adjustedPValue	Enriched biological processes
1.7419e-08	cellular response to molecule of bacterial origin
9.9305e-08	cellular response to biotic stimulus
1.9695e-07	response to molecule of bacterial origin
4.0749e-06	gas transport
4.0749e-06	oxygen transport
4.0749e-06	response to nitric oxide
4.0749e-06	cellular response to nitric oxide
2.6483e-05	negative regulation of abscisic acid mediated signaling pathway
2.8465e-05	peptidyl-histidine phosphorylation
3.6221e-05	peptidyl-histidine modification
3.9204e-05	regulation of two-component signal transduction system (phosphorelay)
3.9204e-05	regulation of ethylene mediated signaling pathway
6.9214e-05	cellular response to cytokinin stimulus
6.9214e-05	cytokinin mediated signaling pathway
8.0349e-05	negative regulation of signal transduction
8.0349e-05	negative regulation of signaling process
8.0349e-05	nitrogen fixation
0.00016618	regulation of abscisic acid mediated signaling pathway
0.00018438	cellular response to inorganic substance
0.00020402	regulation of stomatal movement
0.00022425	meiosis I
0.00032853	ethylene mediated signaling pathway
0.00071918	cellular response to ethylene stimulus
0.00074024	cellular response to stress
0.00082501	negative regulation of signaling pathway
0.0010969	negative regulation of cell communication
0.0010969	DNA metabolic process
0.0011672	nucleic acid metabolic process
0.0013078	response to cytokinin stimulus
0.001457	meiosis
0.001457	response to ethylene stimulus
0.001457	meiotic cell cycle
0.001457	M phase of meiotic cell cycle
0.0017026	two-component signal transduction system (phosphorelay)
0.0017629	reciprocal meiotic recombination
0.0017629	peptidyl-amino acid modification
0.0024364	negative regulation of response to stimulus
0.0024364	cellular response to hydrogen peroxide
0.0027374	cellular response to reactive oxygen species
0.0030923	DNA repair
0.0033418	cellular response to oxidative stress
0.003502	ATP synthesis coupled electron transport
0.0041657	response to DNA damage stimulus
0.004191	regulation of signal transduction
0.004191	regulation of signaling process
0.0057004	response to hydrogen peroxide
0.0065784	response to reactive oxygen species
0.0067863	regulation of DNA recombination
0.0075945	respiratory electron transport chain
0.010173	M phase
0.010173	negative regulation of peptidase activity
0.010173	negative regulation of hydrolase activity
0.010755	regulation of response to stimulus
0.012132	DNA recombination
0.013955	cell cycle phase
0.01452	abscisic acid mediated signaling pathway
0.016804	regulation of signaling pathway
0.017208	regulation of peptidase activity
0.018057	cellular response to abscisic acid stimulus
0.018601	DNA replication
0.01869	meiotic DNA double-strand break formation
0.022369	regulation of cell communication
0.024004	response to aluminum ion
0.02688	regulation of DNA metabolic process
0.029443	negative regulation of cellular process
0.030795	regulation of transcription, DNA-dependent
0.031025	meiotic chromosome separation
0.031025	nitrogen compound metabolic process
0.031025	chromosome organization involved in meiosis
0.031025	synapsis
0.031025	chromosome separation
0.031025	resolution of meiotic recombination intermediates
0.031025	chiasma assembly
0.031025	maintenance of rDNA
0.03231	phosphorylation
0.03231	root development
0.03231	root system development
0.034224	regulation of RNA metabolic process
0.034224	response to biotic stimulus
0.034224	response to bacterium
0.037481	macromolecule metabolic process
0.038849	response to oxidative stress
0.04165	cell cycle
0.049104	cell cycle process
0.049117	tetraterpenoid catabolic process
0.049117	carotenoid catabolic process
0.049117	cellular response to stimulus
0.049117	carotene catabolic process
0.049117	regulation of double-strand break repair via homologous recombination
0.049117	response to other organism
0.049117	photosystem I stabilization
0.049117	xanthophyll catabolic process
0.049117	nucleobase, nucleoside, nucleotide and nucleic acid metabolic process
0.049117	maintenance of DNA repeat elements
0.055804	cellular macromolecule metabolic process
0.056348	phosphorus metabolic process
0.056348	phosphate metabolic process
0.060352	response to abscisic acid stimulus
0.061461	negative regulation of biological process
0.061461	oxidative phosphorylation
0.063091	response to inorganic substance
0.080983	terpenoid catabolic process
0.080983	terpene catabolic process
0.080983	carotene metabolic process
0.080983	isoprenoid catabolic process
0.085155	protein amino acid phosphorylation
0.092996	meiotic chromosome segregation
0.10057	regulation of photosynthesis, light reaction
0.10591	hormone-mediated signaling pathway
0.11403	cellular respiration
0.12179	response to stress
0.12179	xanthophyll metabolic process
0.13347	regulation of hydrolase activity
0.13347	negative regulation of catalytic activity
0.13824	cellular response to hormone stimulus
0.14001	regulation of generation of precursor metabolites and energy
0.15601	cellular macromolecule biosynthetic process
0.15601	macromolecule biosynthetic process
0.15601	regulation of nucleobase, nucleoside, nucleotide and nucleic acid metabolic process
0.15601	cellular response to endogenous stimulus
0.15601	energy derivation by oxidation of organic compounds
0.15879	regulation of nitrogen compound metabolic process
0.16039	cellular nitrogen compound metabolic process
0.17057	electron transport chain
0.17076	regulation of cellular metabolic process
0.17371	regulation of photosynthesis
0.17371	negative regulation of molecular function
0.17613	signaling process
0.17613	signal transmission
0.18645	regulation of DNA repair
0.198	nucleic acid phosphodiester bond hydrolysis
0.24353	multi-organism process
0.25183	cellular response to organic substance
0.27274	regulation of primary metabolic process
0.29619	regulation of metabolic process
0.30604	chromosome organization
0.30604	terpene metabolic process
0.30885	regulation of macromolecule metabolic process
0.33059	chromosome segregation
0.378	tetraterpenoid metabolic process
0.378	carotenoid metabolic process
0.38161	regulation of transcription
0.39278	regulation of cellular response to stress
0.40589	cellular response to chemical stimulus
0.4429	organ development
0.4429	regulation of catalytic activity
0.46804	signaling pathway
0.46804	system development
0.46804	regulation of macromolecule biosynthetic process
0.47922	response to hormone stimulus
0.48472	post-translational protein modification
0.50374	regulation of cellular biosynthetic process
0.50601	regulation of biosynthetic process
0.50607	metabolic process
0.51126	response to endogenous stimulus
0.51942	cellular lipid catabolic process
0.53416	regulation of molecular function
0.57347	response to stimulus
0.58564	generation of precursor metabolites and energy
0.59758	macromolecule modification
0.59826	regulation of gene expression
0.64856	protein modification process
0.65555	organelle organization
0.69957	regulation of cellular process
0.70549	signaling
0.70549	regulation of response to stress
0.73263	response to organic substance
0.73876	cellular metabolic process
0.75095	terpenoid metabolic process
0.7664	response to metal ion
0.7771	cellular component assembly
0.79806	primary metabolic process
0.80097	multicellular organismal process
0.81785	anatomical structure development
0.81785	multicellular organismal development
0.84671	isoprenoid metabolic process
0.86373	biological regulation
0.87782	response to chemical stimulus
0.87965	transport
0.89201	establishment of localization
0.89282	regulation of biological process
0.89446	developmental process
0.89788	lipid catabolic process
0.91189	localization
0.92359	cellular component organization
0.96211	protein metabolic process
0.98446	cellular biosynthetic process
0.9862	cellular protein metabolic process
0.98902	cellular component biogenesis

## Sheet: Molecular_function
adjustedPValue	Enriched molecular functions
8.6679e-06	oxygen binding
1.0031e-05	two-component response regulator activity
2.8247e-05	two-component sensor activity
4.436e-05	phosphotransferase activity, nitrogenous group as acceptor
4.436e-05	protein histidine kinase activity
0.0059916	serine-type endopeptidase inhibitor activity
0.014324	DNA-directed RNA polymerase activity
0.014324	endopeptidase inhibitor activity
0.014324	peptidase inhibitor activity
0.014324	NADH dehydrogenase (quinone) activity
0.014324	NADH dehydrogenase activity
0.014324	NADH dehydrogenase (ubiquinone) activity
0.015503	quinone binding
0.015503	endopeptidase regulator activity
0.015503	peptidase regulator activity
0.015503	signal transducer activity
0.015503	molecular transducer activity
0.015734	RNA polymerase activity
0.015821	transferase activity, transferring phosphorus-containing groups
0.015821	carbon-oxygen lyase activity, acting on phosphates
0.018501	enzyme inhibitor activity
0.018501	oxidoreductase activity, acting on NADH or NADPH, quinone or similar compound as acceptor
0.023358	protein kinase activity
0.025444	DNA topoisomerase type I activity
0.03888	indole acetic acid carboxyl methyltransferase activity
0.062543	DNA binding
0.077252	phosphotransferase activity, alcohol group as acceptor
0.07762	DNA topoisomerase activity
0.078392	oxidoreductase activity, acting on NADH or NADPH
0.085945	nucleotidyltransferase activity
0.10121	kinase activity
0.14842	carbon-oxygen lyase activity
0.16018	binding
0.17716	transcription regulator activity
0.1917	nucleic acid binding
0.28344	transferase activity
0.33753	cofactor binding
0.345	lyase activity
0.39933	isomerase activity
0.45667	enzyme regulator activity
0.61878	catalytic activity
0.9203	oxidoreductase activity
0.94409	transferase activity, transferring one-carbon groups
0.94409	methyltransferase activity
