# Supplementary material for: Dissecting the Root Nodule Transcriptome of Chickpea (Cicer arietinum L.)
Source: PLoS One. 2016 Jun 27;11(6):e0157908. doi: 10.1371/journal.pone.0157908 (PMC4922567; doi:10.1371/journal.pone.0157908)
Supplement: S9 Table — (XLSX) [file pone.0157908.s013.xlsx]

## Sheet: table_s9.txt
S9 Table: List of primers used in qRT PCR analysis
contig10293	NCK associated protein	Forward	CCTTTTCAGGACCAGTTTCTTCT
contig10293	NCK associated protein	Reverse	GTGGCCGAACCTGTATGC
contig1044	R gene	Forward	GCCATTCCTGATGTTATCTTTGTA
contig1044	R gene	Reverse	TGCCATTCTTTTGGTGACCTTA
contig10635	Nucleoporin	Forward	AAGGGCCTTCTCCTATGGAA
contig10635	Nucleoporin	Reverse	AAACCTGCACCAGCTTTGTATC
contig11327	bhlh8	Forward	ACTGGACACCTACTTGTTAAAAGTGA
contig11327	bhlh8	Reverse	CCAGTTGGCTGTGACATATCG
contig14745	Nodulin 26	Forward	CCTTTGGATTGGTTTACACTGTTT
contig14745	Nodulin 26	Reverse	TGGTACCCAATGAGCCCTTT
contig16809	Leghemoglobin	Forward	GAAAACAATAAAGGAAGTGGCAGG
contig16809	Leghemoglobin	Reverse	TGCTTTCTTAATTGTGGTTGCC
contig17112	CYCLOPS	Forward	TGCGCTGCAATGTACCTTT
contig17112	CYCLOPS	Reverse	ACCTTCAACACACATCAATTGG
contig18891	Nucleoporin 85	Forward	TAGCACGGCCAAGATTCG
contig18891	Nucleoporin 85	Reverse	GCCTAGCTTACCCCCTCAAG
contig19948	bZIP	Forward	ACTTCGCCGAGCTTTACGT
contig19948	bZIP	Reverse	AATTCACGATAAGCACGGTTGT
contig20458	Haloacid dehalogenase-like hydrolase	Forward	GCGCTGAGCATAGCATCCA
contig20458	Haloacid dehalogenase-like hydrolase	Reverse	GACGATGATGATCAAAAGCTGAA
contig21753	bhlh5	Forward	TGCAGGATTGTGAGATGCATATT
contig21753	bhlh5	Reverse	AATAAGATCAAAAAAGAGGCCAAA
contig224	late nodulin	Forward	ATCATCATATGCGAGGCTTCAA
contig224	late nodulin	Reverse	AGACGAGCAAGGAAACTTTAGTGAAA
contig2396	Castor/Pollux	Forward	TGCGGTTACTGGTGTTAGCTT
contig2396	Castor/Pollux	Reverse	TGATTTCCCGAGTCAGCTACAT
contig26141	ENOD70	Forward	GGTGTTGCTGTCAATTAAATTTTTG
contig26141	ENOD70	Reverse	TGGTACAGCTGAAAGAATTATTGC
contig27016	NFR1	Forward	TGCGTCCGAGTATGAGATCAA
contig27016	NFR1	Reverse	GGAACCAACATCCCAATCG
contig2873	C2H2 TF	Forward	AGTGCCATGAAACCTTAAAAGC
contig2873	C2H2 TF	Reverse	AAATCCAACAAGCTACATCATAAGAA
contig30286	Aquaporin	Forward	GGGAGTGTCCTGCAATTGGT
contig30286	Aquaporin	Reverse	AGCTCAAGTCCTTGGATCGA
contig32036	Late nodulin	Forward	TCGGCGTTGACATAATTGAA
contig32036	Late nodulin	Reverse	CGGCCTCGAAGTCGTCTT
contig32968	CCAMK	Forward	GCCTCTAATCCAGCTACAATCTG
contig32968	CCAMK	Reverse	TGATAGGATTGTTGCACAAGATAAG
contig33876	NSP1	Forward	CCAACTTTTCTAGAGGCCTTGA
contig33876	NSP1	Reverse	CAACAGTGAGGCGAACAAGAG
contig357	Major intrinsic protein	Forward	AATGAGCACCAGAGATATGACCAA
contig357	Major intrinsic protein	Reverse	CACTTCCTGGGATTTCAATTGTT
contig36840	pectate lyase	Forward	TGTAAACAAGGTGGGAATGCTA
contig36840	pectate lyase	Reverse	CCGATACAGTTCTCCACCCATA
contig37735	RDN 1	Forward	AAAGTGCTGTTTCATGTTGCTTT
contig37735	RDN 1	Reverse	GATGCGACACTGCCATTTG
contig43822	NORK	Forward	CCACATCTGTTTGGTTGGTCTCT
contig43822	NORK	Reverse	GACCCCTTTTGAATGCCTATG
contig45175	ENOD 93	Forward	GCTAAGGCAGCTGTTGTTGCT
contig45175	ENOD 93	Reverse	TGAATAGGCGGAAGAAGAACTT
contig45392	NIN	Forward	TGCAGGCAGCATGGGATATC
contig45392	NIN	Reverse	GGACAGGGAACGGTTAACCT
contig45775	CEREBRUS	Forward	TTGCTAGCTGGAAAGAACACAA
contig45775	CEREBRUS	Reverse	CCTCGGTATCTTCGTATGTACTCA
contig4848	nodulin100	Forward	TGGGTTTTGGAAGCATGTG
contig4848	nodulin100	Reverse	TGAGTGCATAGAACATCTCAAGGT
contig48979	Nodulin of unknown function	Forward	GTTGGCCAGTTTCCACCAT
contig48979	Nodulin of unknown function	Reverse	ATGCTGCTGGACTGAGAAAATAC
contig51334	LRR receptor kinase	Forward	CACCGTCACCAACACAAGTAAC
contig51334	LRR receptor kinase	Reverse	CGAAGGGGAGACTCATCGTAAT
contig51656	bhlh3	Forward	CCCTTCTTCCCTAAATCCACTAC
contig51656	bhlh3	Reverse	GAAGCTATGCATCTTGTAATTTCACT
contig52556	ENOD	Forward	GAATTGGGATGGTGCTCACTA
contig52556	ENOD	Reverse	TCTGAAAAAGCCCCACTAGAAA
contig54819	NFR5	Forward	CCTTTGTTCAGCTGAGTCTTTGA
contig54819	NFR5	Reverse	AATCCTAATCTTATTCCACCATTCA
contig60103	HMGR	Forward	CGGAGACAATCTCTTCCTTCACTT
contig60103	HMGR	Reverse	GTAGGGGTAAGCTTCTGGGTTT
contig63279	bZIP 1	Forward	TTTACCCTATGTTTTGAATGTCGTT
contig63279	bZIP 1	Reverse	GAGGGAACAACAGTGGTACCA
contig654	Zinc finger Homeobox	Forward	ATTTCTTGATATAATGCATTCTCCAA
contig654	Zinc finger Homeobox	Reverse	TCAGGCCAGCATAACTATCCA
contig70491	ERF	Forward	TGGTCTCCGATGATCCTGAA
contig70491	ERF	Reverse	TTCCGATCAACGTTTCTATGC
contig71120	NSP2	Forward	GCATTATCAAGAACCGGAACAG
contig71120	NSP2	Reverse	TAATCGACGGCCGGTTTC
contig72012	MADS box TF 27 like	Forward	GGCTGAGCTGGAGATTCACA
contig72012	MADS box TF 27 like	Reverse	CATGAGAATGGAATAAACAGAAATTC
contig72882	bhlh10	Forward	GCCCTGGTGGTCTTGTTCT
contig72882	bhlh10	Reverse	TGTATGGGTTTGGAGTAGTATTGC
contig73400	Nodulin 35	Forward	TTGACGACGATGTTTATTTACCA
contig73400	Nodulin 35	Reverse	AGTGCGGCTCAAGCTAGCT
contig82819	Senesence-associated nodulin 1A	Forward	GGTGAACTCTGAGAAAGAAAGGTT
contig82819	Senesence-associated nodulin 1A	Reverse	CCTCCAATGGTTTGACTTCAGT
