# Supplementary material for: Dissecting the Root Nodule Transcriptome of Chickpea (Cicer arietinum L.)
Source: PLoS One. 2016 Jun 27;11(6):e0157908. doi: 10.1371/journal.pone.0157908 (PMC4922567; doi:10.1371/journal.pone.0157908)
Supplement: S10 Table — (XLSX) [file pone.0157908.s014.xlsx]

## Sheet: table_s10_misa_primers_out.txt
S10 Table: List of primers generated for SSR markers
Seq ID	Count	Primer type	Orientation	Start	Len	tm	GC%	Seq	Prod size	Seq len	Included len	Motif	Motif Len	SSR	SSRLen
contig10001	1	SSR	FORWARD	393	21	54.83	47.62	TCCCTGATCCCTATCTCTATC	150	837	837	CTC	3	CTCCTCCTCCTCCTC	15
contig10001	1	SSR	REVERSE	542	21	54.87	47.62	GAGTATCGAAGGGAGAAGAAG
contig10004	1	SSR	FORWARD	30	21	55.1	33.33	TATGCAAGGGATAAAACAGAA	146	392	392	AAT	3	aataataataataat	15
contig10004	1	SSR	REVERSE	175	23	54.98	39.13	CCCAAAATTGTCTGTCTTAGTAG
contig10017	1	SSR	FORWARD	198	21	54.85	42.86	CAACTTCTCTCATGGCTCTTA	151	678	678	TCTT	4	tctttctttctttctt	16
contig10017	1	SSR	REVERSE	348	21	53.82	33.33	CAAGAAAGAGAAAAAGAAACG
contig10017	1	SSR	FORWARD	305	21	54.36	33.33	CATGCAATCTTTCTTTCTTTC	151	678	678	ATTTT	5	attttattttatttt	15
contig10017	1	SSR	REVERSE	455	20	54.78	40	ATTAGCCGCACAAAAGTAAC
contig10019	1	SSR	FORWARD	25	21	54.84	38.1	TTCCAGAATATAAGCACAAGC	152	364	364	GA	2	GAGAGAGAGAGA	12
contig10019	1	SSR	REVERSE	176	20	55.76	35	ATCTTTGTTTTCGGCTTCTT
contig10029	1	SSR	FORWARD	261	20	55.16	40	GTGATTGAATTGGCGTAGAT	152	583	583	GTGGTA	6	GTGGTAGTGGTAGTGGTA	18
contig10029	1	SSR	REVERSE	412	21	54.86	38.1	TTCAGATCGAAGTAAAACAGC
contig10035	1	SSR	FORWARD	2	23	52.4	30.43	ACTATAACCTGGATTCATTATCA	183	374	374	ATAA	4	ATAAATAAATAA	12
contig10035	1	SSR	REVERSE	184	21	55.32	38.1	TCGACAATGCTAACCTTCTTA
contig10053	1	SSR	FORWARD	108	23	55.28	30.43	GAAATGAATTAGCATTGCTTTAG	160	417	417	AAAATG	6	aaaatgaaaatgaaaatg	18
contig10053	1	SSR	REVERSE	267	21	55.56	33.33	AACTCAATGTTCATCCAAACA
contig1006	1	SSR	FORWARD	73	21	55.64	38.1	TGGACAGAAAACAGTGTCATT	166	696	696	TAT	3	TATTATTATTATTATTATTATTATTATTATTATTATTATTATTATTATTATTATTATTATTATTATTATTATTATTATTATTATTATTATTATTAT	96
contig1006	1	SSR	REVERSE	238	20	50.52	30	TATATGTAAAACCCATTTGC
contig10077	1	SSR	FORWARD	118	21	55.26	38.1	CAACAGCATCTTTACCATCAT	155	401	401	TCT	3	TCTTCTTCTTCT	12
contig10077	1	SSR	REVERSE	272	21	54.46	42.86	CTAGAAAAGCTGTTGATCCTG
contig10077	1	SSR	FORWARD	118	21	55.26	38.1	CAACAGCATCTTTACCATCAT	155	401	401	TATCAT	6	TATCATTATCATTATCAT	18
contig10077	1	SSR	REVERSE	272	21	54.46	42.86	CTAGAAAAGCTGTTGATCCTG
contig10087	1	SSR	FORWARD	253	21	55.16	38.1	TTAGCAAAATCACCACCTAGA	159	666	666	GCA	3	GCAGCAGCAGCAGCAGCA	18
contig10087	1	SSR	REVERSE	411	21	55.11	47.62	TCAGTATCAGTCCACCAACTC
contig10087	1	SSR	FORWARD	253	21	55.16	38.1	TTAGCAAAATCACCACCTAGA	159	666	666	AGGAGA	6	AGGAGAAGGAGAAGGAGA	18
contig10087	1	SSR	REVERSE	411	21	55.11	47.62	TCAGTATCAGTCCACCAACTC
contig10090	1	SSR	FORWARD	138	21	54.57	33.33	AAAGGAGAGTGGATTGAAAAT	131	728	728	AG	2	agagagagagagagag	16
contig10090	1	SSR	REVERSE	268	21	54.73	38.1	TCGATTTGAAAGAGAGAGATG
contig10099	1	SSR	FORWARD	436	21	55.51	47.62	GTCCCACATACAACTTGACAG	154	1576	1576	TCA	3	TCATCATCATCA	12
contig10099	1	SSR	REVERSE	589	21	54.56	38.1	CATTCTTCCATCTCTTTCAGA
contig10101	1	SSR	FORWARD	183	20	55.43	50	GAGCGTGCCATAGTATGAGT	163	397	397	TGC	3	TGCTGCTGCTGC	12
contig10101	1	SSR	REVERSE	345	21	54.91	33.33	AATAACCGACACTGAAACAAA
contig10121	1	SSR	FORWARD	101	21	55.19	38.1	TATGACATAACAATGCCTTCC	140	276	276	TATTT	5	TATTTTATTTtATTt	15
contig10121	1	SSR	REVERSE	240	21	55.15	38.1	ATGCAGAAAAATAAGGAGGAC
contig10131	1	SSR	FORWARD	380	21	54.66	47.62	GAGAACAGAGACGACTCTTCA	150	738	738	GGT	3	GGTGGTGGTGGt	12
contig10131	1	SSR	REVERSE	529	21	54.75	38.1	ATATCCAACCTACCCAAAAAC
contig10145	1	SSR	FORWARD	24	21	55.35	42.86	GAGTTGAATATAGCCCATTCC	167	206	206	TAAT	4	TAATTAATTAAT	12
contig10145	1	SSR	REVERSE	190	21	54.93	42.86	ATAAAGGTTAGGGTGGCATAC
contig10146	1	SSR	FORWARD	150	20	55.12	40	ACGCACTCTTCTCCAAATTA	156	414	414	TCG	3	TCGTCGTCGTCG	12
contig10146	1	SSR	REVERSE	305	21	54.91	33.33	AAATCCATAGCAGACATTGAA
contig10151	1	SSR	FORWARD	623	21	55.36	33.33	GGGAATTCAAATTGAGAAAAC	145	1033	1033	AAT	3	AATAATAATAATAATAATAATAATAAT	27
contig10151	1	SSR	REVERSE	767	21	54.95	38.1	AGAAGATTCTCCACCAAAATC
contig10152	1	SSR	FORWARD	224	21	55.33	33.33	CATTGTTGAACCTAACCAAAA	145	378	378	ATTCAT	6	attcatattcatattcat	18
contig10152	1	SSR	REVERSE	368	21	55.1	33.33	TTATGGTTTCATTGCCTTCTA
contig10153	1	SSR	FORWARD	1383	21	54.26	33.33	TTTGAGTTTTAAGGCTTTGAG	153	1599	1599	TCT	3	TCTTCTTCTTCTTCT	15
contig10153	1	SSR	REVERSE	1535	21	55.46	47.62	GAAGTAACAGATTCCGACTCC
contig10159	1	SSR	FORWARD	539	21	54.47	33.33	GCATTATTGGTATTTTGAGGA	159	981	981	GAG	3	GAGGAGGAGGAG	12
contig10159	1	SSR	REVERSE	697	21	54.84	42.86	TAACTTGTGCAGAACCCTAAG
contig1016	1	SSR	FORWARD	506	21	55.11	38.1	TAGACTTCTCCGATTTCACAA	162	1007	1007	GAT	3	GATGATGATGAT	12
contig1016	1	SSR	REVERSE	667	21	55.01	42.86	AATCTCCCTCTTTCAGAACAC
contig10162	1	SSR	FORWARD	73	21	55.03	42.86	TGGTTGTGATATATGGAGGAG	140	263	263	GAG	3	GAGGAGGAGGAGGAGGAGGAG	21
contig10162	1	SSR	REVERSE	212	20	54.88	45	ATCAGATCCATATGCAGGTC
contig10162	1	SSR	FORWARD	1	21	55.63	42.86	AGATTCCAGGATCATCAAGAC	147	263	263	GGTTGT	6	GGTTGTGGTTGTGgTTGT	18
contig10162	1	SSR	REVERSE	147	21	55.43	33.33	AAGGAATGATGCCAAGTTATT
contig1018	1	SSR	FORWARD	482	21	55.04	38.1	GACCAAACAAACTCACAACAT	205	2870	2870	TTTA	4	TTTATTTATTTATTTA	16
contig1018	1	SSR	REVERSE	686	21	54.48	42.86	GAGCTCCATTTCCTTACTCTT
contig1018	1	SSR	FORWARD	482	21	55.04	38.1	GACCAAACAAACTCACAACAT	205	2870	2870	ATGCA	5	ATGCAATGCAATGCA	15
contig1018	1	SSR	REVERSE	686	21	54.48	42.86	GAGCTCCATTTCCTTACTCTT
contig10199	1	SSR	FORWARD	431	21	54.93	42.86	TTCCATTAATCCCTCTCTACC	154	626	626	CT	2	cTCTCTCTCTCTCTCTCTCT	20
contig10199	1	SSR	REVERSE	584	20	54.74	50	GTACGAGTGGGTTCGTTTAC
contig10199	1	SSR	FORWARD	431	21	54.93	42.86	TTCCATTAATCCCTCTCTACC	154	626	626	TTTC	4	tttctttctttctttc	16
contig10199	1	SSR	REVERSE	584	20	54.74	50	GTACGAGTGGGTTCGTTTAC
contig10207	1	SSR	FORWARD	363	21	55.18	38.1	GAAAAAGTGAAGTGATGCAAG	144	674	674	AG	2	AGAGAGAGAGAG	12
contig10207	1	SSR	REVERSE	506	21	54.68	33.33	ATGACATTTGATTGGAGAGAA
contig10216	1	SSR	FORWARD	92	21	54.48	47.62	TGTCTTTGTCTCTCACTCTCC	146	617	617	GA	2	GAGAGAGAGAGAGAGA	16
contig10216	1	SSR	REVERSE	237	21	54.99	33.33	ACTTTGTTGAGCCATATGAAA
contig10216	1	SSR	FORWARD	469	21	54.91	42.86	CAGAGTCATCATAACCACCAT	128	617	617	CAG	3	CAGCAGCAGCAG	12
contig10216	1	SSR	REVERSE	596	21	55.04	33.33	GCAAAGCAGTTATGAAGAAAA
contig10218	1	SSR	FORWARD	2944	21	56.03	38.1	CAGTGTAGAAGCTTGCAAAAA	149	3092	3092	ATTT	4	atttatttattt	12
contig10218	1	SSR	REVERSE	3092	21	53.21	38.1	AGACCGTCCTCTAATTTATCA
contig10219	1	SSR	FORWARD	366	21	55.07	47.62	GTCGAAGATCCTGAGAGAGAT	143	1140	1140	TCT	3	TCTTCTTCTTCTTCT	15
contig10219	1	SSR	REVERSE	508	21	54.71	47.62	AGAGGAGACAACGACCTACTT
contig10225	1	SSR	FORWARD	49	21	54.78	33.33	TAAAAGTGATATGGGTTGGAA	149	934	934	CCA	3	CCACCACCACCA	12
contig10225	1	SSR	REVERSE	197	21	54.91	42.86	AGGGATCAGGATCTATGAAAG
contig1023	1	SSR	FORWARD	439	21	54.56	38.1	GACAAGAGGAAGTTCAACAAA	151	721	721	CGT	3	CGTCGTCGTCGT	12
contig1023	1	SSR	REVERSE	589	21	55.03	42.86	TCATCATCGCTAGACTCATCT
contig10237	1	SSR	FORWARD	97	21	54.62	38.1	TGAAAAGCTCAATCACTATCC	161	300	300	GTATA	5	GtATAGTATAGTATA	15
contig10237	1	SSR	REVERSE	257	21	55.22	47.62	AGGGAAGGATCTAGAAGGTCT
contig10239	1	SSR	FORWARD	116	21	54.68	33.33	TTTCTCTTCTTTCAATGGTTG	151	385	385	TGT	3	TGTTGTTGTTGT	12
contig10239	1	SSR	REVERSE	266	21	55.05	38.1	TAAAATCCCATCTTCTCCTTC
contig10239	1	SSR	FORWARD	116	21	54.68	33.33	TTTCTCTTCTTTCAATGGTTG	151	385	385	TTC	3	TTCTTCTTCTTC	12
contig10239	1	SSR	REVERSE	266	21	55.05	38.1	TAAAATCCCATCTTCTCCTTC
contig10246	1	SSR	FORWARD	270	21	54.91	38.1	AATTCAATAGCCTCTCTTCGT	141	698	698	TAT	3	TATTATTATTAT	12
contig10246	1	SSR	REVERSE	410	21	54.91	33.33	TCTACCATGAATTTTGCAGAT
contig10246	1	SSR	FORWARD	270	21	54.91	38.1	AATTCAATAGCCTCTCTTCGT	141	698	698	TTA	3	TTATTATTATTA	12
contig10246	1	SSR	REVERSE	410	21	54.91	33.33	TCTACCATGAATTTTGCAGAT
contig10248	1	SSR	FORWARD	25	20	51.23	30	GTTTTTGATCAGATGCATTA	145	256	256	TGT	3	TGTTGTTGTTGT	12
contig10248	1	SSR	REVERSE	169	21	54.33	42.86	GAGATTGATCAGAGTGAGGAA
contig10249	1	SSR	FORWARD	186	21	54.97	38.1	AAAGTAAGTTCGGAAGGAAGA	131	395	395	GAA	3	GAAGAAgaagaagaagaagaagaagaagaagaa	33
contig10249	1	SSR	REVERSE	316	21	54.38	33.33	TTATATAAATCCCATCGCATC
contig10254	1	SSR	FORWARD	986	21	54.84	52.38	AGAGAGGCGAGAGTAGAGAAG	149	1171	1171	AGG	3	AGGAGGAGGAGG	12
contig10254	1	SSR	REVERSE	1134	21	55.61	47.62	AGTCAGAGCGAAGACTAAAGG
contig10254	1	SSR	FORWARD	226	21	54.86	33.33	CAGGAAAATAACCCCAATTAT	146	1171	1171	TTATCA	6	TTATCATTATCATTATCA	18
contig10254	1	SSR	REVERSE	371	21	55.42	33.33	AAACATTAACAACGGGAAACT
contig10265	1	SSR	FORWARD	10	21	54.93	33.33	AAAGAAAGATTAAGCGGTGAT	130	166	166	GAAGA	5	gaagagaagagaaga	15
contig10265	1	SSR	REVERSE	139	21	54.82	42.86	CAAACCTAAACCCTCTCTTTC
contig10272	1	SSR	FORWARD	300	21	54.53	38.1	TACAATATCTGGATCGTGGAT	148	475	475	ATT	3	attattattatt	12
contig10272	1	SSR	REVERSE	447	21	55.19	38.1	TTTTCTCAACGTCAGGAAGTA
contig103	1	SSR	FORWARD	61	21	55.34	38.1	GCCTCTGATCAAAGTCTTTTT	161	1537	1537	TAT	3	TATTATTATTATTATTATTATTAT	24
contig103	1	SSR	REVERSE	221	21	55.12	38.1	CATAAAATCATGGCTGTTAGC
contig10304	1	SSR	FORWARD	111	21	54.7	33.33	GGTGGAATGTTTTTGTTATTG	162	345	345	AG	2	agagagagagagag	14
contig10304	1	SSR	REVERSE	272	21	54.94	33.33	TTCATTTCGTGTAATCCCTTA
contig10326	1	SSR	FORWARD	6	21	54.77	38.1	GTTGAAGGATTGAAGTTGATG	141	158	158	AT	2	ATATATATATAT	12
contig10326	1	SSR	REVERSE	146	21	54.95	38.1	TGGTGAGAATTACTGGAAAGA
contig10347	1	SSR	FORWARD	8	21	55.6	42.86	TCAATGACAGGACACTACGAT	130	673	673	GAA	3	GAAGAAGAAGAAGAA	15
contig10347	1	SSR	REVERSE	137	21	55.5	33.33	AAAACAGTGCATGCAATAAAC
contig10350	1	SSR	FORWARD	54	21	56.06	33.33	AACAGTTGTGTAACGCAAAAA	157	210	210	AG	2	AGAGAGAGAGaGAG	14
contig10350	1	SSR	REVERSE	210	23	53.12	47.83	TTCTCTCTCTCTCTCTCTCTCTC
contig1036	1	SSR	FORWARD	275	21	55.39	38.1	GGATCAACAAGCTCACATTTA	164	612	612	ATTT	4	ATTTATTTATTT	12
contig1036	1	SSR	REVERSE	438	21	54.43	33.33	GTTGGTGCACTCAATATTTTT
contig10365	1	SSR	FORWARD	550	21	55.62	42.86	TATACGCAACTGCTTGATACC	146	706	706	AAT	3	aataataataat	12
contig10365	1	SSR	REVERSE	695	21	54.94	38.1	ACCTCTTGCAGATTTCTTTCT
contig10365	1	SSR	FORWARD	550	21	55.62	42.86	TATACGCAACTGCTTGATACC	146	706	706	ATA	3	ataataataata	12
contig10365	1	SSR	REVERSE	695	21	54.94	38.1	ACCTCTTGCAGATTTCTTTCT
contig10386	1	SSR	FORWARD	1086	20	55.47	40	TTGGATTTTATCCAGCTCAG	149	1450	1450	CAA	3	CAACAACAACAACAA	15
contig10386	1	SSR	REVERSE	1234	21	55.08	42.86	ATTGTTGGTTACTGTCTGTGG
contig10390	1	SSR	FORWARD	502	21	54.92	38.1	ACAAAGTGAGTGAGTTGGAAA	157	661	661	TG	2	TGTGTGTGTGTGTgTG	16
contig10390	1	SSR	REVERSE	658	21	55.11	38.1	TTCCTCGTGATCACTCTAAAA
contig10390	1	SSR	FORWARD	61	21	55.43	42.86	TGGGAGGGTTTTTGTAGTAGT	138	661	661	GTT	3	GTTGTTGTTGTTGTT	15
contig10390	1	SSR	REVERSE	198	21	55	38.1	ACCCTTATAATCCAACACCAT
contig10393	1	SSR	FORWARD	68	22	55.05	45.45	GGGAACCTTCTCTCTACTTCTT	152	1308	1308	TCT	3	TCTTCTTCTTCT	12
contig10393	1	SSR	REVERSE	219	21	55.15	33.33	ACGAGTTTGTGTTTTCGTTTA
contig1040	1	SSR	FORWARD	50	21	55.02	33.33	CGTGTAAATTTCAAAATGGAG	125	174	174	TGT	3	TGTTGTTGTTGT	12
contig1040	1	SSR	REVERSE	174	22	54.36	36.36	GGTAATCATTATATGCACCAGA
contig10405	1	SSR	FORWARD	146	21	54.61	42.86	CTCACTTTCAACCTAACTCCA	150	727	727	TCA	3	TCATCATCATCA	12
contig10405	1	SSR	REVERSE	295	21	55.07	33.33	TCGTCTTGATAATTTGATGCT
contig10405	1	SSR	FORWARD	146	21	54.61	42.86	CTCACTTTCAACCTAACTCCA	150	727	727	ATCATT	6	ATCATTATCATTATCATT	18
contig10405	1	SSR	REVERSE	295	21	55.07	33.33	TCGTCTTGATAATTTGATGCT
contig10412	1	SSR	FORWARD	138	21	55.09	38.1	CCTTGTTCAGTTCCCTAATTT	161	358	358	CCT	3	CCTCCTCCTCCT	12
contig10412	1	SSR	REVERSE	298	21	54.46	42.86	CCTTTGTCTAGTTCACGACAT
contig10413	1	SSR	FORWARD	1527	21	54.72	42.86	GTTCCTTGTAAGACACATTGG	155	1811	1811	GAT	3	GATGATGATGAT	12
contig10413	1	SSR	REVERSE	1681	21	54.43	42.86	GACACATAGTAGATGCGGTTT
contig10414	1	SSR	FORWARD	501	21	54.33	33.33	CCCATTTCAATCCTAAACATA	155	814	814	CAA	3	CAACAACAACAA	12
contig10414	1	SSR	REVERSE	655	21	55.06	38.1	CCTAAATTATCGGGAAGTGTT
contig10432	1	SSR	FORWARD	101	21	55.02	38.1	AGATTACACACCGCTATCAAA	117	404	404	AAAT	4	aaataaataaat	12
contig10432	1	SSR	REVERSE	217	21	55.1	42.86	ATCTCTCAAAAGAGGAGGATG
contig10446	1	SSR	FORWARD	1	21	54.68	38.1	ATCGACACAAGTGACAAATCT	141	424	424	TTCC	4	TTCCTTCCTTCC	12
contig10446	1	SSR	REVERSE	141	21	54.06	33.33	TCAATTGATCTGATTGTCTGA
contig10454	1	SSR	FORWARD	233	21	54.91	33.33	TAATTGATTCCTCTTGTGCAT	146	1048	1048	CAT	3	CATCATCATCAT	12
contig10454	1	SSR	REVERSE	378	22	54.9	40.91	CAGCCTGCATATATAGAGACAA
contig10467	1	SSR	FORWARD	1009	21	55.24	38.1	AAGGAGGGGTTTTCTCTTTAT	135	1218	1218	TTA	3	TTATTATTATTATTA	15
contig10467	1	SSR	REVERSE	1143	21	55.15	42.86	AATCCTATTCTCCCCTTCTCT
contig10467	1	SSR	FORWARD	1009	21	55.24	38.1	AAGGAGGGGTTTTCTCTTTAT	135	1218	1218	TTA	3	TTATtATTATTA	12
contig10467	1	SSR	REVERSE	1143	21	55.15	42.86	AATCCTATTCTCCCCTTCTCT
contig10467	1	SSR	FORWARD	1076	20	55.36	30	TTTGTTTTTCTGGGAAATTG	140	1218	1218	TGA	3	TGATGATGATGATGATGA	18
contig10467	1	SSR	REVERSE	1215	19	55.13	42.11	TTGTCGTTGAAGTTGAGGA
contig10467	1	SSR	FORWARD	975	21	55.73	42.86	GGTAAGGTTGCTTGGTTAAAG	152	1218	1218	TTTA	4	TTTATTTATTTA	12
contig10467	1	SSR	REVERSE	1126	21	55.67	52.38	CTCTTCTCTTCTCTCCCACAC
contig10467	1	SSR	FORWARD	1010	21	55.24	38.1	AGGAGGGGTTTTCTCTTTATT	167	1218	1218	AGAGA	5	AGAGAAGAGAAGAGA	15
contig10467	1	SSR	REVERSE	1176	21	54.72	42.86	ATCATCACCATCACCACTTAC
contig10474	1	SSR	FORWARD	147	21	55.02	42.86	CTACATGCCGTTGTTAGAATC	142	356	356	ACTC	4	actcactcactc	12
contig10474	1	SSR	REVERSE	288	21	54.9	47.62	GACAGACTCTCGTTTGAGCTA
contig10485	1	SSR	FORWARD	1093	20	55.07	55	TCTTCCTCCTCTAGGACCTC	151	1581	1581	TCC	3	TCCTCCTCCTCC	12
contig10485	1	SSR	REVERSE	1243	18	55.01	55.56	AGGACCACTGGGTTTAGC
contig10485	1	SSR	FORWARD	1148	20	54.81	55	GCTCCTTCACTACCACACTC	178	1581	1581	TCC	3	TCCTCCTCCTCC	12
contig10485	1	SSR	REVERSE	1325	18	54.75	50	GTTTAGCCCCATGTTGTG
contig10485	1	SSR	FORWARD	1226	18	55.01	55.56	GCTAAACCCAGTGGTCCT	147	1581	1581	TCC	3	TCCTCCTCCTCC	12
contig10485	1	SSR	REVERSE	1372	20	55.24	55	AGGAGCTACCCCACTCTTAG
contig10518	1	SSR	FORWARD	459	21	55.01	42.86	CGAATACATGGCTAATGGTAG	143	2087	2087	TATT	4	TATTTATTTATT	12
contig10518	1	SSR	REVERSE	601	21	54.91	38.1	CAAAGGAAACGTGTAATTGTC
contig10550	1	SSR	FORWARD	483	21	54.83	38.1	TGAGGTTGAGAATTTGAGTGT	148	804	804	TGA	3	TGATGATGATGATGATGATGATGATGATGATGATGA	36
contig10550	1	SSR	REVERSE	630	21	55.03	42.86	CTCACTTCTCATCACCATCAT
contig10558	1	SSR	FORWARD	1	21	55.67	33.33	GCAAAAGAAACACAACAAAGA	141	854	854	TTA	3	TTATTATTATTA	12
contig10558	1	SSR	REVERSE	141	21	55.42	38.1	AATCTATCCTCTGGTTTGCAT
contig10558	1	SSR	FORWARD	317	21	54.07	42.86	TGGTCAAGAACGATACTCTCT	154	854	854	CTAA	4	CTAACTAACTAACTAA	16
contig10558	1	SSR	REVERSE	470	21	55.52	42.86	CTACAAGGATCAGATCGCATA
contig10561	1	SSR	FORWARD	275	21	54.92	47.62	TTCCTCTCTAACTCACAGCAG	152	546	546	CAT	3	CATCATCATCAT	12
contig10561	1	SSR	REVERSE	426	22	53.92	31.82	TGAAAGGCTTTTAATACGTCTA
contig10599	1	SSR	FORWARD	199	21	55.32	33.33	TGCATTCTCCAATCATAAAAC	148	415	415	ATAA	4	ataaataaataa	12
contig10599	1	SSR	REVERSE	346	21	53.86	33.33	ACGCTTCATTTCAAATACTTC
contig10601	1	SSR	FORWARD	127	21	54.97	38.1	ATCCACAGCTAATCTGAAACA	140	408	408	ATA	3	ataataataataata	15
contig10601	1	SSR	REVERSE	266	21	54.87	42.86	ATGTGTATGCTATGTCCATCC
contig10606	1	SSR	FORWARD	396	21	55.67	42.86	CTGCATCTTCACATACAGCTT	145	628	628	AT	2	atatatatatat	12
contig10606	1	SSR	REVERSE	540	22	55.22	31.82	GTAATTGATTGTATTCCGCTTT
contig10606	1	SSR	FORWARD	396	21	55.67	42.86	CTGCATCTTCACATACAGCTT	145	628	628	ACA	3	acaacaacaacaacaaca	18
contig10606	1	SSR	REVERSE	540	22	55.22	31.82	GTAATTGATTGTATTCCGCTTT
contig10606	1	SSR	FORWARD	196	21	55.56	33.33	CAAAAACCACATGAATGAAAC	159	628	628	TAAAT	5	taaattaaattaaat	15
contig10606	1	SSR	REVERSE	354	21	54.8	47.62	TAGATCTCGCACTGATAGGAG
contig10623	1	SSR	FORWARD	445	21	55.25	33.33	TCTTGGCTATTGATCGTAAAA	150	695	695	GTT	3	GTTGTTGTTGTTGTT	15
contig10623	1	SSR	REVERSE	594	21	55.62	47.62	GGAGCTCATAAACAGTTCCTC
contig10626	1	SSR	FORWARD	1	22	54.35	45.45	TCGTCTTCTTCTCTCTCTCTCT	111	115	115	CA	2	CACACACACACACA	14
contig10626	1	SSR	REVERSE	111	23	53.13	30.43	CTTTGTACGAGTAAAAATTGAAG
contig10669	1	SSR	FORWARD	44	23	53.95	30.43	TCAATTAATTATGCACAAGAGAC	147	751	751	ATTA	4	attaattaatta	12
contig10669	1	SSR	REVERSE	190	21	55.5	38.1	AATGAGGAATTTCGTCGTACT
contig10678	1	SSR	FORWARD	29	21	54.53	38.1	TCAAAATAGTGGTGTGTGTTG	167	1559	1559	GTG	3	GTGGTGGTGGTG	12
contig10678	1	SSR	REVERSE	195	21	55.55	42.86	GTAACTTGTGTGCTTCTTCCA
contig10679	1	SSR	FORWARD	61	23	55.03	34.78	CATGTTGATTTTGACTAGTGTTG	138	213	213	CA	2	cacacacacacaca	14
contig10679	1	SSR	REVERSE	198	23	54.84	34.78	ACTTGAGAGGATCAAGTTATCAA
contig10687	1	SSR	FORWARD	877	22	54.12	40.91	GTGTACACACGATAAAATAGCC	151	1064	1064	CAA	3	CAACAACAACAA	12
contig10687	1	SSR	REVERSE	1027	21	54.85	33.33	ACACAAGATTTTCCAAGAACA
contig1069	1	SSR	FORWARD	2745	21	55.01	33.33	AGCTTTTATTCGGAGTTTGTT	155	4564	4564	TTTG	4	TTTGTTTGTTTG	12
contig1069	1	SSR	REVERSE	2899	21	53.7	38.1	CCTTTTTAAGAGCATACCTTG
contig10724	1	SSR	FORWARD	393	21	56.09	42.86	AACACACCCTCTTGATCTCAT	155	1776	1776	GCC	3	GCCGCCGCCGCC	12
contig10724	1	SSR	REVERSE	547	21	54.65	33.33	CTAATTTAACACCAACGGAAA
contig10724	1	SSR	FORWARD	80	21	54.91	38.1	CATAGCATTTTGTCCTCATTC	176	1776	1776	AAAT	4	AAATAAaTAAaT	12
contig10724	1	SSR	REVERSE	255	21	55.33	42.86	GACTATATCGGGGATATTTCG
contig10725	1	SSR	FORWARD	2	21	55.03	38.1	AACATTTCTCTCCACCTTTTC	135	146	146	TTC	3	ttcttcttcttcttc	15
contig10725	1	SSR	REVERSE	136	21	54.36	38.1	TGAGAGTTGCGAGATCTTAAT
contig1073	1	SSR	FORWARD	7	21	55.17	47.62	TTCCTACGGTATGTCTGTCAC	290	823	823	TTTAT	5	TTTATTTTATTTTAT	15
contig1073	1	SSR	REVERSE	296	21	54.29	47.62	GTCCTCCATGTCTCTCAACTA
contig10738	1	SSR	FORWARD	193	21	55.33	38.1	ACATGTGTTGTCCATTTGAGT	140	375	375	TAGT	4	tagttagttagt	12
contig10738	1	SSR	REVERSE	332	21	55.15	33.33	ACAAAACACCAAATCTCATTG
contig10739	1	SSR	FORWARD	2	19	55.09	42.11	GCAATTAAGCAGATGCAGA	160	689	689	GA	2	GAGAGAGAGAGA	12
contig10739	1	SSR	REVERSE	161	21	54.97	42.86	AGGAAAGTAGGGTTAATGTGG
contig10741	1	SSR	FORWARD	427	21	54.97	42.86	ATTCCTGTGTATGGTATGTCG	171	1114	1114	CTTT	4	ctttctttcttt	12
contig10741	1	SSR	REVERSE	597	21	54.87	38.1	GTGCCTGCATATTATTGAATC
contig10747	1	SSR	FORWARD	88	21	54.92	38.1	GATTGGGTTCACTTACCTTTT	150	374	374	TCT	3	TCTTCTTCTTCTTCTTCT	18
contig10747	1	SSR	REVERSE	237	21	54.83	38.1	ATGGAGAGAAAGGAGAAGAAA
contig10747	1	SSR	FORWARD	174	22	54.62	31.82	CACAATCCATTATTCAATTCAC	148	374	374	TTA	3	TTATTATTATTA	12
contig10747	1	SSR	REVERSE	321	20	55.01	35	AACGGAGTCAAACAAGAAAA
contig10766	1	SSR	FORWARD	21	21	55.3	42.86	GAGAAACATTCGTGTGTCCTA	146	460	460	GTG	3	GTGGTGGTGGTGGTG	15
contig10766	1	SSR	REVERSE	166	20	55.29	35	AAATTGAAAGATCGCATCAC
contig1077	1	SSR	FORWARD	1124	21	55.15	42.86	TGTGCAGACCCTATTAGAAGA	168	2662	2662	GAA	3	GAAGAAGAAGAA	12
contig1077	1	SSR	REVERSE	1291	21	54.81	47.62	TCAGCTTGGTTGAGTAGTAGG
contig1077	1	SSR	FORWARD	2262	21	54.98	38.1	GAGAACATTGATAATGGTGGA	160	2662	2662	AAC	3	AACAACAACAACAAC	15
contig1077	1	SSR	REVERSE	2421	21	55.38	33.33	GCACACAAACAAACTTGAAAT
contig10790	1	SSR	FORWARD	32	21	54.83	33.33	TTGCTGAAAGAGAATTTGAAC	153	212	212	GA	2	GAGAGAGAGAGA	12
contig10790	1	SSR	REVERSE	184	21	55.64	42.86	CCAAGTCTCCCTTCAAAATAG
contig10795	1	SSR	FORWARD	46	21	56.17	38.1	GCTGCAGCAAATATAACATTG	150	249	249	AGA	3	AGAAGAAGAAGA	12
contig10795	1	SSR	REVERSE	195	20	55.12	40	AAAATGTGACAACCTTCTGG
contig10807	1	SSR	FORWARD	705	21	54.92	38.1	TTCTGGATCTACCGTTATCAA	158	917	917	CACT	4	CACTCACTCACT	12
contig10807	1	SSR	REVERSE	862	21	54.69	42.86	CACACAACACAGAAACTGAGA
contig10808	1	SSR	FORWARD	1	23	52.47	30.43	TCTTTAACACAATTCTCTTTCTC	129	776	776	TC	2	TCTCTCTCTCTC	12
contig10808	1	SSR	REVERSE	129	20	55.1	45	CTTGGGACATGTCTTTGACT
contig10809	1	SSR	FORWARD	249	21	54.7	38.1	TAATATTGGGTTGCTCTCTTG	155	1460	1460	TTTG	4	TTTGTTTGTTTG	12
contig10809	1	SSR	REVERSE	403	21	55.01	42.86	GCATACAACAGCAATCTTACC
contig10828	1	SSR	FORWARD	163	21	54.75	38.1	AATACCCAAAATACCCTTCAC	149	382	382	AAT	3	AATAATAATAATAATAAT	18
contig10828	1	SSR	REVERSE	311	21	55.35	47.62	CCTACCTAACCCACAATTCTC
contig10832	1	SSR	FORWARD	245	21	54.97	33.33	TCACAAGATTTGGGTTTAAGA	163	417	417	AAT	3	AATAATAATAAT	12
contig10832	1	SSR	REVERSE	407	21	55.36	33.33	GGTTGATTTCAATTTCCTTTC
contig10833	1	SSR	FORWARD	8	22	54.01	31.82	AATCGAATATACGACATTACCA	146	166	166	CACC	4	CACCCACCCACC	12
contig10833	1	SSR	REVERSE	153	21	55.37	33.33	TTGAGTTTGAGATTGAAATGG
contig10853	1	SSR	FORWARD	95	21	54.72	33.33	AAAAACGAGAAGAATGAGGAT	153	420	420	AAG	3	AAGAAGAAGAAGAAG	15
contig10853	1	SSR	REVERSE	247	21	54.93	38.1	GTTGAATTTTCAGATCTCGTG
contig10853	1	SSR	FORWARD	236	21	55.02	33.33	TGAAAATTCAACGAACAGAGT	149	420	420	ATA	3	ATAATAATAATA	12
contig10853	1	SSR	REVERSE	384	21	54.86	33.33	TTCCTTCTTTCTTTCTTCCAT
contig10853	1	SSR	FORWARD	236	21	55.02	33.33	TGAAAATTCAACGAACAGAGT	149	420	420	AAT	3	AATAATAATAATAAT	15
contig10853	1	SSR	REVERSE	384	21	54.86	33.33	TTCCTTCTTTCTTTCTTCCAT
contig10853	1	SSR	FORWARD	254	21	55.18	33.33	AGTTGCAGTTGAATTCAGAAA	146	420	420	AAGA	4	AAGAAAGAAAGA	12
contig10853	1	SSR	REVERSE	399	20	52.97	30	AAATTCATTTCCTTGTTCCT
contig10856	1	SSR	FORWARD	945	21	55.22	38.1	TGATAGCAGCAAGAAGATGAT	164	1349	1349	GGT	3	GGTGGTGGTGGTGGTGGT	18
contig10856	1	SSR	REVERSE	1108	21	55.09	42.86	AGAGGTTGTTTCAAGGAGAAC
contig1087	1	SSR	FORWARD	37	20	55.35	35	TTGTTCGGCCAAATAATAAC	151	662	662	AACC	4	AACCAACCAACC	12
contig1087	1	SSR	REVERSE	187	21	55.48	42.86	TTGGTGTACATAAGGGTGGTA
contig10884	1	SSR	FORWARD	394	21	55.27	33.33	ATTCCACTCAAATCCGTAAAT	171	1260	1260	CTAACC	6	CTAACCCTAACCCTAACC	18
contig10884	1	SSR	REVERSE	564	21	55.01	38.1	AATAGACAAAGGAAGGATTGG
contig10890	1	SSR	FORWARD	159	20	54.79	40	GAGATTTGCTGCGTCTTTAT	148	332	332	TTTC	4	TTTCTTTCTTTC	12
contig10890	1	SSR	REVERSE	306	21	55.08	38.1	TAAGAACAAAAGTACGGTGGA
contig10892	1	SSR	FORWARD	150	21	54.76	38.1	AATTCTCCACCTTCATATTCC	154	334	334	AAG	3	AAGAAGAAGAAGAAG	15
contig10892	1	SSR	REVERSE	303	21	54.92	42.86	TGGAGAAGTATCTTGAGGTGA
contig10901	1	SSR	FORWARD	1744	21	56.55	33.33	GGCATGTTTAATTTCCAATGT	150	2079	2079	TTGTG	5	TTGTGTTGTGTTGTG	15
contig10901	1	SSR	REVERSE	1893	21	54.65	38.1	TTCTCTCTTCCCTTATCCATT
contig10917	1	SSR	FORWARD	326	21	55.03	42.86	TGTAGTAGGAATGATGGATGG	142	2340	2340	TGG	3	TGGTGGTGGTGG	12
contig10917	1	SSR	REVERSE	467	21	55.34	47.62	GCAGAAGGTGAGGTATGTGTA
contig10917	1	SSR	FORWARD	945	21	54.28	42.86	CTCTGCTTCCTTGAATGTTAC	158	2340	2340	GAAT	4	GAATGAATGAAT	12
contig10917	1	SSR	REVERSE	1102	21	54.45	42.86	ACTTGAAGCTGTCATCATCTC
contig10917	1	SSR	FORWARD	1912	21	54.41	33.33	CCCAACTCATTAAACCAAATA	219	2340	2340	ATTA	4	ATTAATTAATTA	12
contig10917	1	SSR	REVERSE	2130	21	54.12	33.33	TCCAAATAATTCGAGATAGGA
contig10917	1	SSR	FORWARD	397	21	54.65	52.38	GGTAGATAGGGTACTGGTGGT	149	2340	2340	AATTC	5	AATTCAATTCAATTCAATTC	20
contig10917	1	SSR	REVERSE	545	21	54.58	42.86	TTACAATCAGGTAGGTTGCTC
contig10917	1	SSR	FORWARD	440	21	54.5	47.62	CCTTGGATACACATACCTCAC	149	2340	2340	ATTGTA	6	ATTGTAATTGTAATTGTAATTGTA	24
contig10917	1	SSR	REVERSE	588	21	54.59	38.1	CCACATACATTGCAACAGATA
contig10917	1	SSR	FORWARD	698	21	55.51	38.1	ATACAAACCCGTAGAAAGGAA	154	2340	2340	GGTGTG	6	GGTGTGGGTGTGGGTGTG	18
contig10917	1	SSR	REVERSE	851	21	55.63	42.86	ATTAGGACGTCTTCTCCTCAA
contig10917	1	SSR	FORWARD	1469	21	54.97	42.86	CCGTATCCCATATTCTCTCTT	177	2340	2340	TTTTTC	6	TTTTtCTTTTtCTTTTTC	18
contig10917	1	SSR	REVERSE	1645	21	55	38.1	GTTCCGGATATCTTTTCACTT
contig10919	1	SSR	FORWARD	189	20	55.04	40	TGCCAGTTAGTTTCTTTGGT	143	1295	1295	TTG	3	TTGTTGTTGTTG	12
contig10919	1	SSR	REVERSE	331	20	55.29	40	CATCATCGTCATCATCTTCA
contig10919	1	SSR	FORWARD	364	20	55.33	40	AACCGTTTTCCTCCTGTATT	140	1295	1295	TAT	3	TATTATTATTATTAT	15
contig10919	1	SSR	REVERSE	503	21	54.97	42.86	CCTCCCGATCAATTCTACTAT
contig10919	1	SSR	FORWARD	1061	21	54.61	42.86	CAAGTCTGTTCAGTTTCCCTA	156	1295	1295	TTC	3	TTCTTCTTCTTCTTC	15
contig10919	1	SSR	REVERSE	1216	21	54.79	47.62	AGGAGGAGGTAGATATGATGG
contig10919	1	SSR	FORWARD	1061	21	54.61	42.86	CAAGTCTGTTCAGTTTCCCTA	156	1295	1295	TCC	3	TCCTCCTCCTCCTCC	15
contig10919	1	SSR	REVERSE	1216	21	54.79	47.62	AGGAGGAGGTAGATATGATGG
contig10919	1	SSR	FORWARD	1134	21	54.55	42.86	TTCTTCTTCTTCTTCCTCCTC	156	1295	1295	CCT	3	CCTCCTCCTCCT	12
contig10919	1	SSR	REVERSE	1289	21	55.63	47.62	CAGTTAGAGAAGTTGCAGCAG
contig10919	1	SSR	FORWARD	100	21	54.09	38.1	CCAACTAACAAACTTGGAAAC	155	1295	1295	TTTC	4	TTTCTTTCTTTCTTTCTTtCTTTC	24
contig10919	1	SSR	REVERSE	254	21	55.55	38.1	ACTTCAGTGCTGTTTGATTTG
contig10919	1	SSR	FORWARD	129	21	55.02	33.33	GCCAATTTCTTTCTTTCTTTC	129	1295	1295	CTGC	4	CTGCCTGCCTGCCTGC	16
contig10919	1	SSR	REVERSE	257	21	54.58	38.1	GAAACTTCAGTGCTGTTTGAT
contig10919	1	SSR	FORWARD	129	21	55.02	33.33	GCCAATTTCTTTCTTTCTTTC	129	1295	1295	CTGC	4	CTGCCTGCCTGC	12
contig10919	1	SSR	REVERSE	257	21	54.58	38.1	GAAACTTCAGTGCTGTTTGAT
contig10919	1	SSR	FORWARD	611	21	55.27	47.62	GAGGGTGGGAAGAGTATAATG	144	1295	1295	GATATT	6	GATATTGATATTGATATTGATATT	24
contig10919	1	SSR	REVERSE	754	21	55.47	47.62	CACTTCTCCCTCCAAACTATC
contig10919	1	SSR	FORWARD	734	21	55.47	47.62	GATAGTTTGGAGGGAGAAGTG	158	1295	1295	GAGTGT	6	GAGTGTGAGTGTGAGTGT	18
contig10919	1	SSR	REVERSE	891	21	55.44	38.1	TAAGGAGAAGAAATTGGAAGC
contig1092	1	SSR	FORWARD	256	21	55.19	38.1	GGCTATCCATCAACAACATAA	150	789	789	AAC	3	AACAACAACAACAACAAC	18
contig1092	1	SSR	REVERSE	405	21	54.96	33.33	AAGTGAACAACAGCAATGTTT
contig1092	1	SSR	FORWARD	98	21	55.58	47.62	CTCTGCTTTCACTTCCTCTCT	151	789	789	AAAG	4	AAAGAAAGAAAGAAAG	16
contig1092	1	SSR	REVERSE	248	21	54.89	42.86	TCAGTGAAGAAGAAGGTGTGT
contig1092	1	SSR	FORWARD	29	21	55.08	38.1	TCAGCTGAAAATCATCACTCT	157	789	789	CTACTT	6	CTACTTCTACTTCTACTTCTACTT	24
contig1092	1	SSR	REVERSE	185	21	55.2	38.1	CACCCATTTCTCTCTTTCTTT
contig10953	1	SSR	FORWARD	17	21	54.6	38.1	CACTAAAAGAAGAAGCGCTAA	117	140	140	AAG	3	AAGAAGAAGAAGAAGAAG	18
contig10953	1	SSR	REVERSE	133	21	54.95	38.1	GTCATTGTTGAACAGTTGGAT
contig10953	1	SSR	FORWARD	17	21	54.6	38.1	CACTAAAAGAAGAAGCGCTAA	117	140	140	AGG	3	AGGAGGAGGAGG	12
contig10953	1	SSR	REVERSE	133	21	54.95	38.1	GTCATTGTTGAACAGTTGGAT
contig10954	1	SSR	FORWARD	571	21	54.64	47.62	GATAGCTGGTCTCTTCACTCA	142	972	972	TTTA	4	TTtATTTATTTA	12
contig10954	1	SSR	REVERSE	712	21	55.31	42.86	GAACCCTGTTGAAAGGAATAC
contig10955	1	SSR	FORWARD	317	21	53.81	38.1	GCGGTATTAGATATGAATGCT	148	519	519	ATTTT	5	ATTTTATTTTATTTT	15
contig10955	1	SSR	REVERSE	464	21	54.79	33.33	CAATTGTTTTGTCAATTCCTC
contig10959	1	SSR	FORWARD	269	21	54.72	42.86	GGACTATGGGTTATGGAGTTT	157	498	498	TAGC	4	TAGCTAGCTAGC	12
contig10959	1	SSR	REVERSE	425	21	54.91	38.1	CATGAGCCAAAAGTATCATTC
contig10969	1	SSR	FORWARD	27	21	53.54	33.33	ACAGAGCGTTCAAAGTTTTAT	152	382	382	TCT	3	tcttcttcttcttcttcttcttcttcttcttcttct	36
contig10969	1	SSR	REVERSE	178	21	54.94	38.1	AATTGGAGAAGAAGAGTTGCT
contig10977	1	SSR	FORWARD	3	19	55	47.37	AATTGGAGGGTGAAGTGAG	165	330	330	GTT	3	GTTGTTGTTGTT	12
contig10977	1	SSR	REVERSE	167	21	54.21	38.1	CCAACCCTATTATTCCTTCTT
contig1098	1	SSR	FORWARD	42	21	54.24	33.33	TCATTGGTGTTTAGCATATCA	180	902	902	TTAGAA	6	TTAGAATTAGAATTAGAATTAGAATTAGAA	30
contig1098	1	SSR	REVERSE	221	22	54.87	31.82	AGAATTTTCAGACACATTCACA
contig10991	1	SSR	FORWARD	10	23	54.22	34.78	CTTTTCTCTTTCTCTCTCTTCAA	100	134	134	GAA	3	GAAGAAGAAGAAGAA	15
contig10991	1	SSR	REVERSE	109	22	54.6	36.36	TTAGAGATTTGCTTCTCTCACA
contig11004	1	SSR	FORWARD	269	21	54.82	42.86	CCTCAAAATGTGGATGAGTAG	151	439	439	TGAT	4	tgattgattgat	12
contig11004	1	SSR	REVERSE	419	23	53.73	30.43	TGACGATAATTAACAACCAATAC
contig11005	1	SSR	FORWARD	56	21	54.88	38.1	TGGCAGATTCTTAAAACTGAG	158	420	420	TACA	4	TACATACATACA	12
contig11005	1	SSR	REVERSE	213	20	54.99	40	ATAGGACATGGAAATGTTGC
contig11010	1	SSR	FORWARD	251	21	55.01	38.1	CTGCAATAGAGGAAGCAAATA	150	670	670	AAAT	4	aaataaataaataaat	16
contig11010	1	SSR	REVERSE	400	21	55.23	42.86	TTCTCATCTTCCTCCTTCTTC
contig11020	1	SSR	FORWARD	151	21	55.03	42.86	CTAGGACCAATATGTCCATGA	151	666	666	TTAA	4	TTAATTAATTAA	12
contig11020	1	SSR	REVERSE	301	21	55.6	38.1	GCTTGATCTCTCAAAACAACA
contig11021	1	SSR	FORWARD	155	21	55.07	42.86	TTTTGCTATAGTGCTGGAGAG	145	386	386	TCC	3	tcctcctcctcctcc	15
contig11021	1	SSR	REVERSE	299	21	55.02	38.1	CCATCTACACAACCAAACAAT
contig11021	1	SSR	FORWARD	155	21	55.07	42.86	TTTTGCTATAGTGCTGGAGAG	145	386	386	TGA	3	tgatgatgatga	12
contig11021	1	SSR	REVERSE	299	21	55.02	38.1	CCATCTACACAACCAAACAAT
contig11023	1	SSR	FORWARD	1129	21	54.57	42.86	TACTTGATGGTTGTGTACGTG	148	1375	1375	GAA	3	GAAGAAGAAGAAGAAGAA	18
contig11023	1	SSR	REVERSE	1276	21	54.77	33.33	CCAACTCAAGAAAAGAAAACA
contig11023	1	SSR	FORWARD	103	21	55.02	52.38	ACCACCGTCTCTATCTCTCTC	169	1375	1375	CATG	4	CATGCATGCATG	12
contig11023	1	SSR	REVERSE	271	21	55.28	42.86	TCAAAGTGGTATGGAGTATCG
contig11036	1	SSR	FORWARD	1606	21	55.01	42.86	AAGAAAGAGGGAATGAGTGAC	165	1770	1770	TTTCAA	6	TTtCAATTtCAATTTCAATTtCAA	24
contig11036	1	SSR	REVERSE	1770	21	55.37	38.1	GAGCAGTTGATTTGTTTGTGT
contig11042	1	SSR	FORWARD	4	21	55.56	33.33	CAAATTCCAACAACAATTCAC	130	351	351	GTA	3	gtagtagtagta	12
contig11042	1	SSR	REVERSE	133	21	55.93	33.33	CCATCAACATGTTTTGTGTTT
contig11042	1	SSR	FORWARD	68	21	55.3	38.1	AGAACTCAATTCTTCCACCAT	151	351	351	CAA	3	caacaacaacaa	12
contig11042	1	SSR	REVERSE	218	21	54.24	33.33	TGCATTTAGATATTCACACCA
contig11047	1	SSR	FORWARD	161	21	55.01	42.86	TGGTGAAGAAGACAAGTCCTA	144	305	305	TTC	3	TTCTTCTTCTTCTTCTTC	18
contig11047	1	SSR	REVERSE	304	21	54.35	38.1	TTTCGATAAAGCTACTGCTTC
contig11053	1	SSR	FORWARD	25	21	55.06	33.33	CAACATCAATTCATTCCAAGT	150	198	198	ACC	3	ACCACCACCACCACCACC	18
contig11053	1	SSR	REVERSE	174	21	55.17	47.62	AGAGGTCTTGAAGAGGATCTG
contig11061	1	SSR	FORWARD	429	21	55.25	42.86	AATCACCACCTTACCTCTGTT	148	1100	1100	ATG	3	ATGATGATGATGATGATG	18
contig11061	1	SSR	REVERSE	576	21	54.53	33.33	ACTTCATCAATTCACAAAAGC
contig11061	1	SSR	FORWARD	581	21	55.12	33.33	ACTTCTTTCCAAAACCAAAAC	154	1100	1100	CTT	3	CTTCTTCTTCTT	12
contig11061	1	SSR	REVERSE	734	21	54.74	38.1	TTCATGTCTGGTTCTTCTGAT
contig11061	1	SSR	FORWARD	159	21	55.16	33.33	TGAGAAAGGAAGTGAACAAAA	159	1100	1100	AATC	4	aatcaatcaatc	12
contig11061	1	SSR	REVERSE	317	21	53.82	33.33	AGTGATCCTAATGATCCAAAA
contig11061	1	SSR	FORWARD	895	21	54.79	47.62	GAGGAAGGAAAGAAGGTGTAG	165	1100	1100	TGTTTC	6	TGTTTCTGTTTCTGTTTCTGTTTC	24
contig11061	1	SSR	REVERSE	1059	20	55.11	40	AAAAGTGAACACGTGGAATC
contig11069	1	SSR	FORWARD	10	21	53.95	38.1	TCTTTCACTTCGTTCTTCTTC	153	448	448	AAG	3	AAGAAGAAGAAG	12
contig11069	1	SSR	REVERSE	162	21	55.34	38.1	ATCTAACGGATGAAGTTGGTT
contig11125	1	SSR	FORWARD	28	21	53.84	42.86	AACGACAGGTCACAGAACTAT	144	422	422	TA	2	tatatatatatata	14
contig11125	1	SSR	REVERSE	171	21	54.16	42.86	AAAAGTAGTGACGGAGTGAGA
contig11138	1	SSR	FORWARD	55	21	54.67	47.62	CGTGGCTAATAGTGTCTGTCT	160	481	481	AACA	4	aaCAAACAAACA	12
contig11138	1	SSR	REVERSE	214	22	54.91	40.91	GTAGAAAGTGTGGATGGATCTT
contig11145	1	SSR	FORWARD	611	21	54.7	42.86	TTCCCACCTTTAGGTCTAGTT	154	1260	1260	TTC	3	TTCTTCTTCTTC	12
contig11145	1	SSR	REVERSE	764	21	55.16	33.33	TGTTTGAGTTTGAAAGAGGAA
contig11145	1	SSR	FORWARD	719	21	54.62	33.33	TGATCCCATATATTCTCCAAA	150	1260	1260	CTC	3	CTCCTCCTCCTC	12
contig11145	1	SSR	REVERSE	868	21	54.74	42.86	GCCGATTGTAGTGAAAGAGTA
contig11146	1	SSR	FORWARD	19	21	54.91	33.33	ATCTGGTTGCATAAAGATTCA	140	450	450	ATT	3	ATTATTATTATT	12
contig11146	1	SSR	REVERSE	158	21	54.88	33.33	ATTTCTTCAGGCTCTTTTCAT
contig11170	1	SSR	FORWARD	17	21	54.28	33.33	ATGAATGAGATCCGTTATTTG	109	129	129	AAAG	4	aaagaaagaaag	12
contig11170	1	SSR	REVERSE	125	22	54.18	40.91	CCTCATCTTCTTCTTCTTCTTC
contig11183	1	SSR	FORWARD	2	21	55.15	47.62	AGAGAGAGACGAGAAAGTGCT	142	258	258	AATG	4	AATGAATGAATGAATG	16
contig11183	1	SSR	REVERSE	143	21	55.28	33.33	GGATTTTGATTTTCCATCTTC
contig11188	1	SSR	FORWARD	41	21	55.55	38.1	CTTAAAGAAAAAGCCCCTGTA	156	581	581	GATA	4	GATAGATAGATA	12
contig11188	1	SSR	REVERSE	196	21	54.7	38.1	GGAATCAGCAAAACAGAAGTA
contig11199	1	SSR	FORWARD	21	21	55.26	42.86	ACTGTTTCCCTTTCTTCTCTG	133	219	219	ACCATT	6	ACCATTACCATTACCATT	18
contig11199	1	SSR	REVERSE	153	21	54.74	38.1	CATTTGAGTGAGCGATAAAGT
contig11208	1	SSR	FORWARD	181	21	54.19	33.33	AATTTTACTCGCACACTTCAT	152	1010	1010	CTT	3	CTTCTTCTTCTTCTT	15
contig11208	1	SSR	REVERSE	332	20	54.9	40	AAAGTGTACACCGAAGCAAT
contig11208	1	SSR	FORWARD	345	21	54.76	42.86	GGAACAACTCAAGCTCAGTAA	164	1010	1010	AATTGT	6	AATTGTAATTGTAATTGTAATTGT	24
contig11208	1	SSR	REVERSE	508	21	55.39	42.86	ATCCTTAGATCAGAGGAACCA
contig11210	1	SSR	FORWARD	172	21	55.39	38.1	AGTTTCCCTTAGAAGCATTTG	137	1640	1640	AATA	4	AATAAATAAATA	12
contig11210	1	SSR	REVERSE	308	21	54.99	33.33	TGAGCCATTTACAAATCAGTT
contig11264	1	SSR	FORWARD	39	21	55.11	38.1	TCATCACATCACAATCACAAC	145	335	335	CAAA	4	CAAACAAACAAA	12
contig11264	1	SSR	REVERSE	183	21	54.85	33.33	AGTGTTTGAGAAAATGGTGAA
contig11266	1	SSR	FORWARD	340	21	55.61	38.1	AGACTTTGCGGTTAAAAGAAG	154	553	553	TATTT	5	TATTTTATTTTATTT	15
contig11266	1	SSR	REVERSE	493	21	55.05	33.33	TAAACAGAACCAAAGGTCAAA
contig11286	1	SSR	FORWARD	114	21	55.13	42.86	TACAACCTGAGTGAAATGACC	146	542	542	TTCTT	5	TTCTTTtCTTTtCTT	15
contig11286	1	SSR	REVERSE	259	20	55.19	40	ATGCTGTTCCAACTGATTTC
contig11287	1	SSR	FORWARD	21	23	54.25	34.78	CAGGGAGAAAAATAAATACTCAG	147	400	400	ATATTG	6	atattgatattgatattg	18
contig11287	1	SSR	REVERSE	167	22	52.43	36.36	AACCATGAGGATTAAGAGTCTA
contig11293	1	SSR	FORWARD	49	21	55.11	38.1	ATCTGTACCCATCTTCCAAAT	175	241	241	TATAA	5	tataatataatataa	15
contig11293	1	SSR	REVERSE	223	21	54.53	33.33	ATCAATCATCGTTTCACTCAT
contig11317	1	SSR	FORWARD	246	21	55.39	42.86	CTGTTCGCAGAGAATTTACAG	153	406	406	CAC	3	CACCACCACCAC	12
contig11317	1	SSR	REVERSE	398	18	56.12	50	GAAAAGGCAAAGGCAGAG
contig11334	1	SSR	FORWARD	39	21	54.88	38.1	CCTTCTTGATAGTTGAAGCAA	131	173	173	CTT	3	CTTCTTCTTCTTCTTCTT	18
contig11334	1	SSR	REVERSE	169	20	54.87	50	AGAAGCGAGAAGAGTGTGAG
contig11339	1	SSR	FORWARD	327	21	55.13	33.33	AATTTGAAAGGATCTTCTTGG	160	643	643	TTA	3	TTATTATTATTA	12
contig11339	1	SSR	REVERSE	486	21	55.05	33.33	CCAAAACAATTGAAGAACAAG
contig11339	1	SSR	FORWARD	327	21	55.13	33.33	AATTTGAAAGGATCTTCTTGG	160	643	643	TCTTAT	6	TCTTATTCTTATTCTTAT	18
contig11339	1	SSR	REVERSE	486	21	55.05	33.33	CCAAAACAATTGAAGAACAAG
contig1134	1	SSR	FORWARD	321	21	54.86	38.1	AGTTGACATGAAATGGATCAC	147	828	828	ATGA	4	ATGAATGAATGA	12
contig1134	1	SSR	REVERSE	467	21	55.08	42.86	TTCTATCTAGGTTCCGCTCTT
contig11360	1	SSR	FORWARD	460	21	54.97	38.1	TGATTGAGCACTCCACTTATT	155	1030	1030	TAAT	4	TAATTAATTAaT	12
contig11360	1	SSR	REVERSE	614	21	54.8	42.86	CCTTATGATCACGAAGTTCAC
contig11361	1	SSR	FORWARD	16	21	54.81	38.1	ACTATAACGGGCTTCTTCAAT	158	264	264	GAAA	4	gaaagaaagaaa	12
contig11361	1	SSR	REVERSE	173	21	55.12	42.86	CGATACACAACCGTTTCTAAG
contig11362	1	SSR	FORWARD	148	21	55.02	38.1	ACCATTAACAGTCAACCATTG	131	1175	1175	AG	2	AGAGAGAGAGAGAGAGAgAg	20
contig11362	1	SSR	REVERSE	278	21	55.18	38.1	CAGATATGTTCCTGCATTGAT
contig11377	1	SSR	FORWARD	310	21	54.68	33.33	TTCTTCCCCTATCAGAAAAAT	142	695	695	ATG	3	ATGATGATGATGATG	15
contig11377	1	SSR	REVERSE	451	21	54.59	38.1	CCAATCTTCATCATCTGAATC
contig11377	1	SSR	FORWARD	431	21	54.59	38.1	GATTCAGATGATGAAGATTGG	135	695	695	TGA	3	TGATGATGATGATGA	15
contig11377	1	SSR	REVERSE	565	21	55.39	38.1	CTTGCCATTAGTCTTTCCTTT
contig11377	1	SSR	FORWARD	9	20	55.55	45	CTCTCAATCCCAAACAACAC	139	695	695	CCTTCT	6	ccttcTCCTTCTCcTTCT	18
contig11377	1	SSR	REVERSE	147	21	54.72	33.33	TCAATAGGCCAATAAACTTTG
contig11377	1	SSR	FORWARD	310	21	54.68	33.33	TTCTTCCCCTATCAGAAAAAT	142	695	695	ATGATA	6	ATGATAATGATAATGATAaTGATAATGATA	30
contig11377	1	SSR	REVERSE	451	21	54.59	38.1	CCAATCTTCATCATCTGAATC
contig11390	1	SSR	FORWARD	594	21	54.85	42.86	ATAGCCCTGTATTAGGCAACT	138	747	747	AGTGC	5	agtgcagtgcagtgc	15
contig11390	1	SSR	REVERSE	731	21	54.58	33.33	GGCAAAATGCAGTACAATAAT
contig114	1	SSR	FORWARD	34	21	54.34	38.1	CGGATTTGTGTAGAAAAGAAG	151	422	422	TGGGA	5	TGGGATGGGATGGGA	15
contig114	1	SSR	REVERSE	184	21	54.76	38.1	TATGGCATCATAGTACGGATT
contig11404	1	SSR	FORWARD	992	21	54.88	38.1	TTTTAGATGAAGAAGGTGCTG	145	1522	1522	TGC	3	TGCTGCTGCTGCTGC	15
contig11404	1	SSR	REVERSE	1136	21	54.61	47.62	GACTGACATGTCTCTTCAACC
contig11404	1	SSR	FORWARD	1345	21	55.97	38.1	CGAAAGGGTAAAAACACATCT	154	1522	1522	ATT	3	ATTATTATTATTATTATTaTT	21
contig11404	1	SSR	REVERSE	1498	21	55.78	38.1	GCCAAAAATCCAAAAGTAGAG
contig11415	1	SSR	FORWARD	92	21	55.31	38.1	GATCAGTGCTGCTTTATTTTG	146	685	685	CTT	3	cttcttcttctt	12
contig11415	1	SSR	REVERSE	237	21	55.15	38.1	GGAATTAGGAGCAAGTTTCAT
contig11416	1	SSR	FORWARD	179	21	55.03	33.33	AAAACCCTCCAATTATCAAAG	153	331	331	GTTG	4	GTTGGTTGGTTG	12
contig11416	1	SSR	REVERSE	331	21	55.23	33.33	AGCATCATGCAAAGAATAAGA
contig11419	1	SSR	FORWARD	3	21	54.95	38.1	TGGGAGAGAAAAGATGTGTTA	154	167	167	GGC	3	GGCGGCGGCGGCGGC	15
contig11419	1	SSR	REVERSE	156	21	54.16	33.33	AGCCCATTTCATTTACACTTA
contig11420	1	SSR	FORWARD	1067	21	55.13	38.1	TGCGTTCAGAGAGTGATTTAT	138	1723	1723	TTG	3	TTGTTGTTGTTG	12
contig11420	1	SSR	REVERSE	1204	21	54.5	38.1	CGTGAAATACTTGGTGAAGTT
contig11421	1	SSR	FORWARD	93	21	54.99	33.33	TTTTGTCAGGCAGTTGATAAT	130	256	256	TTTGA	5	TTTGATTtGATTTGA	15
contig11421	1	SSR	REVERSE	222	21	55.13	42.86	GTACAAGAAACACATCCCAGA
contig11422	1	SSR	FORWARD	167	21	54.4	42.86	TAGTAATTGGCACTAGGCACT	160	894	894	ATTGT	5	ATTGTATTGTATTGT	15
contig11422	1	SSR	REVERSE	326	21	54.29	38.1	TTCAGTATCCTTTCATTGTCC
contig11422	1	SSR	FORWARD	306	21	54.29	38.1	GGACAATGAAAGGATACTGAA	160	894	894	TATTT	5	TATTTTATTTtATTT	15
contig11422	1	SSR	REVERSE	465	21	55.09	42.86	ATTGTAGACGTGGACAGCTAA
contig11426	1	SSR	FORWARD	182	21	54.65	42.86	GTGGATGATTCTGATTCTGAG	158	396	396	TCT	3	TCTTCTTCTTCT	12
contig11426	1	SSR	REVERSE	339	21	55.3	38.1	CAACAATGTGAGTGATGATGA
contig11426	1	SSR	FORWARD	182	21	54.65	42.86	GTGGATGATTCTGATTCTGAG	158	396	396	TCTTCC	6	TCTTCCTCTTCCTCTTCC	18
contig11426	1	SSR	REVERSE	339	21	55.3	38.1	CAACAATGTGAGTGATGATGA
contig11459	1	SSR	FORWARD	64	21	54.58	33.33	TCCATGAGAATTTGGTGTATT	161	229	229	GTTGA	5	gttgagttgagttgagttgagttga	25
contig11459	1	SSR	REVERSE	224	23	53.99	34.78	AGTTTGTTATCTCTCTTTCTTGC
contig11460	1	SSR	FORWARD	35	21	55.75	33.33	ATTCGGTCAAGAAGAGAAAAA	157	217	217	TCA	3	tCATCATCATCA	12
contig11460	1	SSR	REVERSE	191	21	55.38	47.62	TTACGGTGAGCAGAGAGAGTA
contig11530	1	SSR	FORWARD	4	21	55.18	38.1	GGTTCTTCATCATCAACTTCA	141	174	174	AAT	3	AATAATAATAATAATAATAATAATAATAATAAT	33
contig11530	1	SSR	REVERSE	144	21	55.69	42.86	ATCTAGCTTGGCTTTGAGAAG
contig11535	1	SSR	FORWARD	67	21	55.36	33.33	GTTTTCTTCAATTCCAATTCC	150	344	344	TTC	3	TTCTTCTTCTTCTTCTTC	18
contig11535	1	SSR	REVERSE	216	21	54.97	38.1	TTACAAGTGAGACCGTTGTTT
contig11563	1	SSR	FORWARD	7	21	69.09	57.14	TCGGAAGCATCGGGAGCCATA	100	110	110	ATAGTG	6	ATAGTGATAGTGATAGTG	18
contig11563	1	SSR	REVERSE	106	18	57.26	38.89	TGCATTTGCACTTGCATT
contig11574	1	SSR	FORWARD	772	21	54.49	47.62	AAGTACTACAGGTCGTGCATC	151	1069	1069	TTGTA	5	TTGTATTGTATTGTA	15
contig11574	1	SSR	REVERSE	922	21	54.74	38.1	AAGTCTCAGGATGAACATGAA
contig11575	1	SSR	FORWARD	216	21	54.95	38.1	TGGAAAGGTAAATCAGAGTGA	145	487	487	ATA	3	ataataataataataata	18
contig11575	1	SSR	REVERSE	360	21	55.66	47.62	GGAAGGAGGTACTGTGTTCAT
contig11575	1	SSR	FORWARD	216	21	54.95	38.1	TGGAAAGGTAAATCAGAGTGA	145	487	487	TAATC	5	taatctaatctaatc	15
contig11575	1	SSR	REVERSE	360	21	55.66	47.62	GGAAGGAGGTACTGTGTTCAT
contig11577	1	SSR	FORWARD	16	21	55.63	33.33	TGCTAGCGTAATTTTTCTTGA	146	250	250	ATAA	4	ataaataaataa	12
contig11577	1	SSR	REVERSE	161	21	54.99	33.33	AAACGGGAAAGAGAAAGTAAA
contig11585	1	SSR	FORWARD	177	21	54.89	38.1	TTTGTTCTGACTTCTTGCTTC	208	440	440	TAATT	5	taatttaatttaatt	15
contig11585	1	SSR	REVERSE	384	21	54.79	38.1	GGCACTGAAACTTGAAACTTA
contig11591	1	SSR	FORWARD	138	21	54.67	47.62	CTCTGCTCTGCACTTTCTTAC	144	362	362	GA	2	GAGAGAGAGAGAGAGA	16
contig11591	1	SSR	REVERSE	281	21	55.2	42.86	CTGCATATCCCCTTCTTAGTT
contig11591	1	SSR	FORWARD	175	21	54.77	47.62	AGAGAGAGAGACAAAGGGGTA	166	362	362	GCA	3	GCAGCAGCAGCAGCA	15
contig11591	1	SSR	REVERSE	340	21	55.3	42.86	ACGTTGTTGGGATAGTAGGTT
contig11618	1	SSR	FORWARD	32	21	54.85	38.1	AACAAGAGTTTTGAGCTTGTG	160	272	272	TTA	3	ttattattattatta	15
contig11618	1	SSR	REVERSE	191	21	55.57	33.33	CAACAACAACAACAACAACAA
contig11618	1	SSR	FORWARD	97	21	55.51	42.86	GATGGACTGGATGGACTTTAT	167	272	272	TTG	3	ttgttgttgttgttgttgttg	21
contig11618	1	SSR	REVERSE	263	22	54.68	31.82	ACACTGAAACAATCATAATGGA
contig11624	1	SSR	FORWARD	379	21	54.88	38.1	CCTCTTTGCATTTCTCTTGTA	159	1345	1345	ATT	3	ATTATTATTATTATTATT	18
contig11624	1	SSR	REVERSE	537	21	54.72	33.33	TTGGCATTGATAAACCTAAAG
contig11624	1	SSR	FORWARD	520	21	55.27	38.1	TAGGTTTATCAATGCCAACAC	138	1345	1345	ATT	3	ATTATTATTATTATT	15
contig11624	1	SSR	REVERSE	657	21	54.92	42.86	CAAGTTCCTTCTTCTTCTTCC
contig11624	1	SSR	FORWARD	587	21	55.26	38.1	ACAAGGGTACTTGTGGAATTT	167	1345	1345	GAA	3	GAAGAAGAAGAA	12
contig11624	1	SSR	REVERSE	753	21	55.13	38.1	CTTGAATCATCAACAACACCT
contig11624	1	SSR	FORWARD	587	21	55.26	38.1	ACAAGGGTACTTGTGGAATTT	167	1345	1345	TAC	3	TACTACTACTACTAC	15
contig11624	1	SSR	REVERSE	753	21	55.13	38.1	CTTGAATCATCAACAACACCT
contig11624	1	SSR	FORWARD	785	21	54.61	38.1	TAATTAGGGTTTTGTGAGTGC	144	1345	1345	AGA	3	AGAAGAAGAAGA	12
contig11624	1	SSR	REVERSE	928	21	55.31	33.33	AGAACAAGCTATTGCAAATGA
contig11624	1	SSR	FORWARD	1092	21	54.28	33.33	AACACTTGAACATTTCAAACC	153	1345	1345	TCA	3	TCATCATCATCATCATCA	18
contig11624	1	SSR	REVERSE	1244	21	55.02	38.1	ATGGTGATGTTGTTACCAAAG
contig11647	1	SSR	FORWARD	985	21	54.78	42.86	AGGTTGTTACTTCCAGACACA	152	1292	1292	ATA	3	ATAATAATAATAATAATAATAATAATAataataata	36
contig11647	1	SSR	REVERSE	1136	21	55.17	38.1	GAGTGCACCAAATTGTATTGT
contig11647	1	SSR	FORWARD	985	21	54.78	42.86	AGGTTGTTACTTCCAGACACA	152	1292	1292	ATA	3	ATAATAATAATAATA	15
contig11647	1	SSR	REVERSE	1136	21	55.17	38.1	GAGTGCACCAAATTGTATTGT
contig11654	1	SSR	FORWARD	186	21	54.73	42.86	CCATAATACGGAGCAGAGTAA	168	353	353	GAA	3	GAAGAAGAAGAAGAAGaagaagaagaagaagaa	33
contig11654	1	SSR	REVERSE	353	21	54.92	38.1	ATTGATGTACGATCCAAACAC
contig1166	1	SSR	FORWARD	310	21	55.36	33.33	TCGATTTAGCTTTGATTGAGA	140	1130	1130	AATTT	5	AATTTAATTTAATTT	15
contig1166	1	SSR	REVERSE	449	21	55.38	38.1	CGTGAAAGTGAGTTGAACAAT
contig11662	1	SSR	FORWARD	307	21	54.99	42.86	ACTCCCTTTTCATCCTCTATG	144	1859	1859	GAA	3	GAAGAAGAAGAA	12
contig11662	1	SSR	REVERSE	450	20	55.43	35	GTTTTCTTCGTCAAAAACCA
contig11662	1	SSR	FORWARD	522	20	55.07	40	AGTCAGAGCTCCAATTTCAA	147	1859	1859	TCC	3	TCCTCCTCCTCC	12
contig11662	1	SSR	REVERSE	668	21	55.23	42.86	CATAGACGCTGAAAGAGCTTA
contig11662	1	SSR	FORWARD	1179	21	54.78	33.33	CGCTAATGCTAATTTTAATGC	147	1859	1859	AAT	3	AATAATAATAaT	12
contig11662	1	SSR	REVERSE	1325	21	55.07	42.86	CCAGATACGTTTTTCTCACTG
contig11662	1	SSR	FORWARD	120	21	55.08	47.62	GAGAAATACGAGCCTAGGAAG	151	1859	1859	TGGT	4	tggttggttggt	12
contig11662	1	SSR	REVERSE	270	21	54.91	33.33	TCACGAGTTTTTGTTTATGGT
contig11664	1	SSR	FORWARD	49	23	56.31	30.43	TTTCTTTGTGTTTAGATTTGTGC	100	159	159	ATTT	4	atttatttattt	12
contig11664	1	SSR	REVERSE	148	22	56.43	36.36	CTTGCAAGTACACATCATTGAA
contig1168	1	SSR	FORWARD	72	21	54.79	38.1	CACATTCTTGTCAAGCACATA	188	426	426	TAA	3	TAATAATAATAA	12
contig1168	1	SSR	REVERSE	259	21	55.18	38.1	CCGTTAAAAACGGTTACCTAT
contig11684	1	SSR	FORWARD	108	21	55.74	42.86	ATCGCTATAGAGAACCTTCCA	154	377	377	TACT	4	TaCTTaCTTaCT	12
contig11684	1	SSR	REVERSE	261	21	54.66	33.33	CGAGAATGAAAGATAAACCAA
contig11687	1	SSR	FORWARD	209	20	54.99	45	CAGAACACTCATCATGCAAC	200	409	409	AAAT	4	aaataaataaat	12
contig11687	1	SSR	REVERSE	408	21	55.15	42.86	TAAGACTAGGCATTGGACTCA
contig11688	1	SSR	FORWARD	160	21	54.98	38.1	TGACCTCAATCACATTATTCC	142	382	382	CAT	3	catcatcatcat	12
contig11688	1	SSR	REVERSE	301	21	55.13	38.1	CCAATGGTTGGTTGTAATAGA
contig11688	1	SSR	FORWARD	36	21	55.2	33.33	ACTCAACAATTAACCCCAAAT	128	382	382	AATT	4	aattaattaatt	12
contig11688	1	SSR	REVERSE	163	21	55.13	42.86	GTCATTGTGGGTGAGTTAGAA
contig11714	1	SSR	FORWARD	53	21	54.86	38.1	CAGCTTGTAAAGGTTTGGTAA	161	466	466	TTC	3	ttcttcttcttcttc	15
contig11714	1	SSR	REVERSE	213	21	55.74	47.62	GTCTTGTAGCTGGTGCTTGTA
contig1172	1	SSR	FORWARD	42	21	55.61	38.1	TCACAAACACATAACATGCAG	132	509	509	ACT	3	ACTACTACTACT	12
contig1172	1	SSR	REVERSE	173	21	54.76	38.1	TCTACATAAGTGATGGGGAAA
contig11724	1	SSR	FORWARD	110	23	54.94	30.43	AAAAAGTTGATTTAGACTGGTCA	143	1863	1863	AT	2	ATATATATATATATAT	16
contig11724	1	SSR	REVERSE	252	20	53.89	30	CATGCAATCCAAATCTAAAA
contig11724	1	SSR	FORWARD	554	21	54.59	52.38	GAGGAGTCTGAGAGGAGAATC	161	1863	1863	AGG	3	AGGAGGAGGAGG	12
contig11724	1	SSR	REVERSE	714	21	54.93	38.1	CATACATTCCACATCCAGTTT
contig11724	1	SSR	FORWARD	774	21	54.25	42.86	GGTGAAGTATAAACTGGTGGA	146	1863	1863	TGG	3	TGGTGGTGGTGG	12
contig11724	1	SSR	REVERSE	919	21	55.18	33.33	TCACCTAAAAAGCCATACAAA
contig11724	1	SSR	FORWARD	774	21	54.25	42.86	GGTGAAGTATAAACTGGTGGA	146	1863	1863	TGG	3	TGGTGGTGGTGG	12
contig11724	1	SSR	REVERSE	919	21	55.18	33.33	TCACCTAAAAAGCCATACAAA
contig11724	1	SSR	FORWARD	1156	21	55.05	38.1	TGGTGAAGGATATTTGTATGG	152	1863	1863	TGG	3	TGGTGGTGGTGG	12
contig11724	1	SSR	REVERSE	1307	21	54.91	42.86	TTCACCCTAAACCCTATTACC
contig11724	1	SSR	FORWARD	1296	21	55.06	38.1	GTTTAGGGTGAACATGATGAA	153	1863	1863	TGG	3	TGGTGGTGGTGG	12
contig11724	1	SSR	REVERSE	1448	21	54.34	38.1	CACCAACAAAGAAACCATACT
contig11724	1	SSR	FORWARD	1296	21	55.06	38.1	GTTTAGGGTGAACATGATGAA	153	1863	1863	TGG	3	TGGTGGTGGTGG	12
contig11724	1	SSR	REVERSE	1448	21	54.34	38.1	CACCAACAAAGAAACCATACT
contig11724	1	SSR	FORWARD	1360	21	55.53	42.86	TGGTGGAGAGTGATAATGGTA	143	1863	1863	TGG	3	TGGTGGTGGTGGTGG	15
contig11724	1	SSR	REVERSE	1502	21	55.03	47.62	CTAAGGTGTACCCTCCAGTTT
contig11736	1	SSR	FORWARD	225	21	54.89	42.86	TCCACTTTCTCTTCCTCTTCT	153	708	708	ACA	3	acaacaacAACAACAACA	18
contig11736	1	SSR	REVERSE	377	21	54.81	33.33	TGCATAGTTGTTGAAATTGTG
contig11736	1	SSR	FORWARD	449	21	55.47	47.62	CCCTCTTCTCCATTTCACTAC	138	708	708	ACA	3	ACAACAACAACA	12
contig11736	1	SSR	REVERSE	586	21	54.75	47.62	GCTGAGAGTGAGAGAGAATCA
contig11743	1	SSR	FORWARD	68	21	55.34	42.86	GGTACTAAAGTTTGCGGTTCT	153	682	682	AATTCA	6	aattcaaattcaaattca	18
contig11743	1	SSR	REVERSE	220	21	55.38	38.1	ATGCAGCTTCACTTCACTTTA
contig11770	1	SSR	FORWARD	166	21	55.11	47.62	GAGGAGCTCTTTCTAACTTGG	135	302	302	CA	2	cacacacacacaca	14
contig11770	1	SSR	REVERSE	300	22	54.98	45.45	CTCTTATCTCTTGGTGTGTGTG
contig11783	1	SSR	FORWARD	90	21	55.26	38.1	GTTCAAATCCTCACAAAGACA	207	315	315	ATTT	4	atttatttattt	12
contig11783	1	SSR	REVERSE	296	21	55.23	38.1	AGGGAAACTAAGTGCATTTTC
contig11792	1	SSR	FORWARD	581	21	54.62	38.1	TACCAGATCAAGAAGAATTGC	147	1102	1102	AAG	3	AAGAAGAAGAAG	12
contig11792	1	SSR	REVERSE	727	21	54.29	38.1	TTTCATGACACCTCCTTAATC
contig11792	1	SSR	FORWARD	581	21	54.62	38.1	TACCAGATCAAGAAGAATTGC	147	1102	1102	AAG	3	AAGAAGAAGAAGAAGAAGAAG	21
contig11792	1	SSR	REVERSE	727	21	54.29	38.1	TTTCATGACACCTCCTTAATC
contig11792	1	SSR	FORWARD	581	21	54.62	38.1	TACCAGATCAAGAAGAATTGC	147	1102	1102	AAG	3	AAGAAGAAGAAGAAG	15
contig11792	1	SSR	REVERSE	727	21	54.29	38.1	TTTCATGACACCTCCTTAATC
contig11797	1	SSR	FORWARD	23	21	55.15	33.33	AGCGTTGTGAAATGAATAGAA	161	602	602	AAGC	4	AAGCAAGCAAGCAAGC	16
contig11797	1	SSR	REVERSE	183	21	54.79	42.86	TCTTTGGAAGTACTCCTCCTT
contig118	1	SSR	FORWARD	185	21	55.18	42.86	AGACCTATTAGAGCGCTTGTT	154	1212	1212	TAAA	4	TAAATAAATAAA	12
contig118	1	SSR	REVERSE	338	21	55.01	47.62	GCACATTACGTAGAGGAGATG
contig11809	1	SSR	FORWARD	98	21	55.37	47.62	GTGAAGACAGGTGTCGAAGTA	142	348	348	GAT	3	GATGATGATGATGATGATGATGAT	24
contig11809	1	SSR	REVERSE	239	21	54.86	38.1	TTCATCACCATAACACTCACA
contig1199	1	SSR	FORWARD	40	21	54.91	33.33	ACAACGAACACTAATTTTCCA	160	597	597	TTGATT	6	TTGATTTTGATTTTGATT	18
contig1199	1	SSR	REVERSE	199	21	54.97	33.33	GGGAAGAAAAGACAAATTGAT
contig1202	1	SSR	FORWARD	1604	21	54.97	42.86	CAAGTCACTCGTTACAAAACC	150	5747	5747	AAAT	4	AAATAAATAAATAAATAAAT	20
contig1202	1	SSR	REVERSE	1753	21	54.55	42.86	ACAACCTGTTCTTACAAGACG
contig121	1	SSR	FORWARD	602	21	55.15	38.1	GAATCAAGTAAGCCCTTTGAT	143	849	849	TAGAC	5	TAGACTAGACTAGAC	15
contig121	1	SSR	REVERSE	744	21	54.89	42.86	TTGGAAGACTCTCACACAGTT
contig1229	1	SSR	FORWARD	1224	21	55.03	38.1	TTGGGAACTTACAGAAACTGA	154	1463	1463	TA	2	TATATATATATA	12
contig1229	1	SSR	REVERSE	1377	21	55.91	42.86	GCTTTGGAAGAAAGATCAGAG
contig123	1	SSR	FORWARD	34	21	55.12	38.1	CTAGTCGCAAAGAGTTTTTCA	143	1598	1598	TC	2	TCTCTCTCTCTCTCTC	16
contig123	1	SSR	REVERSE	176	21	54.85	38.1	TTTCATTACTCCATCGCTTAG
contig123	1	SSR	FORWARD	316	20	55.16	45	TCTGTGCAACCCTAGCTATT	148	1598	1598	CT	2	CTCTCTCTCTCT	12
contig123	1	SSR	REVERSE	463	21	54.88	33.33	TAAATGTAAGCGGAATTTGAG
contig123	1	SSR	FORWARD	34	21	55.12	38.1	CTAGTCGCAAAGAGTTTTTCA	143	1598	1598	TTC	3	TTCTTCTTCTTCTTC	15
contig123	1	SSR	REVERSE	176	21	54.85	38.1	TTTCATTACTCCATCGCTTAG
contig123	1	SSR	FORWARD	34	21	55.12	38.1	CTAGTCGCAAAGAGTTTTTCA	143	1598	1598	CAA	3	CAACAACAACAACAACAACAACAA	24
contig123	1	SSR	REVERSE	176	21	54.85	38.1	TTTCATTACTCCATCGCTTAG
contig123	1	SSR	FORWARD	1263	21	55.41	33.33	CAGAAAATAAAACCACGATGA	174	1598	1598	TTGCA	5	TTGCATTGCATTGCA	15
contig123	1	SSR	REVERSE	1436	21	54.8	33.33	TCAAATCTCAAATCCCTCATA
contig1243	1	SSR	FORWARD	514	21	54.61	42.86	CCTACAGAAACAGAGGAACAA	186	997	997	TTA	3	TTATTATTATTA	12
contig1243	1	SSR	REVERSE	699	20	54.61	35	CGTTCAAGGTTTGAGTTTTT
contig1249	1	SSR	FORWARD	179	20	50.4	30	CTTTCTCAATCAAAATCTCA	286	905	905	ATT	3	ATTATTATTATTATTATTATTATTATTATTATTATTATTATTATTATTATTATTATTATTATTATTATTATTATTATTATTATTATTATTATTATTATTATTATTATTATTATTATTATTATTATTATTATTATTATTATTATTATTATTATTATTATTATTATTATTATTATTATTATTATT	183
contig1249	1	SSR	REVERSE	464	21	54.96	38.1	CTCTCTTTTTGCACCAGTAAA
contig1249	1	SSR	FORWARD	179	20	50.4	30	CTTTCTCAATCAAAATCTCA	296	905	905	ATT	3	ATTATTATTATTATTATTATTATTATTATT	30
contig1249	1	SSR	REVERSE	474	21	55.12	38.1	AGATCCATTCCTCTCTTTTTG
contig1253	1	SSR	FORWARD	515	21	55.45	38.1	CGATTTCTCTTTTTCTCCCTA	152	951	951	TTC	3	TTCTTCTTCTTC	12
contig1253	1	SSR	REVERSE	666	21	54.83	33.33	TTCAAGAACATCGTTACCATT
contig1261	1	SSR	FORWARD	85	21	54.92	33.33	TCATTGGGAAATAACATCATC	159	580	580	AAT	3	AATAATAATAATAAT	15
contig1261	1	SSR	REVERSE	243	21	55.25	38.1	GTTTTGTGTGCAACCATTACT
contig1266	1	SSR	FORWARD	322	22	54.89	31.82	CATATCGCAAAAGAATAACTCA	169	742	742	AAATA	5	AAATAAAATAAAATA	15
contig1266	1	SSR	REVERSE	490	22	54.61	31.82	AATACGAATGTTTTAAGCTTCC
contig1274	1	SSR	FORWARD	1572	21	55.33	33.33	TGCCTTTGACGTAGAAAAATA	157	1780	1780	AGG	3	AGGAGGAGGAGG	12
contig1274	1	SSR	REVERSE	1728	21	55.48	33.33	TCTTGGTTTGGGACTTTTTAT
contig1274	1	SSR	FORWARD	1572	21	55.33	33.33	TGCCTTTGACGTAGAAAAATA	157	1780	1780	GGA	3	GGAGGAGGAGGA	12
contig1274	1	SSR	REVERSE	1728	21	55.48	33.33	TCTTGGTTTGGGACTTTTTAT
contig1280	1	SSR	FORWARD	17	22	55.05	36.36	GGGTGATATTGGGATATATTTG	164	589	589	AAT	3	AATAATAATAAT	12
contig1280	1	SSR	REVERSE	180	21	54.59	33.33	TCACAAAAACTGAAGAAAACC
contig1280	1	SSR	FORWARD	322	21	54.49	38.1	ATGGTAGATTCTGAGCATTTG	156	589	589	TGC	3	TGCTGCTGCTGC	12
contig1280	1	SSR	REVERSE	477	21	56.28	38.1	TATTGCTGAAATCATCACTGG
contig1281	1	SSR	FORWARD	69	21	54.99	33.33	TTGAGGTAACTGCATCATTTT	148	311	311	TGC	3	TGCTGCTGCTGCTGCTGCTGC	21
contig1281	1	SSR	REVERSE	216	20	54.93	35	AATTCCATATGCCAATTCAC
contig1286	1	SSR	FORWARD	1	21	55.22	38.1	AGTGCTTCAAGTTATCAACGA	141	349	349	AT	2	ATATATATATATATATATATAT	22
contig1286	1	SSR	REVERSE	141	21	54.67	33.33	TTGAATTTTCTTTCGTGTCTC
contig1312	1	SSR	FORWARD	159	21	55.01	42.86	TAACCAAGTGAAGAGAGGTCA	137	1159	1159	GA	2	GAGAGAGAGAGA	12
contig1312	1	SSR	REVERSE	295	21	55.13	42.86	GAAATCGTGAATCTAGTGCAG
contig1320	1	SSR	FORWARD	929	21	54.68	38.1	TCCTAATAGGCGATGTTATTG	149	1993	1993	TA	2	TATATATATATATA	14
contig1320	1	SSR	REVERSE	1077	22	54.59	36.36	GCACCGATTCTTTTCTAGTATT
contig1320	1	SSR	FORWARD	1616	21	55.51	38.1	GATATGGTTGGGAGTTTCAAT	149	1993	1993	GAT	3	GATGATGATGAT	12
contig1320	1	SSR	REVERSE	1764	21	54.83	38.1	AATGAAGTTGAGGTTGAGTGA
contig1320	1	SSR	FORWARD	929	21	54.68	38.1	TCCTAATAGGCGATGTTATTG	149	1993	1993	TTAA	4	TTAATTAATTAA	12
contig1320	1	SSR	REVERSE	1077	22	54.59	36.36	GCACCGATTCTTTTCTAGTATT
contig1326	1	SSR	FORWARD	1284	21	54.02	33.33	GCTTCTGATTTTTAGCATTGT	167	1803	1803	TTTA	4	TTTATTTATTTA	12
contig1326	1	SSR	REVERSE	1450	21	54.56	33.33	TAAACCAAAAGCCATAATCAC
contig1332	1	SSR	FORWARD	25	20	54	50	ACACACACACACACACACAC	149	302	302	ACAT	4	ACATACATACAT	12
contig1332	1	SSR	REVERSE	173	20	55.12	45	GACCGCTGTCTAAAATCAAG
contig1332	1	SSR	FORWARD	87	21	55.21	38.1	GATCCGAATCTAAGAAAGGAA	150	302	302	ATAAT	5	ATAATATAATATAAT	15
contig1332	1	SSR	REVERSE	236	21	54.92	38.1	CTGAGAATCGGTCATTTATTG
contig13369	1	SSR	FORWARD	325	21	54.97	42.86	CTAACCACACCCTCCTAAAAT	125	1591	1591	CTC	3	CTCCTCCTCCTCCTC	15
contig13369	1	SSR	REVERSE	449	21	54.98	47.62	GGCGTAGGATAGTAAAGAAGG
contig13377	1	SSR	FORWARD	9	23	53.12	47.83	TCTCTCTCTCTCTTCTCTCTCTC	149	473	473	TC	2	tctctctctctctctc	16
contig13377	1	SSR	REVERSE	157	21	55.48	33.33	AAAGAGACAAACCCCATTAAA
contig13377	1	SSR	FORWARD	136	21	55.09	38.1	CTTTAATGGGGTTTGTCTCTT	140	473	473	ATA	3	ataataataataata	15
contig13377	1	SSR	REVERSE	275	21	55.12	33.33	ATTGTAGAAAATGGGTGGATT
contig13381	1	SSR	FORWARD	430	21	55.32	38.1	CCCACAAATTGAAACTACAGA	139	600	600	TTTA	4	tttatttatttatttattta	20
contig13381	1	SSR	REVERSE	568	21	54.85	42.86	CTGAGAATAACTTCCTCAGCA
contig13389	1	SSR	FORWARD	1210	21	55.15	38.1	ATCTGGACCGGTTATTGTTAT	157	1714	1714	GGT	3	GGTGGTGGTGGT	12
contig13389	1	SSR	REVERSE	1366	21	55.47	38.1	TGGGTCAGGAAAAGAGTTATT
contig13403	1	SSR	FORWARD	710	21	54.54	33.33	TTTCCTTCATCAAAAGCTCTA	141	1939	1939	GAA	3	GAAGAAGAaGAA	12
contig13403	1	SSR	REVERSE	850	21	54.85	38.1	CCAGAGAACACAACAAAAATC
contig13403	1	SSR	FORWARD	787	21	55.95	38.1	TGGGGGTGAGATTATGTTATT	156	1939	1939	AAG	3	AAGAAGAAGAaG	12
contig13403	1	SSR	REVERSE	942	21	54.49	38.1	GAGTCAAGCTCAATTTCATGT
contig13403	1	SSR	FORWARD	1800	21	55.55	47.62	GGTGGTTGTAAGAAGAAGAGG	138	1939	1939	TTG	3	ttGTTGTTGTTG	12
contig13403	1	SSR	REVERSE	1937	21	55.4	42.86	CCTCTCCAATAATGTTCTTCC
contig13403	1	SSR	FORWARD	1800	21	55.55	47.62	GGTGGTTGTAAGAAGAAGAGG	138	1939	1939	TGAA	4	TGAATGaaTGAA	12
contig13403	1	SSR	REVERSE	1937	21	55.4	42.86	CCTCTCCAATAATGTTCTTCC
contig13403	1	SSR	FORWARD	1463	21	55.06	47.62	AGAACTAGGGAGGAGATGTTG	164	1939	1939	TTGGTT	6	TTGGTTTtGGTTTtGGTTTtGGTTTtGGTT	30
contig13403	1	SSR	REVERSE	1626	21	55.71	33.33	AATGAGGACCAAAATCAAAAC
contig13403	1	SSR	FORWARD	1463	21	55.06	47.62	AGAACTAGGGAGGAGATGTTG	164	1939	1939	TTTTGG	6	TTTTGGTTTtGGTTTTGG	18
contig13403	1	SSR	REVERSE	1626	20	54.7	30	AATGAGGACCAAAATCAAAA
contig13408	1	SSR	FORWARD	126	21	54.77	42.86	CCAGTGTCTTTCTTTCGTAGA	148	392	392	TTG	3	ttgttgttgttgttgttg	18
contig13408	1	SSR	REVERSE	273	21	54.73	42.86	GACAGGAACAACAAGTGAAAC
contig13434	1	SSR	FORWARD	3	21	55.55	38.1	TAACTACTTTTCGCGTTGAGA	142	218	218	TCAT	4	TCATTCATTCATTCATTCAT	20
contig13434	1	SSR	REVERSE	144	19	55.93	42.11	CGGTGTTGATCTGGAAAAT
contig1344	1	SSR	FORWARD	283	21	54.98	38.1	AACTGATGTTAGCTTTGCTTG	126	477	477	AT	2	ATATATATATATATAT	16
contig1344	1	SSR	REVERSE	408	20	54.88	30	CTTTTCGCAAAGTTTCAAAT
contig1344	1	SSR	FORWARD	51	21	54.76	38.1	TTATGCTCAAGGATATTGCTC	253	477	477	CAT	3	CATCATCATCAT	12
contig1344	1	SSR	REVERSE	303	21	54.98	38.1	CAAGCAAAGCTAACATCAGTT
contig13444	1	SSR	FORWARD	113	21	55.02	33.33	TTAAACGTTGAAGAATGGGTA	155	1252	1252	ATTC	4	attcattcattcattc	16
contig13444	1	SSR	REVERSE	267	21	54.97	33.33	TTTTGTTGGATCTGAAGGTTA
contig13450	1	SSR	FORWARD	303	21	55.01	42.86	GTGGAGTTTGGAGATCTCTTT	176	629	629	TGT	3	TGTTGTTGTTGTTGT	15
contig13450	1	SSR	REVERSE	478	21	55.08	38.1	AGAATCTCTTCATCAGCAACA
contig13458	1	SSR	FORWARD	349	21	54.97	33.33	TAATGGACTTGGACTGAAAAA	158	827	827	TTG	3	TTGTTGTTGTTGTTGTTG	18
contig13458	1	SSR	REVERSE	506	21	55.16	33.33	TTGAAACCTCACAAAGAGAAA
contig13464	1	SSR	FORWARD	81	21	55	38.1	CAAAGAACCGATATGAGTTTG	159	247	247	TTA	3	TTATTATTATTATTA	15
contig13464	1	SSR	REVERSE	239	20	51.31	30	CACACCATTTAACTTTTTCA
contig13464	1	SSR	FORWARD	81	21	55	38.1	CAAAGAACCGATATGAGTTTG	159	247	247	TAG	3	TAGTAGTAGTAGTAG	15
contig13464	1	SSR	REVERSE	239	20	51.31	30	CACACCATTTAACTTTTTCA
contig1348	1	SSR	FORWARD	253	21	54.01	38.1	CCTAATTTGGAATGGTACTTG	214	1582	1582	TAT	3	TATTATTATTATTATTATTATTATTATTATTATTATTATTATTATTAT	48
contig1348	1	SSR	REVERSE	466	21	54.92	38.1	AGTTCAGTCCTCAAACACAAA
contig1348	1	SSR	FORWARD	1229	21	54.85	33.33	ACTTTGATGAACAACCTTGAA	164	1582	1582	TAT	3	TATTATTATTATTATTATTAT	21
contig1348	1	SSR	REVERSE	1392	21	54.64	42.86	CATAAGATGAACTCCACAACC
contig1349	1	SSR	FORWARD	1553	21	55.4	38.1	TCATCGTCACTTATTTGAAGG	143	2224	2224	TAA	3	TAATAATAATAA	12
contig1349	1	SSR	REVERSE	1695	21	53.93	33.33	AAATGTTAAACAACCCAGGTA
contig13495	1	SSR	FORWARD	633	21	54.72	42.86	CTGGTGTTCTTTTGTATGGTC	164	902	902	TTTA	4	TTtATTTATTTA	12
contig13495	1	SSR	REVERSE	796	21	54.47	38.1	GGCTTTTGCTAATAATGTCTG
contig13518	1	SSR	FORWARD	148	21	54.82	42.86	ATTCAACCTACCCTCTCATTC	159	654	654	ATTGT	5	ATTGTATTGTATTGT	15
contig13518	1	SSR	REVERSE	306	22	54.58	31.82	GCATAAAAGTTGCGTATATTTG
contig13527	1	SSR	FORWARD	115	21	55.23	38.1	GTTGGAATTTTGGAGTAGCTT	114	239	239	TC	2	TCTCTCTCTCTCTC	14
contig13527	1	SSR	REVERSE	228	21	54.94	47.62	GTCTAACACACACTCCTTTGC
contig1353	1	SSR	FORWARD	4	19	55.01	42.11	TGATGGCACCATTCTCTTA	126	855	855	TC	2	TCTCTCTCTCTCTCTC	16
contig1353	1	SSR	REVERSE	129	21	55.07	33.33	GAATAAATCAAAAGGGGAGAA
contig1353	1	SSR	FORWARD	46	21	54.77	38.1	CTCCACAATCAAACAAATCTC	153	855	855	TCT	3	TCTTCTTCTTCT	12
contig1353	1	SSR	REVERSE	198	21	54.52	33.33	CATGCTTTAAATTGTGGATCT
contig13535	1	SSR	FORWARD	20	22	54.41	31.82	AACACGTAGCAATAAGATTGAA	179	227	227	TTG	3	ttgttgttgttg	12
contig13535	1	SSR	REVERSE	198	20	54.85	30	TGCATTGAAAATTGAAAGTG
contig13536	1	SSR	FORWARD	2	23	54.85	30.43	CGAGATAGAAGAAAAATTGAAGA	107	108	108	AAG	3	AAGAAGAAGAAGAAGAAG	18
contig13536	1	SSR	REVERSE	108	18	54.87	55.56	CCAGATCAGGTCCTTCCT
contig13538	1	SSR	FORWARD	490	21	55.07	33.33	GGGTTTATTGGCATTTTTAGT	156	878	878	TGAGGT	6	TGAGGTTGAGGTTGAGGTTGAGGT	24
contig13538	1	SSR	REVERSE	645	21	55.63	42.86	CCATCCTAAACCACAGGTAAT
contig13567	1	SSR	FORWARD	57	21	55.14	38.1	AAAAGCACTTTAGTGTGTCCA	135	275	275	TA	2	tatatatatata	12
contig13567	1	SSR	REVERSE	191	21	55.94	33.33	AACAATTTTTCCAAGAAGGTG
contig13574	1	SSR	FORWARD	8	20	54.44	30	AAAAAGCAAACCAAGAAGAA	119	148	148	GAGAAA	6	GAGAAAGAGAAAGAGAAA	18
contig13574	1	SSR	REVERSE	126	21	55.05	42.86	GGCAAGTGTATCTGTTTGAAG
contig13589	1	SSR	FORWARD	151	21	54.96	42.86	CATATGGCCTCTATGAACTTG	150	400	400	TC	2	TCTCTCTCTCTC	12
contig13589	1	SSR	REVERSE	300	21	55.47	38.1	ATCAAAGCACTGATCTTGTTG
contig13591	1	SSR	FORWARD	172	22	55.01	31.82	TGAATTGAATGTGGATAATGTC	154	877	877	AAC	3	AACAACAACAACAACAACAAC	21
contig13591	1	SSR	REVERSE	325	21	55.06	38.1	TTGTTGTTGGAATGATAGACC
contig13591	1	SSR	FORWARD	714	21	55.27	33.33	CACATGCAAGGAATTTGTATT	139	877	877	AAT	3	AATAATAATAATAAT	15
contig13591	1	SSR	REVERSE	852	21	55.13	42.86	GGTGGACAAAGAGACACATTA
contig13603	1	SSR	FORWARD	174	21	54.87	47.62	AGGGAGAGAGTGAGAGAAGAA	142	419	419	TTAA	4	TTAATTAATTAA	12
contig13603	1	SSR	REVERSE	315	21	54.99	38.1	AGAAAGCTTAAGACGTTGGAT
contig13606	1	SSR	FORWARD	1	21	50.76	33.33	GCTATTTGAAAACCTGTAGTT	188	448	448	TC	2	tctctctctctctctctctctc	22
contig13606	1	SSR	REVERSE	188	21	55.47	42.86	GGAAGAATGGTAAACAAGGAG
contig13619	1	SSR	FORWARD	144	21	56.03	52.38	CTGTTCTAGTCGAGGCTTCTC	153	322	322	ATC	3	atcatcatcatc	12
contig13619	1	SSR	REVERSE	296	21	54.77	47.62	ACACAGCTAAACTAGGGGACT
contig1362	1	SSR	FORWARD	43	20	51.52	30	ATTCTTTTAGGGGGTAAAAT	124	902	902	TAAA	4	TAAATAAATAAA	12
contig1362	1	SSR	REVERSE	166	21	55.47	47.62	GGGAGTCGATTACGTATAAGG
contig13620	1	SSR	FORWARD	50	21	55.31	42.86	CTATTGTTCAGGTGTTCTGGA	151	374	374	TCA	3	TCATCATCATCATCATCA	18
contig13620	1	SSR	REVERSE	200	21	54.81	38.1	GCTATTCTTTTTGCTCTTCCT
contig13644	1	SSR	FORWARD	221	21	55.02	38.1	TTACACGATCCATTGTAGCTT	195	425	425	AAG	3	aagaagaagaag	12
contig13644	1	SSR	REVERSE	415	22	54.67	36.36	TCTCTTTGTTTCTTTCTCTTCC
contig1366	1	SSR	FORWARD	463	21	54.82	42.86	CTGGGTCAACTAAATGATCTG	150	856	856	ATG	3	ATGATGATGATGATG	15
contig1366	1	SSR	REVERSE	612	21	55.28	33.33	GGCCTAATTTTAAGCATGAAT
contig13663	1	SSR	FORWARD	326	21	55.23	38.1	GACCCTTTGCTTTTAACTCAT	150	502	502	AAG	3	AAGAAGAAGAAG	12
contig13663	1	SSR	REVERSE	475	21	54.82	33.33	AATCATCTTCATCAATGGCTA
contig13668	1	SSR	FORWARD	28	21	54.99	47.62	TAGGAGAGAGAGGGAAAGAGA	142	293	293	TGG	3	TGGTGGTGGTGG	12
contig13668	1	SSR	REVERSE	169	21	54.82	33.33	CCTTTTCTGTTGTTTCGTTTA
contig13669	1	SSR	FORWARD	337	22	54.52	36.36	GCTTCTGTTTCAGAGGATATTT	152	630	630	GTCTT	5	gtcttgtcttgtctt	15
contig13669	1	SSR	REVERSE	488	21	55.26	42.86	AAGGCAAATAAGGAGTACGAC
contig1367	1	SSR	FORWARD	273	21	54.52	33.33	ATCATATGCAACCATCAGATT	162	662	662	AAG	3	AAGAAGAAGAAG	12
contig1367	1	SSR	REVERSE	434	23	52.14	34.78	TTCAAGGTGTATACATATGAGTG
contig13677	1	SSR	FORWARD	146	21	54.33	47.62	CTTCATCTCTCTCTCACAAGC	158	413	413	CCA	3	CCACCACCACCACCACCACCA	21
contig13677	1	SSR	REVERSE	303	20	54.89	50	CAGAGTCTGGAATCCTCTTG
contig1370	1	SSR	FORWARD	697	21	55.08	33.33	TTGTGATCTGAAAAGGAAGAA	149	2820	2820	ACA	3	ACAACAACAACA	12
contig1370	1	SSR	REVERSE	845	21	54.84	38.1	CTTCAATACCATCAAAACCAG
contig13735	1	SSR	FORWARD	163	21	54.84	33.33	TTTTCTTCTCAGATTCGTTTG	152	326	326	GATTTG	6	gatttggatttggatttg	18
contig13735	1	SSR	REVERSE	314	19	55	36.84	TCTTCCCAATTTCCAATTC
contig13749	1	SSR	FORWARD	106	21	54.61	33.33	AATCTTGTGTTCTTTGTTTGC	164	841	841	ATTT	4	atttatttatttattt	16
contig13749	1	SSR	REVERSE	269	21	55.16	38.1	TGGTCAAAATATCATCTCCTG
contig1376	1	SSR	FORWARD	85	21	54.89	33.33	ATTCTTCAATCCCATTCTTTC	155	455	455	TAT	3	TATTATTATTATTAT	15
contig1376	1	SSR	REVERSE	239	21	55.17	33.33	CCATATCAAAATCTGTCCAAA
contig1376	1	SSR	FORWARD	219	21	55.17	33.33	TTTGGACAGATTTTGATATGG	145	455	455	TAACAA	6	TAACAATAACAATAACAATAACAA	24
contig1376	1	SSR	REVERSE	363	21	54.91	38.1	AGATAAAGAAGAAGGCATCGT
contig1377	1	SSR	FORWARD	11	21	55.14	42.86	GTTTGAAGCACTGTTAAGTGG	150	299	299	AGGCC	5	AGGCCAGGCCAGGCC	15
contig1377	1	SSR	REVERSE	160	21	55.19	42.86	AATTAATCGTAGGCCAGACTC
contig13790	1	SSR	FORWARD	177	21	55.05	38.1	ACTTCCCCAAAATAGTATTGC	155	332	332	GATTCC	6	GATTCCGATTCCGATTCC	18
contig13790	1	SSR	REVERSE	331	19	55.71	47.37	GGTGAAAACAGAGGAAACG
contig13791	1	SSR	FORWARD	232	21	56.16	47.62	GATATCACGGTTCTCCTTGTC	127	456	456	GGGCTT	6	GGGCTTGGGCTTGGGCTT	18
contig13791	1	SSR	REVERSE	358	21	55.3	42.86	ACTTCAGCCTAAAAACACTCC
contig13820	1	SSR	FORWARD	1	21	53.78	38.1	TGACAAGAGAAGGAGAAAAAC	144	485	485	AAG	3	aagaagaagaag	12
contig13820	1	SSR	REVERSE	144	21	55.01	42.86	GCTGCAGTCTCAGAAAGATTA
contig13851	1	SSR	FORWARD	219	21	54.7	38.1	TAGATAACTCTGGCAAAATGG	155	592	592	TCA	3	TCATCATCATCA	12
contig13851	1	SSR	REVERSE	373	21	55.19	42.86	GCGAGGAACAATAGTAGGAAT
contig13851	1	SSR	FORWARD	219	21	54.7	38.1	TAGATAACTCTGGCAAAATGG	155	592	592	CAA	3	CAACAACAACAA	12
contig13851	1	SSR	REVERSE	373	21	55.19	42.86	GCGAGGAACAATAGTAGGAAT
contig13868	1	SSR	FORWARD	1937	21	55.13	42.86	GAACAAGTCACAGGAACCATA	150	2208	2208	GAA	3	GAAGAAGAAGAA	12
contig13868	1	SSR	REVERSE	2086	20	54.9	45	CACCGACAATCTTCTCTTTC
contig13868	1	SSR	FORWARD	1424	21	55.07	33.33	AGTAACTTTGCAATGAAACCA	143	2208	2208	TCAT	4	TCATTCATTCAT	12
contig13868	1	SSR	REVERSE	1566	21	55.14	42.86	CTACATCCATCATTCTCTCCA
contig13869	1	SSR	FORWARD	166	20	54.99	45	CATGAGACTTTGACACATGC	132	314	314	AT	2	aTATATATATATATATATATATATAtatATAt	32
contig13869	1	SSR	REVERSE	297	22	54.32	31.82	CAGTTATTTTTGAAAAGTGTGG
contig13877	1	SSR	FORWARD	115	21	55.28	38.1	CATTATCAATGGAACATGACC	153	1159	1159	AAAC	4	aaacaaacaaac	12
contig13877	1	SSR	REVERSE	267	21	55.28	33.33	TCCTTTCATTGTTTGTTTCAC
contig13877	1	SSR	FORWARD	247	21	55.28	33.33	GTGAAACAAACAATGAAAGGA	149	1159	1159	AAAAG	5	AAAAGAAAaGAAAaG	15
contig13877	1	SSR	REVERSE	395	21	54.41	47.62	GTCTGTGCTTCATAGGACACT
contig13880	1	SSR	FORWARD	149	21	54.97	38.1	AGTGGAAGTATTGATGCAGAA	143	320	320	GGT	3	GGTGGTGGTGGT	12
contig13880	1	SSR	REVERSE	291	21	55.58	33.33	ACCAAAAGAAGCAAAGAAAAG
contig1393	1	SSR	FORWARD	268	21	55.22	42.86	AAATTCAGCTTAGGAGTGGTC	140	750	750	TCC	3	TCCTCCTCCTCC	12
contig1393	1	SSR	REVERSE	407	21	54.77	33.33	AAATGTGAATTTCCTCTCACA
contig1394	1	SSR	FORWARD	378	21	55.13	38.1	CTGAACAAACCAATCATCTGT	137	570	570	AATA	4	AATAAATAAATA	12
contig1394	1	SSR	REVERSE	514	21	55.1	33.33	TCATTCAAATGCAGTTCTTCT
contig13940	1	SSR	FORWARD	1	22	53.85	36.36	GGGGTCATAAATATCCTTTTAG	183	464	464	ACAAA	5	ACAAAACAAAACAAA	15
contig13940	1	SSR	REVERSE	183	21	54.9	33.33	CATTTCCAAGCTTCTTGTTTA
contig13944	1	SSR	FORWARD	301	21	54.8	38.1	CATTAATGGCTACTTGTGCTT	150	759	759	CAA	3	CAACAACAACAACAACAA	18
contig13944	1	SSR	REVERSE	450	21	54.69	38.1	GAAGCATGTTGTTGTGTTGTA
contig13944	1	SSR	FORWARD	536	21	54.85	38.1	CCACAATTCTTCTTCAACAAC	141	759	759	CAA	3	caacaacaacaacaa	15
contig13944	1	SSR	REVERSE	676	22	51.48	40.91	TTAGTACCTGCAGCTAAAGTAG
contig13945	1	SSR	FORWARD	404	21	54.67	33.33	TGATACCATTGTTCCAAGTTT	155	1351	1351	CAA	3	CAACAACAACAA	12
contig13945	1	SSR	REVERSE	558	21	54.95	38.1	GATCTTGTTGTGTTGATGGTT
contig13945	1	SSR	FORWARD	481	21	54.92	38.1	ACACACTTCAAGAAACTTCCA	150	1351	1351	AAC	3	AACAACAACAACAACAACAACAAC	24
contig13945	1	SSR	REVERSE	630	21	55.42	47.62	CTAAATCAGCAGCAGTAGGTG
contig13958	1	SSR	FORWARD	731	21	54.19	42.86	GATGTCTCAACTTCTTTCAGC	175	1399	1399	TATT	4	TATTTATTTATT	12
contig13958	1	SSR	REVERSE	905	21	55.62	38.1	GCACCTTTAATTTCCTTCAAC
contig13958	1	SSR	FORWARD	1229	21	54.42	33.33	GCCATTTTATATGCTCTTTTG	144	1399	1399	CAAA	4	caaacaaacaaa	12
contig13958	1	SSR	REVERSE	1372	22	53.73	36.36	TTCAGCAAGAGTTACTTGAGTT
contig13964	1	SSR	FORWARD	1	22	53.63	31.82	TCCTATAAATTTGTGTTGAACC	151	921	921	AAAT	4	aaataaataaat	12
contig13964	1	SSR	REVERSE	151	21	55.18	42.86	CTCTCCTTGGAAGAGTTTGAT
contig13967	1	SSR	FORWARD	118	21	55.32	52.38	GTAGTGAGCGAGTAGGAGGTT	151	291	291	CTT	3	cttcttcttctt	12
contig13967	1	SSR	REVERSE	268	21	54.42	47.62	CAGCCTAGTTCTGTACAAAGG
contig13991	1	SSR	FORWARD	135	21	54.87	47.62	AGGGTAAGAGGGACATGATAG	154	327	327	CTTC	4	CTTCCTTCCTTC	12
contig13991	1	SSR	REVERSE	288	21	53.47	33.33	TTCCTATCAATGCTAACATCA
contig13991	1	SSR	FORWARD	98	21	55.06	33.33	CAGTCATTTTGGTCATTTGAT	150	327	327	TATAG	5	TATAGTATAGTATAG	15
contig13991	1	SSR	REVERSE	247	21	55.12	38.1	CATGAAAGAAGGAAGGAAGAT
contig13992	1	SSR	FORWARD	711	21	55.05	33.33	TGGACTTTTTAAGTTCCACAA	149	2384	2384	TTCC	4	TTCCTTCCTTCC	12
contig13992	1	SSR	REVERSE	859	21	54.85	38.1	CAAGTGTCTTTGCTTGAAAGT
contig1400	1	SSR	FORWARD	8	21	55.27	38.1	GGTTAGTTGCAAATGGATGTA	163	813	813	AATA	4	AATAAATAAATA	12
contig1400	1	SSR	REVERSE	170	21	55.42	47.62	GGGGAGGGAAGAGATAGTAAT
contig14002	1	SSR	FORWARD	338	21	55.35	33.33	ATCTTTTTCTTGCACTTTTCC	158	755	755	TCA	3	TCATCATCATCATCA	15
contig14002	1	SSR	REVERSE	495	21	55.2	38.1	CCTCCTTCTTTCAATCTTGTT
contig14013	1	SSR	FORWARD	96	21	55.37	42.86	AAGTGGTAGGCACCTCATATT	143	285	285	AT	2	ATATATATATAT	12
contig14013	1	SSR	REVERSE	238	21	55.21	42.86	GTTGCAAGCTATCAAGAACAC
contig1404	1	SSR	FORWARD	176	21	55.84	33.33	ACGAGATTGCAATTGTGATTA	160	448	448	TGT	3	TGTTGTTGTTGT	12
contig1404	1	SSR	REVERSE	335	21	55.15	33.33	CAACAAGGAAAACACAATCAT
contig14059	1	SSR	FORWARD	260	21	54.76	38.1	TCCCTCCAATGTCACTAATAA	158	784	784	ATT	3	attattattatt	12
contig14059	1	SSR	REVERSE	417	21	54.83	38.1	ATACACTGCAATCGTTCAGAT
contig14063	1	SSR	FORWARD	9	21	54.78	38.1	TGGCACATTACCTATTCATCT	158	788	788	AATT	4	aattaattaatt	12
contig14063	1	SSR	REVERSE	166	21	55.18	38.1	AGGGTTTGTGTTAATCATCCT
contig14063	1	SSR	FORWARD	180	21	54.64	38.1	CCTACTCTTGACCAAACAAAA	150	788	788	ATAA	4	ATAAaTAAaTAA	12
contig14063	1	SSR	REVERSE	329	21	54.24	47.62	CAAGACCTTATGACTCAGCTC
contig14064	1	SSR	FORWARD	394	21	54.47	33.33	TTATAAGCAGCACCTTCAAAT	150	1354	1354	GCA	3	GCAGCAGCAGCA	12
contig14064	1	SSR	REVERSE	543	21	55.04	33.33	ATTCCCTGATTCAAATATGGT
contig1407	1	SSR	FORWARD	641	21	54.72	38.1	ACGATGACATCCTCAAGATAA	146	1354	1354	AT	2	ATATATATATATAT	14
contig1407	1	SSR	REVERSE	786	21	53.85	38.1	ATATGTGCGTGTGTGTTTAAG
contig14075	1	SSR	FORWARD	194	21	55	38.1	GCGATCTTAACTCAGCATAAA	154	502	502	CATG	4	CATGCATGCATG	12
contig14075	1	SSR	REVERSE	347	21	55.05	38.1	TTCATCACTTGCTGGTAAAGT
contig14081	1	SSR	FORWARD	102	20	55.49	45	GCCTTGTATTCACCAATCAC	145	274	274	CAC	3	caccaccaccac	12
contig14081	1	SSR	REVERSE	246	21	54.31	33.33	ATTGGGGTATAAAATTCTGGT
contig14082	1	SSR	FORWARD	1336	21	54.69	47.62	GGTGGTAGTTATGGAGAGGAT	128	1487	1487	AG	2	AGAGAGAGAGAGAG	14
contig14082	1	SSR	REVERSE	1463	21	55.07	47.62	ACTCCTTCTCTTCCACTTCAC
contig14082	1	SSR	FORWARD	33	21	54.98	38.1	TTCTCCAATCCAATCACATAC	132	1487	1487	AAATT	5	AAATTAAATTAAATT	15
contig14082	1	SSR	REVERSE	164	21	54.87	33.33	CTTTGTCTGCTTTTGTTGTTT
contig14090	1	SSR	FORWARD	141	21	54.91	38.1	ATCGAAGTATCCTTTGAGCTT	135	337	337	AGA	3	AGAAGAAGAAGAAGAAgaagaagaagaagaagaagaagaagaagaaga	48
contig14090	1	SSR	REVERSE	275	21	55.08	33.33	TCTTCTTCTCAAACCAATTCA
contig14090	1	SSR	FORWARD	178	21	54.55	33.33	TTCGAAACAGAAGAAGAAGAA	159	337	337	AGA	3	agaagaagaaga	12
contig14090	1	SSR	REVERSE	336	21	55.15	38.1	GAGTTTCTTGCAGGGAATAAT
contig14103	1	SSR	FORWARD	633	21	54.59	38.1	GATTAATTTTCCGATCTCCTC	167	842	842	CCG	3	ccgccgccgccg	12
contig14103	1	SSR	REVERSE	799	21	54.66	42.86	TTTGTACTAGACCCGATTACG
contig14107	1	SSR	FORWARD	19	23	53.47	30.43	CTGATTATAAAACAATGAACCAG	140	1016	1016	TGAGC	5	TGAGCTGAGCTGAGC	15
contig14107	1	SSR	REVERSE	158	21	54.53	38.1	AAGTTCAACTCCAACCCTATT
contig14110	1	SSR	FORWARD	334	21	55.17	33.33	CATGAAAATCACCAGGAAATA	149	826	826	AAACA	5	AAACAAAACAAAACA	15
contig14110	1	SSR	REVERSE	482	21	55.1	47.62	AGAGGCCCAACTTATCTACAC
contig1416	1	SSR	FORWARD	116	21	54.75	42.86	TGCCCTCATCACTATCACTAT	148	334	334	TCA	3	TCATCATCATCA	12
contig1416	1	SSR	REVERSE	263	21	54.61	38.1	TCTGCTAAGCAAGTCAAGATT
contig14169	1	SSR	FORWARD	86	21	54.93	38.1	CATCATGGTTACATTTGGAGT	151	241	241	TCT	3	tcttcttcttct	12
contig14169	1	SSR	REVERSE	236	21	55.04	38.1	AACAAAGTTGTTGTCACATCC
contig14195	1	SSR	FORWARD	168	22	54.12	31.82	GTTCAATAACAAAAGATGATGC	160	441	441	AAAT	4	aaataaataaat	12
contig14195	1	SSR	REVERSE	327	21	55.22	33.33	TTATGGGGTTTCCTAATTGAT
contig14196	1	SSR	FORWARD	1	22	56.18	31.82	GTCAAAATCAAAATCAACAACC	149	161	161	TAT	3	tattattattat	12
contig14196	1	SSR	REVERSE	149	20	51.37	30	TATCAATTATTCTCGCGTTA
contig1422	1	SSR	FORWARD	220	21	54.78	38.1	TCTCTTCGCAATATCTTCAAC	153	759	759	CTT	3	CTTCTTCTTCTT	12
contig1422	1	SSR	REVERSE	372	23	55.12	30.43	CATTTAAGAAACCCATATGGTAA
contig14233	1	SSR	FORWARD	456	21	55.51	38.1	ACCGGAATACCAGTTAAGAAA	150	869	869	CCTA	4	CCTACCTACCTA	12
contig14233	1	SSR	REVERSE	605	21	55.74	38.1	TGGTTGAGATTGTTACAGGAA
contig14245	1	SSR	FORWARD	5	21	55.44	38.1	CAACACCATTCAAACCATAAC	159	903	903	TTC	3	TtCTTCTTCTTC	12
contig14245	1	SSR	REVERSE	163	21	54.89	33.33	CATTTGAATTGATTGAGGAAG
contig14263	1	SSR	FORWARD	181	20	55.89	40	AAGGTTGTTGCAGAATCAGA	148	498	498	CCG	3	CCGCCGCCGCCG	12
contig14263	1	SSR	REVERSE	328	21	55.14	38.1	AGCTACAACAACAAACAAGGA
contig14263	1	SSR	FORWARD	301	21	54.85	33.33	TCTTGATTCCTTGTTTGTTGT	155	498	498	TTTA	4	TTTATTTATTTA	12
contig14263	1	SSR	REVERSE	455	22	53.99	36.36	CAAACACTCTCCTTTAACTTCA
contig1427	1	SSR	FORWARD	98	21	54.47	33.33	ATGCTTGCTCTTTGGTTAATA	157	493	493	GTGTGA	6	GTGTGAGTGTGAGTGTGAGTGTGA	24
contig1427	1	SSR	REVERSE	254	21	54.82	42.86	AAATAACATGGGAGAGAGACC
contig14281	1	SSR	FORWARD	103	22	54.97	36.36	CGTCTTATGTTGATGATAATGC	145	864	864	AGA	3	AGAAGAAGAAGA	12
contig14281	1	SSR	REVERSE	247	21	55.23	38.1	GCAGATTTTACTTCCACCTTT
contig14286	1	SSR	FORWARD	396	21	55.18	33.33	AACTTCAAATGCTGAGTTTCA	137	539	539	TAAAA	5	taaaataaaataaaa	15
contig14286	1	SSR	REVERSE	532	20	55.2	45	TAACTTCCACTTCCATCGAC
contig1429	1	SSR	FORWARD	134	21	51.9	33.33	TCGATTATTCAGAGGTAGAAA	220	358	358	AT	2	ATATATATATATATATATAT	20
contig1429	1	SSR	REVERSE	353	21	55.26	42.86	GTAGCGGTTCCAAAATAGAGT
contig14294	1	SSR	FORWARD	210	21	54.63	33.33	AACAAAACAACAACACAGGAT	164	394	394	GAA	3	GAAGAAGAaGAA	12
contig14294	1	SSR	REVERSE	373	21	54.81	38.1	ACTACAACCCAAAGAACAACA
contig1430	1	SSR	FORWARD	710	21	54.9	38.1	ATGCTGCTAAGTTGATTTCTG	147	890	890	CTG	3	CTGCTGCTGCTG	12
contig1430	1	SSR	REVERSE	856	21	55.24	38.1	TGATCAAGTTATTTCCACCAG
contig14309	1	SSR	FORWARD	68	21	55.31	33.33	ACCTCCAATCAAATCACTTTT	150	391	391	TC	2	tctctctctctctctctctc	20
contig14309	1	SSR	REVERSE	217	21	54.78	38.1	AATATCCATCAACCAGCTACA
contig14319	1	SSR	FORWARD	1067	21	54.54	47.62	GAGCAAGTAGGGTGTAGATCA	141	1264	1264	ATAA	4	ATAAATAAATAA	12
contig14319	1	SSR	REVERSE	1207	21	55.01	33.33	GCAATTTAAAACCATGACAAG
contig14339	1	SSR	FORWARD	151	21	54.92	33.33	TTTCTTCTTCGTCTTTTGTTG	141	867	867	TTTTA	5	ttttattttatttta	15
contig14339	1	SSR	REVERSE	291	21	56.15	47.62	TACAGTCATGGACCGTAGTTG
contig14339	1	SSR	FORWARD	278	21	55.26	42.86	GGTCCATGACTGTAGCAATAA	148	867	867	TTTAT	5	tttattttattttat	15
contig14339	1	SSR	REVERSE	425	21	55.37	42.86	ACAGGAGCCATTATTACCAGT
contig14366	1	SSR	FORWARD	2	21	54.85	42.86	CTCAAACAGCTCCAATCTCTA	103	107	107	TGA	3	tgatgatgatga	12
contig14366	1	SSR	REVERSE	104	18	54.58	50	ACATCCAACCACATGGAC
contig1437	1	SSR	FORWARD	151	21	54.02	38.1	TCAATACTCATCGTCCATACA	139	1493	1493	ATTA	4	ATTAATTAATTA	12
contig1437	1	SSR	REVERSE	289	22	54.93	36.36	TTCTCATAGATTCATACGGTCA
contig14389	1	SSR	FORWARD	98	21	54.88	42.86	CATCTTCCAATGATAGAGCAC	149	427	427	CTA	3	CTACTACTACTA	12
contig14389	1	SSR	REVERSE	246	21	54.78	38.1	TGCATAGACCAATGGATACTT
contig14403	1	SSR	FORWARD	56	22	55.33	45.45	CCCTAGTGTTAGTGAAGAAGGA	140	195	195	TTATG	5	ttatgttatgttatg	15
contig14403	1	SSR	REVERSE	195	19	60.59	47.37	TACCTTTCCAAGCCGCAAT
contig14404	1	SSR	FORWARD	76	21	55.2	33.33	TACACACGCTTTCGAATTTAT	155	411	411	TCA	3	tcatcatcatca	12
contig14404	1	SSR	REVERSE	230	21	54.63	38.1	GCCTTTTGTGTATGTAGCATT
contig14406	1	SSR	FORWARD	47	21	54.94	38.1	ATTCTAAAGGCCTAGGTTGAA	151	1734	1734	TGT	3	TGTTGTTGTTGT	12
contig14406	1	SSR	REVERSE	197	21	54.59	38.1	TGAGAAAGTAGGAGAAAGCAA
contig14411	1	SSR	FORWARD	11	21	55.85	47.62	CAAGTGTGTGGCATCTCTAAC	152	165	165	ACA	3	ACAACAACAACA	12
contig14411	1	SSR	REVERSE	162	21	55.57	33.33	TAAATGATGCAGAAAAAGGTG
contig14430	1	SSR	FORWARD	28	21	55.64	38.1	CCCTCAAATTTAAAGGAACTG	158	325	325	TTTA	4	tttatttatttattta	16
contig14430	1	SSR	REVERSE	185	21	54.78	33.33	AAGTTGCATCCTAAAAGGAAT
contig14432	1	SSR	FORWARD	3	21	54.57	47.62	GACACGTTTAGTAAGCTCTCG	139	321	321	TACA	4	tacatacataca	12
contig14432	1	SSR	REVERSE	141	21	54.59	38.1	TTTGTAGTTAACGCCTATGCT
contig1444	1	SSR	FORWARD	347	21	55.11	38.1	TTCCATCTTTCTCGAGTTGTA	172	1839	1839	AAAT	4	AAATAAATAAAT	12
contig1444	1	SSR	REVERSE	518	21	55.46	33.33	TGTGGGTATTTGGATTTATCA
contig14475	1	SSR	FORWARD	562	21	55.08	33.33	TGAAAGATTCTTGGAAGTCAA	161	724	724	GCT	3	GCTGCTGCTGCTGCT	15
contig14475	1	SSR	REVERSE	722	21	54.38	33.33	ATCATGACCAAGAACAAAAAG
contig14484	1	SSR	FORWARD	585	21	56.7	42.86	ATAAAGGCCTAAGCCGATAAC	157	888	888	TGA	3	TGATGATGATGA	12
contig14484	1	SSR	REVERSE	741	21	55.36	42.86	TTACCTTATCGACAACACAGG
contig14484	1	SSR	FORWARD	30	21	55.07	38.1	CTTACACAAAACTTTGGATGC	204	888	888	TACA	4	TAcatacataca	12
contig14484	1	SSR	REVERSE	233	21	55.17	38.1	GCATGATTATTCGATGTGTCT
contig14488	1	SSR	FORWARD	97	21	55.16	38.1	TGCAAATCTAAGTACCCTGAA	160	270	270	TAAC	4	taactaactaactaac	16
contig14488	1	SSR	REVERSE	256	21	55.25	33.33	TAATTTGTCTTTGTGGATTGG
contig14488	1	SSR	FORWARD	97	21	55.16	38.1	TGCAAATCTAAGTACCCTGAA	160	270	270	GATTCC	6	gattccgattccgattcc	18
contig14488	1	SSR	REVERSE	256	21	55.25	33.33	TAATTTGTCTTTGTGGATTGG
contig14493	1	SSR	FORWARD	13	21	55.89	38.1	AATAAAAACTCCAGGACATGC	108	617	617	CAA	3	caacaacaacaa	12
contig14493	1	SSR	REVERSE	120	21	55.03	42.86	GGGGTATAGAGAGCATTTGTT
contig14493	1	SSR	FORWARD	13	21	55.89	38.1	AATAAAAACTCCAGGACATGC	114	617	617	AACAA	5	aacaaaacaaaacaaaacaa	20
contig14493	1	SSR	REVERSE	126	21	53.4	42.86	TAATAGGGGGTATAGAGAGCA
contig14497	1	SSR	FORWARD	14	21	54.59	38.1	AATCAGTCATCACATCGAGTT	143	199	199	CTT	3	CTTCTTCTTCTT	12
contig14497	1	SSR	REVERSE	156	21	56.5	38.1	TATCGTCATCGTGTTTCACAT
contig14497	1	SSR	FORWARD	45	21	54.94	38.1	ACAATGGCTTCTTCTTCTTCT	152	199	199	GTT	3	GTTGTTGTTGTT	12
contig14497	1	SSR	REVERSE	196	21	56.05	38.1	AATTGGAAGGAGTTATTGCAG
contig14508	1	SSR	FORWARD	53	21	54.84	38.1	CAATGTAAGGAGTTTGGAATG	152	230	230	GAA	3	GAAGAAGAAGAAGAA	15
contig14508	1	SSR	REVERSE	204	21	54.97	33.33	GGTGAATGTGTTTGTTTGATT
contig14508	1	SSR	FORWARD	85	21	55.1	38.1	AAGAAGAAGAAGAAGCACGAT	144	230	230	TGA	3	TGATGATGATGATGATGATGATGA	24
contig14508	1	SSR	REVERSE	228	21	56.17	42.86	GTGATAAATCGGTAAGGGTTG
contig14517	1	SSR	FORWARD	534	22	54.66	31.82	GAGAAAATTCTCATGTATGCAA	149	842	842	ACT	3	ACTACTACTACT	12
contig14517	1	SSR	REVERSE	682	21	55.15	38.1	GCCTTCCATTAATCACTTCTT
contig14526	1	SSR	FORWARD	17	22	54.64	36.36	TCATTGAAGATCGTAGAAGATG	159	441	441	ATGT	4	atgtatgtatgt	12
contig14526	1	SSR	REVERSE	175	22	55.13	36.36	TCAGGTGTGTTTTGACTAGAAA
contig14536	1	SSR	FORWARD	286	21	55.16	38.1	AAGATTTAAGATCCGTGGAAG	168	455	455	AG	2	AGAGAGAGAGAGAGAG	16
contig14536	1	SSR	REVERSE	453	21	54.94	38.1	GGAACACAAAACAAAAGTCAG
contig14546	1	SSR	FORWARD	97	21	55.63	33.33	GATTCATCATTCCCAAAAACT	153	258	258	GAT	3	GATGATGATGATGAT	15
contig14546	1	SSR	REVERSE	249	21	55.67	38.1	ATCCAAACGATATTTGGTCTC
contig14550	1	SSR	FORWARD	584	23	54.37	34.78	TTGTAGGACTAACAAGTGTGAAA	150	832	832	TA	2	TATATATATATA	12
contig14550	1	SSR	REVERSE	733	21	54.91	33.33	AAGATCGATGTTGACGAATTA
contig14550	1	SSR	FORWARD	417	21	55.35	38.1	GTTTAAACCGCACTACCTTTT	117	832	832	TAT	3	tattattattat	12
contig14550	1	SSR	REVERSE	533	23	54.94	34.78	TTGTAGGACTATAAGTGCCAAAT
contig14588	1	SSR	FORWARD	7	21	54.06	42.86	TGGTGATGAAGATCCCTATAC	151	178	178	TCT	3	TCTTCTTCTTCTTCTTCTTCTTCT	24
contig14588	1	SSR	REVERSE	157	21	55.18	42.86	AGGAAGTGAAGGAAGATGAAG
contig14588	1	SSR	FORWARD	7	21	54.06	42.86	TGGTGATGAAGATCCCTATAC	154	178	178	TCT	3	TCTTCTTCTTCT	12
contig14588	1	SSR	REVERSE	160	20	54.49	45	AGGAGGAAGTGAAGGAAGAT
contig14590	1	SSR	FORWARD	170	21	55.17	33.33	TATCGTCGAAAGAATCGAATA	156	765	765	CAC	3	CACCACCACCACCAC	15
contig14590	1	SSR	REVERSE	325	21	55.17	42.86	GAGTCGATTTGGAGAACTCTT
contig14605	1	SSR	FORWARD	323	21	54.88	38.1	ATCACTCAGGCATTTCTGATA	149	639	639	CAT	3	CATCATCATCAT	12
contig14605	1	SSR	REVERSE	471	21	54.99	33.33	AACAAAGCATAATGTTCCTCA
contig14606	1	SSR	FORWARD	147	21	55.1	33.33	ATCAGTGCAAAAGAATGAGAA	151	381	381	AGA	3	agaagaagaagaaga	15
contig14606	1	SSR	REVERSE	297	21	54.53	38.1	AACCAAAGGTGGATTTCTACT
contig1467	1	SSR	FORWARD	1315	21	54.77	33.33	ATGAACTTGTTTCAATCCTGA	149	1884	1884	AAAAT	5	AAAATAAAATAAAAT	15
contig1467	1	SSR	REVERSE	1463	21	54.5	38.1	ACGTAAACCTTTTCACTGATG
contig14678	1	SSR	FORWARD	1582	21	55.32	38.1	TGGAAATTGAGTGTGTTAAGG	174	1756	1756	ATTA	4	ATTAATTAATTAATTAATTA	20
contig14678	1	SSR	REVERSE	1755	23	54.95	43.48	TCTTCCTTCTCCTCTCTCTAACT
contig14704	1	SSR	FORWARD	118	21	54.99	33.33	AACTAACACAAAAACCGTTCA	145	291	291	AAAAT	5	AAAaTAAAATAAAAT	15
contig14704	1	SSR	REVERSE	262	20	54.95	50	CAACTCATCGGAGAAGTAGG
contig14705	1	SSR	FORWARD	22	21	55.53	42.86	GATTGTACTGCATACGCTTGT	120	142	142	CTT	3	CTTCTTCTTcTT	12
contig14705	1	SSR	REVERSE	141	20	54.27	45	GTAAGGTTCACGGTTCACTT
contig1472	1	SSR	FORWARD	375	21	54.96	33.33	AAAACTGAGCAAGAGGAAAAT	183	623	623	TAGT	4	TAGTTAGTTAGT	12
contig1472	1	SSR	REVERSE	557	21	54.5	38.1	CTTCGTATTCAGTTTTGGTGT
contig14721	1	SSR	FORWARD	282	21	55.27	47.62	GTAGGTAAGGCTTGGAGGTTA	144	528	528	AAC	3	aacaacaacaacaac	15
contig14721	1	SSR	REVERSE	425	21	54.95	38.1	ATCAAACCACAAATGAGTGAC
contig14721	1	SSR	FORWARD	34	21	54.71	42.86	CTGTTTCTTCTTCACTCCTCA	169	528	528	CAATTC	6	CAATTCCAATTCCAATTCCAATTC	24
contig14721	1	SSR	REVERSE	202	21	54.74	33.33	TCCTCATCGTTTTGTTTTTAG
contig1474	1	SSR	FORWARD	1086	21	55.76	33.33	TTTATAATTGGAATGGGAAGG	142	1502	1502	AAT	3	AATAATAATAAT	12
contig1474	1	SSR	REVERSE	1227	21	55.41	33.33	CCCAATTTAACCTTGAAAATC
contig14745	1	SSR	FORWARD	653	21	54.98	38.1	TGGTGATATCTTCATTGGTTC	144	919	919	TTG	3	TTGTTGTTGTTGTTG	15
contig14745	1	SSR	REVERSE	796	21	54.94	33.33	AAAAAGGAAAGAGGTTCAAGA
contig14745	1	SSR	FORWARD	653	21	54.98	38.1	TGGTGATATCTTCATTGGTTC	144	919	919	TGCT	4	TGCTTGCTTGCT	12
contig14745	1	SSR	REVERSE	796	21	54.94	33.33	AAAAAGGAAAGAGGTTCAAGA
contig14746	1	SSR	FORWARD	39	21	55.03	38.1	GATTTTGGTCTTCTTCTGGTT	125	191	191	TAA	3	taataataataataataataa	21
contig14746	1	SSR	REVERSE	163	21	55.42	42.86	GATGAGAAAGGAACTGGAAAC
contig14767	1	SSR	FORWARD	81	21	54.72	38.1	ATGTAAACCTTGTCTCCAACA	157	288	288	CGA	3	cgacgacgacga	12
contig14767	1	SSR	REVERSE	237	21	55.09	33.33	AGGTTTTCAAACGGATTTAAC
contig14792	1	SSR	FORWARD	65	21	54.5	33.33	CACATAAATCCCTTGAAGAAA	155	252	252	TTA	3	ttATTATTATTATTATTa	18
contig14792	1	SSR	REVERSE	219	21	55.33	42.86	TTAGGAGGATAAGAGGTTTCG
contig14792	1	SSR	FORWARD	65	21	54.5	33.33	CACATAAATCCCTTGAAGAAA	155	252	252	ATTA	4	attaattaattaatta	16
contig14792	1	SSR	REVERSE	219	21	55.33	42.86	TTAGGAGGATAAGAGGTTTCG
contig148	1	SSR	FORWARD	741	21	54.84	38.1	GCTAACATTAAATCAGCCTCA	131	1306	1306	AATTT	5	AATTTAATTTAATTT	15
contig148	1	SSR	REVERSE	871	21	54.94	33.33	AATTTTCCACCAAAAGGTTAC
contig14804	1	SSR	FORWARD	64	21	54.76	42.86	GCTCCTCAAAAACAGAGTACA	161	614	614	TCAC	4	TCACTCACTCAC	12
contig14804	1	SSR	REVERSE	224	21	54.82	42.86	ATGAAGAAGAGGGACATTACC
contig14808	1	SSR	FORWARD	231	22	55.1	36.36	AATACTAGAAAAGCTTGCTTGC	143	1424	1424	CAT	3	CATCATCATCAT	12
contig14808	1	SSR	REVERSE	373	21	54.83	42.86	GAGAAGATGGTGAGTTGTTTG
contig14808	1	SSR	FORWARD	1272	21	54.32	33.33	ATTTGAGGTGCTTCTGTTAAA	148	1424	1424	ATTGTT	6	ATTGTTATTGTTattGTT	18
contig14808	1	SSR	REVERSE	1419	21	54.78	33.33	TAACCAAAATACTCCATTCCA
contig14809	1	SSR	FORWARD	3	21	55.19	33.33	AGAAAGAGCAAAAACGAAAGT	205	413	413	AG	2	AGAGAGAGAGAGAG	14
contig14809	1	SSR	REVERSE	207	21	54.14	38.1	AACATCGTCAAGGTCAATATC
contig14821	1	SSR	FORWARD	1726	21	54.59	47.62	GTATGGGGTTAGTTGTGTGAG	175	2100	2100	ATGT	4	ATGTATGTATGT	12
contig14821	1	SSR	REVERSE	1900	21	55.07	38.1	ACCTATTTTATTCCCCTTCCT
contig14821	1	SSR	FORWARD	1825	21	54.63	33.33	TGGTTTTGCAATGTATGTATG	148	2100	2100	TAATAC	6	TAATACTAATACTAATAC	18
contig14821	1	SSR	REVERSE	1972	21	55.04	38.1	AACACACTCACCAATTTTGAC
contig14830	1	SSR	FORWARD	153	21	54.65	33.33	GGCATTGAAATAGAAACTGAA	149	439	439	GA	2	GAGAGAGAGAGA	12
contig14830	1	SSR	REVERSE	301	21	54.77	42.86	CGTTGGTTGTAGAGAGAGAAA
contig14830	1	SSR	FORWARD	153	21	54.65	33.33	GGCATTGAAATAGAAACTGAA	149	439	439	AGAGAA	6	AGAGAAAGAGAAAGAGAA	18
contig14830	1	SSR	REVERSE	301	21	54.77	42.86	CGTTGGTTGTAGAGAGAGAAA
contig1484	1	SSR	FORWARD	374	21	55.15	42.86	CTTTAACTTGAGGAGGGTGTT	161	816	816	TATTA	5	TATTATATTATATTA	15
contig1484	1	SSR	REVERSE	534	23	54.81	30.43	CAATCCTAAATCAAGAACAAATC
contig14887	1	SSR	FORWARD	3	18	55.18	50	CATCGTCATCACCGTCTT	157	286	286	CAG	3	CAGCAGCAGCAG	12
contig14887	1	SSR	REVERSE	159	21	55.17	42.86	GAAGAGCAAGTGAATGAACAG
contig14895	1	SSR	FORWARD	8	21	55.01	47.62	CGGCACTGACTATCTGTATTC	153	161	161	TGT	3	TGTTGTTGTTGTTGT	15
contig14895	1	SSR	REVERSE	160	21	55.1	38.1	GAAAGCTGAACATCATCAAAG
contig14897	1	SSR	FORWARD	186	21	54.96	42.86	CAGCAATGAGAGCTAGTGTTT	150	335	335	ATA	3	ATAATAATAATA	12
contig14897	1	SSR	REVERSE	335	20	54	45	GAACCAGGAAGATTACAAGC
contig1490	1	SSR	FORWARD	225	21	55.5	33.33	AAGTAAAATTTGGGCTGACAT	158	495	495	AT	2	ATATATATATATATATAT	18
contig1490	1	SSR	REVERSE	382	21	54.64	38.1	CAACCTTTCACTACCAAAAGA
contig14911	1	SSR	FORWARD	229	21	55.01	38.1	AGATAAGGGTTTTGAGGAATG	149	506	506	AGA	3	AGAAGAAGAAGAAGA	15
contig14911	1	SSR	REVERSE	377	21	55.03	42.86	GTAAATCCCTAATGGCTCACT
contig14911	1	SSR	FORWARD	357	21	55.03	42.86	AGTGAGCCATTAGGGATTTAC	140	506	506	CGC	3	CGCCGCCGCCGC	12
contig14911	1	SSR	REVERSE	496	21	55.33	38.1	TATATATGGCCATGAAGTTCG
contig14921	1	SSR	FORWARD	11	21	54.8	33.33	ATTTGTCAATTGTCATCATCC	142	511	511	AC	2	ACACACACACAC	12
contig14921	1	SSR	REVERSE	152	21	54.56	38.1	GCGTACATGAATTTGAAGAGT
contig14939	1	SSR	FORWARD	1	23	54.94	30.43	GCTTGGCTAATAAAATGACTAAA	177	399	399	TTAA	4	TTAATTAATTAA	12
contig14939	1	SSR	REVERSE	177	22	55.19	36.36	CAATGTTGATGACGTGACTAAT
contig1494	1	SSR	FORWARD	682	21	54.79	33.33	CTTTTGAAATCAAATGGACAC	172	1339	1339	AGCT	4	AGCTAGCTAGCT	12
contig1494	1	SSR	REVERSE	853	21	54.58	47.62	CAGCTATCAGCTATGAGAAGG
contig14941	1	SSR	FORWARD	104	21	54.7	38.1	TGCAAACTGATGATGATACTG	145	490	490	ATAA	4	ataaataaataa	12
contig14941	1	SSR	REVERSE	248	21	54.42	38.1	CAGAATCGATCATGACACATA
contig14944	1	SSR	FORWARD	196	21	55.08	38.1	CTTAAAATGCTGATCTCATGG	154	898	898	TTAA	4	TTAATTAATTAA	12
contig14944	1	SSR	REVERSE	349	21	55.01	38.1	CCTCTGAATTTTATAGCAGCA
contig14945	1	SSR	FORWARD	397	21	55.05	38.1	TCCTCCTTTAATTCCTTCATC	150	1830	1830	TC	2	TCTCTCTCTCTCTCTCTCTC	20
contig14945	1	SSR	REVERSE	546	21	56.16	38.1	TATTGAGCTTGAACAGCCATA
contig14945	1	SSR	FORWARD	568	21	55.03	38.1	AAACAGGTTTCTTCATTCTCC	165	1830	1830	ACA	3	ACAACAACAACAACAACAACA	21
contig14945	1	SSR	REVERSE	732	21	55.37	38.1	CATCATATTGGATTGATCAGG
contig14945	1	SSR	FORWARD	916	21	54.95	38.1	CCATTCACTTTTCAATCTGAG	151	1830	1830	CAA	3	CAACAACAACAACAA	15
contig14945	1	SSR	REVERSE	1066	21	54.9	38.1	GTTGTTGTTGAAATTGTAGCC
contig14945	1	SSR	FORWARD	268	21	55.24	47.62	GAAGAGTCCGTCTTCTCTTGT	150	1830	1830	ATTC	4	ATTCATTCATTC	12
contig14945	1	SSR	REVERSE	417	21	55.05	38.1	GATGAAGGAATTAAAGGAGGA
contig14945	1	SSR	FORWARD	712	21	55.37	38.1	CCTGATCAATCCAATATGATG	163	1830	1830	AATA	4	AATAAATAAATA	12
contig14945	1	SSR	REVERSE	874	21	55.64	38.1	TTTCTCTTCCTCTTTTTCGAG
contig14945	1	SSR	FORWARD	1156	21	55.12	47.62	CTTCAAGCACAGGTACACTTC	150	1830	1830	ATTT	4	aTTtATTTATTT	12
contig14945	1	SSR	REVERSE	1305	21	55.41	42.86	GGCAGTTTCTCTGTCTCTTTT
contig14945	1	SSR	FORWARD	8	21	55.07	42.86	AATGAAAGAAGGGGACAGTAG	150	1830	1830	AAGCA	5	AAGCAAAGCAAAGCA	15
contig14945	1	SSR	REVERSE	157	21	54.81	38.1	ACCTACTTTGTGTTGTTGGAA
contig14946	1	SSR	FORWARD	134	21	54.92	38.1	TCAACTCAACTTGTCAACCTT	113	396	396	TTTATT	6	tttatttttatttttatt	18
contig14946	1	SSR	REVERSE	246	23	53.75	30.43	AAATTGAATCTCCGTTAAACTAC
contig1502	1	SSR	FORWARD	489	21	55.67	42.86	TAATCTCCACCCTTGAATACC	148	2155	2155	ACCA	4	ACCAACCAACCA	12
contig1502	1	SSR	REVERSE	636	21	53.71	38.1	TACTTTGTTTTGGAAGGACTC
contig15027	1	SSR	FORWARD	96	21	54.61	38.1	GAACCACATAACCTAAAAGCA	150	253	253	AG	2	agagagagagag	12
contig15027	1	SSR	REVERSE	245	21	55.07	42.86	TTAGTAAGCCAGCATTCTCTG
contig15028	1	SSR	FORWARD	5	21	54.86	38.1	TTCATGGTGCCACTAATACTT	141	324	324	CCA	3	CCACCAccaccacca	15
contig15028	1	SSR	REVERSE	145	21	55.24	38.1	TTCATCCTTATCTGTTGTTGG
contig15071	1	SSR	FORWARD	2	22	54.5	45.45	GGAAGAGGTAGTTACTTCGGTA	130	471	471	ATC	3	ATCATCATCATCATC	15
contig15071	1	SSR	REVERSE	131	21	54.86	42.86	GACGGTAATAACAACGATGAG
contig15077	1	SSR	FORWARD	7	21	55.3	42.86	CTTCAACGTCTGCACTTAAAC	150	191	191	CCT	3	CCTCCTCCTCCT	12
contig15077	1	SSR	REVERSE	156	21	55.4	33.33	TATGAAAAGAAAATGCCACAC
contig15094	1	SSR	FORWARD	364	21	54.56	38.1	GTTAGACGCAATCTCACAAAT	157	797	797	GGT	3	GGTGGTGGTGGT	12
contig15094	1	SSR	REVERSE	520	21	54.84	38.1	CAAATTTCCAGAACTATGGTG
contig1510	1	SSR	FORWARD	769	21	54.5	38.1	GTGTTGCTGTATGATTGATGA	151	943	943	ATG	3	ATGATGATGATG	12
contig1510	1	SSR	REVERSE	919	21	54.79	42.86	CCATTAATACCGTCATCTGAG
contig15114	1	SSR	FORWARD	182	21	54.7	33.33	TCAGTCCCCATATTGAAATTA	157	339	339	CATC	4	CATCCATCCATC	12
contig15114	1	SSR	REVERSE	338	21	57.17	38.1	ATCAACTCAAGCCCATATGAA
contig15116	1	SSR	FORWARD	2	21	54.81	47.62	GAAGAGAAAGATCTGGAGAGG	110	151	151	GAA	3	GAAGAAGAAGAA	12
contig15116	1	SSR	REVERSE	111	21	54.96	42.86	CTAATAATGGCACTGAGGATG
contig15121	1	SSR	FORWARD	99	21	55.01	42.86	GCAGCATTACTCCAATAACAC	140	901	901	CCA	3	CCACCACCACCA	12
contig15121	1	SSR	REVERSE	238	21	54.6	38.1	AGTAAGGAAGGTTCGAATGAT
contig15137	1	SSR	FORWARD	87	21	55.05	42.86	GATCCAGTGTATCAACTTCCA	157	336	336	GAG	3	GAGGAGGAGGAG	12
contig15137	1	SSR	REVERSE	243	21	55.57	42.86	GTTTCGCTTCTTCACTCTTCT
contig15138	1	SSR	FORWARD	240	21	55.38	47.62	GAGAGGTAGGCCAAGAAAGTA	147	462	462	TAC	3	tactactactactactac	18
contig15138	1	SSR	REVERSE	386	21	54.59	38.1	TTGAAGAAGTAGGAGAAGCAA
contig1514	1	SSR	FORWARD	826	21	55.68	42.86	TGTAAATGACACAGACGGAGT	148	995	995	AATT	4	AATTAATTAATT	12
contig1514	1	SSR	REVERSE	973	21	55.51	38.1	AAGAATGCACATTTACGTGAG
contig15140	1	SSR	FORWARD	512	21	53.46	42.86	CCCACAAAACAGAGGTACTAT	153	703	703	TAT	3	TATTATTATTATTATTATTATTAT	24
contig15140	1	SSR	REVERSE	664	22	54.95	31.82	TCAATGGTATTCGTTCATTAGA
contig15162	1	SSR	FORWARD	241	21	55.12	42.86	AGCAAGTGTTCTACACCAAGA	139	643	643	CAA	3	CAACAACAACAACAA	15
contig15162	1	SSR	REVERSE	379	21	55.47	38.1	AACAGGGGAAAGATCTTGTAA
contig15162	1	SSR	FORWARD	67	21	54.97	38.1	AACCAGCTGGCTATCTAATTT	156	643	643	TTTA	4	TTTATTTATTTatttattta	20
contig15162	1	SSR	REVERSE	222	21	54.93	33.33	TCTTCATCATCGAACAAGTTT
contig15166	1	SSR	FORWARD	504	21	54.94	47.62	GGAGAGAGAAACTTAGCCAAC	156	1066	1066	ATTA	4	attaattaatta	12
contig15166	1	SSR	REVERSE	659	21	54.92	38.1	GGAACAAACCCTTTGATTAGT
contig15170	1	SSR	FORWARD	35	22	54.6	31.82	CACTTCATTTTTCTTCCATACA	153	497	497	TTC	3	TTCTTCTTCTTCTTC	15
contig15170	1	SSR	REVERSE	187	21	54.91	38.1	TTAGTATCGGTAATTGCTTCG
contig15184	1	SSR	FORWARD	60	21	55.14	42.86	GGCTCCATAATCAGTTTCTCT	176	408	408	GTGTG	5	GTGTGGTGTGGTGTGGTGTG	20
contig15184	1	SSR	REVERSE	235	21	55.36	38.1	TGAGATCAATCCTCACAAAAG
contig15185	1	SSR	FORWARD	61	21	55.83	42.86	GTACTTCAAACGACAATGTGC	152	258	258	CCG	3	ccgccgccgccg	12
contig15185	1	SSR	REVERSE	212	21	55.86	52.38	ACTACCTCCTCCATGTACAGC
contig15190	1	SSR	FORWARD	44	21	54.65	42.86	TATGCCTATAGAGGTGAATCG	151	455	455	GTT	3	gttgttgttgtt	12
contig15190	1	SSR	REVERSE	194	21	54.95	33.33	TTACCTAAAAACCACCAACAA
contig15193	1	SSR	FORWARD	74	22	54.47	31.82	TCGAAAAGAGATAGAAACACAA	150	1175	1175	AAT	3	AaTAaTAaTAAT	12
contig15193	1	SSR	REVERSE	223	21	54.12	38.1	TTTTAGTGTGGTGATCTGACA
contig1520	1	SSR	FORWARD	403	21	54.81	38.1	TGAGGTTGTGTTTTTACTGGT	148	761	761	AT	2	ATATATATATAT	12
contig1520	1	SSR	REVERSE	550	23	53.7	34.78	AGAAAGACGTAGTAGCAAGATTT
contig1520	1	SSR	FORWARD	280	21	54.61	33.33	AAATAAGTCATTGGTGCTTTG	147	761	761	AATA	4	AATAAATAAATA	12
contig1520	1	SSR	REVERSE	426	21	55.23	38.1	TCAACCAGTAAAAACACAACC
contig15207	1	SSR	FORWARD	93	21	55.38	33.33	AAAACAAGGAAGGAACAACAT	157	801	801	GCTCAA	6	GCTCAAGCTCAAGCTCAAGCTCAA	24
contig15207	1	SSR	REVERSE	249	21	54.7	38.1	TGTCCAATAATTAGGAGCTTG
contig15207	1	SSR	FORWARD	286	21	55.11	33.33	TCAAATTCTTCCATCATGAAC	149	801	801	ACATGA	6	ACATGAACATGAACATGAACATGAACATGA	30
contig15207	1	SSR	REVERSE	434	21	55.43	42.86	CCATTGTTTGTATCACTCACC
contig15208	1	SSR	FORWARD	194	21	55.06	38.1	CCTATTAACTCCACCGAAAAT	154	351	351	TAA	3	taataataataa	12
contig15208	1	SSR	REVERSE	347	21	55.23	42.86	CGTGAACAAGAAGAACGATAG
contig15225	1	SSR	FORWARD	79	21	55.02	38.1	AACGATAGCATAGAACCACAA	140	425	425	AAAT	4	aaataaataaat	12
contig15225	1	SSR	REVERSE	218	20	54.7	30	TCAAGAAAAACAATGGGATT
contig15225	1	SSR	FORWARD	201	21	56.35	33.33	TCCCATTGTTTTTCTTGAAGT	159	425	425	AAAG	4	AAAGAAAGAAAGAAAG	16
contig15225	1	SSR	REVERSE	359	21	55.21	33.33	AAAGAAGGAAAGGTGAATTTG
contig15225	1	SSR	FORWARD	201	21	56.35	33.33	TCCCATTGTTTTTCTTGAAGT	159	425	425	AGAA	4	AGAAAGAAAGAA	12
contig15225	1	SSR	REVERSE	359	21	55.21	33.33	AAAGAAGGAAAGGTGAATTTG
contig15228	1	SSR	FORWARD	62	21	54.81	42.86	ACAACAGTACCCAACATCATC	145	250	250	TC	2	TCTCTCTCTCTCTC	14
contig15228	1	SSR	REVERSE	206	21	55.11	42.86	CGGTTTTACAATGCTACTGAC
contig1523	1	SSR	FORWARD	1882	21	54.95	38.1	GTGTGGAGAAAATGTTGTGAT	150	2284	2284	TCAC	4	TCACTCACTCAC	12
contig1523	1	SSR	REVERSE	2031	21	55.42	52.38	CTCAAGCAGAGAGACAGTGAG
contig15235	1	SSR	FORWARD	220	21	54.97	33.33	TGATAGTTTTGTTTGGAGGAA	157	497	497	TGT	3	TGTTGTTGTTGTTGTTGTTGT	21
contig15235	1	SSR	REVERSE	376	21	54.96	42.86	GATGTGGGTCTCAATCTCATA
contig15257	1	SSR	FORWARD	1	18	57.51	50	CTGGCTTTCTTGCCGATA	105	145	145	AG	2	AGAGAGAGAGAG	12
contig15257	1	SSR	REVERSE	105	21	55.06	47.62	CAGTGCATCAAGATCTCTCTC
contig15257	1	SSR	FORWARD	14	19	52.14	47.37	CGATATCGGAATAGAGACC	113	145	145	GA	2	GAGAGAGAGAGAGA	14
contig15257	1	SSR	REVERSE	126	19	55.08	47.37	CACACCTTGTTTCGTGAAG
contig1527	1	SSR	FORWARD	1379	21	54.8	38.1	TGAATTGAGTGTTACGGATCT	149	1527	1527	AGGA	4	AGGAAGGAAGGAAGGA	16
contig1527	1	SSR	REVERSE	1527	21	55.09	38.1	CCTTCAACCAAATCCTACTTT
contig15282	1	SSR	FORWARD	976	21	54.7	33.33	AGCAGTTGAATTTGAATCTTG	153	1555	1555	GTT	3	GTTGTTGTTGTTGTTGTTGTT	21
contig15282	1	SSR	REVERSE	1128	21	54.95	42.86	GTAACGTTAGGAATGTTGTCG
contig15282	1	SSR	FORWARD	1261	21	55	38.1	GTATTCGTGGAAGAAAGGAAT	124	1555	1555	GGT	3	GGTGGTGGTGGTGGTGGT	18
contig15282	1	SSR	REVERSE	1384	21	54.95	38.1	AAGAAGAATTCTCCATCAACC
contig15283	1	SSR	FORWARD	253	21	54.97	42.86	CCTCATTGTTGTTCTATCTGC	148	1153	1153	TCAC	4	TCACTCACTCAC	12
contig15283	1	SSR	REVERSE	400	21	55.22	33.33	GAGCAATTTGAAATCATGTGT
contig15288	1	SSR	FORWARD	41	21	55.2	38.1	AAAAGCGAGAGGAAGAGAATA	154	740	740	TGCA	4	TGCATGCATGCA	12
contig15288	1	SSR	REVERSE	194	21	55.32	42.86	ACGATGATGTTGTTGTAGCTC
contig153	1	SSR	FORWARD	194	21	54.74	42.86	GCTCAATACTGTTACGAGGAA	175	1265	1265	ATT	3	ATTATTATTATT	12
contig153	1	SSR	REVERSE	368	21	55.04	33.33	GTTGTTTCCCTTCTTTTTGAT
contig15300	1	SSR	FORWARD	495	21	54.86	42.86	CAATATGTTAACGACGGAGAC	149	832	832	TTTA	4	TTTATTTATTTA	12
contig15300	1	SSR	REVERSE	643	21	55.08	38.1	GCGCTAAAAGAGACACATAAA
contig15305	1	SSR	FORWARD	213	22	54.91	36.36	GTATTGAAAATGAAGCTTCTCC	147	416	416	ACA	3	acaacaacaacaaca	15
contig15305	1	SSR	REVERSE	359	21	55.15	33.33	TTTTGTGTTTGTTTGCTACCT
contig15318	1	SSR	FORWARD	421	21	55.03	38.1	TTTCAAGTTGTGGAGGACTAA	145	918	918	GCAT	4	GCATGCATGCAT	12
contig15318	1	SSR	REVERSE	565	21	55.11	38.1	ATGTCCCTCCAATTACAGATT
contig15328	1	SSR	FORWARD	14	21	55.34	42.86	TTCTGCAAAGGTATGGTACAC	150	511	511	AT	2	ATATATATATATAT	14
contig15328	1	SSR	REVERSE	163	21	54.09	38.1	TGAGGTTTACTATGGGAAGAA
contig15352	1	SSR	FORWARD	393	21	54.98	52.38	CTCTTCTACTCAAGGGTAGGC	157	644	644	ATA	3	ATaataataataataata	18
contig15352	1	SSR	REVERSE	549	21	55.77	33.33	GATTTGATTTAATGGCCGTAT
contig1536	1	SSR	FORWARD	1018	21	55.49	38.1	GTGCAAAGCATTGAACATACT	144	1488	1488	TG	2	TGTGTGTGTGTG	12
contig1536	1	SSR	REVERSE	1161	21	54.88	38.1	TCTTGGCAGTAAAGAATTCAG
contig1536	1	SSR	FORWARD	1018	21	55.49	38.1	GTGCAAAGCATTGAACATACT	144	1488	1488	TTTTC	5	TTTTCTTTTCTTTTC	15
contig1536	1	SSR	REVERSE	1161	21	54.88	38.1	TCTTGGCAGTAAAGAATTCAG
contig15366	1	SSR	FORWARD	82	20	55.29	40	ATTGAATGCTGAGATGGAAG	144	303	303	GTT	3	GTTGTTGTTGTTGTT	15
contig15366	1	SSR	REVERSE	225	21	54.57	42.86	GATCCTTTCTTTGCTCTCTCT
contig15371	1	SSR	FORWARD	264	21	55.08	42.86	CAAAACATACACACAGACACG	152	1833	1833	TTA	3	TTATTATTATTATTATTATTATTA	24
contig15371	1	SSR	REVERSE	415	20	55.03	45	GTTTACCTCATTGGACCTCA
contig15386	1	SSR	FORWARD	104	21	55	38.1	GTTAAGCTAAAGCAACCAACA	151	341	341	AG	2	AGAGAGAGAGAGAGAGAG	18
contig15386	1	SSR	REVERSE	254	20	55	45	AAGTTCCACCTCTTTCTTCC
contig15387	1	SSR	FORWARD	297	21	55.13	33.33	TTTATCAAGTCCTCGTTTTCA	151	494	494	TGC	3	TGCTGCTGCTGC	12
contig15387	1	SSR	REVERSE	447	21	55.05	38.1	GCTAGCCATAAAACATGCTAA
contig15392	1	SSR	FORWARD	1208	21	55.18	38.1	CACGGTTCATTTTAGATGTGT	134	3367	3367	AT	2	ATATATATATATAT	14
contig15392	1	SSR	REVERSE	1341	21	55.56	33.33	ACTCAAATGAAACATTCCACA
contig15392	1	SSR	FORWARD	1321	21	55.56	33.33	TGTGGAATGTTTCATTTGAGT	156	3367	3367	TAAT	4	TAATTAATTAATTAAT	16
contig15392	1	SSR	REVERSE	1476	21	55.63	42.86	CTAAGAGGATCGGTCAAAAAC
contig15395	1	SSR	FORWARD	183	21	55.05	38.1	TTCGTAGACACGAAAATCTGT	149	473	473	TA	2	TATATATATATATATATATATA	22
contig15395	1	SSR	REVERSE	331	21	54.64	38.1	AACCTTGATCAACATCTGGTA
contig15401	1	SSR	FORWARD	20	21	54.16	33.33	GAAGAAAAAGAAAAGCACAGA	143	172	172	AGA	3	agaagaagaagA	12
contig15401	1	SSR	REVERSE	162	21	55.06	38.1	TTGGAGAGATTGAGTTGAAGA
contig15430	1	SSR	FORWARD	695	21	55.42	33.33	GCATGTGCAATTTCAACTAAT	157	1644	1644	TTC	3	TTCTTCTTCTTCTTC	15
contig15430	1	SSR	REVERSE	851	21	54.97	38.1	ATAAAGCTGCAAGAGGGTATT
contig15436	1	SSR	FORWARD	16	21	54.95	38.1	TGACAAACTTAATGGGAGAGA	157	1009	1009	CT	2	ctctctctctct	12
contig15436	1	SSR	REVERSE	172	21	55.18	42.86	CACCTTCCATCTTCTTCTTCT
contig15436	1	SSR	FORWARD	16	21	54.95	38.1	TGACAAACTTAATGGGAGAGA	157	1009	1009	AG	2	aGAGAGAGAGAGAGAG	16
contig15436	1	SSR	REVERSE	172	21	55.18	42.86	CACCTTCCATCTTCTTCTTCT
contig15436	1	SSR	FORWARD	53	21	54.75	33.33	ACATAACAACAAACCCTTTCA	142	1009	1009	AAG	3	AAGAAGAAGAAG	12
contig15436	1	SSR	REVERSE	194	21	54.92	38.1	TTTCTCTCTCCTTTTCCACTT
contig15436	1	SSR	FORWARD	464	21	54.57	42.86	AAGCTACTGAAGTTGGTGCTA	165	1009	1009	TCA	3	TCATCATCATCA	12
contig15436	1	SSR	REVERSE	628	21	55.44	38.1	CAGGAATCTTGTTCAAGTCAA
contig15436	1	SSR	FORWARD	751	21	55.29	38.1	AAGTGATGTTGTTGATGAAGC	149	1009	1009	TTTA	4	TttATTTATTTA	12
contig15436	1	SSR	REVERSE	899	21	56.92	33.33	ACAATGCCAAAATTTCTTCTG
contig15436	1	SSR	FORWARD	488	21	55.01	42.86	TTGATGCTCTTCAAGCTACTC	143	1009	1009	CATAAC	6	CATAACCATAACCATAAC	18
contig15436	1	SSR	REVERSE	630	21	54.47	38.1	TTCAGGAATCTTGTTCAAGTC
contig15448	1	SSR	FORWARD	1238	21	55.36	42.86	CTTCCTTCCTCAACTTCCTTA	150	1721	1721	CAT	3	CATCATCATCAT	12
contig15448	1	SSR	REVERSE	1387	21	55.23	42.86	CTGTTTACCAAGAAGATGCTG
contig15457	1	SSR	FORWARD	428	21	55.85	38.1	TTATCATGCCTCCAAAGTGTA	151	579	579	AATA	4	AATAAaTAAATAAaTA	16
contig15457	1	SSR	REVERSE	578	23	53.26	34.78	TGAGGTTGTAACTATCATGTCTT
contig15469	1	SSR	FORWARD	9	21	55.37	33.33	CTGACAAAGATGGATTGAAAA	152	175	175	AGAA	4	agaaagaaagaa	12
contig15469	1	SSR	REVERSE	160	23	54.64	30.43	CCTTTCATAATTCAGTAAATGCT
contig15473	1	SSR	FORWARD	261	21	55.19	38.1	TCTTGAAGACGGTTCACTAAA	143	530	530	GAG	3	GAGGAGGAGGAGGAGGAG	18
contig15473	1	SSR	REVERSE	403	21	55	47.62	CCTAACTAGGGCTCAACTTTC
contig1548	1	SSR	FORWARD	526	21	55.11	47.62	GGTTCTTGAGAAGGCTAAGAG	149	765	765	TGC	3	TGCTGCTGCTGC	12
contig1548	1	SSR	REVERSE	674	21	54.7	33.33	CACAAATCTTCTGCAAATTCT
contig15489	1	SSR	FORWARD	130	21	55.26	42.86	CTGAGTCCTTTCCAGAAACTT	180	514	514	TAAAA	5	taaaataaaataaaa	15
contig15489	1	SSR	REVERSE	309	21	55.12	33.33	GATTCATTTCTTCGGTTTCTT
contig15496	1	SSR	FORWARD	85	22	54.39	36.36	TGATCTGTTTTATGAGTCCAAC	146	545	545	AG	2	agagagagagagagag	16
contig15496	1	SSR	REVERSE	230	21	55.23	33.33	ATTGGGAATCACTTCATTCTT
contig15507	1	SSR	FORWARD	151	20	55.15	35	CCAAATATGAATTGCCGTAT	148	304	304	AT	2	atatatatatatatatatat	20
contig15507	1	SSR	REVERSE	298	22	54.4	31.82	CTTGTTCTCACAAGAAAAATTG
contig15508	1	SSR	FORWARD	118	21	55.84	38.1	CCACACTCAAATTTGTAAACG	164	348	348	TTAA	4	TtAATTAATTAA	12
contig15508	1	SSR	REVERSE	281	21	54.95	38.1	TCAGAGGGAACAGAAATGTAA
contig15508	1	SSR	FORWARD	118	21	55.84	38.1	CCACACTCAAATTTGTAAACG	164	348	348	ATTTTC	6	ATTTTCATTTTCATTTtC	18
contig15508	1	SSR	REVERSE	281	21	54.95	38.1	TCAGAGGGAACAGAAATGTAA
contig15516	1	SSR	FORWARD	615	22	53.96	31.82	GCAGTTCATGTAATGCTTTATT	153	848	848	TA	2	tatatatatatatatata	18
contig15516	1	SSR	REVERSE	767	21	54.33	33.33	TAAGGGAATAACATCCATTTG
contig15517	1	SSR	FORWARD	186	21	55.12	38.1	TGATGATGAAGCAGATACACA	152	424	424	AACA	4	aacaaacaaaca	12
contig15517	1	SSR	REVERSE	337	21	54.76	42.86	TCTGTGACTTGCAGTATGATG
contig15527	1	SSR	FORWARD	16	21	55.01	42.86	TGAGTCCGATCTGAGAATAGA	100	115	115	AAT	3	AATaaTAATAAT	12
contig15527	1	SSR	REVERSE	115	21	55.59	38.1	GATTTACGCAACATCATCATC
contig15552	1	SSR	FORWARD	178	21	54.24	33.33	AAAATTCTGTAGCAAGATGGA	153	378	378	CAT	3	CATCATCATCAT	12
contig15552	1	SSR	REVERSE	330	21	55.51	38.1	GATGATGGGTTGTTAAGGATT
contig1556	1	SSR	FORWARD	539	21	55.09	38.1	TTTAAGAGGTGCTAATGCAAG	148	1267	1267	TGG	3	TGGTGGTGGTGG	12
contig1556	1	SSR	REVERSE	686	21	54.98	38.1	TGACCCAGATTCATTTACATC
contig15561	1	SSR	FORWARD	149	21	54.74	33.33	TTTCAATGTGTTATCCGATCT	145	401	401	TTTTTG	6	tttttgtttttgtttttg	18
contig15561	1	SSR	REVERSE	293	21	54.97	42.86	CACAGCTGATTAGTCCAATTC
contig15577	1	SSR	FORWARD	404	21	55.45	33.33	CTGAGTTTTTGTTTGGAATGA	150	645	645	GAG	3	GAGGAGGAGGAG	12
contig15577	1	SSR	REVERSE	553	21	54.45	42.86	GAAGCTAACGACAGAATGAAG
contig15577	1	SSR	FORWARD	404	21	55.45	33.33	CTGAGTTTTTGTTTGGAATGA	150	645	645	CCG	3	CCGCCGCCGCCG	12
contig15577	1	SSR	REVERSE	553	21	54.45	42.86	GAAGCTAACGACAGAATGAAG
contig15592	1	SSR	FORWARD	241	21	54.92	38.1	AGAACAACTCAAAGTCACCAA	124	375	375	ATA	3	ataataataata	12
contig15592	1	SSR	REVERSE	364	21	55.13	38.1	CATGTTTCAACTCACTGGATT
contig15618	1	SSR	FORWARD	770	20	55.54	50	CTGAAGCTGAGCCTGTTAAG	165	1018	1018	GAGCCG	6	GAGCCGGAGCCGGAGCCG	18
contig15618	1	SSR	REVERSE	934	21	54.83	38.1	AGTAATGATGAATCGCAGTGT
contig15624	1	SSR	FORWARD	29	21	55.11	38.1	AACAAAAAGGTTCTTCTGTCC	127	243	243	CGC	3	CGCCGCCGCCGC	12
contig15624	1	SSR	REVERSE	155	21	55.07	33.33	GAATGAATGCAAAAGCATAAC
contig1563	1	SSR	FORWARD	135	21	55.73	47.62	GTGGTTGTTGAGTGAAGTGAG	151	481	481	TTCT	4	TTCTTTCTTTCT	12
contig1563	1	SSR	REVERSE	285	21	55.5	47.62	GACTGAGTTGGAACCTTCTTC
contig15647	1	SSR	FORWARD	894	21	54.81	33.33	GCACTTTATTCGAAGATGAAA	150	1447	1447	TTTG	4	TTtGTTTGTTTG	12
contig15647	1	SSR	REVERSE	1043	21	53.16	38.1	TAATTAAGGTCAAGCTCTTCC
contig15648	1	SSR	FORWARD	79	21	55.34	42.86	CATTCAACACGTCGTCTATCT	162	453	453	TTAAA	5	ttaaattaaattaaa	15
contig15648	1	SSR	REVERSE	240	21	55.04	33.33	AATTGTTTTCTTCCAACTTCC
contig15648	1	SSR	FORWARD	79	21	55.34	42.86	CATTCAACACGTCGTCTATCT	162	453	453	AAATA	5	aaataaaataaaata	15
contig15648	1	SSR	REVERSE	240	21	55.04	33.33	AATTGTTTTCTTCCAACTTCC
contig15648	1	SSR	FORWARD	216	21	55.11	38.1	ACTTGGAAGTTGGAAGAAAAC	173	453	453	AAAGCA	6	AAAGCAAaaGCAAaaGCA	18
contig15648	1	SSR	REVERSE	388	21	55.5	38.1	ATCTGACATTGACATGATGCT
contig15652	1	SSR	FORWARD	9	22	51.51	36.36	AGAGATTCAGTTGAATAGGAGT	115	370	370	TA	2	tatatatatata	12
contig15652	1	SSR	REVERSE	123	22	54.64	31.82	TTTATGTTGGCAATACATTAGG
contig1568	1	SSR	FORWARD	190	21	54.81	42.86	AGCTAGTTCAATCTCCCAGTT	156	434	434	TTTA	4	TTTATTTATTTA	12
contig1568	1	SSR	REVERSE	345	21	54.63	42.86	ACTCTGTTTGCTGATACCTTG
contig1568	1	SSR	FORWARD	199	21	54.78	33.33	AATCTCCCAGTTGCTTTATTT	147	434	434	AAGA	4	AAGAAAGAAAGA	12
contig1568	1	SSR	REVERSE	345	21	54.63	42.86	ACTCTGTTTGCTGATACCTTG
contig15685	1	SSR	FORWARD	953	21	54.66	38.1	GATGATGGTTCTAATTCGATG	145	1587	1587	GTG	3	GTGGTGGTGGTG	12
contig15685	1	SSR	REVERSE	1097	21	55.28	47.62	TAGGATTAGGAGGAGGCATAG
contig157	1	SSR	FORWARD	612	21	54.26	38.1	TGTGATATATAGCTGGGCTTT	150	974	974	GTT	3	GTTGTTGTTGTT	12
contig157	1	SSR	REVERSE	761	21	54.94	42.86	CTTCCTGTTAGAAGCAACAGA
contig15704	1	SSR	FORWARD	139	21	54.87	47.62	CATCCACTCCTAACCCTAGAT	155	483	483	AAC	3	aacaacaacaac	12
contig15704	1	SSR	REVERSE	293	21	55.38	42.86	TGACAAGCAAGACTATCCATC
contig15712	1	SSR	FORWARD	15	19	55	31.58	TGAAATTTTGAACGCAAAG	132	201	201	GAA	3	GAAGAAGAAGAAGAA	15
contig15712	1	SSR	REVERSE	146	21	54.66	38.1	CATAGTGAAACAGCCTTTTGT
contig15712	1	SSR	FORWARD	32	21	54.89	38.1	AGGAATCGTAAAGGAAGAAGA	164	201	201	TGA	3	TGATGATGATGATGATGATGATGA	24
contig15712	1	SSR	REVERSE	195	21	55.11	47.62	CGTGGAGAGGGTAAGTAGAAT
contig15712	1	SSR	FORWARD	32	21	54.89	38.1	AGGAATCGTAAAGGAAGAAGA	164	201	201	AAGAGA	6	AAGAGAAAGAGAAAGAGA	18
contig15712	1	SSR	REVERSE	195	21	55.11	47.62	CGTGGAGAGGGTAAGTAGAAT
contig15720	1	SSR	FORWARD	339	21	55.38	47.62	GGCACTATCACTCTCATCTCA	180	544	544	AAG	3	aagaagaagaag	12
contig15720	1	SSR	REVERSE	518	21	55.07	38.1	CAGCAAAGACAAAGAAGAAGA
contig15720	1	SSR	FORWARD	403	21	54.58	38.1	GGAGGAAAAGAAGAAGAAGAA	121	544	544	TTC	3	ttcttcttcttcttc	15
contig15720	1	SSR	REVERSE	523	18	60.39	50	ACCCGCAGCAAAGACAAA
contig15720	1	SSR	FORWARD	339	21	55.38	47.62	GGCACTATCACTCTCATCTCA	180	544	544	TAAT	4	taattaattaat	12
contig15720	1	SSR	REVERSE	518	21	55.07	38.1	CAGCAAAGACAAAGAAGAAGA
contig15721	1	SSR	FORWARD	63	21	54.66	38.1	CGTCAACACTAAAATCGAAGT	133	297	297	ATG	3	ATGATGATGATG	12
contig15721	1	SSR	REVERSE	195	21	55.49	42.86	ACTCGTAATCGAGGTCAATCT
contig15722	1	SSR	FORWARD	73	21	55.4	38.1	CTAACGTTCTTCAGCATTTTG	214	365	365	TAT	3	tattattattattattat	18
contig15722	1	SSR	REVERSE	286	21	54.95	38.1	AACCTGGCAAGTACAAATACA
contig15735	1	SSR	FORWARD	14	21	54.75	47.62	CTCTACAGACGAAGGTCAAGA	121	197	197	CAA	3	caacaacaacaacaa	15
contig15735	1	SSR	REVERSE	134	20	54.92	40	GAGAAACTGAATCGTTTTGG
contig15738	1	SSR	FORWARD	222	21	55.33	42.86	ACTACCACACCAAGAAAAGGT	154	1124	1124	GAA	3	GAAGAAGAAGAA	12
contig15738	1	SSR	REVERSE	375	21	54.89	33.33	TTTCATCCATACCAAAAGAGA
contig15763	1	SSR	FORWARD	37	21	54.89	42.86	CATTTACACTCACTTCGGTTC	145	701	701	AAAT	4	AAATAAATAAAT	12
contig15763	1	SSR	REVERSE	181	20	54.84	30	TTAATGGTTTCCGTTTTTGT
contig15763	1	SSR	FORWARD	486	21	54.99	38.1	CCAGTTGAAATGTTCATTAGC	142	701	701	AACACC	6	AACACCAACACCAACACCAACACCAACACC	30
contig15763	1	SSR	REVERSE	627	21	55.27	42.86	TAACAACAACTAGAGGCGGTA
contig15787	1	SSR	FORWARD	267	21	55.23	42.86	TGAGGATTGTGATGGTAGAAG	151	820	820	ATG	3	ATGATGATGATGATGATG	18
contig15787	1	SSR	REVERSE	417	21	54.76	33.33	ATCCTTTCTTTCCCTTTGTTA
contig15795	1	SSR	FORWARD	158	21	54.37	47.62	CCTAGGGTTTAACTACGTCCT	143	486	486	CAA	3	CAACAACAACAACAA	15
contig15795	1	SSR	REVERSE	300	21	54.9	42.86	CTGGAACAAATTAGTCTGGTG
contig15795	1	SSR	FORWARD	280	21	54.9	42.86	CACCAGACTAATTTGTTCCAG	143	486	486	CAA	3	CAACAACAACAA	12
contig15795	1	SSR	REVERSE	422	21	54.32	47.62	GCAGGAGTTCTATCGTTAGTG
contig15795	1	SSR	FORWARD	280	21	54.9	42.86	CACCAGACTAATTTGTTCCAG	143	486	486	CAG	3	CAGCAGCAGCAGCAGCAGCAG	21
contig15795	1	SSR	REVERSE	422	21	54.32	47.62	GCAGGAGTTCTATCGTTAGTG
contig15816	1	SSR	FORWARD	476	21	54.63	38.1	TTGTCTGTGAATGTTCAAGTG	150	788	788	TAA	3	TAATAATAATAA	12
contig15816	1	SSR	REVERSE	625	21	55.74	33.33	ACCATTCAAACCCTTTATTTG
contig15817	1	SSR	FORWARD	61	21	54.53	38.1	TCTCATCTCTATTTGGCATTC	147	3254	3254	ATTTC	5	atttcatttcatttc	15
contig15817	1	SSR	REVERSE	207	21	54.94	33.33	ACTTGTCTGGTCAAAACAAAA
contig15818	1	SSR	FORWARD	103	21	55.34	38.1	GAGAAAAGGTTCTCTGCATTT	160	1443	1443	ATT	3	ATTATTATTATTATT	15
contig15818	1	SSR	REVERSE	262	21	54.26	38.1	TCTCAAAAGGAAGTTCCACTA
contig15822	1	SSR	FORWARD	211	21	54.83	33.33	AGAGAATAATTATCGGCGAAT	140	350	350	AAAG	4	AAAGAAAGAAAG	12
contig15822	1	SSR	REVERSE	350	18	54.39	50	CTTCGTAACTGGGCAAAG
contig15823	1	SSR	FORWARD	135	21	55	38.1	GTTAGAGTCGGATTTTGGAAT	151	443	443	ACA	3	ACAACAACAACA	12
contig15823	1	SSR	REVERSE	285	21	54.45	42.86	CGCATCTTCTTCTACTTGTTC
contig15823	1	SSR	FORWARD	211	21	55	38.1	AGCGTACAACAACAACAAGAT	167	443	443	AGA	3	AGAAGAAGAAGAAGAAGA	18
contig15823	1	SSR	REVERSE	377	21	54.86	38.1	TCCTCTTCATTACCATCTTCA
contig15823	1	SSR	FORWARD	211	21	55	38.1	AGCGTACAACAACAACAAGAT	172	443	443	GAT	3	GATGATGATGAT	12
contig15823	1	SSR	REVERSE	382	21	54.99	42.86	CCTCTTCCTCTTCATTACCAT
contig15832	1	SSR	FORWARD	28	21	55.31	33.33	AATGGAAATTTCAAGAGTGGT	172	217	217	GTG	3	GTGGTGGTGGTGGTGGTG	18
contig15832	1	SSR	REVERSE	199	21	54.92	38.1	GTTGAAGAGCATCAACAAATC
contig15834	1	SSR	FORWARD	10	21	54.36	42.86	GAGACAATTGATCGCTAGAAG	142	185	185	CAG	3	cagcagcagcagcagcag	18
contig15834	1	SSR	REVERSE	151	21	55.38	38.1	AGTTTCGAACATCAACAACAG
contig15835	1	SSR	FORWARD	228	21	55.2	38.1	AAAGGAAAAGAGTTGGATCTG	158	649	649	GAA	3	GAAGAaGAAGAA	12
contig15835	1	SSR	REVERSE	385	21	54.38	52.38	CGGTGGACACTCACTACTACT
contig15835	1	SSR	FORWARD	314	21	55.26	38.1	GGAACGTTGAAGAAAAGAACT	160	649	649	TAG	3	TAGTAGTAGTAG	12
contig15835	1	SSR	REVERSE	473	20	55.29	45	GAAACGAAGAACTACCACCA
contig15835	1	SSR	FORWARD	345	21	54.78	33.33	TTGGGTTTTCAATGGATAGTA	164	649	649	GGT	3	GGTGgTGGTGGT	12
contig15835	1	SSR	REVERSE	508	20	55.01	30	TTGACAAAATTTCACACCAA
contig15839	1	SSR	FORWARD	200	21	54.87	33.33	CACCATTTTATTTTGACTTGG	158	473	473	TGTAA	5	tgtaatgtaatgtaa	15
contig15839	1	SSR	REVERSE	357	21	55.37	42.86	AGTTGGAGATTGAAGGTGAGT
contig15840	1	SSR	FORWARD	87	20	55.85	45	GTCCTCCACCACATTTGTTA	149	259	259	CTA	3	CTACTACTACTA	12
contig15840	1	SSR	REVERSE	235	21	55.22	38.1	ATTTGATCAAGAGGGTCTCAT
contig1585	1	SSR	FORWARD	137	21	54.61	38.1	GTTATAGGCAAACCAAGACAA	137	767	767	TA	2	TATATATATATATA	14
contig1585	1	SSR	REVERSE	273	21	55.09	33.33	ATATGCCTTTTCTTTTCATCC
contig1586	1	SSR	FORWARD	991	21	55.23	38.1	CATATCAGTACGCAAATCCAT	142	1207	1207	AAGC	4	AAGCAAGCAAGC	12
contig1586	1	SSR	REVERSE	1132	21	54.27	42.86	CTAGTTCTTGATATCCGTTGC
contig15867	1	SSR	FORWARD	64	21	54.88	38.1	CCAATACTTTCTTCTCTGCAA	167	444	444	AG	2	AGAGAGAGAGAGAGAGAGAG	20
contig15867	1	SSR	REVERSE	230	21	55.23	33.33	ATCATTGTCTCCCATTTCTTT
contig15867	1	SSR	FORWARD	64	21	54.88	38.1	CCAATACTTTCTTCTCTGCAA	158	444	444	ATT	3	ATTATTATTATTATTATTATTATTATTATT	30
contig15867	1	SSR	REVERSE	221	21	55.23	42.86	TCCCATTTCTTTCTCTCTCTC
contig15867	1	SSR	FORWARD	256	21	55.34	42.86	CTTCCTCTCAAGACGAAATCT	153	444	444	TCT	3	TCTTCTTCTTCT	12
contig15867	1	SSR	REVERSE	408	21	54.62	42.86	CACCAAGAGAAGATGAAGAGA
contig15893	1	SSR	FORWARD	231	21	56.3	42.86	GCGAGTACATCATCAACGATA	158	406	406	AGC	3	agcagcagcagc	12
contig15893	1	SSR	REVERSE	388	21	55.23	42.86	CCTTCTCAGAATAAACGTCCT
contig15894	1	SSR	FORWARD	74	21	54.94	52.38	CCACTCACTTACTCACTCCAG	158	923	923	CTT	3	CTTCTTCTTCTTCTTCTT	18
contig15894	1	SSR	REVERSE	231	21	56.13	42.86	CGTGTGAATGGATAGATGAGA
contig15907	1	SSR	FORWARD	47	21	55.78	33.33	GCAATTTCTGTTTTGCAACTA	149	712	712	AC	2	ACACACACACACACACACACaC	22
contig15907	1	SSR	REVERSE	195	21	54.58	33.33	TTCAATATGTTTGATCCACCT
contig15915	1	SSR	FORWARD	15	20	54.64	30	AAAAGCAGATTTTCATTTGG	133	319	319	ATG	3	atgatgatgatgatg	15
contig15915	1	SSR	REVERSE	147	20	54.94	55	CGTTCTCACACCTCTCTCTC
contig15922	1	SSR	FORWARD	829	21	54.99	42.86	CAACACTCCAGTTGTAAAAGG	153	1133	1133	AAT	3	AaTAATAATAAT	12
contig15922	1	SSR	REVERSE	981	21	54.65	33.33	AGAAGACCCAAATCAAAAAGT
contig15935	1	SSR	FORWARD	240	21	55.11	42.86	GAGTTTTTAACCGCTCTTCTC	153	2216	2216	CTT	3	CTTCTTCTTCTTCTTCTT	18
contig15935	1	SSR	REVERSE	392	21	54.57	33.33	CCTTCAACTTTTCTTTTTCCT
contig15935	1	SSR	FORWARD	1596	21	55.55	42.86	GAGTTGGTGGGTTTTCTAAAG	156	2216	2216	GGT	3	GGTGGTGGTGGTGGT	15
contig15935	1	SSR	REVERSE	1751	21	54.28	33.33	ACCAAACAGTTTCAAACAATC
contig15949	1	SSR	FORWARD	145	21	55.22	42.86	AACCTAGCTTCTCCAACATTC	150	408	408	TCC	3	tcctcctcctcctcc	15
contig15949	1	SSR	REVERSE	294	21	54.88	38.1	TTGATAGGCTGTGATGAGATT
contig15950	1	SSR	FORWARD	196	21	54.99	38.1	ATAGGGGAAAGCGTAGTTTTA	157	406	406	TGA	3	TGATGATGATGATGATGA	18
contig15950	1	SSR	REVERSE	352	21	54.85	33.33	ATAATTCTCTCCGCAAAATCT
contig15970	1	SSR	FORWARD	239	21	55.22	42.86	GTTAACAAGGTGTTGACAGGA	149	573	573	ACTTC	5	ACTTCACTTCACTTC	15
contig15970	1	SSR	REVERSE	387	21	54.73	42.86	CCAAACTCTAGAGGCTTTTCT
contig15970	1	SSR	FORWARD	367	21	54.73	42.86	AGAAAAGCCTCTAGAGTTTGG	148	573	573	ATGAA	5	ATGAAaTGAAATGAA	15
contig15970	1	SSR	REVERSE	514	20	54.98	30	CTCAAAGCGGAAAATTAAAA
contig15978	1	SSR	FORWARD	268	21	55.64	42.86	TATGACTTCAGCTTCAGGTTG	149	539	539	TTTA	4	TTtATTTATTTA	12
contig15978	1	SSR	REVERSE	416	21	54.34	38.1	ACAAAATCCACTACACCAAAG
contig15988	1	SSR	FORWARD	89	21	55.17	38.1	GTTCATGATCAATATCGCTGT	125	218	218	TCT	3	TCTTCTTCTTCTTCTTCT	18
contig15988	1	SSR	REVERSE	213	21	54.38	42.86	AGCGATTATTATCTCCTCCTC
contig1601	1	SSR	FORWARD	712	21	55.25	47.62	AGTTGTTTCTCCCTCTCTCAG	153	871	871	GA	2	GAGAGAGAGAGA	12
contig1601	1	SSR	REVERSE	864	21	54.54	42.86	GCAACACACCTGTTTTCTACT
contig1601	1	SSR	FORWARD	712	21	55.25	47.62	AGTTGTTTCTCCCTCTCTCAG	153	871	871	AG	2	AGAGAGAGAGAGAGAGAGAGAG	22
contig1601	1	SSR	REVERSE	864	21	54.54	42.86	GCAACACACCTGTTTTCTACT
contig1601	1	SSR	FORWARD	712	21	55.25	47.62	AGTTGTTTCTCCCTCTCTCAG	153	871	871	GTGTT	5	GTGTTGTGTTGTGTT	15
contig1601	1	SSR	REVERSE	864	21	54.54	42.86	GCAACACACCTGTTTTCTACT
contig16013	1	SSR	FORWARD	2	21	55.33	38.1	GCATATTTGACAACGTGAAGT	100	101	101	TAAAA	5	TAAAATAAAATAAAA	15
contig16013	1	SSR	REVERSE	101	20	55.09	45	GGGCACATTGATCCTATCTA
contig16042	1	SSR	FORWARD	603	21	54.57	47.62	TAGGTGAAGTCTGAGTTGGAG	162	1356	1356	TGG	3	TGGTGGTGgTGGTGG	15
contig16042	1	SSR	REVERSE	764	21	54.67	47.62	TACCTGTAACTCCTCCTCCTT
contig16042	1	SSR	FORWARD	603	21	54.57	47.62	TAGGTGAAGTCTGAGTTGGAG	162	1356	1356	GGA	3	GGAGGAGGAGGAGGAGGA	18
contig16042	1	SSR	REVERSE	764	21	54.67	47.62	TACCTGTAACTCCTCCTCCTT
contig16042	1	SSR	FORWARD	762	20	55.1	50	GTACTGTTTGTGGAGGAGGA	133	1356	1356	GAT	3	GATGATGATGATGATGATGATGATGATGAT	30
contig16042	1	SSR	REVERSE	894	21	55.01	42.86	ACCTCCAACTTCTTCTCAATC
contig16042	1	SSR	FORWARD	798	21	54.87	38.1	ATGATGATGATGATGAAGGAG	154	1356	1356	GAT	3	GATGATGATGATGATGATGAT	21
contig16042	1	SSR	REVERSE	951	21	54.9	42.86	ATGGTGGTAGTGTTGTTGTTC
contig16045	1	SSR	FORWARD	280	21	54.7	38.1	TGTTATTGTTGTCTGTGTTCG	149	594	594	GATT	4	GATTGATTGATT	12
contig16045	1	SSR	REVERSE	428	21	55.01	38.1	GTTGTTTGACATTTCTCTTGC
contig16046	1	SSR	FORWARD	931	21	54.65	38.1	ATAGAGAGGGATCTCCAAAAA	147	1678	1678	AAG	3	AAGAAGAAGAAG	12
contig16046	1	SSR	REVERSE	1077	21	54.81	42.86	ATTAGTCAGCTTGGTCCTCTT
contig16048	1	SSR	FORWARD	134	21	54.92	38.1	TGACAACAAAGACACTTCCTT	148	365	365	TCA	3	tcatcatcatca	12
contig16048	1	SSR	REVERSE	281	21	55.07	33.33	ACTCCAACAATGTAAAGCAAA
contig16057	1	SSR	FORWARD	296	21	55.16	33.33	TTGGAAAGTCTTGTTCTTTGA	150	451	451	GTTA	4	GTTAGTTAGTTA	12
contig16057	1	SSR	REVERSE	445	21	55.35	42.86	TTGGGGGTAGAGTAACAGAAT
contig16058	1	SSR	FORWARD	106	20	55.31	30	AAAATGAAGCATTTGGATTG	147	528	528	TTG	3	TTGTTGTTGTTGTTGTTGTtG	21
contig16058	1	SSR	REVERSE	252	21	55.29	33.33	CAAAGATCTGATTCCAATGAA
contig16075	1	SSR	FORWARD	95	21	55.42	47.62	GTGCTAACTTGTGACCTACCA	162	464	464	ATAC	4	ATACATACATAC	12
contig16075	1	SSR	REVERSE	256	21	55.16	42.86	ACACTGGTATTGACTTGATGC
contig1612	1	SSR	FORWARD	13	21	54.77	33.33	CGTTGGTTTCATTTCATTATC	150	1106	1106	TAA	3	TAATAATAATAA	12
contig1612	1	SSR	REVERSE	162	21	56.08	47.62	ATCTTCTGATGCTACCTGGAG
contig16131	1	SSR	FORWARD	246	20	54.95	45	CTTGCTGTCTTTTGGCTACT	150	1013	1013	CTT	3	CTTCTTCTTCTT	12
contig16131	1	SSR	REVERSE	395	21	55.5	42.86	AGCAAGAAGAAGAATCAGAGG
contig16131	1	SSR	FORWARD	597	21	55.26	42.86	CCCTCTCTTCTTGTTGTCTTT	162	1013	1013	CTT	3	CTTCTTCTTCTT	12
contig16131	1	SSR	REVERSE	758	20	54.8	45	AGAGGAGAAAGGGAGAGAAA
contig16138	1	SSR	FORWARD	34	21	55.09	38.1	ATGCCATTGAAGTAATGTGTC	150	256	256	CAT	3	CATCATCATCAT	12
contig16138	1	SSR	REVERSE	183	21	55.25	47.62	AGTCGACCCAAGTAATAGCTC
contig16178	1	SSR	FORWARD	91	21	54.7	38.1	GGCTACTGAAGAACAAATTCA	157	316	316	GA	2	GAGAGAGAGAGA	12
contig16178	1	SSR	REVERSE	247	21	54.68	38.1	TATAAGCATTCTCCGGTTATG
contig16186	1	SSR	FORWARD	139	21	54.67	38.1	GTTATGGTGTGAATTTTGAGG	143	371	371	GAA	3	GAAGAAGAAGAA	12
contig16186	1	SSR	REVERSE	281	21	54.39	42.86	TAGATCTCACACACACAATGG
contig16194	1	SSR	FORWARD	123	22	54.29	36.36	ACTAAATTACGTGGATGCTACA	142	279	279	TTAA	4	ttaattaattaa	12
contig16194	1	SSR	REVERSE	264	21	53.95	33.33	CTGCAAAATTAACATACACCA
contig162	1	SSR	FORWARD	269	21	53.32	38.1	GCTCTTCAATCTTTTATGTCC	169	3506	3506	AAT	3	AATAATAATAATAATAAT	18
contig162	1	SSR	REVERSE	437	21	54.72	38.1	AACACTCAATCAAGTTGGGTA
contig16200	1	SSR	FORWARD	44	21	55.56	38.1	CATGAGGACTAGCAAATTTCA	138	398	398	TCA	3	TCATCATCATCATCA	15
contig16200	1	SSR	REVERSE	181	21	55.48	42.86	CAGAGACAACCGAAGACATTA
contig16227	1	SSR	FORWARD	145	21	55.64	33.33	ACAAATCTTGTGTGTTTTCCA	154	536	536	TTC	3	TTCTTCTTCTTCTTC	15
contig16227	1	SSR	REVERSE	298	21	55.17	47.62	CTGAGGAAGATGAAGAGGACT
contig16230	1	SSR	FORWARD	47	20	55.17	40	CTTGCTATTGATCCACCATT	167	527	527	TTATT	5	TTATTTTATTTTATT	15
contig16230	1	SSR	REVERSE	213	21	54.77	47.62	GTGACGACAGTAACAGTTTCC
contig16235	1	SSR	FORWARD	82	21	54.92	33.33	GGACCAATTAATGATGAATGA	152	800	800	AAGG	4	aaggaaggaaggaagg	16
contig16235	1	SSR	REVERSE	233	21	54.73	33.33	TTGCCAAGTTATTCTTTGTTC
contig16239	1	SSR	FORWARD	626	21	55.13	33.33	AGAAGGGAAATGAAAATGAAG	155	1946	1946	GGA	3	GGAGGAGGAGGA	12
contig16239	1	SSR	REVERSE	780	21	55.5	42.86	CTTAGTAGCAGCATGAATTGC
contig16240	1	SSR	FORWARD	6	21	54.47	38.1	CCCATCTCATCACTCTTTTTA	142	276	276	ATA	3	ataataataataata	15
contig16240	1	SSR	REVERSE	147	21	54.83	38.1	AGAATGGTGAAGACACTTGAA
contig16247	1	SSR	FORWARD	11	21	54.98	33.33	CAACTTCAAAGCTTAAAACCA	153	214	214	TTC	3	TTCTTCTTCTTC	12
contig16247	1	SSR	REVERSE	163	21	54.24	38.1	TGTACATCAATTGTCACAACC
contig16248	1	SSR	FORWARD	96	21	54.89	38.1	AACTTTTCGATCTCTCCCTTA	251	421	421	TA	2	TATATATATATAta	14
contig16248	1	SSR	REVERSE	346	21	54.91	33.33	AAACGATACACAAAAACTGGA
contig16254	1	SSR	FORWARD	6	21	55.46	33.33	ACCATCACTTTTCTTTTCGAT	122	139	139	AATT	4	AATTAATTAATT	12
contig16254	1	SSR	REVERSE	127	21	54.41	38.1	TGGTTGGAGATTTAGAAGCTA
contig16259	1	SSR	FORWARD	40	18	54.8	50	GGAAGGTGGAAGTGGTTT	135	344	344	TGC	3	tGCTGCTGCTGC	12
contig16259	1	SSR	REVERSE	174	21	55.2	38.1	CTTTCCTCTTCCATTGAAACT
contig16265	1	SSR	FORWARD	202	21	55.32	38.1	TTACGTGGGTTATTAACATGC	138	373	373	AAGG	4	aaggaaggaaggaagg	16
contig16265	1	SSR	REVERSE	339	22	54.63	36.36	CTTTTCTTTGTCTGAAGAAGGT
contig16283	1	SSR	FORWARD	37	22	54.39	36.36	TGATCTAAACATGTAGCACACA	163	220	220	ACAA	4	ACAAACAAACAA	12
contig16283	1	SSR	REVERSE	199	21	54.83	33.33	TCATGTAACGTTTCCTTGATT
contig163	1	SSR	FORWARD	937	21	55.51	47.62	GATGAGAAGGAGATTGAGAGG	131	1067	1067	AGA	3	AGAAGAAGAAGA	12
contig163	1	SSR	REVERSE	1067	21	55.04	42.86	CCTATCTAGCGCTGAATGTTA
contig16305	1	SSR	FORWARD	99	21	54.78	47.62	AGTTAGTCCCATAACCAGTCC	152	464	464	AAAT	4	aaataaataaat	12
contig16305	1	SSR	REVERSE	250	21	54.78	38.1	CCTTGCCAAAGAATGTAGTTA
contig16312	1	SSR	FORWARD	573	21	55.47	42.86	AGGGGTAAAGAAGTGATGAGA	156	742	742	GAAG	4	gaaggaaggaag	12
contig16312	1	SSR	REVERSE	728	21	55.19	33.33	AAGCATGTAATGAATTGATGG
contig16330	1	SSR	FORWARD	2	21	54.86	38.1	TGCCATAACAGTAGTTGGAAT	145	166	166	GCA	3	GCAGCAGCAGCA	12
contig16330	1	SSR	REVERSE	146	21	55.81	42.86	TGACAAAGCTATTGAGTCTCG
contig1635	1	SSR	FORWARD	109	21	55.15	33.33	AGTAACAAAACCAGCAACAAA	153	1622	1622	CTT	3	CTTCTTCTTCTTCTT	15
contig1635	1	SSR	REVERSE	261	21	54.83	42.86	GATGAAACTCAACAGAGTTGG
contig16373	1	SSR	FORWARD	60	21	54.95	38.1	TGGTACAACTTACATGCCTTT	158	316	316	AAAG	4	AAaGAAAGAAAG	12
contig16373	1	SSR	REVERSE	217	21	55.55	33.33	AAAGCAAAAAGACACACAATG
contig16382	1	SSR	FORWARD	10	21	55.27	38.1	GGACATTATACCAACAGCAAA	153	882	882	TA	2	TATATATATATATA	14
contig16382	1	SSR	REVERSE	162	21	54.95	33.33	ATAATTTGGAGGAAAATCCTG
contig16401	1	SSR	FORWARD	32	21	55.09	33.33	AAGCATTGCATGTTAGTTGTT	135	323	323	CTT	3	cttcttcttcttctt	15
contig16401	1	SSR	REVERSE	166	21	54.7	38.1	TCTACAACATTGACACAAACG
contig16401	1	SSR	FORWARD	168	21	54.64	42.86	TCATTGTATACACGCAGTCAC	153	323	323	CAT	3	catcatcatcat	12
contig16401	1	SSR	REVERSE	320	21	55.35	38.1	ATGAAGTTGATGATGGTGGTA
contig16437	1	SSR	FORWARD	984	21	54.77	38.1	GGAGTGAAATGTGAATTGAAG	153	1141	1141	GAA	3	GAAGAAGAAGAA	12
contig16437	1	SSR	REVERSE	1136	21	54.92	42.86	AGAGGATGAAGAGGTCATTTC
contig16461	1	SSR	FORWARD	4	20	56.02	45	AACACCTGGTCAACAAACAG	103	110	110	TATT	4	TATTTATTtATT	12
contig16461	1	SSR	REVERSE	106	20	55.16	35	TTCTTGGTATTTGGGAAATG
contig16462	1	SSR	FORWARD	49	21	54.86	38.1	AACACATGATCACAAGATTCC	146	204	204	CAT	3	CATCATCATCAT	12
contig16462	1	SSR	REVERSE	194	21	55.38	42.86	ATTGTGCAAGATGTAGTACGG
contig16464	1	SSR	FORWARD	79	21	54.52	42.86	TACTGAAGTTGAAGGATCCAG	155	282	282	AGAA	4	AGAAAGAAAGAA	12
contig16464	1	SSR	REVERSE	233	21	55.3	38.1	AACATGATCTTGTCTTCGTTG
contig16465	1	SSR	FORWARD	6	23	52.07	30.43	TCAGTTTACTGAGTACATTCAAA	102	131	131	CCG	3	CCGCCGCCGCCG	12
contig16465	1	SSR	REVERSE	107	19	55.73	47.37	AGCTCACCACGAGTGAAAT
contig1647	1	SSR	FORWARD	18	21	54.41	38.1	ATGTGTGGTCTTCTGATGAAT	160	372	372	AATA	4	AATAAATAAATA	12
contig1647	1	SSR	REVERSE	177	21	55.16	42.86	AGTTATGTGCAGTTGATGGAC
contig1647	1	SSR	FORWARD	139	21	54.93	42.86	TTTGTTCGCTTCTGTAGAGTC	153	372	372	AAAT	4	AAATAAATAAATAAAT	16
contig1647	1	SSR	REVERSE	291	21	55.03	38.1	CAACAAAAAGAAGAGTCATGG
contig16480	1	SSR	FORWARD	30	21	56.15	47.62	GTGTTCTGTACAAAGGGGTTC	146	611	611	AATTTC	6	AATTTCAATTTCAATTTCAATTTC	24
contig16480	1	SSR	REVERSE	175	21	55.07	38.1	AATCTTCTTCTATCGCTTCGT
contig16480	1	SSR	FORWARD	141	21	55.15	38.1	CATCAACAAAATAGACGAAGC	141	611	611	TTTAAT	6	TTTAATTTTAATTTTAATTTtAAT	24
contig16480	1	SSR	REVERSE	281	21	55.31	42.86	GGGTTTCTTCATAAACTCCAC
contig16489	1	SSR	FORWARD	14	21	54.71	33.33	GAAAGAAAAAGGGATTATTGG	112	125	125	AG	2	AGAgAGAGAGAGAGAGAGAGAGAG	24
contig16489	1	SSR	REVERSE	125	23	52.77	43.48	TCTCTCTCTTCTCTCTCTTCTCT
contig16499	1	SSR	FORWARD	1010	21	55.3	38.1	AGAGGATGTGTTTCCAAATCT	149	1611	1611	CCT	3	CCTCCTCCTCCT	12
contig16499	1	SSR	REVERSE	1158	21	55.75	38.1	CCAAAATATCTGGAAGGTTGT
contig16500	1	SSR	FORWARD	16	23	52.68	52.17	CTCTCTCTCTCTCTCTCTCTCTC	150	949	949	CA	2	CACACACACACACACACACA	20
contig16500	1	SSR	REVERSE	165	20	55	30	TCAAAAGGGAAATGAAAAGA
contig16500	1	SSR	FORWARD	412	21	54.1	33.33	GGAATTCTTGAATTGTGTGAT	162	949	949	TGATTA	6	TGATTATGATTATGATTA	18
contig16500	1	SSR	REVERSE	573	21	55.04	33.33	AAGGTTTGATTTCCTTTGAAC
contig1661	1	SSR	FORWARD	2048	21	55.36	38.1	ATGAATAACTAAAGGCGGAAG	144	3261	3261	GAT	3	GATGATGATGAT	12
contig1661	1	SSR	REVERSE	2191	21	55.39	47.62	GTTCTCTCTATCCCCATCAAG
contig1661	1	SSR	FORWARD	2314	21	54.89	33.33	AGCCCCTCATTAAATTAGAAA	187	3261	3261	ATTA	4	ATTAATTAATTA	12
contig1661	1	SSR	REVERSE	2500	21	55.17	42.86	ACCAGTGGGAGATTGTAAGAT
contig1675	1	SSR	FORWARD	323	21	54.9	33.33	CTCTGGAAATTTAAACAAGCA	157	553	553	CTT	3	CTTCTTCTTCTTCTT	15
contig1675	1	SSR	REVERSE	479	21	54.5	33.33	CATCCAAGACAAAATTCCTTA
contig1679	1	SSR	FORWARD	113	21	53.77	42.86	GGAAGGTATACAACGTCAATC	156	1175	1175	TTA	3	TTATTATTATTA	12
contig1679	1	SSR	REVERSE	268	21	54.76	38.1	GGAGAAATAAAACAAGGGAAG
contig1679	1	SSR	FORWARD	1	23	51.65	30.43	AGTTATTAAAGAAGTGAATCTGG	133	1175	1175	ATAAAA	6	ATAAAAATAAAAATAAAA	18
contig1679	1	SSR	REVERSE	133	21	53.77	42.86	GATTGACGTTGTATACCTTCC
contig168	1	SSR	FORWARD	13	21	55.77	38.1	ATTATTACTTTGTGGGGTTGC	154	2295	2295	GAAG	4	GAAGGAAGGAAG	12
contig168	1	SSR	REVERSE	166	23	52.68	30.43	CTTCCTTCTTTCTCTTACTTTTT
contig1681	1	SSR	FORWARD	43	22	54.98	36.36	CCGTTGAGAGAAAATAATAAGG	263	775	775	ATA	3	ATAATAATAATAATA	15
contig1681	1	SSR	REVERSE	305	20	54.72	45	TGAGGGGGAGTGTTAGAATA
contig1682	1	SSR	FORWARD	38	21	54.93	42.86	GATGGTTATCAGTAACCCACA	157	374	374	GCA	3	GCAGCAGCAGCA	12
contig1682	1	SSR	REVERSE	194	21	54.52	38.1	GCCATCAAACAAGGTTATAGA
contig1682	1	SSR	FORWARD	201	21	54.88	42.86	GACAGCATCTTTTGTGGTAAC	144	374	374	GAG	3	GAGGAGGAGGAG	12
contig1682	1	SSR	REVERSE	344	21	55.07	33.33	ATACAAGCCAAACAGAACAAA
contig1685	1	SSR	FORWARD	421	21	54.55	38.1	TGTTTGGTTGAAGAGGATAAG	142	916	916	TGAGAT	6	TGAGATTGAGATTGAGAT	18
contig1685	1	SSR	REVERSE	562	21	54.5	33.33	GAAAAGTTTCCTGAATCAACA
contig1686	1	SSR	FORWARD	243	21	55.38	42.86	TTGTATCAATCTCCTGACTGC	137	1039	1039	TGATA	5	TGATATGATATGATA	15
contig1686	1	SSR	REVERSE	379	21	55.12	33.33	ATACAATGGCTTCAATAAGCA
contig1715	1	SSR	FORWARD	229	21	54.28	33.33	GCAATGAAATTAGAAAGTTGG	118	505	505	GAA	3	GAAGAAGAAGAAGAA	15
contig1715	1	SSR	REVERSE	346	21	54.78	33.33	TTAAAATATCCCTGACAACCA
contig1722	1	SSR	FORWARD	211	21	55.1	33.33	TCTTCAATTGCATTCACTTCT	155	546	546	ACC	3	ACCACCACCACC	12
contig1722	1	SSR	REVERSE	365	21	55.62	38.1	GCCTTGGATATTGATGGTTAT
contig1725	1	SSR	FORWARD	1812	20	54.86	35	AAATGACAGCATCGAAGATT	180	5117	5117	TA	2	TATATATATATA	12
contig1725	1	SSR	REVERSE	1991	21	54.99	47.62	TGGAGGCTGTAAGTACACAGT
contig1739	1	SSR	FORWARD	528	21	54.99	42.86	CCCATCTTTCTGATTCTACCT	153	776	776	TCTTC	5	TCTTCTCTTCTCTTC	15
contig1739	1	SSR	REVERSE	680	21	54.94	33.33	GTACAAAATTTCCCCAAAAGT
contig1741	1	SSR	FORWARD	235	23	51.63	30.43	TTAGTACAACTACAAAACGAAGA	259	534	534	TAT	3	TATTATTATTAT	12
contig1741	1	SSR	REVERSE	493	22	51.31	31.82	AAGTACAACTACAAAACGAAGA
contig1741	1	SSR	FORWARD	235	23	51.63	30.43	TTAGTACAACTACAAAACGAAGA	261	534	534	TAT	3	TATTATTATTAT	12
contig1741	1	SSR	REVERSE	495	23	51.35	30.43	TTAAGTACAACTACAAAACGAAG
contig1749	1	SSR	FORWARD	245	21	55.08	38.1	ATTTAAGTTTTCGTCCCACTC	143	549	549	GGT	3	GGTGGTGGTGGT	12
contig1749	1	SSR	REVERSE	387	21	55.08	33.33	TTGTGATTTTCTTTCTCCTCA
contig1753	1	SSR	FORWARD	1	21	55.63	42.86	TTCTTCCTTCTTCTCTTCTGC	124	405	405	GCA	3	GCAGCAGCAGCA	12
contig1753	1	SSR	REVERSE	124	21	54.97	33.33	GAAAAACCTTGAGGATTTGAT
contig1758	1	SSR	FORWARD	904	20	54.17	40	CTAGGTTGAAAAACCCAAAG	187	1926	1926	AAT	3	AATAATAATAATAATAATAATAATAATAATAATAATAATAATAATAATAATAATAATAATAATAATAATAATAATAATAATAATAAT	87
contig1758	1	SSR	REVERSE	1090	21	54.94	38.1	AGATGCTTCTGTTCTTTCCTT
contig1758	1	SSR	FORWARD	1065	21	54.94	38.1	GGAAAAAGGAAAGAACAGAAG	143	1926	1926	CTT	3	CTTCTTCTTCTT	12
contig1758	1	SSR	REVERSE	1207	21	54.9	33.33	CAAATATGGTATCGATTTTGC
contig1766	1	SSR	FORWARD	2	18	56.79	50	AGGCTCGCCTTCTTTCTT	125	476	476	CT	2	CTCTCTCTCTCT	12
contig1766	1	SSR	REVERSE	126	21	55	38.1	GTTGTTAGGGTTTTGGAAACT
contig177	1	SSR	FORWARD	231	21	55.34	38.1	AGAATGAACCGAACCTGTTAT	158	446	446	AAT	3	AATAATAATAATAATAAT	18
contig177	1	SSR	REVERSE	388	21	55.48	42.86	CGGTCACTGCCTATACAAATA
contig1776	1	SSR	FORWARD	1233	21	54.5	33.33	TTCCAATTCTCTTTGTGTTTC	152	1604	1604	TCA	3	TCATCATCATCA	12
contig1776	1	SSR	REVERSE	1384	21	55.65	38.1	ATGATATGGACAATTGTGTGG
contig178	1	SSR	FORWARD	3449	21	55.69	42.86	CTGTCTGAAGAAAGTGAACGA	151	3942	3942	TTG	3	TTGTTGTTGTTG	12
contig178	1	SSR	REVERSE	3599	21	54.9	42.86	GTTCTAATACAAGGCAGCTCA
contig1784	1	SSR	FORWARD	4	21	53.31	47.62	ATGAAGAGTGAGTCTGAGTCC	141	650	650	TAG	3	TAGTAGTAGTAG	12
contig1784	1	SSR	REVERSE	144	21	55.26	33.33	TCTGTTGCAAAGAACAAAGTT
contig1787	1	SSR	FORWARD	13	21	53.89	38.1	CCTCCTCAACGTAATTAAGAA	164	1213	1213	GGTC	4	GGTCGGTCGGTC	12
contig1787	1	SSR	REVERSE	176	21	54.92	38.1	GATTTCATCAACTTTGAGCAC
contig1789	1	SSR	FORWARD	231	21	54.89	33.33	TGGATGTTTAAGAGGAATGAA	156	1144	1144	CCA	3	CCACCACCACCA	12
contig1789	1	SSR	REVERSE	386	21	55.05	52.38	GGGTTACTACAGCCACTACCT
contig1794	1	SSR	FORWARD	1816	21	55.06	42.86	CCCTCATCATGATCATCTCTA	148	2458	2458	TTTA	4	TTTATTTATTTA	12
contig1794	1	SSR	REVERSE	1963	20	54.74	35	AAATGTTGTAAAAGGCTTGC
contig1795	1	SSR	FORWARD	500	21	55.15	38.1	GTGTAAAAGACTTGCGCTTTA	155	1294	1294	TAAA	4	TAAATAAATAAA	12
contig1795	1	SSR	REVERSE	654	21	55	38.1	TTTCCTCATCATGATCATCTC
contig1796	1	SSR	FORWARD	54	21	54.56	42.86	AAAGGATTAGGCAGAGTAAGG	179	2168	2168	AATA	4	AATAAATAAATAAATAAATAAATAAATAAATA	32
contig1796	1	SSR	REVERSE	232	21	54.71	47.62	AGTCCTCGACTTTACTGAGGT
contig1797	1	SSR	FORWARD	435	21	55.21	38.1	TATGGGTAATCGAGAATTGTG	154	639	639	ATTT	4	ATTTATTTATTT	12
contig1797	1	SSR	REVERSE	588	21	54.37	33.33	AAAGGCGATGCATATATCTAA
contig18	1	SSR	FORWARD	168	21	54.66	38.1	CACTAGAATGCCAAAAAGTGT	132	654	654	TCA	3	TCATCATCATCA	12
contig18	1	SSR	REVERSE	299	21	55.68	38.1	CCAATAATGCTCTCATTGCTA
contig1800	1	SSR	FORWARD	167	21	55.35	38.1	CTTATCATCATCGCATCAGTT	146	372	372	TTCC	4	TTCCTTCCTTCC	12
contig1800	1	SSR	REVERSE	312	21	55.46	33.33	AATTAAAGCAAATGGAAGCTC
contig1802	1	SSR	FORWARD	1277	21	54.41	38.1	GAACAAAAGCTCTCTCAAATG	151	1466	1466	CTG	3	CTGCTGCTGCTG	12
contig1802	1	SSR	REVERSE	1427	19	55.62	52.63	GAATGGGAGACTTCGAGTG
contig1803	1	SSR	FORWARD	93	21	54.82	42.86	GGATCTAGGGTTTCTTGACAT	150	1322	1322	ATTA	4	ATTAATTAATTA	12
contig1803	1	SSR	REVERSE	242	21	54.92	38.1	TGACAACCCCTTAAACACTAA
contig1803	1	SSR	FORWARD	403	21	55.12	38.1	AACCGGTATATATGTGCATTG	142	1322	1322	TGAA	4	TGAATGAATGAA	12
contig1803	1	SSR	REVERSE	544	21	55.18	33.33	AAAAGTGAGAAACTCATGCAA
contig1811	1	SSR	FORWARD	109	22	55.11	31.82	TTTTGAAAGGTATACAACGTCA	150	864	864	TTA	3	TTATTATTATTA	12
contig1811	1	SSR	REVERSE	258	21	54.33	33.33	AATAAGGGAAGAAATGGAAAG
contig1811	1	SSR	FORWARD	1	23	51.79	30.43	GTAGATTAAAGAAGCAAATCTGT	133	864	864	ATAAAA	6	ATAAAAATAAAAATAAAA	18
contig1811	1	SSR	REVERSE	133	22	54.46	36.36	GATTGACGTTGTATACCTTTCA
contig18227	1	SSR	FORWARD	138	21	54.43	42.86	TTCAAGTGTACCTCTTCAACC	152	901	901	TA	2	TATATATATATA	12
contig18227	1	SSR	REVERSE	289	21	55.71	38.1	AATCATGGAAAGGTCAAGAAC
contig18227	1	SSR	FORWARD	512	21	54.84	38.1	AGGCCAAATTTCTTGTACTCT	147	901	901	CAT	3	CATCATCATCATCAT	15
contig18227	1	SSR	REVERSE	658	21	55.19	33.33	TTGAAAACATTGACTTGATCC
contig18227	1	SSR	FORWARD	319	21	55.36	33.33	GGGTTTTTCATTGATTTCTTC	145	901	901	ATTT	4	ATTTATTTATTTATTT	16
contig18227	1	SSR	REVERSE	463	21	54.84	42.86	AGTGTATGCCTCCATTGACTA
contig18227	1	SSR	FORWARD	177	21	54.56	33.33	TTTGTGGTTATTTGTGTTGTG	164	901	901	TTTTA	5	TTTTATTTTATTTTA	15
contig18227	1	SSR	REVERSE	340	21	55.36	33.33	GGAAGAAATCAATGAAAAACC
contig18232	1	SSR	FORWARD	154	21	55.2	42.86	ATATGGATGCTCACTACATGC	135	518	518	ATC	3	ATCATCATCATC	12
contig18232	1	SSR	REVERSE	288	21	55.49	38.1	GTGCTGAATGTTATGCACTTT
contig18235	1	SSR	FORWARD	72	21	54.78	33.33	AAAAAGAAGCTTTTGGGTAAG	185	760	760	CAA	3	CAACAACAACAA	12
contig18235	1	SSR	REVERSE	256	21	55.27	38.1	GGCAAATATGGTTGTTGAGTA
contig18235	1	SSR	FORWARD	108	21	54.16	38.1	CAACAACAAGCACGTAATAGA	149	760	760	AAT	3	AATAATAATAATAAT	15
contig18235	1	SSR	REVERSE	256	21	55.27	38.1	GGCAAATATGGTTGTTGAGTA
contig18235	1	SSR	FORWARD	295	21	54.93	38.1	CACCACCTTCAATATTGTCAT	150	760	760	CTA	3	CTACTACTACTACTA	15
contig18235	1	SSR	REVERSE	444	21	55.02	33.33	GAAGATTCAATCCATCATCAA
contig18236	1	SSR	FORWARD	982	21	54.99	38.1	AGCAAGTTATGAGCATCATGT	153	1156	1156	TTGT	4	TTGTTTGTTTGT	12
contig18236	1	SSR	REVERSE	1134	21	55.31	47.62	CCCGTTAGGTGAGCTACTATT
contig1825	1	SSR	FORWARD	897	21	55.42	33.33	AATGAACAACGTTTAGGGTTT	153	1952	1952	CTG	3	CTGCTGCTGCTG	12
contig1825	1	SSR	REVERSE	1049	21	54.97	38.1	ACTGAGATGAAGCCAATAACA
contig1825	1	SSR	FORWARD	348	21	55.89	38.1	GAATACAACAGGCCTCAATTT	141	1952	1952	AACC	4	AACCAACCAACC	12
contig1825	1	SSR	REVERSE	488	21	54.33	33.33	TGTTGTGCATTGGTAGAAATA
contig1825	1	SSR	FORWARD	384	21	55.34	38.1	AGTTTAACCAACCAACCAACT	148	1952	1952	AACT	4	AACTAACTAACT	12
contig1825	1	SSR	REVERSE	531	22	55.56	36.36	CCAACAAAGTGATTAAAACTCC
contig18253	1	SSR	FORWARD	4	22	54.25	36.36	GAAGTGTTATTGAACTTGTTGC	116	120	120	AGAA	4	AGAAAGAAAGAAAGAAAGAAAGAAAGAAAGAAAGAa	36
contig18253	1	SSR	REVERSE	119	23	50.7	30.43	TTTTTCTTTATCTCTCTCTCTCT
contig18254	1	SSR	FORWARD	13	21	55.27	38.1	CGGAGAGAAGAAGATGAAAAT	164	202	202	ATT	3	attattattatt	12
contig18254	1	SSR	REVERSE	176	21	54.69	33.33	AATTAAGCCGAAGAGAAAAAC
contig18254	1	SSR	FORWARD	13	21	55.27	38.1	CGGAGAGAAGAAGATGAAAAT	164	202	202	TAT	3	TATTATTATTAT	12
contig18254	1	SSR	REVERSE	176	21	54.69	33.33	AATTAAGCCGAAGAGAAAAAC
contig18257	1	SSR	FORWARD	20	21	54.97	33.33	TTCAAAGAAGTAATGGGTTCA	157	451	451	AAAG	4	AAAGAAAGAAAG	12
contig18257	1	SSR	REVERSE	176	21	54.49	38.1	ACATCAAACCTTAAACACTGC
contig18258	1	SSR	FORWARD	68	22	54.21	45.45	AAGTGTGGTAGAGCTTCTCTCT	149	809	809	ACAT	4	ACATACATACAT	12
contig18258	1	SSR	REVERSE	216	22	54.87	36.36	TTTGGCTTAGTGTGTATTCTTG
contig18272	1	SSR	FORWARD	384	21	55.06	33.33	ATTCATTGTGAGAAACCATTG	148	1661	1661	ATG	3	ATGATGATGATG	12
contig18272	1	SSR	REVERSE	531	21	55.11	42.86	TCTGTGTCCAATATGGGTAAG
contig18272	1	SSR	FORWARD	904	21	55.38	33.33	AAAAACCCTTCTCATTGTGTT	167	1661	1661	AAT	3	AATAATAATAATAAT	15
contig18272	1	SSR	REVERSE	1070	21	54.69	38.1	GAGGAACCATTTTCTTTCTTC
contig18272	1	SSR	FORWARD	1218	21	55.04	38.1	ACAACACAACAAACAATCTCC	167	1661	1661	ATT	3	ATTATTATTATT	12
contig18272	1	SSR	REVERSE	1384	21	55.01	38.1	CTTTCAACTTCCCATCCTATT
contig18272	1	SSR	FORWARD	1300	21	55.28	33.33	TGGTTTGAATGAAAAACACTC	158	1661	1661	AAGA	4	AAGAAAGAAAGA	12
contig18272	1	SSR	REVERSE	1457	21	54.97	42.86	GTCATTGCAGGATTTGAGTAG
contig1828	1	SSR	FORWARD	1432	21	55.15	38.1	GATAGGCCAATTAACCCTAAA	130	1769	1769	AT	2	ATATATATATAT	12
contig1828	1	SSR	REVERSE	1561	21	54.2	33.33	CTTTTATTCACCCAATCATGT
contig1828	1	SSR	FORWARD	1535	21	55.28	33.33	ATCATTACATGATTGGGTGAA	136	1769	1769	AAT	3	AATAATAATAATAATAATAATAATAATAATAATAATAATAATAATAATAATAATAAT	57
contig1828	1	SSR	REVERSE	1670	21	54.87	33.33	CATGGTATGGAAAACATCAAT
contig1828	1	SSR	FORWARD	550	20	51.99	30	TTAACATTTTAACAGCCACA	169	1769	1769	AAAT	4	AAATAAATAAAT	12
contig1828	1	SSR	REVERSE	718	23	54.84	34.78	TCTCAATTTCCTTGTATGTCTCT
contig1828	1	SSR	FORWARD	88	22	54.65	31.82	GCTAAAATAAGGGTACCAAAAA	198	1769	1769	TTATT	5	TTATTTTATTTTATT	15
contig1828	1	SSR	REVERSE	285	21	54.65	38.1	AATTTGCAAGAGTCGTAACAC
contig1828	1	SSR	FORWARD	1329	21	55.15	33.33	GGAAATAAAACAAGGGAAGAA	138	1769	1769	GGGAAA	6	GGGAAAGGGAAAGGGAAAGGGAAA	24
contig1828	1	SSR	REVERSE	1466	21	54.78	38.1	TTGTGCATCTAGTTTTTAGGG
contig18283	1	SSR	FORWARD	382	20	55.01	40	ATTGGGAATATCCAGAAGGT	153	3963	3963	CTG	3	CTGCTGCTGCTG	12
contig18283	1	SSR	REVERSE	534	20	55.09	45	GTTATGGAGCTGGATATGGA
contig18285	1	SSR	FORWARD	46	21	55.52	42.86	GACGTTTGGTGATATCTGATG	177	435	435	AGG	3	AGGAGGAGGAGG	12
contig18285	1	SSR	REVERSE	222	21	55.8	47.62	ATGAACAACCTCCTCACTCTC
contig18285	1	SSR	FORWARD	209	21	55.41	42.86	AGGAGGTTGTTCATCGTACTT	157	435	435	GAA	3	GAAGAAGAAGAA	12
contig18285	1	SSR	REVERSE	365	21	54.47	47.62	GTGACTAAGACGCAGCTATTC
contig18285	1	SSR	FORWARD	209	21	55.41	42.86	AGGAGGTTGTTCATCGTACTT	157	435	435	AATTGA	6	AATTGAAATTGAAATTGA	18
contig18285	1	SSR	REVERSE	365	21	54.47	47.62	GTGACTAAGACGCAGCTATTC
contig18298	1	SSR	FORWARD	432	21	54.99	33.33	TCCAGAGCAACAAATAAACAT	150	1953	1953	AC	2	ACACACACACAC	12
contig18298	1	SSR	REVERSE	581	21	54.71	42.86	CGCTCTGATTGTAAGATGAGT
contig18314	1	SSR	FORWARD	114	22	54.3	36.36	TGCTATAGGTGTTCTGTTTGTT	160	437	437	AAT	3	aataataataat	12
contig18314	1	SSR	REVERSE	273	21	55.73	42.86	AAAGTCGGCTCTGTTAGATGT
contig18333	1	SSR	FORWARD	267	21	55.22	47.62	AGACGGAGATGTAGAAGGAAG	157	585	585	GAA	3	gaagaagaagaa	12
contig18333	1	SSR	REVERSE	423	21	55.15	33.33	AATGAAACATCTACTGCGAAA
contig18333	1	SSR	FORWARD	155	21	55.11	47.62	CCTGAAACTCTTCTTCCTAGC	150	585	585	AGGAGA	6	aggagaaggagaaggagaaggaga	24
contig18333	1	SSR	REVERSE	304	21	55.07	42.86	CTTCTTCTTCTTCCGTTCTTC
contig18339	1	SSR	FORWARD	24	20	55.67	50	ATTCATAGGAGGAGGTGGAG	151	439	439	TTGAAC	6	ttgaacttgaacttgaac	18
contig18339	1	SSR	REVERSE	174	21	55.34	38.1	ATCTTGTTTGGAGAAAAGAGC
contig1834	1	SSR	FORWARD	913	21	55.53	33.33	ATAGTGCAAAAAGGAAAAAGC	130	2218	2218	TTC	3	TTCTTCTTCTTC	12
contig1834	1	SSR	REVERSE	1042	21	55.11	42.86	CACAATCAGAACCTGACTCAT
contig1834	1	SSR	FORWARD	771	21	55.38	38.1	AGTGAATCCGATGAAGAAGAT	163	2218	2218	AGGAGA	6	AGGAGAAGGAGAAGGAGA	18
contig1834	1	SSR	REVERSE	933	21	55.53	33.33	GCTTTTTCCTTTTTGCACTAT
contig1834	1	SSR	FORWARD	804	21	55.41	47.62	AGGAGAAGGAGAAGGAAGAGT	153	2218	2218	AGGAGC	6	AGGAGCAGGAGCAGGAGC	18
contig1834	1	SSR	REVERSE	956	21	54.56	42.86	TCGAGACGTAGAAGAAGAAGA
contig18358	1	SSR	FORWARD	1222	21	55.57	42.86	GAAAGAAGACGCTTCAGAGTT	144	1377	1377	AACAG	5	AACAGAACAGAACAG	15
contig18358	1	SSR	REVERSE	1365	21	55.52	38.1	CAACAACTTCTTCAACTTCCA
contig18359	1	SSR	FORWARD	214	21	54.7	38.1	CGTCAGATACCGAATTAGAAA	154	367	367	CAT	3	catcatcatcatcatcatcatcatcat	27
contig18359	1	SSR	REVERSE	367	22	53.76	40.91	TGGAGTTTAGCTATGTATCCAC
contig1836	1	SSR	FORWARD	468	21	55.35	38.1	GAATGCATATACTCCGTTGAA	147	669	669	AAG	3	AAGAAGAAGAAGAAGAAG	18
contig1836	1	SSR	REVERSE	614	21	54.94	33.33	TGTTGTTGTTGTTGTTGTTGT
contig1836	1	SSR	FORWARD	533	21	55.46	52.38	CACTTCCTCCTAGACATCCTC	136	669	669	AAC	3	AACAACAACAACAACAACAAC	21
contig1836	1	SSR	REVERSE	668	21	55.12	42.86	CGAGGTTTTCTTACACATACG
contig1836	1	SSR	FORWARD	116	21	54.61	33.33	CACAATCTAGCCAACATTTTT	145	669	669	CAACA	5	CAACACAACACAACA	15
contig1836	1	SSR	REVERSE	260	21	55.02	42.86	GGTGTGTGGGTAAAAGTATGA
contig18360	1	SSR	FORWARD	34	21	55	38.1	CACAAGGATCAATTACGAAAG	150	384	384	GTTG	4	GTTGGTTGGTTG	12
contig18360	1	SSR	REVERSE	183	21	54.15	42.86	GATCTATCACTTCTCCATCCA
contig18373	1	SSR	FORWARD	198	21	54.56	38.1	TGTTTGAAGTGTTTCTCCTTC	147	424	424	ATT	3	ATTATTATTATT	12
contig18373	1	SSR	REVERSE	344	21	54.85	38.1	ATCTGTGAATCAAGCACAAGT
contig18379	1	SSR	FORWARD	325	21	55.46	47.62	GTTAGGGTTAGGGTAGGGTTT	140	693	693	GTT	3	GTTGTTGTTGTTGTTGTTGTTGTT	24
contig18379	1	SSR	REVERSE	464	20	55.55	45	ACTGAACCCTCACAATCTCA
contig18389	1	SSR	FORWARD	431	21	55.23	47.62	GATAAGCCTGCTAAAGAGAGG	151	876	876	TTC	3	TTCTTCTTCTTCTTC	15
contig18389	1	SSR	REVERSE	581	21	55.36	33.33	GAACAGAATCGTCAATTTCAA
contig1840	1	SSR	FORWARD	448	21	54.99	38.1	ACTAATGATCTGCAATGTGCT	139	863	863	TTAT	4	TTATTTATTTAT	12
contig1840	1	SSR	REVERSE	586	21	54.85	38.1	GAACCAAGACAACAAAATGAG
contig18402	1	SSR	FORWARD	144	21	54.68	38.1	TCGCACCTATAGTTTTGAATC	150	690	690	TTTG	4	TttGTTTGTTTG	12
contig18402	1	SSR	REVERSE	293	21	54.81	47.62	TAGCACTCCTCACCAAAGTAG
contig18407	1	SSR	FORWARD	302	21	55.01	42.86	GTTAATAAAGGAGGAGGTGGA	156	588	588	ATT	3	ATTATTATTATT	12
contig18407	1	SSR	REVERSE	457	21	54.81	38.1	GCCATCAAGTGGTTTATTATG
contig18408	1	SSR	FORWARD	45	21	55.36	38.1	CCTACACCGTTGACAAAATTA	146	399	399	ATT	3	attattattattattatt	18
contig18408	1	SSR	REVERSE	190	21	54.64	47.62	AGCTTGCACTCTCTCTAGTCA
contig18408	1	SSR	FORWARD	45	21	55.36	38.1	CCTACACCGTTGACAAAATTA	146	399	399	TTCA	4	ttcattcattca	12
contig18408	1	SSR	REVERSE	190	21	54.64	47.62	AGCTTGCACTCTCTCTAGTCA
contig18412	1	SSR	FORWARD	484	21	55.42	42.86	CCTTGTTTCACTGTACTGCAT	149	683	683	GATTT	5	GATTTGATTTGATTT	15
contig18412	1	SSR	REVERSE	632	21	55.13	38.1	TTTGTACTCGGAGGCATAATA
contig18415	1	SSR	FORWARD	246	21	55.16	42.86	GCACTGGTAGTGTGAATGAAT	131	376	376	ATG	3	atgatgatgatgatgatg	18
contig18415	1	SSR	REVERSE	376	21	53.12	33.33	TCACCATCACCATTATCTTTA
contig18425	1	SSR	FORWARD	18	20	55.16	35	ACTGCGATGCAAGTTTATTT	151	360	360	TTTA	4	tttatttattta	12
contig18425	1	SSR	REVERSE	168	21	55.51	38.1	TAAATTCCGGGAGTGTAAAGT
contig18433	1	SSR	FORWARD	12	20	55.17	40	TCTCACCCAAATCTCAAAAC	149	161	161	ACT	3	ACTACTACTACT	12
contig18433	1	SSR	REVERSE	160	22	54.34	40.91	AGAAAGTGGGATGAGAGAATAG
contig18451	1	SSR	FORWARD	144	20	55.76	40	TTTTTCTTCTGCTTCCACTG	140	283	283	GAAAA	5	GAAAAGAAAAGAAAA	15
contig18451	1	SSR	REVERSE	283	21	54.83	42.86	CTCCAACAATCTGAAGTCAAC
contig18490	1	SSR	FORWARD	118	20	55.39	30	ATTGAAATTGGATGGTTCAA	152	430	430	AATA	4	aataaataaata	12
contig18490	1	SSR	REVERSE	269	21	55.34	38.1	ACCGATAAACTCCTGTTGATT
contig18494	1	SSR	FORWARD	103	21	55.86	38.1	CATCATTGACTTTGTCACCAT	167	847	847	TGA	3	TGATGATGATGA	12
contig18494	1	SSR	REVERSE	269	21	55.2	42.86	GTCAAGGGAAGGAAGAAAGTA
contig18495	1	SSR	FORWARD	13	21	55.36	42.86	ACATCACAACGTATCCACACT	158	363	363	CAT	3	CATCATCATCAT	12
contig18495	1	SSR	REVERSE	170	21	55.12	38.1	GATGACAAGAAACAACACGAT
contig18507	1	SSR	FORWARD	8	21	54.85	33.33	TGATTTTGAAGTGTTGGTTCT	177	327	327	ATGA	4	atgaatgaatga	12
contig18507	1	SSR	REVERSE	184	21	55.16	38.1	TACACTCTTAGGCCATTTTGA
contig1851	1	SSR	FORWARD	30	23	52.16	34.78	CATAACAGATCATGTGTAGAAGA	158	447	447	AT	2	ATATATATATAT	12
contig1851	1	SSR	REVERSE	187	21	55.04	42.86	CGTTGGGAACTCTAATATCCT
contig18529	1	SSR	FORWARD	6	19	54.95	36.84	AACCAAACAAAACCAAACC	176	215	215	CT	2	CTCTCTCTCTCT	12
contig18529	1	SSR	REVERSE	181	21	54.74	38.1	TCTTCTTGTCTTTGTCTTTGG
contig18531	1	SSR	FORWARD	656	22	54.94	31.82	GAAGAAAAGACCGATTTTAATG	169	968	968	TTGA	4	TTGATTGATTGA	12
contig18531	1	SSR	REVERSE	824	21	55.34	38.1	CCATAACACAAAAGTGAGCAT
contig18543	1	SSR	FORWARD	162	21	54.49	38.1	AACCTAACACACATCAAAAGC	169	514	514	TTTC	4	TTTCTTTCTTTC	12
contig18543	1	SSR	REVERSE	330	21	55.89	33.33	GGCCAGGATTAAAAATGATAA
contig1857	1	SSR	FORWARD	1	22	55.86	40.91	CATGGGTAGGGTAAACAAGTTA	145	1006	1006	TAA	3	TAATAATAATAATAATAATAATAATAATAATAATAATAATAA	42
contig1857	1	SSR	REVERSE	145	21	53.72	33.33	ATTTATATTTGTCCTGCTTGG
contig1857	1	SSR	FORWARD	425	21	55.99	33.33	AAATACCCGCATTATGAAAAG	142	1006	1006	AAAG	4	AAAGAAAGAAAG	12
contig1857	1	SSR	REVERSE	566	21	54.82	38.1	GTTTATTTATGGACGGGAGAT
contig18576	1	SSR	FORWARD	9	21	55.66	38.1	AATTAAGGCTAGGGAACAACA	131	411	411	CAA	3	CAACAACAACAA	12
contig18576	1	SSR	REVERSE	139	21	55.34	42.86	CATGCCTCTGTAACAACATCT
contig18576	1	SSR	FORWARD	9	21	55.66	38.1	AATTAAGGCTAGGGAACAACA	131	411	411	CAG	3	CAGCAGCAGCAG	12
contig18576	1	SSR	REVERSE	139	21	55.34	42.86	CATGCCTCTGTAACAACATCT
contig18576	1	SSR	FORWARD	113	21	55.3	38.1	TGCAACAGATGTTGTTACAGA	170	411	411	CAG	3	CAGCAGCAGCAGCAG	15
contig18576	1	SSR	REVERSE	282	20	55.32	55	GAGATGAGCCCTATCCCTAC
contig18576	1	SSR	FORWARD	113	21	55.3	38.1	TGCAACAGATGTTGTTACAGA	170	411	411	CAG	3	CAGCAGCAGCAGCAG	15
contig18576	1	SSR	REVERSE	282	20	55.32	55	GAGATGAGCCCTATCCCTAC
contig18576	1	SSR	FORWARD	113	21	55.3	38.1	TGCAACAGATGTTGTTACAGA	170	411	411	CAG	3	CAGCAGCAGCaG	12
contig18576	1	SSR	REVERSE	282	20	55.32	55	GAGATGAGCCCTATCCCTAC
contig18576	1	SSR	FORWARD	113	21	55.3	38.1	TGCAACAGATGTTGTTACAGA	170	411	411	CAG	3	CAGCAGCAGCAGCAG	15
contig18576	1	SSR	REVERSE	282	20	55.32	55	GAGATGAGCCCTATCCCTAC
contig18592	1	SSR	FORWARD	15	21	54.4	33.33	TCGAATCAAGATAGCAAAAGT	149	255	255	TTC	3	ttcttcttcttc	12
contig18592	1	SSR	REVERSE	163	21	55.37	42.86	ACTCTCTTTGACTCCATGGTT
contig18597	1	SSR	FORWARD	546	21	55.19	38.1	ACTTTTTCGCTACCTTAGCAT	139	685	685	TCA	3	TCATCATCATCA	12
contig18597	1	SSR	REVERSE	684	19	54.93	52.63	GGTGTTGTTGCTAGTGGTG
contig18598	1	SSR	FORWARD	250	21	54.97	33.33	CAAAAAGAGAAATGGTGAATG	138	439	439	ATG	3	ATGATGATGATG	12
contig18598	1	SSR	REVERSE	387	21	55.05	33.33	GTTGACAATGTTTGATTCGAT
contig18599	1	SSR	FORWARD	40	21	54.65	42.86	CTTCGTGACTGTGACTTTCTT	149	241	241	TCT	3	tcttcttcttcttct	15
contig18599	1	SSR	REVERSE	188	21	54.24	38.1	GGAATTAAAGCATTGACTGAG
contig18638	1	SSR	FORWARD	304	21	54.65	38.1	TCTTTGGATTCAGTTCTCTTG	150	2514	2514	TTA	3	TTATTATTATTA	12
contig18638	1	SSR	REVERSE	453	21	54.35	33.33	TTCAGAAAGAACAACAACACA
contig18638	1	SSR	FORWARD	304	21	54.65	38.1	TCTTTGGATTCAGTTCTCTTG	150	2514	2514	TTTA	4	TTtATTTATTTA	12
contig18638	1	SSR	REVERSE	453	21	54.35	33.33	TTCAGAAAGAACAACAACACA
contig18638	1	SSR	FORWARD	433	22	54.95	31.82	TGTGTTGTTGTTCTTTCTGAAT	154	2514	2514	TTTG	4	TTTGTTTGTTTG	12
contig18638	1	SSR	REVERSE	586	21	54.83	38.1	CGAACACCTACATCAATTTTC
contig1867	1	SSR	FORWARD	164	23	54.9	34.78	AACAACCTTACTTCAGTAACCAA	148	832	832	AC	2	ACACACACACAC	12
contig1867	1	SSR	REVERSE	311	22	53.94	36.36	TGATCCAGGTATGGATAAGTAA
contig18675	1	SSR	FORWARD	136	21	54.88	38.1	CTCGAATCGACTTTAACTGAA	146	722	722	TATG	4	TATGTATGTATG	12
contig18675	1	SSR	REVERSE	281	21	54.9	42.86	GCACATGAAGTTTCTCATCTC
contig18693	1	SSR	FORWARD	177	21	55.18	33.33	AAATCAACTTGCTTGTTCTCA	151	407	407	TAA	3	tAATAATAATAA	12
contig18693	1	SSR	REVERSE	327	20	55.1	30	TATTGTAAAAAGGGGCAAAA
contig18703	1	SSR	FORWARD	4	22	54.92	31.82	TCGATCTTTAACCAAAATCTCT	129	433	433	CAAA	4	CAAACAAaCAAA	12
contig18703	1	SSR	REVERSE	132	21	54.88	38.1	AAGCAAAAGGAATAGGCTTAG
contig18708	1	SSR	FORWARD	44	21	54.76	42.86	TTCTCTTACCTCAAGTGCAAC	150	264	264	CT	2	CTCTCTCTCTCTCT	14
contig18708	1	SSR	REVERSE	193	21	54.99	42.86	AATATGGGAAGAGAAGACCAG
contig18721	1	SSR	FORWARD	43	21	55.52	38.1	CCTTGTTTATGTAAAGCACCA	146	258	258	TAT	3	TATTATTATTAT	12
contig18721	1	SSR	REVERSE	188	22	54.43	45.45	CAGCTTCTGTATAACTGTGAGG
contig18757	1	SSR	FORWARD	78	20	55.01	50	CACCTAGTGGATAAGGCTTG	167	279	279	GTT	3	gttgttgttgtt	12
contig18757	1	SSR	REVERSE	244	21	54.94	42.86	CTGACTGGCTTCAAGTAAGAA
contig18768	1	SSR	FORWARD	237	21	54.97	33.33	TTGGTCTTCAAACCTTCATTA	152	499	499	ATTTT	5	attttattttatttt	15
contig18768	1	SSR	REVERSE	388	21	55.68	38.1	ATTCTTCATCGTCATCGTACA
contig18774	1	SSR	FORWARD	33	21	55.71	38.1	TCAAGTGCATGATTTTAGCTC	153	374	374	ACT	3	ACTACTACTAcT	12
contig18774	1	SSR	REVERSE	185	21	55.4	42.86	TGTTCCATACCCATGTACCTA
contig18774	1	SSR	FORWARD	45	21	55.39	38.1	TTTTAGCTCCAACATGATGAC	152	374	374	ATA	3	ATAATAATAATAATA	15
contig18774	1	SSR	REVERSE	196	21	54.75	38.1	ATCCAACACAATGTTCCATAC
contig18776	1	SSR	FORWARD	51	21	55.22	42.86	GCAGCTAGCAAGATAGAACAA	155	431	431	TGAT	4	tgattgattgat	12
contig18776	1	SSR	REVERSE	205	21	55.07	33.33	TTTGCCAAACTTACTGTGAAT
contig18800	1	SSR	FORWARD	423	21	55.77	42.86	GTAAGGATCGGACGTTGTATT	191	623	623	TC	2	TCTCTCTCTCTCTCTCTCTCTCTC	24
contig18800	1	SSR	REVERSE	613	21	55	42.86	CCTAACCCTAATCCCTCATTA
contig18812	1	SSR	FORWARD	2	21	55.01	33.33	AACAAGCTTTTACCGATTCTT	155	293	293	AAAT	4	aaataaataaat	12
contig18812	1	SSR	REVERSE	156	22	54.73	31.82	CAATAACAATGCTTAATCCAGA
contig18812	1	SSR	FORWARD	131	21	54.91	33.33	TTGATCTGGATTAAGCATTGT	123	293	293	TTTA	4	tttatttattta	12
contig18812	1	SSR	REVERSE	253	21	53.67	33.33	AACTCATCAGATCAAACCAAT
contig18850	1	SSR	FORWARD	9	21	55.08	38.1	TGTCTTGAGCCCTAATTATCA	181	189	189	TC	2	tctctctctctctc	14
contig18850	1	SSR	REVERSE	189	22	51.31	45.45	CAGTATAGTAACGAGAGAGACG
contig18851	1	SSR	FORWARD	54	21	55.05	42.86	TCCATAGAATCACAGTTCCAC	140	337	337	TTTC	4	tttctttctttc	12
contig18851	1	SSR	REVERSE	193	22	54.41	31.82	TGCATCATTTTAAAGCTAAGAG
contig18851	1	SSR	FORWARD	150	21	54.77	33.33	CACTTGTTTTCTTTCTTTCCA	149	337	337	TATTT	5	tattttattttattt	15
contig18851	1	SSR	REVERSE	298	21	54.4	38.1	AGACAATGCAACCAGTTATTC
contig18852	1	SSR	FORWARD	113	20	54.08	35	GCTGCAAGATCAAAACAATA	125	238	238	CTG	3	CTGCTGCTGCTG	12
contig18852	1	SSR	REVERSE	237	21	55.32	38.1	CCATAGACAACTGGTTTTTCA
contig1887	1	SSR	FORWARD	123	21	54.96	47.62	CAGATACCGATGAAGACAGAG	153	877	877	TTC	3	TTCTTCTTCTTC	12
contig1887	1	SSR	REVERSE	275	21	55.2	38.1	CAAAGAGGGAGAGACATTTTT
contig18872	1	SSR	FORWARD	422	21	54.98	38.1	TCTATGAATCACCATGAAACC	126	554	554	TATT	4	tatttatttatt	12
contig18872	1	SSR	REVERSE	547	23	54.34	30.43	AACACTAAAAGATTTGTGAGCTT
contig18876	1	SSR	FORWARD	272	21	56.01	38.1	GTCCCATTGGCATTAAATATC	139	482	482	TTG	3	ttgttgttgttg	12
contig18876	1	SSR	REVERSE	410	21	55.16	38.1	AAGGACCGAATTTAGAGATTG
contig1890	1	SSR	FORWARD	598	21	55.04	33.33	TAGAAGGAAGGAAAAGGAAAA	153	943	943	AAGG	4	AAGGAAGGAAGG	12
contig1890	1	SSR	REVERSE	750	21	55.99	33.33	AATGGGAGAAAGGAGAAAAAT
contig18920	1	SSR	FORWARD	217	21	56.16	42.86	GTTCACTTAATTGGGGCATAC	148	593	593	AT	2	ATATATATATATATATATATAT	22
contig18920	1	SSR	REVERSE	364	22	55.19	31.82	AACTACATTTTTGTTCCTTTGG
contig18920	1	SSR	FORWARD	144	21	54.57	33.33	AGGAAATTTTCTCACAGGATT	151	593	593	ATTA	4	ATTAATTAATTA	12
contig18920	1	SSR	REVERSE	294	21	55.44	38.1	TACGCCTTAGAATGCAATAGA
contig18934	1	SSR	FORWARD	151	21	54.78	38.1	CGTCTCGGTCTAAACAATAAA	146	367	367	GAA	3	GAAGAAGAAGAA	12
contig18934	1	SSR	REVERSE	296	21	56.12	42.86	GCTATCACAGTCATTCATCCA
contig18944	1	SSR	FORWARD	78	21	55.16	38.1	CCAACTCTTTTCATGCTATTG	146	847	847	TTA	3	TTATTATTATTA	12
contig18944	1	SSR	REVERSE	223	21	55.02	38.1	AGTGCTTCTTCAAAGGTTTCT
contig18952	1	SSR	FORWARD	37	21	55.13	33.33	GTTGAATTGTCGTGATTTTGT	111	1307	1307	TAAT	4	TAATTAATTAAT	12
contig18952	1	SSR	REVERSE	147	21	54.29	38.1	ATAATATGCATGCTAGCTGGT
contig18953	1	SSR	FORWARD	3	21	54	33.33	GGAATTGAAGCTTAGTGAAAA	150	220	220	TGA	3	TGATGATGATGA	12
contig18953	1	SSR	REVERSE	152	21	54.66	38.1	GCTATAATAACCGTTCGATCA
contig18961	1	SSR	FORWARD	4	21	55.43	33.33	GATAATAAGCCTTGCGAATTT	157	172	172	AAGA	4	aagaaagaaaga	12
contig18961	1	SSR	REVERSE	160	21	55.08	38.1	ACTGATCTTGCTTCTCATTCA
contig18968	1	SSR	FORWARD	614	21	55.1	42.86	GGAATTCGGTGTGTATGTAGA	145	898	898	TGA	3	TGATGATGATGA	12
contig18968	1	SSR	REVERSE	758	21	55.31	38.1	ATACCATGCAAATCAGTAACG
contig18983	1	SSR	FORWARD	295	21	55.44	38.1	TGTGCTTAATGGATAAGGTTG	191	1971	1971	TA	2	TATATATATATA	12
contig18983	1	SSR	REVERSE	485	21	54.94	47.62	GTCGGGTAGTCATAGGTCTTT
contig18989	1	SSR	FORWARD	460	21	54.8	42.86	CACATGTCCAATACCACCTAT	155	1316	1316	TGC	3	TGCTGCTGCTGCTGC	15
contig18989	1	SSR	REVERSE	614	21	55.29	38.1	ATCAACAGCATTCTCAACAAC
contig18989	1	SSR	FORWARD	251	21	54.79	42.86	GACATATGGAGAAGTTGTTGC	151	1316	1316	TGCTGT	6	TGCTGTTGCTGTTGCTGT	18
contig18989	1	SSR	REVERSE	401	21	56.02	38.1	GGAATCTTGCTCAAGTGAAAT
contig18990	1	SSR	FORWARD	164	21	55.73	42.86	AGAGAAAGAAGCGTATGTGGT	133	296	296	TTG	3	TTGTTGTTGTTG	12
contig18990	1	SSR	REVERSE	296	20	50.07	30	ATTAACAACAACGAGAAGAA
contig18991	1	SSR	FORWARD	76	21	54.61	33.33	AAAACATTAACGGTGTGACAT	150	460	460	AACA	4	aacaaacaaaca	12
contig18991	1	SSR	REVERSE	225	21	55.51	38.1	ATTTGTTGTCACCAAGTACCA
contig19004	1	SSR	FORWARD	1508	21	54.85	33.33	TGAGTGAGTTTTGTGGATTTT	157	1693	1693	GTG	3	GTGGTGGTGGTG	12
contig19004	1	SSR	REVERSE	1664	21	54.73	33.33	CATGCATATTCAAACTTGTCA
contig19006	1	SSR	FORWARD	270	21	54.97	42.86	CAGGGTAGCTTAACAGCAATA	150	438	438	TTC	3	ttcttcttcttc	12
contig19006	1	SSR	REVERSE	419	21	55.43	42.86	TATGCTTCCAGTAACATCGAC
contig19008	1	SSR	FORWARD	63	21	54.25	38.1	ATTTAGGTCAATCCAGTGTTG	157	325	325	AAAG	4	aaagaaagaaag	12
contig19008	1	SSR	REVERSE	219	21	54.95	38.1	TCTTCAACACTATTCCCTTCA
contig19009	1	SSR	FORWARD	44	21	55.64	42.86	CCAGTTTCATCAAGTAGCTCA	134	291	291	GCC	3	gCCGCCGCCGCC	12
contig19009	1	SSR	REVERSE	177	21	54.58	42.86	GCTAGTTGACCTATCCAACAA
contig19014	1	SSR	FORWARD	14	20	53.99	45	GTGAGAGATTGTCTCCCAAT	143	284	284	TTA	3	ttattattatta	12
contig19014	1	SSR	REVERSE	156	21	54.02	38.1	GGGATGACATATGGAATCTAA
contig19015	1	SSR	FORWARD	81	21	54.92	38.1	GAAACAATAAGAGTGGGGTTT	154	288	288	AATGA	5	aatgaaatgaaatgaaatga	20
contig19015	1	SSR	REVERSE	234	21	55.18	38.1	AGTAAATTGGTGGAATGGAGT
contig19016	1	SSR	FORWARD	72	21	54.12	38.1	GAGGAAGGAATAACCAAATCT	150	479	479	ATAA	4	ATAAATAAATAA	12
contig19016	1	SSR	REVERSE	221	21	55.44	38.1	CTGAAATCAACCTGAAGTCAA
contig1902	1	SSR	FORWARD	34	22	54.98	36.36	TCTGAGACTATGCATTGATGTT	198	544	544	GATA	4	GATAGATAGATA	12
contig1902	1	SSR	REVERSE	231	21	54.87	33.33	TTGGTTAGTTTGGGATTGTTA
contig19023	1	SSR	FORWARD	3	20	55	45	GCAAAGGGTATGCAAACTAC	142	251	251	CAT	3	catcatcatcat	12
contig19023	1	SSR	REVERSE	144	21	54.99	33.33	AAAAGATTGCCAATAGTGTGA
contig19032	1	SSR	FORWARD	132	21	55.05	38.1	TTTACATTTGAGAGCCACAGT	160	534	534	GGA	3	GGAGGAGGAGGA	12
contig19032	1	SSR	REVERSE	291	21	55.76	33.33	AAACTGCAAGTTTTTGTTCCT
contig19034	1	SSR	FORWARD	653	21	55.17	33.33	GCTTTATGAACCTTTCCAAAT	145	1199	1199	AAAT	4	AAaTAAATAAAT	12
contig19034	1	SSR	REVERSE	797	21	55.42	42.86	CTTGCACTCCATGTACTTTGT
contig1905	1	SSR	FORWARD	185	21	55.35	38.1	GTTGGTTTGCCTGTTTATGTA	148	356	356	AGGCC	5	AGGCCAGGCCAGGCC	15
contig1905	1	SSR	REVERSE	332	21	55.7	38.1	CTTAGGCCTCAAAAATTCATC
contig19058	1	SSR	FORWARD	109	21	54.41	33.33	AGCTGATTTCACTTTTGAGAA	154	270	270	GAAC	4	GAACGAACGAaCGAACGAAC	20
contig19058	1	SSR	REVERSE	262	23	54.97	34.78	AATAGATATTGAGTGCTTCCTGA
contig1906	1	SSR	FORWARD	460	21	55.07	38.1	GCCTCACTTGTTGTTTTTATG	142	748	748	TTTA	4	TTTATTTATTTA	12
contig1906	1	SSR	REVERSE	601	21	55.96	47.62	TTTTCTCTGACCCTACTCACC
contig1906	1	SSR	FORWARD	575	21	55.83	42.86	AATTTTGGTGAGTAGGGTCAG	142	748	748	TTATT	5	TTATTTTATTTTATT	15
contig1906	1	SSR	REVERSE	716	20	54.41	45	GATACATCTATGGGCCATTC
contig19068	1	SSR	FORWARD	328	21	53.92	33.33	ACATGCATGGTAATGTAATGA	163	499	499	AAAAG	5	aaaagaaaagaaaag	15
contig19068	1	SSR	REVERSE	490	21	54.52	42.86	TGATGGTCTCCTCTTTTGTAG
contig1910	1	SSR	FORWARD	479	21	54.99	33.33	TGGTATGCTTCTTTTTGTCAT	145	649	649	TTTTGG	6	TTTTGGTTTTGGTTTTGG	18
contig1910	1	SSR	REVERSE	623	21	55.07	42.86	CCATAAACCCTAGACCCTAAA
contig19102	1	SSR	FORWARD	1416	21	54.95	38.1	TTCTTCCCAGTCATTACTCAA	168	1751	1751	TCT	3	TCTTCTTCTTCTTCT	15
contig19102	1	SSR	REVERSE	1583	21	54.92	42.86	GATGAGGACAAGGAGAAAGAT
contig19119	1	SSR	FORWARD	293	21	54.45	42.86	CCCTTGCATACACATACTCTT	146	1194	1194	TTCT	4	TTCTTTCTTTCT	12
contig19119	1	SSR	REVERSE	438	21	54.92	38.1	ACTTTACTTTGAAAGGGTGCT
contig19146	1	SSR	FORWARD	172	21	54.94	33.33	GATTTATCTTCCGATTTGGTT	163	623	623	CT	2	CTCTCTCTCTCTCT	14
contig19146	1	SSR	REVERSE	334	21	54.77	33.33	TGGTTGATGAAGTGAGAATTT
contig19146	1	SSR	FORWARD	91	21	54.81	38.1	ACACTAAAACACCCAGTTTCA	155	623	623	AAT	3	AATAATAATAATAATAAT	18
contig19146	1	SSR	REVERSE	245	21	54.67	42.86	GAGAGTCGATGTTACGAAGAA
contig19146	1	SSR	FORWARD	229	21	54.64	47.62	TCGTAACATCGACTCTCTCTC	145	623	623	AGTTG	5	AGTTGAGTTGAGTTG	15
contig19146	1	SSR	REVERSE	373	21	55.25	38.1	AGCTTGTGTGAGTTGAAGAAA
contig19153	1	SSR	FORWARD	4	23	50.22	30.43	TCCTAATTATAGAGTATGGTTTG	155	425	425	TATG	4	tatgtatgtatg	12
contig19153	1	SSR	REVERSE	158	21	54.24	33.33	AATGAAAATTGGTGCTCTCTA
contig19175	1	SSR	FORWARD	416	21	54.48	47.62	CAGGATCACTCAGGAACTCTA	149	701	701	CAA	3	CAACAACAACAA	12
contig19175	1	SSR	REVERSE	564	21	55.01	38.1	CTTAGTAAACAAAAGGCACGA
contig19205	1	SSR	FORWARD	1	20	56.67	40	ATTGTGTCAGCATCAAGCAT	150	448	448	GATG	4	GATGGATGGATG	12
contig19205	1	SSR	REVERSE	150	21	55.71	33.33	TGCTGCAAACTTATCAAATTC
contig1921	1	SSR	FORWARD	2	23	53.88	30.43	CTATCAATTGTGAATTTCTCTGA	146	409	409	TATT	4	TATTTATTTATT	12
contig1921	1	SSR	REVERSE	147	20	54.67	35	ATGGGAAGAAAAAGATGACA
contig19211	1	SSR	FORWARD	278	21	55.1	33.33	TAAACAGAATATGAGGCCAAA	151	465	465	CGC	3	CGCCGCCGCCGC	12
contig19211	1	SSR	REVERSE	428	21	55.21	47.62	ACCTTACTCTGCCATTCTCTC
contig19214	1	SSR	FORWARD	1	21	54.38	33.33	CTGGGTTAAATTGTTGTTGTT	145	194	194	TTG	3	ttgttgttgttgttg	15
contig19214	1	SSR	REVERSE	145	21	54.76	33.33	ATAAAGAATTATTGGCGGACT
contig19218	1	SSR	FORWARD	1	21	55.29	38.1	TTTATTGGTGGTTGACGATAG	151	261	261	GAAT	4	GAATGAATGAAT	12
contig19218	1	SSR	REVERSE	151	21	54.01	33.33	CGTTTTTGAAGGAGAATCTAA
contig19226	1	SSR	FORWARD	110	21	55.64	33.33	TTAATTTCGAGAACAACAACG	151	290	290	CAC	3	CACCACCACCAC	12
contig19226	1	SSR	REVERSE	260	21	54.9	42.86	CAAGAGGTCGATCATAGAATG
contig1924	1	SSR	FORWARD	855	21	55.15	42.86	TAGATACTGGGAAAGCACTCA	135	2228	2228	TAC	3	TACTACTACTAC	12
contig1924	1	SSR	REVERSE	989	21	55.57	42.86	GGCAAGGGTAGCTAAAAAGTA
contig1924	1	SSR	FORWARD	1531	21	55.1	33.33	TTAAAGGCTTCCATGTATCAA	159	2228	2228	TCCC	4	TCCCTCCCTCCC	12
contig1924	1	SSR	REVERSE	1689	21	54.2	38.1	TTCAGAAAGCGAAGAACTTAC
contig19241	1	SSR	FORWARD	243	21	55	33.33	TCTCATTTGTGATGTGAACAA	148	1258	1258	AAC	3	AACAACAACAAC	12
contig19241	1	SSR	REVERSE	390	21	55.89	33.33	CTTTCTTTTCATTTTCCTTGC
contig19268	1	SSR	FORWARD	195	21	55.1	47.62	GGAGGTAGAGAGAGGATGAAA	151	467	467	GTT	3	GTTGTTGTTGTT	12
contig19268	1	SSR	REVERSE	345	21	54.38	38.1	GGAATCAAAAGAGAGACATGA
contig19273	1	SSR	FORWARD	199	22	54.25	36.36	GGAACAAATTACACTGCTATTG	146	349	349	TTTTA	5	ttttattttatttta	15
contig19273	1	SSR	REVERSE	344	21	54.93	38.1	CGCTAGTACCAAAAGATTCAA
contig19281	1	SSR	FORWARD	29	21	54.9	38.1	TGTTTCTCTTCACTTTTCTCG	145	173	173	TC	2	tcTCTCTCTCTCTC	14
contig19281	1	SSR	REVERSE	173	21	54.67	42.86	TACCTTGTCAGAATGAAGCTC
contig19283	1	SSR	FORWARD	2464	21	55.18	33.33	TTGGTGCATTACCTTCTTTTA	133	2655	2655	ATTT	4	ATTTATTTATTT	12
contig19283	1	SSR	REVERSE	2596	21	55.36	33.33	TTTCAGCTCAAACCTACAAAA
contig19313	1	SSR	FORWARD	175	21	55.23	42.86	CTCTGAATAGGTTTGTGCTTG	139	334	334	TGT	3	tgttgttgttgttgttgttgt	21
contig19313	1	SSR	REVERSE	313	21	55.07	33.33	AATTTTCTTAGTTGCACCACA
contig19314	1	SSR	FORWARD	92	21	55.05	33.33	TTTCTCAAGATTAACGATGGA	137	416	416	TTTGCT	6	TTTGCTTTTGCTTTTGCT	18
contig19314	1	SSR	REVERSE	228	21	54.69	42.86	ACCATCAACCTAGTGTTCAGA
contig19329	1	SSR	FORWARD	995	21	55.02	47.62	CTAAGCATACTCCACAGATGG	161	2000	2000	TCAAAA	6	TCAAAATCAAAATCAAAATCAAAA	24
contig19329	1	SSR	REVERSE	1155	21	54.97	38.1	TGTGGCTATGAAAAGAGTGAT
contig19347	1	SSR	FORWARD	625	21	54.24	38.1	ACCCACATATGATAAAACTCG	144	1415	1415	ATT	3	AttATTATTATTATTATT	18
contig19347	1	SSR	REVERSE	768	21	55.05	42.86	GATCATTGTGGAGTGGAGTTA
contig19403	1	SSR	FORWARD	230	21	55.33	42.86	AACTACTGACGTTGTTGGTTG	152	493	493	GAT	3	GATGATGATGAT	12
contig19403	1	SSR	REVERSE	381	21	54.94	47.62	CTGCTCAGCTTATCACACTCT
contig19403	1	SSR	FORWARD	230	21	55.33	42.86	AACTACTGACGTTGTTGGTTG	152	493	493	GAA	3	GAAGAAGAAGAA	12
contig19403	1	SSR	REVERSE	381	21	54.94	47.62	CTGCTCAGCTTATCACACTCT
contig19403	1	SSR	FORWARD	275	21	54.51	38.1	GGAATAATAACAGACGCCATA	172	493	493	ATTCA	5	ATTCAATTCAATTCA	15
contig19403	1	SSR	REVERSE	446	21	54.28	38.1	GATTTAATGGAGATACGTGGA
contig19408	1	SSR	FORWARD	55	21	55.48	38.1	CATTTCCTCACCCTTTTTAAC	157	566	566	TGA	3	TGATGATGATGA	12
contig19408	1	SSR	REVERSE	211	21	54.92	38.1	TAAGGAACCTCGATCAACATA
contig19408	1	SSR	FORWARD	373	21	54.83	33.33	ATCCGTTGAAACAGTTATTGA	143	566	566	ACC	3	ACCACCACCACC	12
contig19408	1	SSR	REVERSE	515	21	55.41	42.86	AACAGCCTTGTCCTTATTAGC
contig19408	1	SSR	FORWARD	114	21	55.1	33.33	CCCTATCGATTTCTCAATTTT	133	566	566	GTAT	4	GTATGTATGTAT	12
contig19408	1	SSR	REVERSE	246	21	54.84	38.1	GAAGCTGAGGCATTATGTAAA
contig19409	1	SSR	FORWARD	12	21	55.81	47.62	GATCGCCTCTTTACAAGGTAG	107	120	120	GCGA	4	GCGAGCGAGCGA	12
contig19409	1	SSR	REVERSE	118	19	56	47.37	AGCAACCTCAATAGCTCCA
contig19423	1	SSR	FORWARD	9	21	55.57	38.1	AGAAAAAGAAGAAGACGCAAC	139	187	187	AG	2	AGAGAGAGAGAGAG	14
contig19423	1	SSR	REVERSE	147	20	54.73	45	AGTGACGAGTGTTTTGAGGT
contig19432	1	SSR	FORWARD	100	21	55.04	47.62	GGAGCTTGTGATAGTGACTTG	147	582	582	TAGA	4	TAGATAGATAGA	12
contig19432	1	SSR	REVERSE	246	21	55.02	42.86	TAAATACCTCACCCACACAAC
contig19438	1	SSR	FORWARD	491	21	54.63	42.86	CAGTATATCCAATCCAACCTG	142	691	691	AACA	4	aacaaacaaaca	12
contig19438	1	SSR	REVERSE	632	21	54.51	47.62	GTCAGGAGATATCATGTGAGG
contig19443	1	SSR	FORWARD	71	21	55.52	38.1	AATAACGTGATGAGGACATGA	156	400	400	TAC	3	TACTACTACTACTAC	15
contig19443	1	SSR	REVERSE	226	21	55.23	38.1	TGGCTATTACTATGTGCGTTT
contig19443	1	SSR	FORWARD	201	21	55.2	33.33	TTCGAAAACGCACATAGTAAT	152	400	400	TTC	3	TTCTtCTTCTTCTTCTTC	18
contig19443	1	SSR	REVERSE	352	21	55.17	33.33	CTTCATAATTTGTGGATTGGA
contig19458	1	SSR	FORWARD	1003	21	54.82	42.86	TCTACCCTATTCTCCAACACA	165	2206	2206	CCA	3	CCACCACCACCA	12
contig19458	1	SSR	REVERSE	1167	21	55.71	38.1	TGATGATGAAGATGAAGAGGA
contig19479	1	SSR	FORWARD	130	21	54.74	33.33	TTTATCTTTTGAACCGAGTTG	146	460	460	ACA	3	acAACAACAACAACA	15
contig19479	1	SSR	REVERSE	275	21	55.03	38.1	TTAACAAGGAAGGTGTGAGAA
contig19506	1	SSR	FORWARD	75	21	55.24	33.33	ATCGAATAACGGATAATTGGT	150	275	275	GTC	3	GTCGTCGTCGTCGTC	15
contig19506	1	SSR	REVERSE	224	20	54.87	45	CTTTGCTACTCTCAGCCATT
contig19507	1	SSR	FORWARD	2	19	55.34	42.11	AAGCGCTCTTCTTGTTTGT	105	106	106	ATA	3	ATAATAATAATAATA	15
contig19507	1	SSR	REVERSE	106	18	57.96	61.11	GTTGGGAGGGAGGAAGTG
contig19509	1	SSR	FORWARD	100	21	55.04	42.86	ACGGTAGGGAAATAGAATCAG	151	446	446	TGA	3	TGATGATGATGATGATGATGATGATGATGATGA	33
contig19509	1	SSR	REVERSE	250	21	54.71	47.62	GCGTCATCTCTACCAGAACTA
contig19512	1	SSR	FORWARD	15	22	55.14	36.36	TTGATGAAGGAAGAGATAAACC	147	162	162	GGTG	4	GGTGGGTGGGTG	12
contig19512	1	SSR	REVERSE	161	22	54.62	45.45	TTGCACTCTACAGAGAGAGAGA
contig19520	1	SSR	FORWARD	38	21	54.73	33.33	AAATTGTGGTAAATCACGGTA	144	230	230	AGTT	4	agttagttagttagtt	16
contig19520	1	SSR	REVERSE	181	21	54.83	42.86	TAACTCCCTAACCTGCCTATT
contig1953	1	SSR	FORWARD	1084	21	54.9	47.62	TCTACAGATGTAGTGGCTGGT	155	5186	5186	CTT	3	CTTCTTCTTCTT	12
contig1953	1	SSR	REVERSE	1238	21	54.63	42.86	ATGGCTACTGAATAACCTCCT
contig19547	1	SSR	FORWARD	267	21	54.82	42.86	GAAAGCAACGGTTACTACTGA	143	515	515	CTA	3	CTACTACTACTA	12
contig19547	1	SSR	REVERSE	409	21	54.38	42.86	TATACTGAAGCCTCTTCTCCA
contig19574	1	SSR	FORWARD	311	21	54.24	33.33	AAAAGAAGCATGGATAAGACA	138	615	615	AGA	3	AGAAGAAGAAGA	12
contig19574	1	SSR	REVERSE	448	21	55.14	42.86	ATCTTCTGAATAACCCTGAGC
contig19575	1	SSR	FORWARD	82	21	54.7	38.1	GAGAGAATTAAACTGCCAACA	141	235	235	ATG	3	ATGATGATGATG	12
contig19575	1	SSR	REVERSE	222	21	55.02	33.33	AGCATCAAGAGATTGAAATGA
contig19577	1	SSR	FORWARD	332	21	55.23	42.86	TCATTGTCATCCCTTCTGTAG	162	2524	2524	ATC	3	ATCATCATCATC	12
contig19577	1	SSR	REVERSE	493	21	54.62	42.86	TGAGGAAGATCACAGAGAAAG
contig19577	1	SSR	FORWARD	531	21	55.36	42.86	CCCTTGACCTCTTTTTCTCTA	150	2524	2524	TTCT	4	TTCTTTCTTTCT	12
contig19577	1	SSR	REVERSE	680	21	55.07	38.1	TGAGGGATGAAGATGATTATG
contig19577	1	SSR	FORWARD	748	21	55.03	47.62	CCTTGAGCTCTTTCTATCCTC	149	2524	2524	TTCT	4	TTCTTTCTTTCT	12
contig19577	1	SSR	REVERSE	896	21	55.2	38.1	AAAGGAAGATCAGAAGGTTTG
contig19585	1	SSR	FORWARD	53	21	51.62	38.1	AGTTCAGACACTAAAGACCAA	103	156	156	ACC	3	ACCACCACCACC	12
contig19585	1	SSR	REVERSE	155	19	54.98	57.89	CCTACTAGTGGAGGGCTTG
contig19599	1	SSR	FORWARD	507	21	54.98	42.86	CTTATGACGAACAATCAGGAG	178	718	718	TAA	3	TAATAATAATAA	12
contig19599	1	SSR	REVERSE	684	21	51.11	38.1	TGGTCTAAAGTCTCTAGCATT
contig1961	1	SSR	FORWARD	18	21	54.79	33.33	TGACATAAATGACATGGTTCA	148	402	402	CTT	3	CTTCTTCTTCTTCTTCTT	18
contig1961	1	SSR	REVERSE	165	20	55	30	TTCCCTTCAAAAAGAAATCA
contig19632	1	SSR	FORWARD	87	21	55.66	47.62	GTGGTTTCAGATCCAGTAGGT	145	352	352	TGT	3	TGTTGTTGTTGT	12
contig19632	1	SSR	REVERSE	231	21	55.05	38.1	ACAATCACATCCATCAAGAAG
contig19632	1	SSR	FORWARD	102	21	55.16	42.86	GTAGGTTGTTCGTGTTGTTGT	153	352	352	CTT	3	CTTCTTCTTCTT	12
contig19632	1	SSR	REVERSE	254	21	54.92	42.86	ATCTTCTGGAGGAGTCAAATC
contig19635	1	SSR	FORWARD	21	23	52.74	30.43	TCCTTAATTATCATTCTCTCTCA	100	292	292	ATT	3	attattattatt	12
contig19635	1	SSR	REVERSE	120	21	57.14	47.62	TACTTGAGAGCTAACCCGATG
contig19637	1	SSR	FORWARD	357	21	54.93	47.62	TAGACGACTTCTCCTTCTCCT	167	1178	1178	CCT	3	CCTCCTCCTCCTCCT	15
contig19637	1	SSR	REVERSE	523	21	55.06	47.62	AGAGGGAGGTTAGTGATTCAG
contig19637	1	SSR	FORWARD	357	21	54.93	47.62	TAGACGACTTCTCCTTCTCCT	167	1178	1178	TCC	3	TCCTCCTCCTCC	12
contig19637	1	SSR	REVERSE	523	21	55.06	47.62	AGAGGGAGGTTAGTGATTCAG
contig1964	1	SSR	FORWARD	19	20	56.38	40	CCAAATTGACTCATCAATGG	157	637	637	TTGA	4	TTGATTGATTGA	12
contig1964	1	SSR	REVERSE	175	21	54.99	33.33	ATGCACAAGATAACCTTTCAA
contig19654	1	SSR	FORWARD	1122	21	54.25	38.1	CCATAGAAAGTTCGAATTGAG	147	1390	1390	AACA	4	AACAAACAAACA	12
contig19654	1	SSR	REVERSE	1268	21	54.65	38.1	ATTCGCATGTTTCTCTGATAG
contig19662	1	SSR	FORWARD	1309	21	54.91	42.86	CCTGTGATATGTCAGATGGTT	143	1748	1748	TGA	3	TGATGATGATGA	12
contig19662	1	SSR	REVERSE	1451	21	54.49	38.1	AGCAAACTACACAACCAATTC
contig19667	1	SSR	FORWARD	9	21	55.15	42.86	AACACATCTCTCTCTCTGCAA	131	3039	3039	CAT	3	CATCATCATCATCATCAT	18
contig19667	1	SSR	REVERSE	139	21	54.28	42.86	CGTGTATAGTGTGGGAGAAAT
contig19667	1	SSR	FORWARD	1925	21	55.01	42.86	CACTTTCCAAGAAGTCTGATG	166	3039	3039	TGG	3	TGGTGGTGGTGG	12
contig19667	1	SSR	REVERSE	2090	21	54.82	33.33	TCAATTATCTGCTCATCCAAT
contig19667	1	SSR	FORWARD	119	21	54.28	42.86	ATTTCTCCCACACTATACACG	141	3039	3039	CATTA	5	CATTACATTACATTA	15
contig19667	1	SSR	REVERSE	259	21	56.32	42.86	TGGGAGGTGGAAAAGTAGATA
contig1968	1	SSR	FORWARD	603	21	54.79	33.33	GAGAAATGAAATGTGTTTTGG	151	1198	1198	TTTA	4	TTTATTTATTTA	12
contig1968	1	SSR	REVERSE	753	21	54.65	38.1	AATTCTCCCTTTCCTATCTCA
contig19684	1	SSR	FORWARD	20	21	55.1	47.62	CAAGCACACTCCTGGTTATAG	140	354	354	AGA	3	agaagaagaagaaga	15
contig19684	1	SSR	REVERSE	159	21	54.92	38.1	CTAAAATTGTGGTGTTTCCTG
contig19688	1	SSR	FORWARD	66	20	55.01	50	GTGGGTGAGAGTGGATAGAA	148	217	217	GTG	3	gtggtggtggtg	12
contig19688	1	SSR	REVERSE	213	21	55.17	47.62	TAGAACTCGCTGTACGCTAAC
contig19696	1	SSR	FORWARD	479	22	54.69	36.36	TCTCTGCTGTTACTTCTTTGAA	157	1317	1317	TGA	3	TGATGATGATGA	12
contig19696	1	SSR	REVERSE	635	21	54.79	33.33	TCGTCATCAATATCATCATCA
contig19696	1	SSR	FORWARD	537	21	54.78	38.1	TGATGATGATGAGAGTGATGA	157	1317	1317	TGA	3	TGATGATGATGATGA	15
contig19696	1	SSR	REVERSE	693	20	55.1	40	GTCATTTTCATCGAGATCGT
contig19696	1	SSR	FORWARD	1034	20	55.09	45	GAGATGTGATCAGCCAAGAT	145	1317	1317	AGTTG	5	AGTTGAGTTGAGTTGAGTTG	20
contig19696	1	SSR	REVERSE	1178	21	54.74	42.86	TAAGACAGTACGCAAGATTCC
contig19697	1	SSR	FORWARD	9	21	54.96	47.62	GTGAGGAGTAAGGGAGTGTTT	150	197	197	TCT	3	TCTTCTTCTTCT	12
contig19697	1	SSR	REVERSE	158	21	54.54	38.1	AAGAAGAAAGGGAAGTTCTTG
contig19697	1	SSR	FORWARD	1	21	52.62	42.86	ATTATGAGGTGAGGAGTAAGG	158	197	197	TGTTT	5	tgttttgttttgttt	15
contig19697	1	SSR	REVERSE	158	21	54.54	38.1	AAGAAGAAAGGGAAGTTCTTG
contig19697	1	SSR	FORWARD	9	21	54.96	47.62	GTGAGGAGTAAGGGAGTGTTT	150	197	197	GTTTA	5	gtttagTTTAGTTTA	15
contig19697	1	SSR	REVERSE	158	21	54.54	38.1	AAGAAGAAAGGGAAGTTCTTG
contig1972	1	SSR	FORWARD	5	21	55.23	33.33	ATCCTTCTTTGTTTGATCCAT	166	325	325	ATG	3	ATGATGATGATGATG	15
contig1972	1	SSR	REVERSE	170	21	55.57	42.86	ATACAGAAAGCAGACCCTGTT
contig19725	1	SSR	FORWARD	81	21	54.91	38.1	ACTTATCAGCGGAAGAAGAAT	166	263	263	CGC	3	CGCCGCCGCCGC	12
contig19725	1	SSR	REVERSE	246	21	55.47	38.1	TTTCTCTCTCTTTCGAAAACC
contig19753	1	SSR	FORWARD	35	21	55.23	33.33	ATGAAGGGATTGTGAAATCTT	151	251	251	GAT	3	GATGATGatgat	12
contig19753	1	SSR	REVERSE	185	21	54.81	33.33	TTCATATGCACATACCCTTTT
contig19762	1	SSR	FORWARD	257	21	55.03	42.86	AATGCTATTAGGTCCCTCAAC	154	420	420	TCCA	4	tccaTCCATCCA	12
contig19762	1	SSR	REVERSE	410	21	55.29	38.1	GTGGGAAATGGTAATTAAAGG
contig19772	1	SSR	FORWARD	32	22	55.22	36.36	TGGACTTAGACTCCAAATTTTC	142	309	309	AGAA	4	agaaagaaagaa	12
contig19772	1	SSR	REVERSE	173	21	54.16	33.33	TTCTTTTCTTTTCTCTGTTGC
contig19772	1	SSR	FORWARD	32	22	55.22	36.36	TGGACTTAGACTCCAAATTTTC	172	309	309	AGAAA	5	agaaaagaaaagaaa	15
contig19772	1	SSR	REVERSE	203	21	54.58	38.1	TCTTCCCTTTCTTCTTTCTTC
contig19772	1	SSR	FORWARD	152	20	54.4	40	GGCAACAGAGAAAAGAAAAG	148	309	309	GGAAA	5	ggaaaggaaaggaaa	15
contig19772	1	SSR	REVERSE	299	21	54.8	38.1	CTCTTGTTTTTGTCGGAAGTA
contig19795	1	SSR	FORWARD	349	21	55.05	38.1	TCTAATTTTCCTCCTCCATTC	167	538	538	CAT	3	CATCATCATCATCATCAT	18
contig19795	1	SSR	REVERSE	515	21	54.76	38.1	CAAGAGTTCAAGCACTCAAAT
contig19802	1	SSR	FORWARD	32	21	54.24	33.33	ACTTCCTTTCCAAATTAAACC	188	472	472	TTA	3	ttattattattattattatta	21
contig19802	1	SSR	REVERSE	219	21	55.7	42.86	TGTCTTCGGTTTCCTTAGAGT
contig19806	1	SSR	FORWARD	257	21	55.04	38.1	TGCTAAGTCTTCGAATTTCAG	180	636	636	GAA	3	GAAGAAGAAGAAGAA	15
contig19806	1	SSR	REVERSE	436	21	55.16	42.86	TTACTCTTCCGTTCCTTATCC
contig19808	1	SSR	FORWARD	208	21	55	33.33	TCAATCTGTTGTTGATGTGAA	157	758	758	GAA	3	GAAGAAGAAGAA	12
contig19808	1	SSR	REVERSE	364	21	55.08	38.1	GTTCTTCTCCTTTTTCTTTGC
contig19809	1	SSR	FORWARD	54	21	55.1	38.1	GCTTTCATTCTGTGAATCTTG	152	235	235	TGA	3	tgatgatgatgatga	15
contig19809	1	SSR	REVERSE	205	21	55.15	42.86	CACTTTCATTATCTGCAGGAG
contig19820	1	SSR	FORWARD	273	21	55.79	42.86	GTTGTGGAGGAAACTGATTCT	166	971	971	ATC	3	ATCATCATCATCATC	15
contig19820	1	SSR	REVERSE	438	21	55.32	38.1	CAACAAATGAGGGAACTTGTA
contig19820	1	SSR	FORWARD	541	21	54.82	42.86	ATTAAACTCTGGGAGGTCATC	149	971	971	TCA	3	TCATCATCATCA	12
contig19820	1	SSR	REVERSE	689	21	54.92	33.33	TAAATGCCAATTCTACCCATA
contig19831	1	SSR	FORWARD	84	21	55.23	42.86	GAGACATACATACGCCCATTA	153	444	444	ACA	3	ACAACAACAACA	12
contig19831	1	SSR	REVERSE	236	21	55.21	38.1	TCTTAGTAACGCCATGGTAAA
contig19831	1	SSR	FORWARD	177	21	55.3	47.62	CTCTCTCTTCATCCCAGCTAT	144	444	444	ACA	3	ACAACAACAACAACA	15
contig19831	1	SSR	REVERSE	320	21	55.04	47.62	GAGTACTGGATTGAGCAAGTG
contig19857	1	SSR	FORWARD	49	21	55.18	42.86	CTTTATCTTGCTGGTGTATGC	141	189	189	TGC	3	tgctgctgctgc	12
contig19857	1	SSR	REVERSE	189	18	50.29	38.89	AGTTGAAATTGGCTCAGT
contig19861	1	SSR	FORWARD	239	19	55.84	47.37	CTGTTGTTGCTGTTGCTGT	149	393	393	TGC	3	TGCTGCTGCTGC	12
contig19861	1	SSR	REVERSE	387	21	54.47	42.86	AACTACTTAAGGCAAGGGAAC
contig19861	1	SSR	FORWARD	105	21	55.05	38.1	CCATTTGCACTACCATTTAAG	153	393	393	CTGTTG	6	CTGTTGCTGTTGCTGTTGCTGTTG	24
contig19861	1	SSR	REVERSE	257	19	55.84	47.37	ACAGCAACAGCAACAACAG
contig19864	1	SSR	FORWARD	450	21	55.4	33.33	TTTCTCCACCCTTTATGATTT	151	790	790	ATA	3	ataataataataataata	18
contig19864	1	SSR	REVERSE	600	21	54.81	33.33	ATTAACCGTACAACCACAAAA
contig19873	1	SSR	FORWARD	55	21	54.7	38.1	TAGCCCTCATTTATTCACAAG	169	305	305	TA	2	TATATATATATA	12
contig19873	1	SSR	REVERSE	223	21	55.21	33.33	GGTGGCATATTGATTACAAAA
contig19874	1	SSR	FORWARD	3	21	55.12	38.1	ATCCGCTTATATTTGTTCTCC	104	117	117	TCTT	4	TCTTTCTTTCTT	12
contig19874	1	SSR	REVERSE	106	21	54.83	33.33	TTCAGACGTATTTTTCACCAT
contig19887	1	SSR	FORWARD	286	21	55.6	33.33	GGGGGAAATGATTGTTAAATA	153	440	440	AAT	3	aataataataataat	15
contig19887	1	SSR	REVERSE	438	21	55.97	42.86	GGAGCTCCACAATTTACACTT
contig19897	1	SSR	FORWARD	72	21	54.74	42.86	CTTGTGTTGGATCATCTTCTC	157	251	251	TG	2	TGTGTGTGTGTG	12
contig19897	1	SSR	REVERSE	228	21	55.32	33.33	CACACGGCAATAACAATAAAT
contig19897	1	SSR	FORWARD	11	18	57.08	50	AGATTGCCCAAGCTGCTA	156	251	251	GAT	3	GATGATGATGATGAT	15
contig19897	1	SSR	REVERSE	166	21	55.09	38.1	TCAGATCCTCAAATTCACATC
contig19899	1	SSR	FORWARD	2	18	54.66	50	AGCATGAGGCTGAGATTG	164	336	336	GAT	3	GATGATGATGATGAT	15
contig19899	1	SSR	REVERSE	165	21	54.98	38.1	GATCCTCAATACCACATCAAA
contig19904	1	SSR	FORWARD	740	21	55.06	52.38	ACTCCAACTCTCACTCTCCTC	145	1579	1579	TTTA	4	TTTATTTATTTA	12
contig19904	1	SSR	REVERSE	884	21	55.01	42.86	GCTCTATCTCAAAGCAGTCAA
contig19905	1	SSR	FORWARD	216	21	55.18	38.1	CAACACACCAATCATATCACA	175	564	564	AAC	3	aacaacaacaac	12
contig19905	1	SSR	REVERSE	390	21	55	42.86	TGGGGTATTTAGGATTAGAGG
contig1991	1	SSR	FORWARD	48	23	54.54	34.78	TTTAGAGAGTCAGGCCTAATAAA	296	402	402	TTTA	4	TTTATTTATTTATTTATTTA	20
contig1991	1	SSR	REVERSE	343	22	54.8	40.91	TCCACTCATAAGTGTGTGTCTT
contig1991	1	SSR	FORWARD	48	23	54.54	34.78	TTTAGAGAGTCAGGCCTAATAAA	296	402	402	TATT	4	TATTTATTTATTTATTTATT	20
contig1991	1	SSR	REVERSE	343	22	54.8	40.91	TCCACTCATAAGTGTGTGTCTT
contig1991	1	SSR	FORWARD	48	23	54.54	34.78	TTTAGAGAGTCAGGCCTAATAAA	296	402	402	TATT	4	TATTTATTTATT	12
contig1991	1	SSR	REVERSE	343	22	54.8	40.91	TCCACTCATAAGTGTGTGTCTT
contig19924	1	SSR	FORWARD	88	21	55.56	42.86	CACTGAACCAAGATCAACATC	150	416	416	CGC	3	CGCCGCCGCCGCCGC	15
contig19924	1	SSR	REVERSE	237	21	55.34	42.86	CAATTAGCGAGAGTGCAATAC
contig19927	1	SSR	FORWARD	559	21	54.73	33.33	GTTGCAAGTGAAAAATCCTAA	168	1127	1127	TTA	3	TTATTATTATTATTA	15
contig19927	1	SSR	REVERSE	726	22	54.74	31.82	TCAATCTTTCAAATGTTAGTGC
contig19930	1	SSR	FORWARD	219	21	55.43	38.1	GAAAGAATTGGTTTGGAGAAC	146	427	427	GGATGA	6	GGATGAGGATGAGGATGA	18
contig19930	1	SSR	REVERSE	364	21	55.11	38.1	TCGTCTAAACCTTCATCTTCA
contig19930	1	SSR	FORWARD	244	21	55.52	38.1	AAAGAGGGATCTGAAAGATGA	160	427	427	GATGAA	6	GATGAAGATGAAGATGAA	18
contig19930	1	SSR	REVERSE	403	21	54.82	38.1	GAAGCATAATCAGATCCAATG
contig19948	1	SSR	FORWARD	1557	21	54.24	38.1	CCTTCATAGCATTCTTGTTTC	171	1738	1738	TTTA	4	TTTATTTATTTATTTA	16
contig19948	1	SSR	REVERSE	1727	21	54.79	38.1	GCACCTTGTTTTCTTTCACTA
contig19953	1	SSR	FORWARD	603	21	54.74	38.1	CCTTTTGTTGGTTGTATATGG	162	807	807	AATG	4	aatgaatgaatg	12
contig19953	1	SSR	REVERSE	764	21	55.71	38.1	ACTCCTCATCAATTTTGTTCC
contig19953	1	SSR	FORWARD	603	21	54.74	38.1	CCTTTTGTTGGTTGTATATGG	162	807	807	ATGAA	5	atgaaatgaaatgaa	15
contig19953	1	SSR	REVERSE	764	21	55.71	38.1	ACTCCTCATCAATTTTGTTCC
contig19970	1	SSR	FORWARD	622	21	55.43	38.1	AGTAATGATGCAATGAAGACG	149	800	800	GAA	3	GAAGAAGAAGAAGAAGAA	18
contig19970	1	SSR	REVERSE	770	21	55.16	33.33	GCATCAATTAAGTTTTGTTCG
contig19988	1	SSR	FORWARD	34	21	55.04	33.33	ACATTTCCTTTTCAACCTTTC	151	482	482	CAA	3	caacaacaacaa	12
contig19988	1	SSR	REVERSE	184	21	56.02	38.1	CTGTTGTTGGTGTTGTCAAAT
contig20	1	SSR	FORWARD	94	22	54.88	31.82	TTGGAATGAACCATTTACTACA	156	1089	1089	CAA	3	CAACAACAACAACAA	15
contig20	1	SSR	REVERSE	249	21	54.08	33.33	AGTTTTTCAGAAATGTGAGGA
contig20011	1	SSR	FORWARD	299	21	54.53	38.1	AAGTCACTGGGGAAATTTAGT	147	459	459	CTTC	4	CTTCCTTCCTTC	12
contig20011	1	SSR	REVERSE	445	21	55.25	42.86	GACAGAAGATCAAAGTGGACA
contig20012	1	SSR	FORWARD	34	20	51.96	30	CATTTTTCAGGAAAAGAAAG	119	1944	1944	GAA	3	GAAGAAGAAGAA	12
contig20012	1	SSR	REVERSE	152	21	54.91	33.33	AATAGGCATTTGATCTTGTGA
contig20018	1	SSR	FORWARD	251	21	55.11	38.1	GAAAGATTGGAGAAGAACGAT	157	564	564	TTAA	4	TTAATTAATTAA	12
contig20018	1	SSR	REVERSE	407	21	55.89	42.86	ACAAACACACCCACATAGTTG
contig20024	1	SSR	FORWARD	91	21	55.04	33.33	TTGGTAACATATTTGCTCGTT	147	240	240	TC	2	TCTCTCTCTCTCTCTCTC	18
contig20024	1	SSR	REVERSE	237	18	54.97	55.56	AGAAGCTACCGGAGAGGA
contig2004	1	SSR	FORWARD	340	21	54.79	33.33	AACAGCAAAAGATTCAAACAG	109	463	463	AG	2	AGAGAGAGAGAGAG	14
contig2004	1	SSR	REVERSE	448	22	55.12	40.91	AATACTCCTGGTGCACTATTTC
contig20040	1	SSR	FORWARD	143	21	54.06	38.1	GCCACACTAATTCTTCAATTC	153	384	384	GCTA	4	GCTAGCTAGCTA	12
contig20040	1	SSR	REVERSE	295	21	55.13	38.1	TCTCCCCTCTTAAATCAAAAC
contig20056	1	SSR	FORWARD	3	21	54.87	47.62	TCTCACTTCTTCCTCTCCTCT	140	406	406	TC	2	tctctctctctctctctctc	20
contig20056	1	SSR	REVERSE	142	21	55.13	38.1	ATGGAACATTGAACAGTGAAG
contig20057	1	SSR	FORWARD	172	20	54.61	45	GTACCAACGGTTTCATCTTC	150	770	770	CAA	3	CAACAACAACAACAA	15
contig20057	1	SSR	REVERSE	321	21	55.05	42.86	GCACACTATTCCAAGAACAAG
contig20077	1	SSR	FORWARD	54	21	55.18	47.62	CTCCCATGGACTACAACACTA	149	223	223	CAA	3	caacaacaacaa	12
contig20077	1	SSR	REVERSE	202	21	56.07	38.1	GGGAAGTTGAAAGTTGAAGAA
contig20086	1	SSR	FORWARD	100	22	54.31	40.91	TGAAGGAGTAACTACCACGTAA	201	445	445	TTAT	4	ttatttatttat	12
contig20086	1	SSR	REVERSE	300	21	55.75	38.1	TAGATTTGTCGCTTCGTATTG
contig20090	1	SSR	FORWARD	195	21	55.47	38.1	TCCCCAAGAAAAAGAGTGTAT	151	407	407	AGTA	4	agtaagtaagta	12
contig20090	1	SSR	REVERSE	345	21	54.99	33.33	TTCTTTGTGCAGAAATACCAT
contig20094	1	SSR	FORWARD	236	21	55.34	47.62	AGGAGGAGGTTGGTGATAGTA	152	881	881	AAT	3	AATAATAATAATAAT	15
contig20094	1	SSR	REVERSE	387	21	55.12	47.62	CGGAGTCTAGAAAGAAAGAGG
contig20097	1	SSR	FORWARD	345	21	54.44	33.33	CATCCAAGATAATGAAAGCAT	147	645	645	TA	2	TATATATATATA	12
contig20097	1	SSR	REVERSE	491	21	55.18	38.1	TGAACTTGTTCATCTCATTCC
contig2010	1	SSR	FORWARD	448	21	55.39	38.1	GAATCTGTGTTTGCCATAAGA	143	1101	1101	TTC	3	TTCTTCTTCTTC	12
contig2010	1	SSR	REVERSE	590	21	54.73	33.33	GAAACAAAAATAGGACTGCAA
contig2011	1	SSR	FORWARD	658	21	54.63	47.62	GCACTCCAGAAGTAGTAACCA	148	927	927	TTGT	4	TTGTTTGTTTGT	12
contig2011	1	SSR	REVERSE	805	21	54.84	42.86	TGGCTAAACTGGAGTTACAAG
contig20114	1	SSR	FORWARD	663	21	55.49	33.33	TGAATATGAAGCAAGGAATTG	149	920	920	CATT	4	CATTCATTCATT	12
contig20114	1	SSR	REVERSE	811	21	55.63	42.86	GCTGAATATATGCACATCACC
contig20120	1	SSR	FORWARD	155	21	54.87	42.86	GCTGAAGAAGAGTGAAGAACA	144	300	300	GTT	3	GTTGTTGTTGTT	12
contig20120	1	SSR	REVERSE	298	21	54.67	33.33	GAGTGAACGAGAAATCAAAAA
contig20129	1	SSR	FORWARD	49	21	54.69	33.33	GGATTCACAATCATAAAATCG	151	732	732	AG	2	AGAGAGAGAGAGAGAG	16
contig20129	1	SSR	REVERSE	199	21	55.17	47.62	GGAGCATAGAACGGAGATAGT
contig20131	1	SSR	FORWARD	98	22	54.16	36.36	CCGATATATACTGCAAAACATC	181	405	405	ATT	3	attattattatt	12
contig20131	1	SSR	REVERSE	278	21	54.95	38.1	TTCATCTTTCAACCTGGTCTA
contig20147	1	SSR	FORWARD	215	21	54.97	38.1	TGATGTACCTTTGATCAGCTT	135	590	590	AT	2	ATATATATATATATATATATAT	22
contig20147	1	SSR	REVERSE	349	21	54.08	42.86	ACCGAACTAAACTAGTGACCA
contig20181	1	SSR	FORWARD	1845	21	54.88	42.86	GCTTCTGATTAACACCAACAC	150	2914	2914	CTG	3	CTGCTGCTGCTGCTG	15
contig20181	1	SSR	REVERSE	1994	21	56.23	38.1	ATGTTGGTTCTGAAAGGGTTA
contig20181	1	SSR	FORWARD	1727	20	55.49	45	GAATATTCACCAGCAACCAC	176	2914	2914	AACACC	6	AACACCAACACCAACACC	18
contig20181	1	SSR	REVERSE	1902	21	55.47	38.1	TTAGGGATTGAGGAACAGTTT
contig20188	1	SSR	FORWARD	2	21	54.81	38.1	CTCTCTATTGCTTTGCTTTTG	107	118	118	TCTTCC	6	TCTTCCTCTTCCTCTtCC	18
contig20188	1	SSR	REVERSE	108	18	58.45	55.56	ACGTGCACGAGAATCGAG
contig20198	1	SSR	FORWARD	20	21	55.21	33.33	CTTTTCCTTTTCCTTTCACAT	145	700	700	CT	2	ctCTCTCTCTCTCTCTCT	18
contig20198	1	SSR	REVERSE	164	21	55.31	42.86	TTGAAGAGGTAGTGAATGGTG
contig20199	1	SSR	FORWARD	400	21	54.65	33.33	TGATTTTTAGCATTCTGTTCC	161	1754	1754	TTTA	4	TTTATTTATTTA	12
contig20199	1	SSR	REVERSE	560	21	55.07	38.1	AGAGCTTAAGGATGAAGCAAT
contig20205	1	SSR	FORWARD	10	19	63.9	57.89	ATGCGGCGGACGTTGTAGT	120	217	217	TCG	3	TCGTCGTCGTCG	12
contig20205	1	SSR	REVERSE	129	21	55.7	33.33	AAATGATCTCGATTCAGCTTT
[truncated: 11,922 more rows]
